# Supplementary material for: Noncoding RNA in the transcriptional landscape of human neural progenitor cell differentiation
Source: Front Neurosci. 2015 Oct 23;9:392. doi: 10.3389/fnins.2015.00392 (PMC4615820; doi:10.3389/fnins.2015.00392)
Supplement: Supplementary file 1 [file Table1.XLSX]

## Sheet: SK-N-SH
Supplementary Table 1: RNA sequencing depth
ID	# READS
SK-N-SH 24 h replicate 1	11143627
SK-N-SH 24 h replicate 2	20660130
SK-N-SH 24 h replicate 3	10857889
SK-N-SH 24 h replicate 4	31507149
SK-N-SH 24 h replicate 5	20261147
SK-N-SH 24 h replicate 6	34173805
SK-N-SH 24 h replicate 7	51952135
SK-N-SH 24 h replicate 8	20278782
SK-N-SH 72 h replicate 1	46541258
SK-N-SH 72 h replicate 2	22353253
SK-N-SH 72 h replicate 3	25084516
SK-N-SH 72 h replicate 4	24105273
SK-N-SH 72 h replicate 5	35403492
SK-N-SH 72 h replicate 6	33939125
SK-N-SH 72 h replicate 7	28825833
SK-N-SH 72 h replicate 8	39551154
average	2.85399e+07

## Sheet: ReNcell CX
ID	# READS
ReNcell CX 24 h replicate 1	27202351
ReNcell CX 24 h replicate 2	20932833
ReNcell CX 24 h replicate 3	15599396
ReNcell CX 24 h replicate 4	26578873
ReNcell CX 24 h replicate 5	23711932
ReNcell CX 24 h replicate 6	19189979
ReNcell CX 24 h replicate 7	73286396
ReNcell CX 24 h replicate 8	92919683
ReNcell CX 72 h replicate 1	20707414
ReNcell CX 72 h replicate 2	14413784
ReNcell CX 72 h replicate 3	33477935
ReNcell CX 72 h replicate 4	35559836
ReNcell CX 72 h replicate 5	49543161
ReNcell CX 72 h replicate 6	21730456
ReNcell CX 72 h replicate 7	76947055
ReNcell CX 72 h replicate 8	29757344
average	3.63474e+07
