# Supplementary material for: Noncoding RNA in the transcriptional landscape of human neural progenitor cell differentiation
Source: Front Neurosci. 2015 Oct 23;9:392. doi: 10.3389/fnins.2015.00392 (PMC4615820; doi:10.3389/fnins.2015.00392)
Supplement: Supplementary file 2 [file Table2.XLSX]

## Sheet: Sheet1
Supplementary Table 2: dCT values in qPCR validation. *dCT values were calculated using GAPDH for normalization
Sample ID	ATF3	CNTNAP2	HMOX1	MALAT1	MIR137	MSN	PLAUR
SKNSH24_NoTransfection	11.60±0.15	10.66±1.57	10.44±0.48	0.71±0.75	10.75±0.39	4.28±0.23	5.24±0.22
SKNSH24_EmptyVector	10.48±0.63	10.26±0.46	8.39±0.08	1.65±0.25	9.71±0.60	4.02±0.32	5.76±0.64
SKNSH72_NoTransfection	11.64±0.37	9.19±1.56	10.77±0.55	1.31±0.28	10.41±0.29	4.11±0.66	6.85±0.89
SKNSH72_EmptyVector	11.73±0.55	8.84±0.58	10.60±0.35	1.80±0.63	8.10±0.65	5.21±0.05	8.35±0.47
REN24_NoTransfection	8.58±0.17	18.00±0.68	8.42±1.33	0.06±0.93	10.32±0.32	3.97±0.56	7.41±0.49
REN24_EmptyVector	8.02±0.39	17.34±0.41	8.16±0.53	0.61±0.61	10.74±0.40	3.15±0.06	6.88±0.34
REN72_NoTransfection	9.68±0.26	16.14±0.39	10.37±0.03	0.71±0.33	10.42±0.53	3.63±0.72	6.79±0.85
REN72_EmptyVector	9.31±0.71	16.95±1.02	9.53±0.14	0.78±0.93	10.69±0.31	2.83±0.20	7.45±1.00
