# Supplementary material for: Noncoding RNA in the transcriptional landscape of human neural progenitor cell differentiation
Source: Front Neurosci. 2015 Oct 23;9:392. doi: 10.3389/fnins.2015.00392 (PMC4615820; doi:10.3389/fnins.2015.00392)
Supplement: Supplementary file 3 [file Table3.XLSX]

## Sheet: SK-N-SH
Supplementary Table 3: List of expressed genes
gene_id	gene	WGCNA Module Color	Gene type	locus	SK-N-SH 24H FPKM	SK-N-SH 72H FPKM	log2(fold_change)	test_stat	p_value	q_value
ENSG00000169429	CXCL8	purple	protein_coding	4:73740505-73743716	55.0746	3.15058	-4.1277	-2.80344	5e-05	0.00607461
ENSG00000100867	DHRS2	purple	protein_coding	14:23630114-23645639	5.62076	0.427005	-3.71844	-2.08602	5e-05	0.00607461
ENSG00000056558	TRAF1	purple	protein_coding	9:120902392-120929173	2.2403	0.175392	-3.67504	-2.6676	5e-05	0.00607461
ENSG00000095752	IL11	turquoise	protein_coding	19:55364388-55370463	9.1518	0.789057	-3.53585	-2.08741	5e-05	0.00607461
ENSG00000118503	TNFAIP3	tan	protein_coding	6:137823672-137883312	2.15566	0.221348	-3.28374	-0.897997	5e-05	0.00607461
ENSG00000106366	SERPINE1	turquoise	protein_coding	7:101127088-101139266	542.238	61.0964	-3.14977	-3.53506	5e-05	0.00607461
ENSG00000149968	MMP3	purple	protein_coding	11:102746967-102843803	94.5091	11.0086	-3.10182	-1.64833	5e-05	0.00607461
ENSG00000023445	BIRC3	purple	protein_coding	11:102317449-102339403	8.24211	1.06026	-2.95859	-1.90135	5e-05	0.00607461
ENSG00000140961	OSGIN1	turquoise	protein_coding	16:83899125-83966332	2.0078	0.2828	-2.82776	-0.514245	5e-05	0.00607461
ENSG00000100292	HMOX1	purple	protein_coding	22:35380360-35394214	5.54379	0.813222	-2.76915	-1.30271	5e-05	0.00607461
ENSG00000168685	IL7R	purple	protein_coding	5:35852694-35879603	2.02438	0.324808	-2.63982	-0.848794	5e-05	0.00607461
ENSG00000138356	AOX1	purple	protein_coding	2:200585867-200677064	3.96807	0.656092	-2.59647	-1.03535	5e-05	0.00607461
ENSG00000205336	GPR56	tan	protein_coding	16:57610651-57665580	2.92812	0.509003	-2.52423	-0.371629	5e-05	0.00607461
ENSG00000164283	ESM1	purple	protein_coding	5:54977863-55042844	9.46208	1.68348	-2.49071	-1.91057	5e-05	0.00607461
ENSG00000082126	MPP4	purple	protein_coding	2:201644869-201698694	9.08373	1.69303	-2.42368	-1.7696	5e-05	0.00607461
ENSG00000164619	BMPER	purple	protein_coding	7:33904910-34155872	6.69452	1.36666	-2.29233	-1.21008	5e-05	0.00607461
ENSG00000204767	FAM196B	purple	protein_coding	5:169637246-170083382	4.17007	0.858372	-2.2804	-1.16295	5e-05	0.00607461
ENSG00000128591	FLNC	turquoise	protein_coding	7:128830376-128910719	23.9791	4.94591	-2.27747	-2.01439	5e-05	0.00607461
ENSG00000175592	FOSL1	purple	protein_coding	11:65892048-65900573	11.3853	2.3656	-2.26689	-1.86961	5e-05	0.00607461
ENSG00000134516	DOCK2	purple	protein_coding	5:169637246-170083382	2.21187	0.467331	-2.24275	-0.589663	5e-05	0.00607461
ENSG00000134817	APLNR	purple	protein_coding	11:57233576-57237314	1.51782	0.3209	-2.24181	-1.37937	5e-05	0.00607461
ENSG00000160712	IL6R	turquoise	protein_coding	1:154402327-154469450	1.14348	0.243691	-2.23031	-0.651291	5e-05	0.00607461
ENSG00000134363	FST	turquoise	protein_coding	5:53480408-53487134	141.946	30.6633	-2.21075	-1.83792	5e-05	0.00607461
ENSG00000115648	MLPH	purple	protein_coding	2:237485427-237555318	26.913	6.08119	-2.14587	-1.69027	5e-05	0.00607461
ENSG00000113070	HBEGF	purple	protein_coding	5:140332842-140346631	14.023	3.20177	-2.13085	-1.84294	5e-05	0.00607461
ENSG00000168404	MLKL	purple	protein_coding	16:74671854-74700960	3.59984	0.84901	-2.08408	-1.23557	5e-05	0.00607461
ENSG00000203805	PPAPDC1A	purple	protein_coding	10:120456953-120589855	12.1675	2.90919	-2.06435	-1.68148	5e-05	0.00607461
ENSG00000006327	TNFRSF12A	turquoise	protein_coding	16:3014711-3022383	80.0346	19.3824	-2.04587	-2.02943	5e-05	0.00607461
ENSG00000162746	FCRLB	purple	protein_coding	1:161721562-161728143	1.14691	0.278827	-2.04031	-1.02271	5e-05	0.00607461
ENSG00000188522	FAM83G	turquoise	protein_coding	17:18950344-19047637	4.11225	1.03254	-1.99373	-1.59232	5e-05	0.00607461
ENSG00000183696	UPP1	purple	protein_coding	7:48088627-48108733	9.81085	2.48553	-1.98082	-1.67712	5e-05	0.00607461
ENSG00000120217	CD274	purple	protein_coding	9:5450502-5470566	9.92596	2.53819	-1.96741	-1.28674	5e-05	0.00607461
ENSG00000163545	NUAK2	purple	protein_coding	1:205302058-205321755	1.3753	0.357398	-1.94414	-1.42396	5e-05	0.00607461
ENSG00000011422	PLAUR	turquoise	protein_coding	19:43646094-43670547	32.1625	8.41235	-1.9348	-1.85415	5e-05	0.00607461
ENSG00000169760	NLGN1	purple	protein_coding	3:173396283-174286644	3.56891	0.994364	-1.84364	-1.13514	5e-05	0.00607461
ENSG00000165891	E2F7	purple	protein_coding	12:77021246-77065580	21.5756	6.14403	-1.81215	-1.2505	5e-05	0.00607461
ENSG00000249992	TMEM158	turquoise	protein_coding	3:45224465-45226278	41.7747	12.0241	-1.7967	-2.08182	5e-05	0.00607461
ENSG00000105825	TFPI2	turquoise	protein_coding	7:93591572-93911265	59.3389	17.4362	-1.76689	-1.60187	5e-05	0.00607461
ENSG00000128564	VGF	turquoise	protein_coding	7:101162508-101165593	123.916	36.6899	-1.75591	-1.80739	5e-05	0.00607461
ENSG00000085117	CD82	turquoise	protein_coding	11:44564426-44620363	13.3404	3.95475	-1.75415	-1.40174	5e-05	0.00607461
ENSG00000118515	SGK1	red	protein_coding	6:134169245-134318112	109.138	32.3955	-1.75228	-1.60844	5e-05	0.00607461
ENSG00000091409	ITGA6	purple	protein_coding	2:172427353-172608669	98.8479	29.73	-1.73329	-1.18763	5e-05	0.00607461
ENSG00000204520	MICA	turquoise	protein_coding	6:31399783-31477506	5.53005	1.67852	-1.7201	-1.33895	5e-05	0.00607461
ENSG00000125148	MT2A	grey	protein_coding	16:56608198-56609497	31.7247	9.91991	-1.67721	-1.40767	5e-05	0.00607461
ENSG00000128567	PODXL	purple	protein_coding	7:131500261-131558217	43.9305	13.8177	-1.6687	-1.56262	5e-05	0.00607461
ENSG00000077150	NFKB2	turquoise	protein_coding	10:102394109-102402529	10.7722	3.42207	-1.65438	-1.22722	5e-05	0.00607461
ENSG00000101384	JAG1	red	protein_coding	20:10637683-10994924	5.59525	1.78868	-1.64531	-0.932151	5e-05	0.00607461
ENSG00000070404	FSTL3	turquoise	protein_coding	19:676364-683390	12.9579	4.28273	-1.59723	-1.3945	5e-05	0.00607461
ENSG00000175352	NRIP3	purple	protein_coding	11:8980575-9004049	5.35289	1.81878	-1.55734	-1.11243	5e-05	0.00607461
ENSG00000106070	GRB10	purple	protein_coding	7:50590062-50793462	3.15224	1.07471	-1.55243	-0.825083	5e-05	0.00607461
ENSG00000227036	LINC00511	turquoise	lincRNA	17:72323122-72640472	3.60153	1.22861	-1.55159	-0.763107	5e-05	0.00607461
ENSG00000135111	TBX3	brown	protein_coding	12:114670253-114684164	53.3828	18.5627	-1.52397	-1.25245	5e-05	0.00607461
ENSG00000166923	GREM1	purple	protein_coding	15:32717269-32745107	56.07	19.7315	-1.50673	-1.41936	5e-05	0.00607461
ENSG00000163814	CDCP1	purple	protein_coding	3:45082277-45146422	5.60783	2.0074	-1.48212	-1.10334	5e-05	0.00607461
ENSG00000177469	PTRF	turquoise	protein_coding	17:42402451-42423517	63.7325	23.9473	-1.41217	-1.64585	5e-05	0.00607461
ENSG00000159200	RCAN1	turquoise	protein_coding	21:34513141-34615142	20.4819	7.87149	-1.37964	-1.51931	5e-05	0.00607461
ENSG00000103187	COTL1	turquoise	protein_coding	16:84565593-84618077	28.619	11.0064	-1.37863	-1.52099	5e-05	0.00607461
ENSG00000078269	SYNJ2	purple	protein_coding	6:157981886-158099176	12.4014	4.98588	-1.31459	-1.05447	5e-05	0.00607461
ENSG00000105499	PLA2G4C	turquoise	protein_coding	19:48047842-48110817	4.38022	1.76991	-1.30733	-0.773578	5e-05	0.00607461
ENSG00000213719	CLIC1	turquoise	protein_coding	6:31727037-31739763	204.849	84.9069	-1.27061	-1.42902	5e-05	0.00607461
ENSG00000184557	SOCS3	darkgreen	protein_coding	17:78356777-78360077	33.6156	13.9738	-1.26641	-1.46437	5e-05	0.00607461
ENSG00000154127	UBASH3B	red	protein_coding	11:122655674-122814473	6.82918	2.88391	-1.24368	-0.996119	5e-05	0.00607461
ENSG00000075426	FOSL2	purple	protein_coding	2:28384408-28417312	10.1087	4.27085	-1.243	-0.978703	5e-05	0.00607461
ENSG00000158710	TAGLN2	turquoise	protein_coding	1:159918106-159925732	91.3332	38.7098	-1.23844	-1.44618	5e-05	0.00607461
ENSG00000172020	GAP43	purple	protein_coding	3:115623323-115721490	76.4139	32.5706	-1.23026	-1.4975	5e-05	0.00607461
ENSG00000067798	NAV3	purple	protein_coding	12:77830904-78213008	19.213	8.23374	-1.22247	-0.66768	5e-05	0.00607461
ENSG00000005884	ITGA3	turquoise	protein_coding	17:50055967-50090481	150.02	66.0855	-1.18275	-0.842418	5e-05	0.00607461
ENSG00000147065	MSN	purple	protein_coding	X:65588376-65741931	64.5811	31.2079	-1.0492	-1.32561	5e-05	0.00607461
ENSG00000154556	SORBS2	grey	protein_coding	4:185585443-185956652	3.37315	6.68059	0.985877	0.595689	5e-05	0.00607461
ENSG00000016082	ISL1	green	protein_coding	5:51383390-51394738	51.905	105.24	1.01973	1.28844	5e-05	0.00607461
ENSG00000122641	INHBA	yellow	protein_coding	7:41667167-41779388	18.8469	38.5067	1.03078	1.24744	5e-05	0.00607461
ENSG00000140948	ZCCHC14	blue	protein_coding	16:87406245-87492045	7.6308	15.5962	1.03128	1.20579	5e-05	0.00607461
ENSG00000138759	FRAS1	blue	protein_coding	4:78057569-78544269	7.45034	15.528	1.05949	0.975888	5e-05	0.00607461
ENSG00000149212	SESN3	blue	protein_coding	11:95150538-95234104	6.17404	13.3496	1.11251	1.27921	5e-05	0.00607461
ENSG00000153094	BCL2L11	blue	protein_coding	2:111119377-111168447	5.41176	11.7334	1.11645	0.84941	5e-05	0.00607461
ENSG00000165029	ABCA1	yellow	protein_coding	9:104781001-104928892	4.43793	9.74837	1.13527	1.23452	5e-05	0.00607461
ENSG00000162849	KIF26B	green	protein_coding	1:245154984-245709431	7.71175	16.9989	1.14032	1.21431	5e-05	0.00607461
ENSG00000165868	HSPA12A	green	protein_coding	10:116663695-116742574	7.23749	16.7144	1.20753	1.084	5e-05	0.00607461
ENSG00000168675	LDLRAD4	grey	protein_coding	18:13217497-13652755	2.0133	4.67161	1.21436	0.597746	5e-05	0.00607461
ENSG00000089199	CHGB	green	protein_coding	20:5911429-5925361	40.0185	93.2081	1.21979	1.49275	5e-05	0.00607461
ENSG00000164684	ZNF704	green	protein_coding	8:80628450-80874781	32.3308	80.2969	1.31244	0.623198	5e-05	0.00607461
ENSG00000144730	IL17RD	blue	protein_coding	3:57089981-57170306	20.0282	49.7708	1.31326	0.862461	5e-05	0.00607461
ENSG00000134853	PDGFRA	blue	protein_coding	4:53377642-54298247	29.5786	73.7007	1.31712	0.933017	5e-05	0.00607461
ENSG00000110881	ASIC1	turquoise	protein_coding	12:50057547-50083611	1.40973	3.64914	1.37214	0.947801	5e-05	0.00607461
ENSG00000008196	TFAP2B	blue	protein_coding	6:50818722-50847613	13.4948	35.1287	1.38025	1.29801	5e-05	0.00607461
ENSG00000164742	ADCY1	green	protein_coding	7:45574139-45723116	4.38965	11.568	1.39796	1.15568	5e-05	0.00607461
ENSG00000185650	ZFP36L1	yellow	protein_coding	14:68787659-68796253	1.84791	4.87071	1.39824	1.1823	5e-05	0.00607461
ENSG00000131979	GCH1	blue	protein_coding	14:54842007-54902852	16.6822	44.1563	1.40431	1.68336	5e-05	0.00607461
ENSG00000115461	IGFBP5	yellow	protein_coding	2:216672104-216994079	13.3243	36.0957	1.43777	1.82486	5e-05	0.00607461
ENSG00000171094	ALK	green	protein_coding	2:29192773-29921566	6.18408	17.5653	1.50609	1.42953	5e-05	0.00607461
ENSG00000143341	HMCN1	yellow	protein_coding	1:185734550-186190949	2.57037	7.32791	1.51143	0.666439	5e-05	0.00607461
ENSG00000104081	BMF	turquoise	protein_coding	15:40087889-40108892	0.741056	2.14744	1.53497	0.857068	5e-05	0.00607461
ENSG00000003147	ICA1	green	protein_coding	7:8113183-8344516	69.8077	204.557	1.55105	1.5758	5e-05	0.00607461
ENSG00000196549	MME	grey	protein_coding	3:155024123-155183729	36.858	113.036	1.61673	1.46693	5e-05	0.00607461
ENSG00000078114	NEBL	blue	protein_coding	10:20779972-21175048	14.1441	43.6927	1.6272	1.30407	5e-05	0.00607461
ENSG00000075461	CACNG4	green	protein_coding	17:66964909-67033398	20.1208	62.8679	1.64364	1.97599	5e-05	0.00607461
ENSG00000120738	EGR1	blue	protein_coding	5:138465489-138469315	7.63775	25.6808	1.74947	1.85829	5e-05	0.00607461
ENSG00000170345	FOS	turquoise	protein_coding	14:75278773-75282230	33.8925	115.536	1.76931	1.61425	5e-05	0.00607461
ENSG00000276644	DACH1	blue	protein_coding	13:71437965-71867192	2.10183	7.25479	1.78729	1.73795	5e-05	0.00607461
ENSG00000158445	KCNB1	blue	protein_coding	20:49363876-49482647	0.475714	1.68013	1.82041	1.69737	5e-05	0.00607461
ENSG00000174469	CNTNAP2	yellow	protein_coding	7:146116360-148420998	3.63123	13.1439	1.85586	1.69201	5e-05	0.00607461
ENSG00000171004	HS6ST2	green	protein_coding	X:132626015-132961395	3.4489	12.5588	1.86449	1.9873	5e-05	0.00607461
ENSG00000123454	DBH	greenyellow	protein_coding	9:133636359-133659344	25.4231	92.6511	1.86566	1.99199	5e-05	0.00607461
ENSG00000155052	CNTNAP5	green	protein_coding	2:124025286-124915287	1.16505	4.34713	1.89967	1.15798	5e-05	0.00607461
ENSG00000116147	TNR	blue	protein_coding	1:175307217-175743770	0.979216	3.75989	1.94099	1.34792	5e-05	0.00607461
ENSG00000179284	DAND5	turquoise	protein_coding	19:12965158-12974762	1.10388	4.38239	1.98913	1.50295	5e-05	0.00607461
ENSG00000139329	LUM	yellow	protein_coding	12:91102628-91111831	34.0359	141.657	2.05727	2.04196	5e-05	0.00607461
ENSG00000255690	TRIL	green	protein_coding	7:28953357-28959345	1.87283	7.80433	2.05905	1.88992	5e-05	0.00607461
ENSG00000162407	PPAP2B	green	protein_coding	1:56494746-56645301	8.67949	36.2142	2.06087	1.8953	5e-05	0.00607461
ENSG00000273230	RP11-1246C19.1	turquoise	lincRNA	7:1464496-1467522	0.552126	2.35609	2.09332	1.46143	5e-05	0.00607461
ENSG00000152377	SPOCK1	green	protein_coding	5:136975297-137598379	3.37671	14.6591	2.11811	1.35247	5e-05	0.00607461
ENSG00000185559	DLK1	turquoise	protein_coding	14:100725704-100738224	14.37	69.8956	2.28214	1.9149	5e-05	0.00607461
ENSG00000100604	CHGA	green	protein_coding	14:92923079-92935293	70.7453	349.402	2.30418	2.40773	5e-05	0.00607461
ENSG00000120337	TNFSF18	green	protein_coding	1:172775904-173064015	0.651034	3.24274	2.31641	1.5514	5e-05	0.00607461
ENSG00000125740	FOSB	greenyellow	protein_coding	19:45379633-45478828	2.72128	14.6191	2.42549	1.02473	5e-05	0.00607461
ENSG00000133019	CHRM3	green	protein_coding	1:239386564-239916955	4.90026	27.4831	2.48762	1.78321	5e-05	0.00607461
ENSG00000011465	DCN	blue	protein_coding	12:91140483-91183123	3.84919	24.5277	2.67178	1.87556	5e-05	0.00607461
ENSG00000158258	CLSTN2	blue	protein_coding	3:139935184-140577397	0.643048	4.13805	2.68595	2.2508	5e-05	0.00607461
ENSG00000130822	PNCK	turquoise	protein_coding	X:153669729-153696593	0.241762	1.55608	2.68626	0.250352	5e-05	0.00607461
ENSG00000254656	RTL1	greenyellow	protein_coding	14:100880654-100884847	1.50676	9.99035	2.72908	2.33347	5e-05	0.00607461
ENSG00000175097	RAG2	blue	protein_coding	11:36510708-36659290	1.33029	9.91777	2.89828	0.968463	5e-05	0.00607461
ENSG00000169851	PCDH7	grey	protein_coding	4:30720414-31146805	0.581324	4.87748	3.06872	1.40746	5e-05	0.00607461
ENSG00000130600	H19	green	processed_transcript	11:1995162-2001470	26.0128	221.198	3.08805	2.36408	5e-05	0.00607461
ENSG00000233355	CHRM3-AS2	blue	antisense	1:239386564-239916955	0.635786	5.46843	3.10451	0.487051	5e-05	0.00607461
ENSG00000152910	CNTNAP4	blue	protein_coding	16:76277277-76928169	0.161696	1.39435	3.10824	1.14051	5e-05	0.00607461
ENSG00000164035	EMCN	yellow	protein_coding	4:100395340-100880126	0.220066	2.19197	3.31622	0.655275	5e-05	0.00607461
ENSG00000064692	SNCAIP	blue	protein_coding	5:122311296-122479087	0.339829	3.61724	3.41201	1.10931	5e-05	0.00607461
ENSG00000054803	CBLN4	green	protein_coding	20:55997439-56005472	0.589602	6.50893	3.46461	2.19507	5e-05	0.00607461
ENSG00000171346	KRT15	purple	protein_coding	17:41513742-41522529	2.30031	0.253312	-3.18284	-1.13761	0.0001	0.0107248
ENSG00000208037	MIR320A	lightgreen	miRNA	8:22244961-22245043	159.584	32.9774	-2.27477	-1.45978	0.0001	0.0107248
ENSG00000111863	ADTRP	red	protein_coding	6:11712053-11807046	1.18005	0.377603	-1.64391	-0.713898	0.0001	0.0107248
ENSG00000222041	LINC00152	purple	lincRNA	2:87455367-87606805	26.7079	8.59477	-1.63573	-1.32276	0.0001	0.0107248
ENSG00000138795	LEF1	pink	protein_coding	4:108047544-108256836	5.41686	1.7432	-1.63571	-0.950598	0.0001	0.0107248
ENSG00000008517	IL32	grey	protein_coding	16:3065296-3087100	3.91428	1.29878	-1.59159	-0.754867	0.0001	0.0107248
ENSG00000105894	PTN	red	protein_coding	7:137227340-137343865	46.6149	17.1772	-1.4403	-1.50125	0.0001	0.0107248
ENSG00000181026	AEN	turquoise	protein_coding	15:88621295-88632282	27.3855	12.9901	-1.076	-1.24157	0.0001	0.0107248
ENSG00000154736	ADAMTS5	yellow	protein_coding	21:26889375-26966513	1.79803	4.02708	1.16332	1.20676	0.0001	0.0107248
ENSG00000180447	GAS1	yellow	protein_coding	9:86944362-86947189	9.99877	22.709	1.18344	1.24828	0.0001	0.0107248
ENSG00000156687	UNC5D	blue	protein_coding	8:35235456-35796550	3.36639	7.84325	1.22025	1.29188	0.0001	0.0107248
ENSG00000114796	KLHL24	blue	protein_coding	3:183635567-183684477	13.9938	33.5784	1.26274	0.884551	0.0001	0.0107248
ENSG00000260412	RP11-438B23.2	blue	sense_overlapping	9:27937616-27944497	1.70623	4.14659	1.28111	1.36482	0.0001	0.0107248
ENSG00000140092	FBLN5	yellow	protein_coding	14:91869411-91947987	5.22248	13.5774	1.3784	1.24401	0.0001	0.0107248
ENSG00000166292	TMEM100	grey	protein_coding	17:55719626-55732121	3.7941	10.3754	1.45134	1.2977	0.0001	0.0107248
ENSG00000125879	OTOR	blue	protein_coding	20:16748357-16770062	1.34028	4.31383	1.68643	1.26753	0.0001	0.0107248
ENSG00000138829	FBN2	grey	protein_coding	5:128257908-129033642	0.510751	7.06517	3.79003	1.44272	0.0001	0.0107248
ENSG00000128283	CDC42EP1	turquoise	protein_coding	22:37560446-37569405	3.7032	0.704867	-2.39335	-1.3409	0.00015	0.0152461
ENSG00000151012	SLC7A11	purple	protein_coding	4:138027421-138242349	6.27344	1.73741	-1.85232	-1.25372	0.00015	0.0152461
ENSG00000089327	FXYD5	purple	protein_coding	19:35154729-35169883	20.7038	8.20055	-1.3361	-1.29373	0.00015	0.0152461
ENSG00000124406	ATP8A1	blue	protein_coding	4:42408372-42657105	8.98984	18.7779	1.06267	0.606043	0.00015	0.0152461
ENSG00000117707	PROX1	blue	protein_coding	1:213817750-214041502	11.7965	25.2491	1.09787	0.911969	0.00015	0.0152461
ENSG00000260230	FRRS1L	blue	protein_coding	9:109130292-109167291	1.66207	3.75522	1.17592	1.22514	0.00015	0.0152461
ENSG00000175344	CHRNA7	blue	protein_coding	15:32030487-32172521	1.83221	4.33662	1.24299	1.29499	0.00015	0.0152461
ENSG00000143473	KCNH1	blue	protein_coding	1:210678314-211134115	0.704736	2.27081	1.68805	1.38411	0.00015	0.0152461
ENSG00000204291	COL15A1	turquoise	protein_coding	9:98943178-99070792	10.3064	2.12378	-2.27884	-1.38322	0.0002	0.018624
ENSG00000189410	SH2D5	turquoise	protein_coding	1:20719731-20732837	2.68067	0.598327	-2.16359	-1.065	0.0002	0.018624
ENSG00000226380	MIR29B1	purple	lincRNA	7:130853719-130928649	2.86196	0.728557	-1.97389	-0.935195	0.0002	0.018624
ENSG00000259207	ITGB3	purple	protein_coding	17:47253845-47441312	4.68334	1.71668	-1.44791	-1.08684	0.0002	0.018624
ENSG00000146469	VIP	grey	protein_coding	6:152750797-152759765	131.916	53.8021	-1.29388	-1.44713	0.0002	0.018624
ENSG00000188229	TUBB4B	midnightblue	protein_coding	9:137241212-137247770	118.878	58.2587	-1.02893	-1.27793	0.0002	0.018624
ENSG00000071127	WDR1	turquoise	protein_coding	4:10074338-10116949	104.75	53.2724	-0.975486	-0.886547	0.0002	0.018624
ENSG00000155760	FZD7	grey	protein_coding	2:202034586-202038445	8.07835	15.9311	0.979713	1.18223	0.0002	0.018624
ENSG00000182836	PLCXD3	blue	protein_coding	5:41306953-41510628	12.7723	26.9052	1.07487	1.34757	0.0002	0.018624
ENSG00000077279	DCX	blue	protein_coding	X:111293779-111412375	14.4704	32.4175	1.16367	1.1531	0.0002	0.018624
ENSG00000280237	MIR4697HG	green	TEC	11:133896437-133901601	2.26689	5.20072	1.198	1.26703	0.0002	0.018624
ENSG00000130226	DPP6	black	protein_coding	7:153887096-154894285	1.43146	3.33943	1.22212	0.853544	0.0002	0.018624
ENSG00000256043	CTSO	yellow	protein_coding	4:155924117-155953917	1.34371	3.42999	1.35199	1.18856	0.0002	0.018624
ENSG00000071073	MGAT4A	green	protein_coding	2:98619105-98731126	1.43711	3.85549	1.42375	0.81495	0.0002	0.018624
ENSG00000173559	NABP1	purple	protein_coding	2:191678067-191696659	14.4269	5.10069	-1.5	-1.16835	0.00025	0.0219647
ENSG00000168077	SCARA3	turquoise	protein_coding	8:27633867-27676776	6.33523	2.56746	-1.30306	-1.27824	0.00025	0.0219647
ENSG00000163359	COL6A3	turquoise	protein_coding	2:237324002-237414375	12.5215	5.33509	-1.23082	-1.05382	0.00025	0.0219647
ENSG00000182667	NTM	red	protein_coding	11:131370477-132336822	3.2753	1.41146	-1.21444	-0.674837	0.00025	0.0219647
ENSG00000184564	SLITRK6	yellow	protein_coding	13:85792789-85799488	12.4646	25.7852	1.0487	1.21929	0.00025	0.0219647
ENSG00000146083	RNF44	turquoise	protein_coding	5:176526696-176538025	3.82742	8.57864	1.16438	0.867541	0.00025	0.0219647
ENSG00000139910	NOVA1	black	protein_coding	14:26443092-26597754	1.69791	4.04414	1.25207	0.729909	0.00025	0.0219647
ENSG00000272636	DOC2B	turquoise	protein_coding	17:142788-181636	2.84153	7.25048	1.35141	0.919873	0.00025	0.0219647
ENSG00000141668	CBLN2	green	protein_coding	18:72536679-72638521	1.22489	3.3599	1.45577	0.920814	0.00025	0.0219647
ENSG00000198797	BRINP2	grey	protein_coding	1:177171496-177282422	0.382871	4.0834	3.41484	1.79049	0.00025	0.0219647
ENSG00000011426	ANLN	brown	protein_coding	7:36324220-36453791	151.881	67.9067	-1.16131	-0.951451	0.0003	0.0257751
ENSG00000167601	AXL	turquoise	protein_coding	19:41219202-41261766	29.7353	14.4317	-1.04293	-1.16434	0.0003	0.0257751
ENSG00000166402	TUB	green	protein_coding	11:8019243-8169055	10.878	20.2703	0.897954	1.04322	0.0003	0.0257751
ENSG00000144218	AFF3	blue	protein_coding	2:99545418-100142739	2.13603	5.73721	1.42542	0.720539	0.0003	0.0257751
ENSG00000176170	SPHK1	turquoise	protein_coding	17:76309485-76387860	7.80036	0.788365	-3.3066	-0.842466	0.00035	0.0283482
ENSG00000197971	MBP	grey60	protein_coding	18:76974689-77133683	5.25566	1.729	-1.60393	-0.714117	0.00035	0.0283482
ENSG00000169085	C8orf46	tan	protein_coding	8:66429027-66518524	1.06098	0.369011	-1.52366	-0.214699	0.00035	0.0283482
ENSG00000134070	IRAK2	purple	protein_coding	3:10164864-10243743	3.72087	1.34583	-1.46715	-1.2134	0.00035	0.0283482
ENSG00000122585	NPY	turquoise	protein_coding	7:24284162-24291865	88.4757	41.4023	-1.09557	-1.28695	0.00035	0.0283482
ENSG00000269821	KCNQ1OT1	blue	antisense	11:2444683-2861568	0.652478	1.26656	0.956919	1.18217	0.00035	0.0283482
ENSG00000078699	CBFA2T2	green	protein_coding	20:33490074-33650036	7.99156	15.5773	0.962893	0.857797	0.00035	0.0283482
ENSG00000164932	CTHRC1	yellow	protein_coding	8:103371514-103382997	70.9784	138.486	0.964289	1.15145	0.00035	0.0283482
ENSG00000143850	PLEKHA6	turquoise	protein_coding	1:204218850-204377665	8.79051	17.8973	1.02572	0.8753	0.00035	0.0283482
ENSG00000164176	EDIL3	yellow	protein_coding	5:83940553-84490765	18.6354	38.4063	1.04329	0.923783	0.00035	0.0283482
ENSG00000175785	PRIMA1	green	protein_coding	14:93718297-93788481	1.64632	4.99659	1.6017	1.19226	0.00035	0.0283482
ENSG00000117399	CDC20	turquoise	protein_coding	1:43358954-43363203	39.3974	17.5978	-1.1627	-1.12221	0.0004	0.0322301
ENSG00000262406	MMP12	purple	protein_coding	11:102862735-102875034	2.47591	0.532456	-2.21723	-1.33248	0.00045	0.0343037
ENSG00000104856	RELB	turquoise	protein_coding	19:45001429-45038194	4.3039	1.64806	-1.38488	-0.960691	0.00045	0.0343037
ENSG00000178031	ADAMTSL1	turquoise	protein_coding	9:18473893-18910950	18.0323	7.69183	-1.22919	-1.09115	0.00045	0.0343037
ENSG00000103196	CRISPLD2	red	protein_coding	16:84819983-84920768	1.72334	0.751542	-1.19728	-0.720807	0.00045	0.0343037
ENSG00000188643	S100A16	turquoise	protein_coding	1:153606885-153613145	40.0902	17.6616	-1.18263	-1.27817	0.00045	0.0343037
ENSG00000155366	RHOC	turquoise	protein_coding	1:112701105-112715477	96.756	47.2104	-1.03525	-1.20671	0.00045	0.0343037
ENSG00000137267	TUBB2A	turquoise	protein_coding	6:3153668-3157526	19.9117	10.4568	-0.929173	-1.05773	0.00045	0.0343037
ENSG00000155090	KLF10	purple	protein_coding	8:102648778-102655902	46.9202	24.7092	-0.925162	-1.15326	0.00045	0.0343037
ENSG00000150907	FOXO1	yellow	protein_coding	13:40555666-40666597	1.64999	4.88906	1.5671	0.599717	0.00045	0.0343037
ENSG00000119714	GPR68	turquoise	protein_coding	14:91232531-91253925	1.07204	3.20427	1.57964	1.05662	0.00045	0.0343037
ENSG00000116981	NT5C1A	turquoise	protein_coding	1:39659120-39672038	3.04935	10.1763	1.73864	1.33412	0.00045	0.0343037
ENSG00000114270	COL7A1	turquoise	protein_coding	3:48564072-48595267	3.01983	0.847629	-1.83296	-0.747594	0.0005	0.0368507
ENSG00000116717	GADD45A	purple	protein_coding	1:67685060-67688338	40.1053	18.1648	-1.14265	-1.19376	0.0005	0.0368507
ENSG00000114767	RRP9	turquoise	protein_coding	3:51933429-51941941	18.7225	8.8026	-1.08877	-1.15155	0.0005	0.0368507
ENSG00000011258	MBTD1	blue	protein_coding	17:51177424-51260163	11.2132	21.3581	0.929581	0.875461	0.0005	0.0368507
ENSG00000137142	IGFBPL1	green	protein_coding	9:38408993-38424447	23.398	45.3828	0.955763	1.11906	0.0005	0.0368507
ENSG00000205269	TMEM170B	blue	protein_coding	6:11538277-11583524	4.60469	9.28052	1.0111	1.12632	0.0005	0.0368507
ENSG00000136235	GPNMB	yellow	protein_coding	7:23235966-23275108	7.67941	22.312	1.53875	1.19683	0.0005	0.0368507
ENSG00000185022	MAFF	purple	protein_coding	22:38111494-38216511	6.40862	2.02804	-1.65993	-1.22434	0.00055	0.0401552
ENSG00000095794	CREM	turquoise	protein_coding	10:35098005-35212958	25.75	13.4025	-0.942069	-0.947184	0.00055	0.0401552
ENSG00000162772	ATF3	purple	protein_coding	1:212565333-212620777	8.7081	3.16516	-1.46008	-1.11027	0.0006	0.0428009
ENSG00000034152	MAP2K3	turquoise	protein_coding	17:21284671-21315240	6.87262	2.90744	-1.24111	-1.03885	0.0006	0.0428009
ENSG00000127418	FGFRL1	turquoise	protein_coding	4:1009935-1026897	3.13378	1.33542	-1.23061	-0.931829	0.0006	0.0428009
ENSG00000143322	ABL2	purple	protein_coding	1:179099326-179229684	19.3439	10.1271	-0.933664	-0.605432	0.0006	0.0428009
ENSG00000127920	GNG11	grey	protein_coding	7:93921698-93928610	50.0728	28.4376	-0.816227	-1.0677	0.0006	0.0428009
ENSG00000158292	GPR153	turquoise	protein_coding	1:6247345-6260975	2.28436	4.90394	1.10215	1.10929	0.00065	0.0457382
ENSG00000144452	ABCA12	blue	protein_coding	2:214810228-215138428	4.42246	9.86481	1.15744	1.16804	0.00065	0.0457382
ENSG00000205403	CFI	yellow	protein_coding	4:109740693-109802179	1.75475	4.67528	1.41379	1.17724	0.00065	0.0457382
ENSG00000140859	KIFC3	turquoise	protein_coding	16:57758216-57863053	11.4576	4.36958	-1.39073	-0.840936	0.0007	0.0490347
ENSG00000114529	C3orf52	red	protein_coding	3:112086334-112133305	2.66497	0.8632	-1.62635	-0.986795	0.00075	0.0509312
ENSG00000144655	CSRNP1	turquoise	protein_coding	3:39141854-39154562	3.56505	1.19757	-1.57381	-1.283	0.00075	0.0509312
ENSG00000160789	LMNA	darkgreen	protein_coding	1:156082572-156140089	161.63	73.2813	-1.14118	-0.948305	0.00075	0.0509312
ENSG00000108829	LRRC59	purple	protein_coding	17:50373219-50397888	130.14	72.617	-0.841688	-1.03068	0.00075	0.0509312
ENSG00000136205	TNS3	grey	protein_coding	7:47275153-47582558	10.4447	20.4034	0.966039	0.723877	0.00075	0.0509312
ENSG00000137968	SLC44A5	blue	protein_coding	1:75202130-75611116	4.49742	8.99807	1.00052	1.11184	0.00075	0.0509312
ENSG00000184194	GPR173	turquoise	protein_coding	X:53049090-53080615	1.64151	3.8128	1.21582	0.928376	0.00075	0.0509312
ENSG00000089159	PXN	purple	protein_coding	12:120201290-120265771	14.6577	7.35478	-0.994904	-0.771144	0.0008	0.0538563
ENSG00000187122	SLIT1	greenyellow	protein_coding	10:96998037-97292673	0.283011	1.98327	2.80895	0.488429	0.0008	0.0538563
ENSG00000134668	SPOCD1	turquoise	protein_coding	1:31789129-31816051	1.51629	0.381243	-1.99177	-0.752623	0.00085	0.0562483
ENSG00000139973	SYT16	blue	protein_coding	14:61995822-62130962	0.999869	2.12403	1.08699	1.06803	0.00085	0.0562483
ENSG00000106714	CNTNAP3	blue	protein_coding	9:39072766-39288315	0.558978	1.5936	1.51143	0.656112	0.00085	0.0562483
ENSG00000248222	CTB-174D11.1	blue	antisense	5:168654512-169301129	0.230863	1.63463	2.82386	0.140906	0.00085	0.0562483
ENSG00000172927	MYEOV	turquoise	protein_coding	11:69294137-69367726	1.60884	0.265947	-2.59681	-0.577992	0.0009	0.0575963
ENSG00000073008	PVR	turquoise	protein_coding	19:44537057-44718759	26.7105	13.452	-0.989591	-0.907592	0.0009	0.0575963
ENSG00000152104	PTPN14	red	protein_coding	1:214344171-214552449	13.3046	7.07203	-0.911733	-0.596459	0.0009	0.0575963
ENSG00000164099	PRSS12	red	protein_coding	4:118280037-118353003	78.0765	43.7038	-0.837129	-0.642698	0.0009	0.0575963
ENSG00000112182	BACH2	blue	protein_coding	6:89926528-90296908	3.36873	5.98139	0.828276	0.641226	0.0009	0.0575963
ENSG00000117016	RIMS3	turquoise	protein_coding	1:40620678-40665657	5.024	9.40266	0.904233	0.972407	0.0009	0.0575963
ENSG00000182747	SLC35D3	green	protein_coding	6:136922263-136925639	2.44303	6.71166	1.458	1.20127	0.0009	0.0575963
ENSG00000185736	ADARB2	greenyellow	protein_coding	10:1177317-1737476	0.129416	1.33261	3.36417	0.77476	0.0009	0.0575963
ENSG00000157470	FAM81A	magenta	protein_coding	15:59105077-59523549	1.33102	0.475074	-1.4863	-0.149167	0.00095	0.0590938
ENSG00000107984	DKK1	purple	protein_coding	10:52314295-52318042	58.6853	26.635	-1.13968	-1.07783	0.00095	0.0590938
ENSG00000138180	CEP55	brown	protein_coding	10:93496631-93529092	42.2754	22.5043	-0.909616	-0.972549	0.00095	0.0590938
ENSG00000229807	XIST	blue	lincRNA	X:73792204-73852753	30.9412	53.9399	0.801827	0.386088	0.00095	0.0590938
ENSG00000168348	INSM2	green	protein_coding	14:35534041-35537054	9.49486	19.7687	1.058	1.10864	0.00095	0.0590938
ENSG00000164616	FBXL21	yellow	polymorphic_pseudogene	5:135922278-135955034	8.6727	22.6289	1.38361	1.28045	0.00095	0.0590938
ENSG00000137857	DUOX1	greenyellow	protein_coding	15:45092649-45201175	0.621004	1.8498	1.5747	0.297009	0.00095	0.0590938
ENSG00000173698	GPR64	magenta	protein_coding	X:18989308-19122637	1.47198	0.377171	-1.96446	-1.08638	0.001	0.0612244
ENSG00000113083	LOX	purple	protein_coding	5:121961960-122078285	21.8582	8.61743	-1.34285	-1.13324	0.001	0.0612244
ENSG00000151491	EPS8	red	protein_coding	12:15620157-15882329	12.4973	5.76039	-1.11738	-0.897101	0.001	0.0612244
ENSG00000272398	CD24	blue	protein_coding	6:106969830-106975627	136.996	253.523	0.887982	1.03733	0.001	0.0612244
ENSG00000161638	ITGA5	turquoise	protein_coding	12:54353660-54497688	19.345	9.34226	-1.05012	-0.752745	0.00105	0.0637834
ENSG00000132329	RAMP1	turquoise	protein_coding	2:237858892-237912114	8.79685	23.8551	1.43924	1.18288	0.00105	0.0637834
ENSG00000138835	RGS3	turquoise	protein_coding	9:113444730-113597743	15.5753	7.95396	-0.969513	-0.924102	0.0011	0.0663027
ENSG00000143196	DPT	green	protein_coding	1:168695458-168729264	1.9935	5.5821	1.4855	1.13892	0.0011	0.0663027
ENSG00000138411	HECW2	purple	protein_coding	2:196194369-196593692	9.50352	3.91666	-1.27884	-0.583311	0.00115	0.0682582
ENSG00000100664	EIF5	brown	protein_coding	14:103333543-103345025	253.569	125.369	-1.01619	-0.857088	0.00115	0.0682582
ENSG00000166833	NAV2	grey	protein_coding	11:19350723-20121598	7.91165	14.0616	0.829713	0.556758	0.00115	0.0682582
ENSG00000197859	ADAMTSL2	turquoise	protein_coding	9:133532163-133575519	0.82804	3.10845	1.90842	1.34709	0.00115	0.0682582
ENSG00000204915	RP6-99M1.1	turquoise	processed_pseudogene	X:45730751-45731688	8.21484	1.91801	-2.09862	-1.2859	0.0012	0.0701549
ENSG00000128342	LIF	purple	protein_coding	22:30239193-30246998	2.75554	0.772631	-1.83448	-0.962335	0.0012	0.0701549
ENSG00000018236	CNTN1	blue	protein_coding	12:40692441-41072418	32.1818	60.5145	0.911037	0.7503	0.0012	0.0701549
ENSG00000130518	KIAA1683	greenyellow	protein_coding	19:18257096-18274509	0.52624	1.50782	1.51867	0.71151	0.0012	0.0701549
ENSG00000241032	RN7SL709P	darkgreen	misc_RNA	8:37908737-37909037	4.05488	0.437904	-3.21097	-1.31752	0.00125	0.072263
ENSG00000182985	CADM1	green	protein_coding	11:115169217-115504957	57.3243	105.967	0.886399	0.785873	0.00125	0.072263
ENSG00000156564	LRFN2	turquoise	protein_coding	6:40391585-40587465	0.724769	2.02516	1.48244	1.11672	0.00125	0.072263
ENSG00000100739	BDKRB1	purple	protein_coding	14:96204678-96268967	3.31583	0.491238	-2.75488	-1.04314	0.0013	0.0735138
ENSG00000132688	NES	grey	protein_coding	1:156668762-156677397	47.7808	27.0177	-0.822528	-1.1122	0.0013	0.0735138
ENSG00000132386	SERPINF1	yellow	protein_coding	17:1761958-1777574	53.6035	107.771	1.00757	1.11115	0.0013	0.0735138
ENSG00000175155	YPEL2	grey	protein_coding	17:59331688-59403303	3.99609	8.34845	1.06292	0.767328	0.0013	0.0735138
ENSG00000138316	ADAMTS14	turquoise	protein_coding	10:70672802-70762441	0.511328	1.48305	1.53625	1.24405	0.0013	0.0735138
ENSG00000118194	TNNT2	grey	protein_coding	1:201359007-201399608	0.137266	1.07291	2.96648	0.231668	0.0013	0.0735138
ENSG00000196878	LAMB3	turquoise	protein_coding	1:209614869-209652466	5.39276	2.18469	-1.30359	-0.90972	0.00135	0.0752468
ENSG00000049130	KITLG	red	protein_coding	12:88492792-88580851	31.3394	14.6788	-1.09424	-0.98407	0.00135	0.0752468
ENSG00000087586	AURKA	grey	protein_coding	20:56369388-56392337	32.6878	17.6626	-0.888056	-1.05247	0.00135	0.0752468
ENSG00000188070	C11orf95	green	protein_coding	11:63759891-63768775	5.30165	9.57029	0.852121	0.79122	0.00135	0.0752468
ENSG00000168003	SLC3A2	turquoise	protein_coding	11:62856101-62888875	84.3243	34.1934	-1.30223	-1.1125	0.0014	0.077755
ENSG00000197415	VEPH1	red	protein_coding	3:157175222-157533619	8.18877	3.29183	-1.31476	-0.44111	0.00145	0.0791191
ENSG00000107554	DNMBP	red	protein_coding	10:99875576-100009919	13.6364	6.92846	-0.976852	-0.753304	0.00145	0.0791191
ENSG00000085063	CD59	red	protein_coding	11:33698260-33736445	204.24	104.31	-0.969388	-0.945266	0.00145	0.0791191
ENSG00000145826	LECT2	yellow	protein_coding	5:135922278-135955034	0.634105	2.54423	2.00444	0.517372	0.00145	0.0791191
ENSG00000198975	MIRLET7A2	grey	miRNA	11:122146520-122146593	0	3.93333	inf	#NAME?	0.00145	0.0791191
ENSG00000180287	PLD5	blue	protein_coding	1:242082985-242524696	5.5918	13.5502	1.27693	0.9049	0.0015	0.081277
ENSG00000156265	MAP3K7CL	grey	protein_coding	21:29077470-29175889	1.57224	4.79779	1.60955	1.04578	0.0015	0.081277
ENSG00000120129	DUSP1	greenyellow	protein_coding	5:172758225-172777774	9.33785	18.1095	0.955587	1.02939	0.00155	0.083405
ENSG00000168772	CXXC4	blue	protein_coding	4:104468311-105120000	1.7593	3.88849	1.14421	0.812271	0.00155	0.083405
ENSG00000134259	NGF	purple	protein_coding	1:115283033-115368072	7.64968	2.8227	-1.43832	-1.08975	0.0016	0.085211
ENSG00000164611	PTTG1	brown	protein_coding	5:160421821-160428744	150.834	80.9493	-0.897873	-1.08862	0.0016	0.085211
ENSG00000171812	COL8A2	grey	protein_coding	1:36095235-36125220	1.23322	2.68614	1.12311	1.03	0.0016	0.085211
ENSG00000170989	S1PR1	purple	protein_coding	1:101236887-101241518	3.5008	1.13085	-1.63028	-1.11373	0.00165	0.087276
ENSG00000170703	TTLL6	yellow	protein_coding	17:48762234-48817214	0.325195	1.31075	2.01102	0.664048	0.00165	0.087276
ENSG00000102007	PLP2	purple	protein_coding	X:49171925-49175239	38.0017	19.1476	-0.988895	-1.08248	0.0017	0.0887138
ENSG00000171533	MAP6	turquoise	protein_coding	11:75583195-75669120	13.2419	26.3411	0.992208	1.05838	0.0017	0.0887138
ENSG00000165633	VSTM4	green	protein_coding	10:48684875-49115509	1.63573	3.45622	1.07926	0.848214	0.0017	0.0887138
ENSG00000106415	GLCCI1	blue	protein_coding	7:7636517-8094272	21.5904	51.8901	1.26507	0.780755	0.0017	0.0887138
ENSG00000137310	TCF19	turquoise	protein_coding	6:31158541-31180731	9.47605	4.74068	-0.999192	-0.983084	0.00175	0.0904128
ENSG00000120820	GLT8D2	yellow	protein_coding	12:103988983-104064183	8.24777	16.5073	1.00103	0.987849	0.00175	0.0904128
ENSG00000272796	RP1-74M1.3	greenyellow	lincRNA	1:22916681-22921500	0.855556	1.84901	1.11182	1.01862	0.00175	0.0904128
ENSG00000150630	VEGFC	red	protein_coding	4:176669620-176792727	34.1508	15.4936	-1.14025	-1.12929	0.0018	0.0914765
ENSG00000159176	CSRP1	turquoise	protein_coding	1:201483529-201533608	48.7046	25.957	-0.907937	-0.895753	0.0018	0.0914765
ENSG00000109320	NFKB1	purple	protein_coding	4:102501328-102617302	14.6386	7.99855	-0.871964	-0.778995	0.0018	0.0914765
ENSG00000125968	ID1	turquoise	protein_coding	20:31605282-31606515	101.321	55.3644	-0.871903	-1.02731	0.0018	0.0914765
ENSG00000138696	BMPR1B	blue	protein_coding	4:94757967-95158448	5.59411	11.7623	1.07219	0.777645	0.0018	0.0914765
ENSG00000134709	HOOK1	blue	protein_coding	1:59814785-59876378	2.48912	4.94159	0.989338	0.708988	0.00185	0.0937112
ENSG00000122591	FAM126A	purple	protein_coding	7:22889370-23014130	3.11725	1.13085	-1.46287	-0.686087	0.0019	0.095621
ENSG00000120594	PLXDC2	grey	protein_coding	10:19816238-20289856	0.927774	3.36246	1.85767	1.19799	0.0019	0.095621
ENSG00000119138	KLF9	blue	protein_coding	9:70384596-70414624	3.54671	6.72085	0.922162	1.02051	0.00195	0.0975063
ENSG00000119508	NR4A3	blue	protein_coding	9:99821854-99866891	1.11893	2.50776	1.16428	1.05584	0.00195	0.0975063
ENSG00000142634	EFHD2	turquoise	protein_coding	1:15409894-15430343	8.75482	4.53909	-0.947674	-0.977106	0.002	0.0993674
ENSG00000166482	MFAP4	grey	protein_coding	17:19337553-19387240	22.4403	48.3362	1.10701	1.02034	0.002	0.0993674
ENSG00000186897	C1QL4	turquoise	protein_coding	12:49332410-49337188	3.90965	1.43297	-1.44803	-1.10514	0.00205	0.10025
ENSG00000100906	NFKBIA	midnightblue	protein_coding	14:35401510-35404749	36.092	19.4666	-0.890676	-0.928912	0.00205	0.10025
ENSG00000163346	PBXIP1	grey	protein_coding	1:154944075-154956123	6.28287	11.4954	0.871556	0.897876	0.00205	0.10025
ENSG00000164086	DUSP7	turquoise	protein_coding	3:52048918-52056550	3.80157	7.85608	1.04721	1.02732	0.00205	0.10025
ENSG00000165606	DRGX	green	protein_coding	10:49364180-49396016	1.10198	3.00154	1.4456	1.08113	0.00205	0.10025
ENSG00000134531	EMP1	red	protein_coding	12:13196715-13219939	31.7641	12.9169	-1.29814	-0.856593	0.0021	0.100794
ENSG00000185760	KCNQ5	purple	protein_coding	6:72621791-73198851	4.25396	2.17669	-0.966668	-0.691351	0.0021	0.100794
ENSG00000180611	MB21D2	purple	protein_coding	3:192796814-192918161	7.20099	3.7096	-0.956933	-1.02179	0.0021	0.100794
ENSG00000033327	GAB2	greenyellow	protein_coding	11:78215296-78574874	15.1862	28.1154	0.888602	0.640379	0.0021	0.100794
ENSG00000152954	NRSN1	blue	protein_coding	6:24126121-24154900	3.11083	6.88939	1.14708	0.804317	0.0021	0.100794
ENSG00000146013	GFRA3	turquoise	protein_coding	5:138252378-138274671	0.767102	3.22837	2.07332	1.41547	0.0021	0.100794
ENSG00000170955	PRKCDBP	turquoise	protein_coding	11:6318945-6320647	3.82149	0.91568	-2.06122	-1.32059	0.0022	0.103988
ENSG00000189184	PCDH18	yellow	protein_coding	4:137518917-137532494	23.5013	40.7774	0.79503	0.847887	0.0022	0.103988
ENSG00000182670	TTC3	blue	protein_coding	21:37073225-37203112	98.561	174.927	0.827664	0.64859	0.0022	0.103988
ENSG00000146278	PNRC1	blue	protein_coding	6:89080750-89085160	27.9818	55.019	0.975439	1.06588	0.0022	0.103988
ENSG00000207994	MIR100	grey	miRNA	11:122152228-122152308	0	7.27356	inf	#NAME?	0.0022	0.103988
ENSG00000103257	SLC7A5	lightyellow	protein_coding	16:87830022-87869488	8.98317	4.58055	-0.971703	-0.99126	0.00225	0.105074
ENSG00000120137	PANK3	blue	protein_coding	5:168548494-168579600	52.9673	92.5802	0.805601	0.47966	0.00225	0.105074
ENSG00000136720	HS6ST1	turquoise	protein_coding	2:128236715-128318577	5.63123	10.2713	0.867092	0.943322	0.00225	0.105074
ENSG00000237515	SHISA9	blue	protein_coding	16:12901619-13240413	1.35696	2.69653	0.990725	0.902672	0.00225	0.105074
ENSG00000150990	DHX37	turquoise	protein_coding	12:124946824-124989122	8.77229	4.57419	-0.939436	-0.785261	0.0023	0.106768
ENSG00000123500	COL10A1	grey	protein_coding	6:116100848-116249497	2.05032	15.7736	2.94359	0.750962	0.0023	0.106768
ENSG00000110031	LPXN	purple	protein_coding	11:58526870-58578220	4.16601	1.61105	-1.37066	-1.01464	0.00235	0.108121
ENSG00000034510	TMSB10	turquoise	protein_coding	2:84821649-84907008	1502.68	858.097	-0.808328	-1.01364	0.00235	0.108121
ENSG00000185499	MUC1	grey	protein_coding	1:155169407-155192916	0.582853	1.13189	0.957531	0.127273	0.00235	0.108121
ENSG00000123095	BHLHE41	grey	protein_coding	12:26120025-26833198	15.7851	3.81614	-2.04838	-0.438802	0.0024	0.108181
ENSG00000197461	PDGFA	turquoise	protein_coding	7:497257-520296	5.17794	2.39773	-1.11071	-0.89029	0.0024	0.108181
ENSG00000117395	EBNA1BP2	purple	protein_coding	1:43164174-43274002	153.018	86.399	-0.824613	-1.03149	0.0024	0.108181
ENSG00000033050	ABCF2	midnightblue	protein_coding	7:151207836-151227230	58.1524	33.3575	-0.801825	-0.881747	0.0024	0.108181
ENSG00000144891	AGTR1	blue	protein_coding	3:148697783-148743008	0.676082	1.71489	1.34285	0.899096	0.0024	0.108181
ENSG00000168830	HTR1E	blue	protein_coding	6:86937305-87016683	0.812577	2.95296	1.86159	1.12147	0.0024	0.108181
ENSG00000181085	MAPK15	turquoise	protein_coding	8:143716258-143722458	1.49564	7.10467	2.24801	1.21562	0.0024	0.108181
ENSG00000177283	FZD8	purple	protein_coding	10:35638248-35642278	1.30124	0.277255	-2.2306	-1.47418	0.00245	0.108857
ENSG00000134242	PTPN22	purple	protein_coding	1:113761831-113914086	2.48697	0.569693	-2.12613	-0.355233	0.00245	0.108857
ENSG00000135046	ANXA1	red	protein_coding	9:73151756-73170393	147.286	81.569	-0.852532	-0.9834	0.00245	0.108857
ENSG00000122012	SV2C	blue	protein_coding	5:76081945-76353939	7.56736	12.8656	0.765661	0.622156	0.00245	0.108857
ENSG00000164112	TMEM155	yellow	protein_coding	4:121758932-121766814	5.70786	11.8759	1.05702	0.865669	0.00245	0.108857
ENSG00000100558	PLEK2	purple	protein_coding	14:67386982-67412200	2.50229	0.684794	-1.86951	-0.935826	0.0025	0.109823
ENSG00000166401	SERPINB8	purple	protein_coding	18:63949300-64005667	4.7694	1.88983	-1.33556	-0.922987	0.0025	0.109823
ENSG00000276023	DUSP14	turquoise	protein_coding	17:37489830-37513501	20.753	10.9565	-0.921533	-1.02965	0.0025	0.109823
ENSG00000188322	SBK1	turquoise	protein_coding	16:28292518-28323849	2.20552	4.84468	1.13528	1.05013	0.0025	0.109823
ENSG00000129951	LPPR3	cyan	protein_coding	19:812487-821977	1.21045	3.75412	1.63293	0.733902	0.00255	0.111704
ENSG00000233806	LINC01237	greenyellow	processed_transcript	2:241881362-242084138	0.336508	1.46286	2.12008	0.646695	0.0026	0.113575
ENSG00000057019	DCBLD2	red	protein_coding	3:98714329-98901689	194.964	94.8244	-1.03988	-0.547552	0.00265	0.114792
ENSG00000076356	PLXNA2	purple	protein_coding	1:208022241-208244320	7.40184	4.12471	-0.843591	-0.484581	0.00265	0.114792
ENSG00000113763	UNC5A	turquoise	protein_coding	5:176810476-176899332	3.07932	6.49332	1.07635	0.904581	0.00265	0.114792
ENSG00000158715	SLC45A3	turquoise	protein_coding	1:205657850-205680459	2.30341	0.891812	-1.36896	-1.01793	0.0027	0.116309
ENSG00000162576	MXRA8	turquoise	protein_coding	1:1352688-1361777	1.22556	3.31389	1.43508	0.796784	0.0027	0.116309
ENSG00000145730	PAM	yellow	protein_coding	5:102753980-103031105	169.143	299.777	0.825647	0.741026	0.00275	0.117487
ENSG00000116983	HPCAL4	green	protein_coding	1:39678647-39691689	10.9457	19.6086	0.841119	1.01651	0.00275	0.117487
ENSG00000112902	SEMA5A	yellow	protein_coding	5:9001773-9546075	3.10504	5.90083	0.926305	0.704654	0.00275	0.117487
ENSG00000161082	CELF5	turquoise	protein_coding	19:3224702-3303003	1.84283	3.81479	1.04968	0.718938	0.0028	0.119295
ENSG00000023909	GCLM	purple	protein_coding	1:93885204-93909456	16.4581	7.28739	-1.17533	-0.975464	0.00285	0.121094
ENSG00000233117	LINC00702	red	lincRNA	10:4201140-4243912	5.66891	1.67366	-1.76007	-0.753179	0.0029	0.122549
ENSG00000119326	CTNNAL1	purple	protein_coding	9:108934180-109013529	44.5657	24.1587	-0.883393	-0.968586	0.0029	0.122549
ENSG00000279417	RP11-382B18.1	blue	TEC	15:30344306-30348236	5.08036	9.277	0.868728	0.960283	0.00295	0.124324
ENSG00000165323	FAT3	purple	protein_coding	11:92352095-92896470	2.95576	1.16777	-1.33977	-0.477885	0.003	0.125075
ENSG00000172965	MIR4435-1HG	red	lincRNA	2:111195962-111510990	24.3057	10.3999	-1.22473	-1.00445	0.003	0.125075
ENSG00000151067	CACNA1C	greenyellow	protein_coding	12:1946053-2697950	1.59543	3.39604	1.08991	0.416615	0.003	0.125075
ENSG00000202529	SNORD18B	cyan	snoRNA	15:66498014-66565979	0	13.7453	inf	#NAME?	0.003	0.125075
ENSG00000151929	BAG3	red	protein_coding	10:119651369-119677819	5.62526	2.76174	-1.02634	-0.951728	0.00305	0.126481
ENSG00000165271	NOL6	midnightblue	protein_coding	9:33461440-33473930	23.533	12.6087	-0.900267	-0.965392	0.00305	0.126481
ENSG00000168306	ACOX2	red	protein_coding	3:58505135-58537319	2.10219	0.792779	-1.4069	-0.667652	0.0031	0.126863
ENSG00000143867	OSR1	turquoise	protein_coding	2:19351484-19358653	3.74971	1.56931	-1.25665	-1.03546	0.0031	0.126863
ENSG00000180354	MTURN	blue	protein_coding	7:30134809-30162762	15.8636	26.2128	0.724552	0.81198	0.0031	0.126863
ENSG00000121297	TSHZ3	green	protein_coding	19:31274944-31417794	3.54706	6.25759	0.818982	0.773102	0.0031	0.126863
ENSG00000107518	ATRNL1	green	protein_coding	10:115093364-115948992	25.0139	52.4329	1.06774	0.792802	0.0031	0.126863
ENSG00000144619	CNTN4	blue	protein_coding	3:2098812-3061145	4.45852	8.86536	0.991614	0.738678	0.00315	0.128571
ENSG00000197646	PDCD1LG2	turquoise	protein_coding	9:5510569-5571254	4.92946	2.31735	-1.08896	-1.02954	0.0032	0.129255
ENSG00000117598	LPPR5	blue	protein_coding	1:98890244-99148852	14.3379	24.8903	0.795748	0.803272	0.0032	0.129255
ENSG00000197614	MFAP5	yellow	protein_coding	12:8634366-8662888	5.22981	11.6595	1.15667	0.818588	0.0032	0.129255
ENSG00000226053	RP5-1070A16.1	blue	lincRNA	1:98210746-98272658	0.654207	1.6338	1.32041	1.00186	0.0032	0.129255
ENSG00000182199	SHMT2	turquoise	protein_coding	12:57229326-57240715	49.5907	26.2506	-0.917719	-0.982133	0.00325	0.13026
ENSG00000100097	LGALS1	turquoise	protein_coding	22:37675607-37679806	455.38	258.286	-0.818098	-0.983204	0.00325	0.13026
ENSG00000227195	MIR663AHG	turquoise	processed_transcript	20:26186919-26251526	179.135	464.17	1.37361	1.21008	0.00325	0.13026
ENSG00000131730	CKMT2	black	protein_coding	5:80947696-81301560	0.445492	1.08276	1.28124	0.240468	0.0033	0.131924
ENSG00000053747	LAMA3	blue	protein_coding	18:23689442-23955066	1.28356	2.87016	1.16098	0.558297	0.00335	0.133579
ENSG00000008513	ST3GAL1	turquoise	protein_coding	8:133454847-133571940	2.39036	1.2776	-0.903789	-0.468684	0.0034	0.134538
ENSG00000105270	CLIP3	grey	protein_coding	19:36014507-36054762	4.56878	8.58945	0.910756	0.795105	0.0034	0.134538
ENSG00000199347	RNU5E-1	blue	snRNA	1:11908151-11908271	24.0173	57.2075	1.25213	0.905477	0.0034	0.134538
ENSG00000004468	CD38	green	protein_coding	4:15778274-15853230	0.440739	1.3624	1.62815	0.678828	0.00345	0.13617
ENSG00000142227	EMP3	red	protein_coding	19:48296456-48330553	37.7477	16.1187	-1.22766	-1.12586	0.0035	0.137099
ENSG00000137312	FLOT1	turquoise	protein_coding	6:30727708-30742733	97.7832	53.9185	-0.858807	-0.866965	0.0035	0.137099
ENSG00000162734	PEA15	midnightblue	protein_coding	1:160202198-160215376	96.991	54.3537	-0.835473	-0.955638	0.0035	0.137099
ENSG00000066322	ELOVL1	turquoise	protein_coding	1:43363396-43368074	30.9783	15.7623	-0.974786	-1.03334	0.00355	0.138015
ENSG00000182718	ANXA2	red	protein_coding	15:60347133-60402883	820.888	446.019	-0.880079	-0.849619	0.00355	0.138015
ENSG00000109452	INPP4B	blue	protein_coding	4:142023159-142847432	0.589527	1.08575	0.881057	0.281241	0.00355	0.138015
ENSG00000136542	GALNT5	yellow	protein_coding	2:157257597-157314211	4.3383	8.32661	0.9406	0.750024	0.0036	0.13961
ENSG00000115758	ODC1	purple	protein_coding	2:10439967-10448504	163.378	98.0898	-0.736039	-0.90109	0.00365	0.140151
ENSG00000047346	FAM214A	blue	protein_coding	15:52577841-52709817	7.78621	13.5172	0.795806	0.744912	0.00365	0.140151
ENSG00000075035	WSCD2	greenyellow	protein_coding	12:108129470-108250537	1.15274	2.39987	1.05789	0.531285	0.00365	0.140151
ENSG00000233930	KRTAP5-AS1	greenyellow	antisense	11:1554043-1599184	0.252919	1.16856	2.20798	0.455618	0.00365	0.140151
ENSG00000137834	SMAD6	midnightblue	protein_coding	15:66702227-66782848	4.52762	1.66008	-1.4475	-0.834448	0.0037	0.141026
ENSG00000198682	PAPSS2	red	protein_coding	10:87607984-87747705	18.6252	10.0442	-0.890893	-0.693182	0.0037	0.141026
ENSG00000276550	HERC2P2	grey	transcribed_unprocessed_pseudogene	15:22495569-22590815	3.37476	6.5084	0.947518	0.642349	0.0037	0.141026
ENSG00000258976	CTD-2207P18.2	purple	lincRNA	14:74614692-74616647	1.91825	0.479541	-2.00006	-1.1359	0.00375	0.142583
ENSG00000253616	RP11-875O11.3	purple	antisense	8:22687658-23083619	4.48905	0.164144	-4.77338	-0.237152	0.0038	0.143781
ENSG00000261584	RP11-457M11.5	black	lincRNA	6:26686240-26687964	0.316101	1.09881	1.79748	1.03458	0.0038	0.143781
ENSG00000260966	RP11-690D19.3	blue	sense_overlapping	11:103050686-103055799	1.487	2.81025	0.918298	0.906356	0.00385	0.144967
ENSG00000163661	PTX3	yellow	protein_coding	3:157175222-157533619	7.43233	17.999	1.27603	1.06539	0.00385	0.144967
ENSG00000167244	IGF2	black	protein_coding	11:2129111-2161341	0.801171	7.55034	3.23636	2.10568	0.0039	0.146495
ENSG00000136158	SPRY2	yellow	protein_coding	13:80335975-80340951	20.5012	36.2456	0.822094	0.990182	0.00395	0.148016
ENSG00000183963	SMTN	turquoise	protein_coding	22:31051629-31104757	7.95558	3.65352	-1.12268	-0.700974	0.004	0.149529
ENSG00000154639	CXADR	blue	protein_coding	21:17512381-17593579	7.88872	14.8702	0.914564	0.826172	0.0041	0.15217
ENSG00000135842	FAM129A	yellow	protein_coding	1:184790723-184974550	15.9471	30.079	0.915465	0.893292	0.0041	0.15217
ENSG00000138162	TACC2	black	protein_coding	10:121989173-122254545	3.72992	8.24086	1.14365	0.849323	0.0041	0.15217
ENSG00000049192	ADAMTS6	purple	protein_coding	5:65148735-65481920	11.3332	4.36827	-1.37542	-0.992427	0.00415	0.152209
ENSG00000178105	DDX10	brown	protein_coding	11:108665024-108940930	50.5195	25.2403	-1.00111	-0.768631	0.00415	0.152209
ENSG00000133816	MICAL2	red	protein_coding	11:12094007-12263789	42.3423	22.005	-0.944268	-0.542689	0.00415	0.152209
ENSG00000110880	CORO1C	purple	protein_coding	12:108645108-108731596	134.611	77.8434	-0.790152	-0.837863	0.00415	0.152209
ENSG00000151892	GFRA1	purple	protein_coding	10:116056924-116273467	0.624866	1.46489	1.22917	0.671627	0.00415	0.152209
ENSG00000162998	FRZB	blue	protein_coding	2:182833274-182867162	0.869306	2.21587	1.34994	1.03363	0.0042	0.15368
ENSG00000173210	ABLIM3	purple	protein_coding	5:149141482-149341802	2.61764	1.13087	-1.21084	-0.741868	0.00425	0.154782
ENSG00000177272	KCNA3	greenyellow	protein_coding	1:110672464-110675033	1.01676	2.515	1.30658	0.991543	0.00425	0.154782
ENSG00000147955	SIGMAR1	turquoise	protein_coding	9:34634721-34637809	45.3905	27.4609	-0.72501	-0.901446	0.0043	0.156237
ENSG00000143333	RGS16	turquoise	protein_coding	1:182598622-182604408	7.18573	3.67335	-0.968039	-0.930317	0.00435	0.156953
ENSG00000115414	FN1	turquoise	protein_coding	2:215360439-215436172	168.478	86.5869	-0.96034	-0.726821	0.00435	0.156953
ENSG00000198846	TOX	blue	protein_coding	8:58805417-59121346	5.87894	11.0313	0.90798	0.960363	0.00435	0.156953
ENSG00000250903	GMDS-AS1	grey	lincRNA	6:2245747-2482022	1.33893	2.66428	0.992667	0.592126	0.0044	0.15839
ENSG00000149257	SERPINH1	turquoise	protein_coding	11:75562055-75572783	45.1432	26.6836	-0.758555	-0.875228	0.00445	0.15872
ENSG00000171314	PGAM1	turquoise	protein_coding	10:97426159-97433441	147.804	92.4143	-0.677493	-0.885617	0.00445	0.15872
ENSG00000139220	PPFIA2	blue	protein_coding	12:80792519-81759553	2.5835	5.025	0.959795	0.53572	0.00445	0.15872
ENSG00000200156	RNU5B-1	grey	snRNA	15:65304676-65304792	13.286	33.4732	1.3331	0.947383	0.00445	0.15872
ENSG00000114120	SLC25A36	blue	protein_coding	3:140941829-140979933	31.4611	50.2209	0.67472	0.621181	0.0045	0.159771
ENSG00000279267	RP11-395L14.18	yellow	TEC	2:113605866-113607908	1.66818	3.52466	1.07921	0.919752	0.0045	0.159771
ENSG00000137393	RNF144B	red	protein_coding	6:18387349-18468874	3.5572	1.7819	-0.997327	-0.863525	0.00455	0.160811
ENSG00000132334	PTPRE	turquoise	protein_coding	10:127907060-128085855	13.0922	7.72934	-0.760291	-0.640961	0.00455	0.160811
ENSG00000127824	TUBA4A	midnightblue	protein_coding	2:219229756-219278170	3.02996	1.05505	-1.52199	-0.424593	0.00465	0.162865
ENSG00000123485	HJURP	grey	protein_coding	2:233775678-233854566	26.7739	15.0124	-0.834677	-0.794902	0.00465	0.162865
ENSG00000173230	GOLGB1	blue	protein_coding	3:121663198-121749767	17.3661	29.1497	0.74721	0.463981	0.00465	0.162865
ENSG00000072182	ASIC4	turquoise	protein_coding	2:219434845-219538772	0.41284	2.08566	2.33685	0.543512	0.00465	0.162865
ENSG00000104689	TNFRSF10A	turquoise	protein_coding	8:23189278-23230926	3.57506	1.48912	-1.26351	-0.763768	0.0047	0.163512
ENSG00000146592	CREB5	tan	protein_coding	7:28299320-28825894	5.95432	3.32076	-0.842426	-0.49045	0.0047	0.163512
ENSG00000137558	PI15	salmon	protein_coding	8:74599774-74866939	9.41161	5.31234	-0.825094	-0.93192	0.0047	0.163512
ENSG00000263528	IKBKE	turquoise	protein_coding	1:206470475-206497728	2.33481	0.854315	-1.45047	-0.81046	0.00475	0.164149
ENSG00000102935	ZNF423	turquoise	protein_coding	16:49487523-49857919	13.8882	25.3048	0.865552	1.00452	0.00475	0.164149
ENSG00000235244	RP11-761E20.1	blue	lincRNA	X:115917270-115969089	0.686563	1.75942	1.35763	0.918878	0.00475	0.164149
ENSG00000066583	ISOC1	grey	protein_coding	5:129094750-129114028	116.42	70.4261	-0.725152	-0.902496	0.00485	0.167234
ENSG00000176014	TUBB6	turquoise	protein_coding	18:12307668-12377314	50.3335	20.8272	-1.27305	-0.914703	0.005	0.171645
ENSG00000171634	BPTF	blue	protein_coding	17:67825523-67984378	50.1407	76.6366	0.612051	0.462281	0.005	0.171645
ENSG00000147459	DOCK5	red	protein_coding	8:25184722-25418082	12.4074	7.17066	-0.791028	-0.479481	0.00505	0.17222
ENSG00000149403	GRIK4	green	protein_coding	11:120511758-120988904	0.292301	1.23955	2.08429	0.286282	0.00505	0.17222
ENSG00000138439	FAM117B	blue	protein_coding	2:202635187-202769757	5.46459	9.51631	0.80029	0.901034	0.00505	0.172221
ENSG00000135299	ANKRD6	green	protein_coding	6:89433169-89638753	3.52003	7.92099	1.17009	0.434059	0.0051	0.173545
ENSG00000123977	DAW1	purple	protein_coding	2:227871053-227924344	1.39975	0.317064	-2.14232	-0.78104	0.0053	0.179957
ENSG00000100167	SEPT3	green	protein_coding	22:41976271-41998221	3.30897	5.98599	0.855206	0.853072	0.00535	0.181259
ENSG00000053254	FOXN3	green	protein_coding	14:89124870-89954777	14.6331	24.9805	0.771572	0.456282	0.00545	0.183052
ENSG00000163884	KLF15	turquoise	protein_coding	3:126342634-126357442	1.68114	3.34568	0.992861	0.779945	0.00545	0.183052
ENSG00000163536	SERPINI1	yellow	protein_coding	3:167735242-167825568	3.05097	8.26252	1.43731	1.05741	0.00545	0.183052
ENSG00000050767	COL23A1	turquoise	protein_coding	5:178237617-178590555	0.315858	1.19261	1.91677	0.933147	0.00545	0.183052
ENSG00000026508	CD44	red	protein_coding	11:35138869-35232402	246.275	119.097	-1.04814	-0.678394	0.0055	0.183542
ENSG00000067082	KLF6	red	protein_coding	10:3775995-3785281	43.8668	24.4684	-0.842208	-0.772563	0.0055	0.183542
ENSG00000111252	SH2B3	turquoise	protein_coding	12:111405947-111451623	11.761	6.83527	-0.782937	-0.916076	0.0055	0.183542
ENSG00000060709	RIMBP2	green	protein_coding	12:130396136-130716281	7.17595	14.5027	1.01508	0.747713	0.00555	0.184814
ENSG00000248698	LINC01085	purple	lincRNA	4:14111967-14143592	2.69345	0.856596	-1.65277	-0.996324	0.0056	0.185289
ENSG00000147010	SH3KBP1	purple	protein_coding	X:19533974-19887601	29.007	15.2754	-0.92519	-0.746431	0.0056	0.185289
ENSG00000116016	EPAS1	green	protein_coding	2:46293666-46386703	32.8996	58.2859	0.825077	0.657213	0.0056	0.185289
ENSG00000125753	VASP	turquoise	protein_coding	19:45506578-45526983	23.461	12.3733	-0.923029	-0.759635	0.00565	0.186151
ENSG00000087074	PPP1R15A	purple	protein_coding	19:48872391-48876057	16.9137	9.26627	-0.86813	-0.925743	0.00565	0.186151
ENSG00000000971	CFH	yellow	protein_coding	1:196651877-196747504	1.55242	3.61706	1.22029	0.940086	0.0058	0.190286
ENSG00000208035	MIR143	grey	miRNA	5:149428917-149429023	0	1.69553	inf	#NAME?	0.0058	0.190287
ENSG00000118689	FOXO3	blue	protein_coding	6:108559834-108684774	14.946	24.7987	0.730507	0.877736	0.00585	0.191523
ENSG00000235884	LINC00941	purple	lincRNA	12:30795680-30802711	1.97298	0.656966	-1.58649	-0.963754	0.0059	0.191947
ENSG00000196141	SPATS2L	purple	protein_coding	2:200305880-200482263	41.4789	22.8765	-0.858511	-0.82933	0.0059	0.191947
ENSG00000114739	ACVR2B	blue	protein_coding	3:38451026-38493142	6.36512	10.4435	0.714347	0.836536	0.0059	0.191947
ENSG00000170006	TMEM154	purple	protein_coding	4:152618631-152680165	3.41479	1.08416	-1.65522	-0.636272	0.00595	0.192367
ENSG00000131149	GSE1	blue	protein_coding	16:85611408-85690073	16.6514	27.7413	0.736396	0.582042	0.00595	0.192367
ENSG00000269905	TFDP2	green	protein_coding	3:141944427-142149544	4.27723	8.25399	0.948415	0.872967	0.00595	0.192367
ENSG00000122863	CHST3	turquoise	protein_coding	10:71964364-72013564	7.37124	4.30212	-0.776857	-0.901784	0.006	0.193581
ENSG00000166073	GPR176	turquoise	protein_coding	15:39600030-39920892	16.1683	9.12649	-0.825038	-0.939017	0.00605	0.19479
ENSG00000226312	CFLAR-AS1	purple	antisense	2:201116103-201176687	1.45198	0.470686	-1.62518	-0.199552	0.00615	0.197193
ENSG00000099860	GADD45B	turquoise	protein_coding	19:2476121-2478259	7.37143	3.46546	-1.0889	-0.815083	0.00615	0.197193
ENSG00000111641	NOP2	turquoise	protein_coding	12:6556862-6568691	38.5154	22.789	-0.757097	-0.775251	0.0062	0.197574
ENSG00000138336	TET1	blue	protein_coding	10:68560655-68694482	6.4459	10.6976	0.730828	0.896739	0.0062	0.197574
ENSG00000144407	PTH2R	grey	protein_coding	2:208359713-208854503	2.03991	3.86729	0.922814	0.816299	0.0062	0.197574
ENSG00000041515	MYO16	blue	protein_coding	13:108596151-109208007	0.913275	1.65446	0.857235	0.725576	0.00625	0.19876
ENSG00000187688	TRPV2	turquoise	protein_coding	17:16414523-16437003	2.43638	1.02537	-1.24859	-0.668033	0.00635	0.200302
ENSG00000128578	STRIP2	purple	protein_coding	7:129433889-129488399	3.93255	1.9856	-0.98589	-0.850737	0.00635	0.200302
ENSG00000124260	MAGEA10	red	protein_coding	X:152114598-152138578	8.58121	4.5379	-0.919158	-0.832124	0.00635	0.200302
ENSG00000091428	RAPGEF4	grey	protein_coding	2:172677140-173052893	31.6317	19.7373	-0.680444	-0.591038	0.00635	0.200302
ENSG00000070785	EIF2B3	turquoise	protein_coding	1:44850521-44986722	21.9882	12.5841	-0.805124	-0.920044	0.00655	0.204536
ENSG00000158321	AUTS2	blue	protein_coding	7:69598918-70793068	15.912	25.9075	0.703251	0.507818	0.00655	0.204536
ENSG00000147251	DOCK11	yellow	protein_coding	X:118495897-118686163	21.7246	36.4464	0.746448	0.902229	0.00655	0.204536
ENSG00000135472	FAIM2	grey	protein_coding	12:49866895-49904217	1.66187	3.58122	1.10764	0.722251	0.00655	0.204536
ENSG00000007402	CACNA2D2	turquoise	protein_coding	3:50347329-50504244	8.20833	19.9668	1.28244	0.990543	0.0065	0.204536
ENSG00000181649	PHLDA2	turquoise	protein_coding	11:2928272-2929455	1.85115	0.532159	-1.79849	-0.993081	0.0066	0.205273
ENSG00000265561	AC025458.1	grey	miRNA	5:31639409-32121941	0	1.51553	inf	#NAME?	0.0066	0.205273
ENSG00000196990	FAM163B	turquoise	protein_coding	9:133578414-133586197	2.27528	8.53287	1.90699	1.33819	0.00665	0.206415
ENSG00000278619	MRM1	turquoise	protein_coding	17:36601571-36608971	4.33537	1.72718	-1.32774	-0.983532	0.00675	0.208272
ENSG00000189143	CLDN4	turquoise	protein_coding	7:73799541-73832693	1.03097	0.425856	-1.27557	-0.762838	0.00675	0.208272
ENSG00000150995	ITPR1	green	protein_coding	3:4493347-4887293	8.09117	12.9054	0.673552	0.464187	0.00675	0.208272
ENSG00000116285	ERRFI1	red	protein_coding	1:8004403-8026308	33.9503	19.8581	-0.773698	-0.849496	0.0068	0.208986
ENSG00000155093	PTPRN2	turquoise	protein_coding	7:157539055-158587788	3.92724	7.23106	0.880691	0.854673	0.0068	0.208986
ENSG00000279561	AL845472.1	green	pseudogene	9:41269915-41273997	2.78801	5.01644	0.847428	0.901003	0.00685	0.209694
ENSG00000166741	NNMT	grey	protein_coding	11:114059592-114356571	11.0408	24.7505	1.16461	1.07273	0.00685	0.209694
ENSG00000167232	ZNF91	blue	protein_coding	19:23304990-23395560	23.8874	38.2437	0.678971	0.640111	0.00705	0.215392
ENSG00000237846	RP11-216M21.1	magenta	processed_pseudogene	9:40105821-40106527	11.4063	3.83753	-1.57158	-0.839519	0.0071	0.215649
ENSG00000147573	TRIM55	purple	protein_coding	8:66126895-66175487	5.23603	2.44124	-1.10086	-0.914109	0.0071	0.215649
ENSG00000145555	MYO10	purple	protein_coding	5:16661913-16936276	11.8992	6.36373	-0.902924	-0.775381	0.0071	0.215649
ENSG00000131386	GALNT15	red	protein_coding	3:16174648-16231992	1.47359	0.617697	-1.25437	-0.708435	0.00715	0.216153
ENSG00000162302	RPS6KA4	darkgreen	protein_coding	11:64359147-64372215	9.93512	4.77683	-1.05648	-0.800805	0.0072	0.216153
ENSG00000156697	UTP14A	purple	protein_coding	X:129869063-129957528	40.9244	25.5363	-0.680412	-0.851956	0.0072	0.216153
ENSG00000197121	PGAP1	blue	protein_coding	2:196833003-196927796	16.2082	26.1504	0.69011	0.529187	0.00715	0.216153
ENSG00000124374	PAIP2B	blue	protein_coding	2:71182738-71227083	0.741334	1.42456	0.942323	0.87024	0.0072	0.216153
ENSG00000182771	GRID1	turquoise	protein_coding	10:85599554-86366493	0.531985	1.47621	1.47244	0.887481	0.0072	0.216153
ENSG00000125384	PTGER2	grey	protein_coding	14:52314304-52328606	8.22559	4.19398	-0.971798	-0.870032	0.00725	0.216817
ENSG00000250979	RP11-656G20.1	green	unprocessed_pseudogene	8:72202750-72251565	0.892766	2.7348	1.61508	1.03929	0.00725	0.216817
ENSG00000125347	IRF1	purple	protein_coding	5:132481608-132490798	8.77279	4.36535	-1.00694	-0.798701	0.00745	0.221944
ENSG00000261115	TMEM178B	green	protein_coding	7:141074231-141480380	4.30678	7.26679	0.754707	0.632098	0.00745	0.221944
ENSG00000125629	INSIG2	blue	protein_coding	2:118088451-118110997	5.13603	9.98061	0.958473	0.831536	0.00765	0.227467
ENSG00000113645	WWC1	purple	protein_coding	5:168291650-168472303	14.6465	7.97503	-0.876992	-0.630777	0.00775	0.228691
ENSG00000163584	RPL22L1	turquoise	protein_coding	3:170864874-170870483	148.617	89.3294	-0.734391	-0.92191	0.00775	0.228691
ENSG00000178104	PDE4DIP	red	protein_coding	1:148808180-149048286	21.6136	14.3033	-0.595596	-0.455056	0.00775	0.228691
ENSG00000141431	ASXL3	green	protein_coding	18:33578614-33751192	1.42898	2.49095	0.801709	0.383686	0.00775	0.228691
ENSG00000207827	MIR30A	grey	miRNA	6:71221456-71420769	0	8.73084	inf	#NAME?	0.0078	0.229731
ENSG00000119547	ONECUT2	blue	protein_coding	18:57435684-57491297	2.10753	3.68781	0.807212	0.576477	0.00785	0.230766
ENSG00000198796	ALPK2	purple	protein_coding	18:58481246-58628957	4.15161	1.60199	-1.37381	-0.763922	0.0079	0.231361
ENSG00000188549	C15orf52	turquoise	protein_coding	15:40331451-40340967	6.9727	3.39642	-1.0377	-0.647463	0.0079	0.231361
ENSG00000135709	KIAA0513	turquoise	protein_coding	16:85027750-85094230	2.78493	1.27447	-1.12774	-0.620764	0.00795	0.231672
ENSG00000253368	TRNP1	purple	protein_coding	1:26993706-27000898	6.87907	3.44403	-0.998115	-0.820789	0.008	0.231672
ENSG00000118257	NRP2	red	protein_coding	2:205681989-205798133	43.8004	25.2955	-0.792062	-0.480568	0.008	0.231672
ENSG00000060656	PTPRU	turquoise	protein_coding	1:29236515-29326813	6.63597	12.1216	0.869204	0.634864	0.008	0.231672
ENSG00000152580	IGSF10	yellow	protein_coding	3:151085696-151458709	3.69946	7.19767	0.960216	0.582045	0.00795	0.231672
ENSG00000171126	KCNG3	blue	protein_coding	2:42442016-42494097	0.891824	1.86315	1.06291	0.916797	0.008	0.231672
ENSG00000122694	GLIPR2	grey	protein_coding	9:36136535-36163913	17.3287	9.66188	-0.842791	-0.892408	0.00805	0.232687
ENSG00000204624	PTCHD2	turquoise	protein_coding	1:11479165-11537584	0.511845	1.4933	1.54472	0.748675	0.00815	0.23514
ENSG00000196562	SULF2	blue	protein_coding	20:47501901-47786616	4.43419	10.504	1.2442	0.499146	0.0082	0.236145
ENSG00000049759	NEDD4L	tan	protein_coding	18:58044366-58401540	11.3094	7.03029	-0.685869	-0.456935	0.00825	0.236708
ENSG00000186487	MYT1L	green	protein_coding	2:1789112-2331260	7.62911	13.3695	0.809362	0.531951	0.00825	0.236708
ENSG00000134443	GRP	grey	protein_coding	18:59220167-59230774	0.487872	2.76273	2.50152	1.12253	0.0083	0.237704
ENSG00000054793	ATP9A	blue	protein_coding	20:51596513-51768634	8.13262	13.4657	0.727495	0.729932	0.00835	0.238258
ENSG00000135622	SEMA4F	grey	protein_coding	2:74654227-74683853	4.37447	7.34242	0.747147	0.643773	0.00835	0.238258
ENSG00000157227	MMP14	turquoise	protein_coding	14:22836556-22849027	29.3449	16.4348	-0.836362	-0.84404	0.0084	0.239246
ENSG00000143575	HAX1	midnightblue	protein_coding	1:154272510-154275875	64.5838	37.1374	-0.798299	-0.930719	0.00845	0.239792
ENSG00000105976	MET	red	protein_coding	7:116672389-116798386	27.6433	16.7759	-0.720545	-0.580752	0.00845	0.239792
ENSG00000074800	ENO1	turquoise	protein_coding	1:8861001-8879894	701.04	398.14	-0.816222	-0.836496	0.00855	0.241747
ENSG00000112769	LAMA4	blue	protein_coding	6:112108759-112351296	13.9546	22.5196	0.690438	0.49431	0.00855	0.241747
ENSG00000139970	RTN1	green	protein_coding	14:59595975-59870966	32.2784	53.6452	0.732881	0.877042	0.0086	0.24272
ENSG00000152601	MBNL1	purple	protein_coding	3:152243827-152496813	64.2299	40.0807	-0.68034	-0.650968	0.00865	0.242809
ENSG00000185950	IRS2	blue	protein_coding	13:109752697-109808252	11.1305	17.9372	0.688437	0.865684	0.00865	0.242809
ENSG00000143153	ATP1B1	yellow	protein_coding	1:169105696-169367967	71.5341	131.776	0.881385	0.804352	0.00865	0.242809
ENSG00000067057	PFKP	green	protein_coding	10:3066332-3172841	105.288	50.3381	-1.06462	-0.784726	0.00875	0.245173
ENSG00000274492	RP11-976B16.1	blue	lincRNA	14:88819607-88822151	0.74364	1.6769	1.17312	0.871968	0.00885	0.247085
ENSG00000140284	SLC27A2	blue	protein_coding	15:49858237-50236395	0.54334	1.54507	1.50774	0.716738	0.00885	0.247085
ENSG00000143614	GATAD2B	blue	protein_coding	1:153804724-153922975	4.76202	7.91635	0.733261	0.850099	0.00895	0.249429
ENSG00000115641	FHL2	turquoise	protein_coding	2:105357711-105438513	10.3496	5.19572	-0.994185	-0.96325	0.009	0.250374
ENSG00000030110	BAK1	turquoise	protein_coding	6:33540045-33593338	7.58357	4.17164	-0.862264	-0.89619	0.00905	0.250867
ENSG00000236437	AP001891.1	green	lincRNA	11:116496898-116500630	0.76203	2.06366	1.43729	0.819736	0.00905	0.250867
ENSG00000187867	PALM3	grey	protein_coding	19:14053364-14059159	1.74965	0.825953	-1.08293	-0.738331	0.00925	0.255955
ENSG00000139352	ASCL1	grey	protein_coding	12:102836884-102960516	0.946212	3.38429	1.83862	1.11133	0.00935	0.258263
ENSG00000142599	RERE	blue	protein_coding	1:8352396-8817643	14.4301	24.4793	0.762483	0.46706	0.00945	0.259641
ENSG00000071967	CYBRD1	yellow	protein_coding	2:171522246-171558133	11.9198	21.1107	0.824619	0.818427	0.00945	0.259641
ENSG00000163046	ANKRD30BL	turquoise	protein_coding	2:132147590-132257969	1.39122	4.19435	1.5921	1.08602	0.00945	0.259641
ENSG00000273301	RP11-314B1.2	blue	lincRNA	2:225698253-225703654	0.740646	1.46968	0.988646	0.827321	0.0095	0.260555
ENSG00000175063	UBE2C	turquoise	protein_coding	20:45812575-45816957	84.3976	50.1604	-0.750655	-0.910483	0.00955	0.261465
ENSG00000108691	CCL2	turquoise	protein_coding	17:34255217-34257203	90.0125	55.0466	-0.709472	-0.838292	0.00965	0.262815
ENSG00000241956	CTC-340A15.2	green	antisense	5:164296695-165171643	2.92102	5.29548	0.858285	0.639804	0.00965	0.262815
ENSG00000169271	HSPB3	grey	protein_coding	5:54455600-54456384	0.392376	1.35843	1.79163	0.81119	0.00965	0.262815
ENSG00000115525	ST3GAL5	yellow	protein_coding	2:85839143-85889014	9.15285	17.5656	0.940461	0.795687	0.0097	0.263254
ENSG00000142549	IGLON5	green	protein_coding	19:51311847-51330354	2.14171	4.34047	1.01908	0.877332	0.0097	0.263254
ENSG00000128045	RASL11B	green	protein_coding	4:52862289-52866835	5.03068	9.30341	0.887007	0.854626	0.00975	0.26415
ENSG00000182752	PAPPA	red	protein_coding	9:116153803-116402322	20.4927	9.86129	-1.05526	-0.635391	0.0098	0.264583
ENSG00000169744	LDB2	red	protein_coding	4:16400429-16898809	3.52133	1.70009	-1.05051	-0.645148	0.0098	0.264583
ENSG00000068366	ACSL4	purple	protein_coding	X:109623699-109733403	54.1486	32.8407	-0.721439	-0.575807	0.00995	0.267241
ENSG00000160179	ABCG1	turquoise	protein_coding	21:42199688-42297244	1.32094	2.53552	0.940723	0.755982	0.00995	0.267241
ENSG00000155530	LRGUK	blue	protein_coding	7:134127298-134264591	1.25173	2.4572	0.973096	0.778464	0.00995	0.267241
ENSG00000162616	DNAJB4	red	protein_coding	1:77979174-78138449	13.8429	7.30166	-0.922847	-0.79453	0.01	0.267659
ENSG00000196132	MYT1	greenyellow	protein_coding	20:64151790-64242253	1.97817	3.82716	0.95211	0.666803	0.01	0.267659
ENSG00000279673	RP11-185E8.2	grey	TEC	3:171460611-171462256	1.52983	0.620852	-1.30105	-0.860429	0.01005	0.268075
ENSG00000142627	EPHA2	turquoise	protein_coding	1:16124336-16157329	11.4205	6.55779	-0.800345	-0.653338	0.01005	0.268075
ENSG00000140416	TPM1	purple	protein_coding	15:63042631-63071915	452.23	242.593	-0.898521	-0.857214	0.01015	0.268897
ENSG00000147872	PLIN2	midnightblue	protein_coding	9:19108374-19149290	27.4176	17.3365	-0.661287	-0.762197	0.01015	0.268897
ENSG00000197122	SRC	turquoise	protein_coding	20:37344684-37406050	12.5707	20.8296	0.728571	0.5325	0.01015	0.268897
ENSG00000105640	RPL18A	turquoise	protein_coding	19:17859875-17864153	290.609	500.197	0.783416	0.885043	0.01015	0.268897
ENSG00000180875	GREM2	brown	protein_coding	1:240489572-240612149	1.0694	0.501761	-1.09173	-0.845538	0.01025	0.271085
ENSG00000138050	THUMPD2	brown	protein_coding	2:39736059-39779267	17.3895	10.1142	-0.781832	-0.714839	0.0103	0.271944
ENSG00000142494	SLC47A1	grey	protein_coding	17:19495384-19597922	2.51778	1.28508	-0.970294	-0.573513	0.01035	0.27234
ENSG00000170153	RNF150	blue	protein_coding	4:140859806-141212877	21.0856	33.8392	0.682435	0.617931	0.01035	0.27234
ENSG00000265972	TXNIP	grey	protein_coding	1:145992434-145996600	50.8814	31.0636	-0.711913	-0.74336	0.0104	0.272733
ENSG00000167861	HID1	greenyellow	protein_coding	17:74950742-74975728	4.2229	8.6327	1.03158	0.68143	0.0104	0.272733
ENSG00000120800	UTP20	brown	protein_coding	12:101280108-101386616	17.7793	11.5891	-0.617425	-0.755302	0.01045	0.273582
ENSG00000163110	PDLIM5	purple	protein_coding	4:94451856-94668227	18.1675	11.4369	-0.667672	-0.513747	0.0105	0.273969
ENSG00000151690	MFSD6	blue	protein_coding	2:190408354-190534722	8.94906	15.4051	0.783598	0.591928	0.0105	0.273969
ENSG00000181019	NQO1	red	protein_coding	16:69706995-69726951	62.6038	32.235	-0.957621	-0.973105	0.0106	0.274734
ENSG00000165806	CASP7	turquoise	protein_coding	10:113679161-113730907	15.6197	9.15815	-0.770234	-0.826313	0.01055	0.274734
ENSG00000215158	RP11-1023L17.1	blue	transcribed_unprocessed_pseudogene	5:34164697-34244796	8.76165	17.4189	0.991382	0.844232	0.0106	0.274734
ENSG00000270173	RP11-382B18.4	blue	lincRNA	15:30357765-30358773	0.73375	2.25135	1.61743	0.946507	0.0106	0.274734
ENSG00000188738	FSIP2	blue	protein_coding	2:185719873-185833290	0.70439	1.50071	1.0912	0.659265	0.01065	0.275571
ENSG00000108406	DHX40	blue	protein_coding	17:59565524-59608345	50.8883	76.5234	0.588569	0.665009	0.0107	0.275946
ENSG00000198478	SH3BGRL2	blue	protein_coding	6:79631282-79703659	7.54958	11.8852	0.654699	0.806506	0.0107	0.275946
ENSG00000107249	GLIS3	turquoise	protein_coding	9:3824126-4348392	7.10251	3.67778	-0.949493	-0.653294	0.0108	0.277605
ENSG00000187605	TET3	green	protein_coding	2:73986403-74108176	4.46755	7.11222	0.670815	0.662393	0.0108	0.277605
ENSG00000102172	SMS	brown	protein_coding	X:21940572-21994835	115.053	74.5177	-0.62664	-0.8243	0.01085	0.27843
ENSG00000111885	MAN1A1	yellow	protein_coding	6:119177208-119349761	26.5205	48.9559	0.884373	0.914603	0.0109	0.279252
ENSG00000164125	FAM198B	yellow	protein_coding	4:158124473-158255411	1.19068	2.38702	1.00342	0.592765	0.011	0.28135
ENSG00000165617	DACT1	turquoise	protein_coding	14:58633966-58648321	2.57019	1.15619	-1.15249	-0.795094	0.01105	0.281703
ENSG00000117450	PRDX1	turquoise	protein_coding	1:45500052-45523047	371.112	226.377	-0.713123	-0.851048	0.01105	0.281703
ENSG00000114646	CSPG5	green	protein_coding	3:47562238-47580792	1.05162	2.23001	1.08444	0.80961	0.0111	0.282514
ENSG00000197183	NOL4L	turquoise	protein_coding	20:32443058-32608893	6.82551	11.0894	0.700172	0.532328	0.01115	0.283323
ENSG00000075043	KCNQ2	turquoise	protein_coding	20:63406038-63472638	13.2875	24.3336	0.872878	0.832565	0.0112	0.284129
ENSG00000184178	SCFD2	midnightblue	protein_coding	4:52872981-53366075	14.8749	8.89386	-0.741997	-0.756086	0.01125	0.284933
ENSG00000136933	RABEPK	turquoise	protein_coding	9:125200541-125234158	19.3952	11.3487	-0.77318	-0.894304	0.0114	0.286863
ENSG00000174482	LINGO2	blue	protein_coding	9:27948077-28670286	7.15799	11.815	0.722997	0.691235	0.0114	0.286863
ENSG00000104313	EYA1	blue	protein_coding	8:71155456-71362232	8.13998	16.9491	1.05811	0.983625	0.01135	0.286863
ENSG00000141338	ABCA8	grey	protein_coding	17:68867291-68955392	0.635392	1.58616	1.31982	0.573177	0.0114	0.286863
ENSG00000130513	GDF15	turquoise	protein_coding	19:18374730-18389176	8.05497	3.65536	-1.13987	-0.882991	0.01145	0.287057
ENSG00000143891	GALM	turquoise	protein_coding	2:38665909-38741237	8.58561	4.98901	-0.783166	-0.753864	0.0115	0.287057
ENSG00000071575	TRIB2	turquoise	protein_coding	2:12716888-12742734	52.2055	32.9526	-0.663809	-0.712194	0.0115	0.287057
ENSG00000079931	MOXD1	yellow	protein_coding	6:132296054-132401545	48.4703	80.3313	0.728859	0.844373	0.01145	0.287057
ENSG00000280106	CTC-523E23.3	blue	TEC	19:34949037-34951205	0.820949	1.77811	1.11498	0.856328	0.0115	0.287057
ENSG00000019549	SNAI2	grey	protein_coding	8:48917689-48921740	8.81614	4.0849	-1.10985	-0.897939	0.0116	0.289089
ENSG00000269028	MTRNR2L12	grey	protein_coding	3:96617187-96618236	33.7813	57.5399	0.768336	0.815771	0.01165	0.289871
ENSG00000157833	GAREML	turquoise	protein_coding	2:26173090-26189663	3.19445	5.64479	0.82135	0.568758	0.0117	0.29065
ENSG00000099341	PSMD8	turquoise	protein_coding	19:38374535-38383824	133.048	81.0098	-0.715773	-0.86889	0.01175	0.291426
ENSG00000165923	AGBL2	grey	protein_coding	11:47659590-47715389	0.806785	1.71965	1.09186	0.538313	0.01185	0.293438
ENSG00000245067	IGFBP7-AS1	grey	antisense	4:56963369-57205510	0.340291	2.25102	2.72573	0.161802	0.0119	0.294208
ENSG00000117143	UAP1	purple	protein_coding	1:162561505-162599842	33.0191	20.5862	-0.681625	-0.807555	0.012	0.29621
ENSG00000168621	GDNF	tan	protein_coding	5:37812676-37839686	1.24217	0.627492	-0.985194	-0.484903	0.01205	0.296972
ENSG00000272686	RP11-390E23.6	blue	antisense	7:123749067-123751166	3.98761	7.05912	0.823962	0.817488	0.0121	0.297733
ENSG00000117139	KDM5B	blue	protein_coding	1:202724490-202809470	26.4488	40.9316	0.630014	0.497898	0.01215	0.298491
ENSG00000270189	RP11-258C19.7	blue	lincRNA	X:53169096-53170914	1.99353	3.84185	0.946474	0.802844	0.01225	0.300473
ENSG00000171084	FAM86JP	turquoise	transcribed_unprocessed_pseudogene	3:125916619-125937039	4.12533	1.99521	-1.04797	-0.868403	0.01235	0.301499
ENSG00000132109	TRIM21	red	protein_coding	11:4384896-4393696	7.2172	3.67415	-0.974029	-0.813453	0.01235	0.301499
ENSG00000133401	PDZD2	darkgrey	protein_coding	5:31639409-32121941	1.31971	2.62985	0.994756	0.434096	0.01235	0.301499
ENSG00000005471	ABCB4	blue	protein_coding	7:87401696-87480435	0.594581	1.19706	1.00955	0.479885	0.0124	0.302245
ENSG00000163041	H3F3A	blue	protein_coding	1:226060711-226072001	178.993	271.108	0.598966	0.797602	0.01245	0.302989
ENSG00000134690	CDCA8	grey	protein_coding	1:37692417-37709719	9.43363	5.39651	-0.805787	-0.861582	0.0125	0.303257
ENSG00000232677	LINC00665	green	lincRNA	19:36313066-36331718	11.0704	18.6863	0.755272	0.75139	0.0125	0.303257
ENSG00000253203	GUSBP3	blue	transcribed_unprocessed_pseudogene	5:69639458-69679259	1.5449	3.20323	1.05202	0.77745	0.01255	0.303995
ENSG00000105889	STEAP1B	purple	protein_coding	7:22419443-22665533	9.26268	2.22913	-2.05495	-1.26118	0.0126	0.304259
ENSG00000137727	ARHGAP20	yellow	protein_coding	11:110577041-110713189	0.776498	1.54376	0.991389	0.852654	0.0126	0.304259
ENSG00000178996	SNX18	blue	protein_coding	5:54517758-54546585	5.24309	8.41359	0.682303	0.816388	0.01265	0.304992
ENSG00000168032	ENTPD3	red	protein_coding	3:40313801-40453329	1.06841	0.320589	-1.73667	-0.795646	0.0127	0.305251
ENSG00000016402	IL20RA	green	protein_coding	6:136999970-137045180	4.60865	8.03852	0.802585	0.58285	0.0127	0.305251
ENSG00000140853	NLRC5	grey	protein_coding	16:56989484-57083531	4.73369	2.63078	-0.847475	-0.497267	0.0128	0.30718
ENSG00000160145	KALRN	turquoise	protein_coding	3:124080022-124726325	13.0227	20.239	0.636107	0.440066	0.01285	0.307905
ENSG00000104783	KCNN4	turquoise	protein_coding	19:43766532-43781257	2.33813	0.813707	-1.52277	-0.819912	0.01295	0.309824
ENSG00000196358	NTNG2	turquoise	protein_coding	9:132161675-132244534	0.950031	1.92786	1.02095	0.560086	0.013	0.310542
ENSG00000258929	RP11-58E21.3	grey	lincRNA	14:49981711-50092643	1.21836	0.368324	-1.72589	-0.485047	0.0131	0.312451
ENSG00000152409	JMY	blue	protein_coding	5:79236188-79327215	5.42202	9.76155	0.848279	0.448835	0.01315	0.312684
ENSG00000090238	YPEL3	turquoise	protein_coding	16:30092313-30104116	3.89101	8.43715	1.11661	0.85267	0.01315	0.312684
ENSG00000159388	BTG2	turquoise	protein_coding	1:203305490-203309602	4.77351	8.2304	0.785911	0.812625	0.0132	0.313394
ENSG00000179240	RP11-111M22.2	blue	protein_coding	11:76381312-76414619	1.49732	3.38897	1.17847	0.742654	0.01325	0.314102
ENSG00000186854	TRABD2A	purple	protein_coding	2:84821649-84907008	2.11116	0.761478	-1.47116	-0.0894212	0.0133	0.314329
ENSG00000142065	ZFP14	blue	protein_coding	19:36334452-36379199	4.67268	7.76903	0.733484	0.523872	0.0133	0.314329
ENSG00000175550	DRAP1	turquoise	protein_coding	11:65919256-65921561	87.0421	49.3392	-0.818978	-0.883955	0.01335	0.315032
ENSG00000092820	EZR	turquoise	protein_coding	6:158765740-158820593	29.3298	18.5849	-0.658238	-0.813233	0.0135	0.318089
ENSG00000123374	CDK2	turquoise	protein_coding	12:55954104-55973317	47.3359	25.7385	-0.879005	-0.817608	0.01355	0.318784
ENSG00000204516	MICB	red	protein_coding	6:31494880-31511124	2.24704	0.830072	-1.43672	-0.855539	0.0136	0.318995
ENSG00000232164	AC092669.3	blue	lincRNA	2:66383305-66392450	11.0278	17.5686	0.671857	0.774775	0.0136	0.318995
ENSG00000221955	SLC12A8	grey	protein_coding	3:125082635-125212864	1.45843	0.778504	-0.905642	-0.458026	0.01375	0.32106
ENSG00000112576	CCND3	turquoise	protein_coding	6:41934932-42050357	13.1945	7.88279	-0.743159	-0.660133	0.01375	0.32106
ENSG00000115233	PSMD14	turquoise	protein_coding	2:161308037-161411717	72.4927	47.7632	-0.601937	-0.761843	0.01375	0.32106
ENSG00000102900	NUP93	midnightblue	protein_coding	16:56638665-56850286	61.2542	34.911	-0.811125	-0.765431	0.0139	0.323303
ENSG00000145220	LYAR	brown	protein_coding	4:4267700-4290169	27.4275	16.9391	-0.695269	-0.818761	0.0139	0.323303
ENSG00000169925	BRD3	blue	protein_coding	9:134025438-134068535	6.01869	10.5222	0.805908	0.689415	0.01395	0.323303
ENSG00000143126	CELSR2	turquoise	protein_coding	1:109250018-109275750	1.81753	3.23305	0.830914	0.704236	0.01395	0.323303
ENSG00000112137	PHACTR1	green	protein_coding	6:12716804-13328583	4.71221	9.45661	1.00492	0.594015	0.01395	0.323303
ENSG00000185585	OLFML2A	grey	protein_coding	9:124777157-124814885	1.08832	2.06902	0.926844	0.73763	0.014	0.323979
ENSG00000215788	TNFRSF25	turquoise	protein_coding	1:6424787-6520061	2.02905	4.21557	1.05492	0.432768	0.0141	0.325325
ENSG00000230910	RP3-525N10.2	blue	antisense	6:68629961-68635027	2.05035	6.08959	1.57047	0.881564	0.0141	0.325325
ENSG00000138073	PREB	turquoise	protein_coding	2:27123788-27134675	24.564	15.1384	-0.698337	-0.693205	0.0142	0.327147
ENSG00000123384	LRP1	turquoise	protein_coding	12:57088893-57213351	7.28553	11.9721	0.716571	0.326638	0.01425	0.327813
ENSG00000105963	ADAP1	turquoise	protein_coding	7:897900-975599	2.60146	1.11438	-1.22308	-0.391905	0.0143	0.328478
ENSG00000141753	IGFBP4	grey	protein_coding	17:40443460-40457731	16.6348	26.8259	0.689427	0.801957	0.01435	0.32914
ENSG00000166407	LMO1	turquoise	protein_coding	11:8224303-8268716	3.5725	7.12672	0.996304	0.834807	0.0144	0.3298
ENSG00000108518	PFN1	midnightblue	protein_coding	17:4945651-4957131	289.827	185.549	-0.643389	-0.815727	0.01445	0.330459
ENSG00000108344	PSMD3	turquoise	protein_coding	17:39980796-39997960	60.9258	38.1211	-0.676464	-0.729937	0.0146	0.333399
ENSG00000109971	HSPA8	brown	protein_coding	11:123057488-123063230	1667.6	1044.77	-0.674584	-0.704597	0.0147	0.333722
ENSG00000216775	RP1-152L7.5	blue	transcribed_unprocessed_pseudogene	6:52665147-52669155	7.31863	12.121	0.727864	0.676738	0.01465	0.333722
ENSG00000113196	HAND1	green	protein_coding	5:154474971-154478264	8.48416	14.3017	0.753342	0.787059	0.0147	0.333722
ENSG00000179979	CRIPAK	blue	protein_coding	4:1391551-1395989	0.558273	1.17857	1.07799	0.832779	0.0147	0.333722
ENSG00000166979	EVA1C	purple	protein_coding	21:32412005-32515397	3.18529	1.25617	-1.34239	-0.74067	0.01475	0.333882
ENSG00000072274	TFRC	midnightblue	protein_coding	3:196027182-196082189	115.247	79.5887	-0.534089	-0.420074	0.01475	0.333882
ENSG00000167862	ICT1	midnightblue	protein_coding	17:75012669-75021261	41.5701	24.7323	-0.749148	-0.836335	0.0148	0.334042
ENSG00000249614	RP11-703G6.1	blue	lincRNA	4:103961615-104036923	28.1623	47.8035	0.76335	0.809967	0.0148	0.334042
ENSG00000166206	GABRB3	green	protein_coding	15:26543545-26949207	13.1086	20.283	0.629759	0.584516	0.0149	0.335325
ENSG00000012822	CALCOCO1	grey	protein_coding	12:53708516-53727745	12.9686	21.829	0.75122	0.733628	0.0149	0.335325
ENSG00000109132	PHOX2B	green	protein_coding	4:41744081-41824119	19.9569	31.9667	0.679685	0.77681	0.01505	0.338212
ENSG00000178445	GLDC	green	protein_coding	9:6532463-6645650	2.79851	4.88785	0.804541	0.630585	0.0151	0.338846
ENSG00000271303	SRXN1	turquoise	protein_coding	20:646614-676179	20.0973	12.584	-0.675413	-0.803369	0.01515	0.339478
ENSG00000106991	ENG	lightyellow	protein_coding	9:127815011-127854756	4.63934	2.42535	-0.935726	-0.770169	0.0152	0.340108
ENSG00000159840	ZYX	turquoise	protein_coding	7:143381079-143523449	108.928	58.2955	-0.901918	-0.846132	0.01525	0.340248
ENSG00000104312	RIPK2	purple	protein_coding	8:89757746-89791063	13.1982	7.78392	-0.761769	-0.757759	0.01525	0.340248
ENSG00000145386	CCNA2	blue	protein_coding	4:121801316-121823933	63.7692	37.3856	-0.770379	-0.812898	0.0153	0.340874
ENSG00000275700	AATF	midnightblue	protein_coding	17:36948874-37056871	26.1236	17.0093	-0.619028	-0.666567	0.01535	0.341011
ENSG00000180229	HERC2P3	blue	transcribed_unprocessed_pseudogene	15:20379494-20506180	5.23358	8.6345	0.722313	0.502158	0.01535	0.341011
ENSG00000163191	S100A11	turquoise	protein_coding	1:151994530-152047907	58.5408	34.3505	-0.769111	-0.836037	0.01545	0.342255
ENSG00000126500	FLRT1	turquoise	protein_coding	11:63974606-64166106	0.162115	1.97565	3.60724	0.4874	0.01545	0.342255
ENSG00000106638	TBL2	turquoise	protein_coding	7:73568931-73578791	25.7272	16.8705	-0.608791	-0.628524	0.01555	0.34398
ENSG00000105355	PLIN3	darkgreen	protein_coding	19:4838331-4867768	20.2477	12.2397	-0.726198	-0.732037	0.01565	0.344234
ENSG00000162409	PRKAA2	blue	protein_coding	1:56645321-56715335	4.76901	7.47047	0.647508	0.803044	0.01565	0.344234
ENSG00000134569	LRP4	grey	protein_coding	11:46846411-46918642	4.16259	7.57899	0.864523	0.645627	0.0156	0.344234
ENSG00000099864	PALM	turquoise	protein_coding	19:709092-748330	6.07459	11.1282	0.873357	0.66254	0.01565	0.344234
ENSG00000142669	SH3BGRL3	purple	protein_coding	1:26279175-26320523	59.6121	30.7192	-0.956467	-0.831959	0.01575	0.345944
ENSG00000158270	COLEC12	red	protein_coding	18:319360-500722	5.22354	8.45998	0.695626	0.766551	0.0158	0.346553
ENSG00000183305	MAGEA2B	midnightblue	protein_coding	X:152714585-152718607	1.2435	0.580887	-1.09808	-0.452478	0.01585	0.34716
ENSG00000108798	ABI3	turquoise	protein_coding	17:49202790-49223225	1.42383	0.378381	-1.91186	-0.924262	0.0159	0.347277
ENSG00000183605	SFXN4	pink	protein_coding	10:119140766-119165667	19.2013	10.3637	-0.889661	-0.792855	0.0159	0.347277
ENSG00000042062	FAM65C	turquoise	protein_coding	20:50586107-50691528	0.376652	1.15984	1.62262	0.763875	0.01595	0.34788
ENSG00000175893	ZDHHC21	blue	protein_coding	9:14611070-14693471	7.39572	11.2401	0.603896	0.514541	0.016	0.347994
ENSG00000109819	PPARGC1A	black	protein_coding	4:23560922-23904089	1.23769	2.20861	0.835488	0.333856	0.016	0.347994
ENSG00000092445	TYRO3	turquoise	protein_coding	15:41557674-41583586	12.3974	6.7608	-0.874775	-0.6983	0.01605	0.348594
ENSG00000123700	KCNJ2	grey	protein_coding	17:70166960-70180048	16.0016	9.55236	-0.744285	-0.79937	0.0161	0.349193
ENSG00000198963	RORB	blue	protein_coding	9:74485550-74693177	20.4622	12.443	-0.717627	-0.817588	0.0163	0.351082
ENSG00000105647	PIK3R2	turquoise	protein_coding	19:18153117-18178117	16.4408	26.4409	0.685486	0.584047	0.0163	0.351082
ENSG00000196177	ACADSB	blue	protein_coding	10:123008978-123058311	6.70197	11.011	0.716286	0.583351	0.0163	0.351082
ENSG00000108175	ZMIZ1	turquoise	protein_coding	10:79069034-79316528	17.9791	29.7261	0.725409	0.515396	0.01625	0.351082
ENSG00000235703	LINC00894	black	antisense	X:149929526-150224580	0.690594	1.87396	1.44018	0.353808	0.01625	0.351082
ENSG00000196693	ZNF33B	blue	protein_coding	10:42574184-42638568	11.2601	17.7599	0.657404	0.489296	0.01635	0.351672
ENSG00000141232	TOB1	blue	protein_coding	17:50862222-50910232	21.8306	35.3239	0.694293	0.795686	0.0164	0.351774
ENSG00000198597	ZNF536	greenyellow	protein_coding	19:30219665-30713538	8.62889	14.0155	0.699773	0.65043	0.0164	0.351774
ENSG00000126217	MCF2L	turquoise	protein_coding	13:112894377-113099739	7.08458	11.1817	0.658386	0.512254	0.01645	0.351876
ENSG00000239521	GATS	turquoise	protein_coding	7:100177562-100272218	5.99929	11.2459	0.906541	0.617596	0.01645	0.351876
ENSG00000137409	MTCH1	turquoise	protein_coding	6:36968140-36986298	78.0009	47.345	-0.72028	-0.786841	0.0165	0.352461
ENSG00000129474	AJUBA	purple	protein_coding	14:22929608-22982642	9.85673	3.89207	-1.34057	-0.571948	0.0166	0.353142
ENSG00000106554	CHCHD3	brown	protein_coding	7:132784867-133082088	164.348	105.772	-0.635794	-0.804754	0.0166	0.353142
ENSG00000274827	LINC01297	blue	lincRNA	14:19344577-19384587	0.517299	1.16239	1.16802	0.615338	0.0166	0.353142
ENSG00000137501	SYTL2	yellow	protein_coding	11:85694223-85811159	9.42192	16.2115	0.782927	0.638015	0.01665	0.353239
ENSG00000082293	COL19A1	turquoise	protein_coding	6:69866570-70209976	0.458665	1.6052	1.80724	0.602367	0.01665	0.353239
ENSG00000213064	SFT2D2	blue	protein_coding	1:168225937-168253025	10.0083	15.7717	0.65614	0.486885	0.0167	0.353817
ENSG00000112367	FIG4	blue	protein_coding	6:109691311-109825428	9.28067	15.4643	0.736642	0.648713	0.01675	0.354394
ENSG00000196628	TCF4	blue	protein_coding	18:55222330-55664787	122.449	186.688	0.608448	0.553848	0.01685	0.35458
ENSG00000153815	CMIP	greenyellow	protein_coding	16:81445169-81711762	10.0357	16.1131	0.683088	0.622226	0.01685	0.35458
ENSG00000249731	RP11-259O2.3	blue	lincRNA	5:1968093-1969013	15.4491	26.2696	0.765869	0.752503	0.01685	0.35458
ENSG00000072133	RPS6KA6	blue	protein_coding	X:84058345-84187925	3.52817	6.2155	0.816953	0.662431	0.0168	0.35458
ENSG00000163328	GPR155	grey	protein_coding	2:174431570-174487094	4.99733	8.62962	0.78814	0.63267	0.0169	0.354672
ENSG00000235597	LINC01102	green	lincRNA	2:104433266-104520832	0.814365	1.97099	1.27518	0.821938	0.0169	0.354672
ENSG00000157064	NMNAT2	blue	protein_coding	1:183248236-183418602	5.82631	9.30673	0.675693	0.658455	0.017	0.35629
ENSG00000244242	IFITM10	greenyellow	protein_coding	11:1732409-1764025	0.221175	1.21823	2.46152	0.427121	0.01705	0.356857
ENSG00000123416	TUBA1B	turquoise	protein_coding	12:49127781-49147869	466.478	300.911	-0.632474	-0.754577	0.0171	0.357422
ENSG00000213160	KLHL23	green	protein_coding	2:169694453-169776989	26.4395	43.6266	0.722514	0.701789	0.01715	0.357986
ENSG00000139767	SRRM4	black	protein_coding	12:118981494-119163051	1.29846	2.85983	1.13913	0.49561	0.01735	0.361675
ENSG00000151276	MAGI1	green	protein_coding	3:65353524-66038834	10.8924	17.5558	0.688627	0.590066	0.0174	0.361748
ENSG00000106819	ASPN	darkturquoise	protein_coding	9:92297357-92670265	0.473334	2.96064	2.64498	0.538738	0.0174	0.361748
ENSG00000197467	COL13A1	turquoise	protein_coding	10:69801930-69964275	2.35537	0.854857	-1.4622	-0.747718	0.01745	0.362303
ENSG00000162745	OLFML2B	yellow	protein_coding	1:161983191-162023854	2.22247	5.24341	1.23834	0.741185	0.0175	0.362857
ENSG00000166250	CLMP	purple	protein_coding	11:123069864-123228277	58.6552	39.2066	-0.581162	-0.590377	0.01755	0.363409
ENSG00000130725	UBE2M	turquoise	protein_coding	19:58555711-58558960	87.3862	52.1501	-0.744735	-0.749114	0.0176	0.36396
ENSG00000253276	CCDC71L	turquoise	protein_coding	7:106372250-106770207	28.0722	17.1346	-0.712228	-0.814856	0.0178	0.367607
ENSG00000080947	CROCCP3	turquoise	transcribed_unprocessed_pseudogene	1:16460947-16499257	1.6072	3.14107	0.966707	0.451154	0.01785	0.36815
ENSG00000259017	RP11-561B11.6	cyan	lincRNA	14:35447002-35447625	1.53885	4.00333	1.37935	0.802852	0.01805	0.371782
ENSG00000170425	ADORA2B	turquoise	protein_coding	17:15944916-15975746	3.17286	1.54621	-1.03705	-0.849824	0.0181	0.371827
ENSG00000268166	CTC-471F3.6	blue	lincRNA	19:40020384-40021041	0.785792	2.23316	1.50687	0.859079	0.0181	0.371827
ENSG00000087903	RFX2	grey	protein_coding	19:5978402-6199572	5.12242	3.20032	-0.678608	-0.401141	0.01825	0.374414
ENSG00000214900	C14orf182	purple	lincRNA	14:49981711-50092643	1.29962	0.269652	-2.26892	-0.936187	0.0183	0.374452
ENSG00000278931	bP-2189O9.2	blue	unprocessed_pseudogene	21:8857259-8880976	1.07978	2.168	1.00563	0.772121	0.0183	0.374452
ENSG00000174136	RGMB	turquoise	protein_coding	5:98768649-98798643	13.4475	6.42603	-1.06533	-0.562186	0.01835	0.374489
ENSG00000143549	TPM3	purple	protein_coding	1:154155303-154194648	293.502	190.039	-0.627071	-0.775741	0.01835	0.374489
ENSG00000100029	PES1	turquoise	protein_coding	22:30576624-30627278	65.5285	36.1193	-0.859353	-0.843424	0.01855	0.378075
ENSG00000100003	SEC14L2	magenta	protein_coding	22:30331987-30429053	10.9695	4.21357	-1.38038	-0.456474	0.0186	0.378598
ENSG00000232533	AC093673.5	red	antisense	7:143379691-143380495	39.7068	23.0671	-0.783546	-0.77099	0.0188	0.381669
ENSG00000104112	SCG3	blue	protein_coding	15:51681352-51721031	23.5804	37.6804	0.676226	0.793576	0.0188	0.381669
ENSG00000258691	RP11-404P21.8	purple	protein_coding	14:96204678-96268967	1.9038	0.23244	-3.03395	-0.576135	0.0189	0.383199
ENSG00000099194	SCD	blue	protein_coding	10:100347123-100364834	59.675	88.9638	0.576092	0.735276	0.01895	0.383214
ENSG00000142303	ADAMTS10	turquoise	protein_coding	19:8580241-8610735	1.81782	3.79096	1.06035	0.666273	0.01895	0.383214
ENSG00000126562	WNK4	purple	protein_coding	17:42780677-42798704	1.1287	0.388219	-1.53972	-0.27671	0.01915	0.384272
ENSG00000184226	PCDH9	grey	protein_coding	13:66302833-67230445	9.44158	5.16867	-0.869235	-0.754318	0.01915	0.384272
ENSG00000180801	ARSJ	red	protein_coding	4:113900283-113979727	30.8082	19.086	-0.690799	-0.773138	0.0191	0.384272
ENSG00000197172	MAGEA6	turquoise	protein_coding	X:152766135-152769747	14.4368	9.00598	-0.680794	-0.749066	0.0192	0.384272
ENSG00000134250	NOTCH2	purple	protein_coding	1:119911552-120069626	26.6376	18.2238	-0.547643	-0.578362	0.01905	0.384272
ENSG00000187764	SEMA4D	greenyellow	protein_coding	9:89360786-89498130	4.5267	7.23729	0.67699	0.470409	0.0192	0.384272
ENSG00000260400	RP11-119F7.5	blue	sense_overlapping	10:68698499-68700794	3.11385	5.60458	0.847909	0.787077	0.0191	0.384272
ENSG00000175745	NR2F1	green	protein_coding	5:93409358-93594615	5.3765	9.93555	0.885933	0.657597	0.0192	0.384272
ENSG00000150551	LYPD1	red	protein_coding	2:132416573-132671579	3.09591	1.09664	-1.49728	-0.947474	0.01935	0.38628
ENSG00000126705	AHDC1	turquoise	protein_coding	1:27534034-27604431	1.13777	2.10831	0.889885	0.479369	0.01935	0.38628
ENSG00000143314	MRPL24	turquoise	protein_coding	1:156737302-156741590	70.9957	43.4919	-0.706987	-0.799762	0.01945	0.387778
ENSG00000182118	FAM89A	red	protein_coding	1:231018957-231040246	1.20309	0.499648	-1.26776	-0.712299	0.0195	0.387781
ENSG00000177125	ZBTB34	blue	protein_coding	9:126860664-126885878	5.75447	8.82074	0.616216	0.759695	0.0195	0.387781
ENSG00000197956	S100A6	turquoise	protein_coding	1:153533602-153536244	314.412	203.23	-0.629541	-0.760841	0.01955	0.387783
ENSG00000230333	AC004538.3	blue	processed_transcript	7:11181731-11832198	1.40394	3.34077	1.2507	0.119935	0.01955	0.387783
ENSG00000134057	CCNB1	turquoise	protein_coding	5:69167009-69178245	113.097	73.4278	-0.623164	-0.726419	0.0196	0.38828
ENSG00000106066	CPVL	grey	protein_coding	7:28979966-29563670	3.51506	1.59517	-1.13984	-0.605045	0.01965	0.388775
ENSG00000114019	AMOTL2	turquoise	protein_coding	3:134351851-134375479	15.195	9.5555	-0.669193	-0.596656	0.0197	0.388775
ENSG00000138764	CCNG2	blue	protein_coding	4:77157150-77494286	13.734	24.7871	0.851831	0.798607	0.0197	0.388775
ENSG00000124762	CDKN1A	grey	protein_coding	6:36676459-36687339	80.7193	53.0685	-0.605057	-0.752359	0.01985	0.391239
ENSG00000138131	LOXL4	grey	protein_coding	10:98247689-98268250	0.688517	1.40946	1.03357	0.788249	0.0199	0.391728
ENSG00000076513	ANKRD13A	red	protein_coding	12:109999185-110073686	30.298	18.9531	-0.676791	-0.602028	0.02005	0.39219
ENSG00000003989	SLC7A2	grey	protein_coding	8:17497087-17570573	19.6498	12.6602	-0.634217	-0.75974	0.0201	0.39219
ENSG00000136295	TTYH3	turquoise	protein_coding	7:2631950-2664802	15.232	24.4362	0.68191	0.60042	0.02	0.39219
ENSG00000171105	INSR	green	protein_coding	19:7112254-7294034	4.07503	6.56097	0.687099	0.47869	0.02	0.39219
ENSG00000225156	AC012354.6	green	lincRNA	2:44954663-44968762	1.62623	2.83184	0.800209	0.720705	0.0201	0.39219
ENSG00000261685	RP11-401P9.4	green	lincRNA	16:50645808-50649249	0.580711	1.1374	0.969844	0.744851	0.0201	0.39219
ENSG00000272511	RP11-180N14.1	blue	lincRNA	3:21412221-21413944	0.476574	1.34425	1.49603	0.8491	0.0201	0.39219
ENSG00000149182	ARFGAP2	turquoise	protein_coding	11:46936688-47177125	31.238	19.1145	-0.708635	-0.565145	0.02025	0.393635
ENSG00000159409	CELF3	turquoise	protein_coding	1:151701025-151729805	3.87533	7.40999	0.935153	0.699326	0.02025	0.393635
ENSG00000102996	MMP15	turquoise	protein_coding	16:58025565-58046901	1.24824	2.47246	0.986058	0.711426	0.0202	0.393635
ENSG00000197019	SERTAD1	turquoise	protein_coding	19:40421591-40426025	2.22298	1.0421	-1.093	-0.776797	0.0203	0.394114
ENSG00000188158	NHS	purple	protein_coding	X:17375419-17735994	2.76258	1.39612	-0.984595	-0.426771	0.02045	0.396037
ENSG00000158042	MRPL17	turquoise	protein_coding	11:6680781-6683401	49.0022	30.0514	-0.705412	-0.711995	0.02045	0.396037
ENSG00000148677	ANKRD1	purple	protein_coding	10:90912095-90921276	7.41843	12.8741	0.795289	0.764132	0.0205	0.396512
ENSG00000189339	SLC35E2B	turquoise	protein_coding	1:1632094-1745992	11.7555	18.5545	0.658428	0.71957	0.02055	0.396985
ENSG00000100234	TIMP3	yellow	protein_coding	22:32512551-33058372	9.66188	14.7893	0.614176	0.74639	0.0206	0.397457
ENSG00000268434	AC011530.4	magenta	protein_coding	19:45764784-45792802	1.2615	0.212162	-2.5719	-0.166259	0.02065	0.397928
ENSG00000125675	GRIA3	grey	protein_coding	X:123184152-123490915	5.25491	2.8098	-0.903197	-0.580103	0.02075	0.398842
ENSG00000163754	GYG1	red	protein_coding	3:148991340-149027632	13.4741	8.46605	-0.670427	-0.624477	0.0208	0.398842
ENSG00000072571	HMMR	blue	protein_coding	5:163460202-163494058	48.1854	31.3468	-0.620279	-0.685857	0.02075	0.398842
ENSG00000132639	SNAP25	blue	protein_coding	20:9986087-10368776	28.9619	48.6738	0.748987	0.761956	0.0208	0.398842
ENSG00000171243	SOSTDC1	grey	protein_coding	7:16461480-16581568	3.2698	1.14463	-1.51432	-0.990122	0.0209	0.399282
ENSG00000198040	ZNF84	blue	protein_coding	12:133037291-133063304	18.008	26.8486	0.57621	0.577507	0.02085	0.399282
ENSG00000115841	RMDN2	yellow	protein_coding	2:37923186-38181855	9.02653	17.9948	0.995337	0.845212	0.0209	0.399282
ENSG00000136463	TACO1	midnightblue	protein_coding	17:63600871-63608365	16.7599	10.1912	-0.717696	-0.777924	0.021	0.400701
ENSG00000171241	SHCBP1	brown	protein_coding	16:46580553-46621626	14.6042	8.83724	-0.724711	-0.580047	0.02105	0.401162
ENSG00000249437	NAIP	blue	protein_coding	5:70968482-71025114	3.83082	7.34783	0.939666	0.697917	0.0211	0.401623
ENSG00000164199	GPR98	blue	protein_coding	5:90515610-91164221	3.03494	5.37566	0.824773	0.303877	0.0212	0.403033
ENSG00000275131	CH17-472G23.4	purple	unprocessed_pseudogene	1:120489624-120579190	1.60647	0.876534	-0.87401	-0.768549	0.0213	0.403455
ENSG00000123146	CD97	grey	protein_coding	19:14380500-14408725	2.28177	1.37939	-0.72612	-0.390271	0.0213	0.403455
ENSG00000174243	DDX23	midnightblue	protein_coding	12:48829763-48852842	56.8551	36.9353	-0.62229	-0.581927	0.02125	0.403455
ENSG00000204394	VARS	midnightblue	protein_coding	6:31777517-31795953	85.6552	41.6905	-1.03882	-0.705126	0.02145	0.405802
ENSG00000162595	DIRAS3	red	protein_coding	1:67701465-68233120	13.9462	2.03372	-2.77768	-0.439016	0.02155	0.406211
ENSG00000198467	TPM2	turquoise	protein_coding	9:35681991-35691020	50.6219	31.0351	-0.705861	-0.765161	0.0215	0.406211
ENSG00000170515	PA2G4	brown	protein_coding	12:56079856-56113907	139.486	87.8003	-0.667823	-0.723763	0.02155	0.406211
ENSG00000232527	RP11-14N7.2	purple	lincRNA	1:144227029-144250288	5.27923	2.64617	-0.996422	-0.671903	0.02165	0.407109
ENSG00000185345	PARK2	grey	protein_coding	6:161347419-163315492	0.757651	1.44073	0.927196	0.364503	0.02165	0.407109
ENSG00000154146	NRGN	grey60	protein_coding	11:124739845-124747210	3.37498	1.26063	-1.42073	-0.87881	0.0218	0.407466
ENSG00000204186	ZDBF2	blue	protein_coding	2:206274662-206314428	5.63853	8.56695	0.603462	0.766098	0.02175	0.407466
ENSG00000071242	RPS6KA2	grey	protein_coding	6:166409363-166957191	11.9287	21.3425	0.839296	0.592467	0.0218	0.407466
ENSG00000249743	RP11-60A8.1	yellow	lincRNA	5:73213946-73294934	0.333034	1.38146	2.05245	0.737915	0.0217	0.407466
ENSG00000145506	NKD2	magenta	protein_coding	5:1008828-1038943	0.241658	3.89077	4.00902	1.44323	0.0218	0.407466
ENSG00000164638	SLC29A4	turquoise	protein_coding	7:5274368-5425414	10.5434	23.2488	1.14082	0.705651	0.0219	0.408844
ENSG00000162909	CAPN2	turquoise	protein_coding	1:223701592-223776018	89.638	60.0903	-0.576978	-0.643358	0.02195	0.409286
ENSG00000182700	IGIP	blue	protein_coding	5:140125934-140129392	0.750363	1.5062	1.00525	0.767606	0.022	0.409727
ENSG00000170545	SMAGP	purple	protein_coding	12:51238291-51271362	7.987	3.42446	-1.22178	-0.373312	0.02215	0.412027
ENSG00000125089	SH3TC1	turquoise	protein_coding	4:8182071-8241803	4.3021	2.18158	-0.979666	-0.473152	0.02225	0.412785
ENSG00000117308	GALE	turquoise	protein_coding	1:23795598-23800804	17.809	10.0434	-0.826359	-0.766766	0.0223	0.412785
ENSG00000100479	POLE2	grey	protein_coding	14:49643554-49688422	21.7275	12.8488	-0.757894	-0.738917	0.02225	0.412785
ENSG00000108179	PPIF	midnightblue	protein_coding	10:79347468-79355337	31.3476	20.4212	-0.618287	-0.694036	0.02235	0.412785
ENSG00000114251	WNT5A	yellow	protein_coding	3:55465714-55490539	6.64078	11.128	0.744768	0.4796	0.02235	0.412785
ENSG00000232859	LYRM9	grey	protein_coding	17:27756765-27894752	0.594186	1.34925	1.18317	0.549694	0.02235	0.412785
ENSG00000154358	OBSCN	grey60	protein_coding	1:228203505-228378876	2.48883	5.33808	1.10085	0.475267	0.0224	0.413218
ENSG00000103047	TANGO6	pink	protein_coding	16:68843603-69085180	9.53066	6.00154	-0.667243	-0.480891	0.02245	0.413649
ENSG00000173064	HECTD4	green	protein_coding	12:112160187-112382439	9.56011	14.8338	0.633789	0.396882	0.0226	0.41592
ENSG00000151490	PTPRO	red	protein_coding	12:15107782-15597399	3.61201	1.91108	-0.918414	-0.619152	0.0227	0.416283
ENSG00000250910	AC097467.2	blue	antisense	4:155276688-155381346	2.21262	4.05598	0.874295	0.159204	0.0227	0.416283
ENSG00000234445	FGF14-AS1	blue	antisense	13:101452592-102402457	1.3164	5.74188	2.12493	0.196597	0.02265	0.416283
ENSG00000132481	TRIM47	turquoise	protein_coding	17:75874160-75879546	5.92184	2.52686	-1.2287	-0.777157	0.02275	0.416643
ENSG00000168386	FILIP1L	purple	protein_coding	3:99817833-100178603	21.6392	10.7488	-1.00948	-0.786435	0.0228	0.416643
ENSG00000229970	AC007128.1	blue	antisense	7:8113183-8344516	0.610264	2.44156	2.0003	0.283675	0.0228	0.416643
ENSG00000073605	GSDMB	grey	protein_coding	17:39904594-39919854	0.721471	1.43966	0.996717	0.407821	0.02285	0.417066
ENSG00000150593	PDCD4	blue	protein_coding	10:110869742-110919274	44.3647	91.5846	1.04569	0.849514	0.0229	0.417489
ENSG00000108592	FTSJ3	midnightblue	protein_coding	17:63819432-63832026	83.178	54.9046	-0.599274	-0.449235	0.02315	0.421552
ENSG00000119777	TMEM214	turquoise	protein_coding	2:27032909-27041695	22.6842	14.4871	-0.646924	-0.605338	0.02335	0.424697
ENSG00000131236	CAP1	purple	protein_coding	1:40040232-40072649	236.762	155.409	-0.607365	-0.678719	0.0234	0.425109
ENSG00000112320	SOBP	blue	protein_coding	6:107489957-107660167	2.71938	5.17711	0.928869	0.790879	0.0235	0.426428
ENSG00000128512	DOCK4	brown	protein_coding	7:111726109-112206411	14.9859	23.9914	0.678913	0.457842	0.02365	0.428649
ENSG00000169715	MT1E	red	protein_coding	16:56625474-56627112	33.6901	15.9774	-1.07629	-0.848414	0.0238	0.428869
ENSG00000084774	CAD	midnightblue	protein_coding	2:27217389-27243943	22.7041	13.5282	-0.746979	-0.538481	0.0238	0.428869
ENSG00000201098	RNY1	grey	misc_RNA	7:148987135-148987248	211.372	330.833	0.646321	0.722242	0.0237	0.428869
ENSG00000132846	ZBED3	blue	protein_coding	5:77072071-77166909	1.4592	2.63772	0.854109	0.532491	0.02375	0.428869
ENSG00000164938	TP53INP1	blue	protein_coding	8:94813310-95116455	9.31369	19.6518	1.07723	0.834033	0.0238	0.428869
ENSG00000126368	NR1D1	tan	protein_coding	17:40019096-40100725	4.20254	0.792027	-2.40764	-0.673545	0.0241	0.42942
ENSG00000167772	ANGPTL4	turquoise	protein_coding	19:7958578-8489114	3.65898	1.18331	-1.62861	-0.149689	0.0243	0.42942
ENSG00000241749	RPSAP52	red	transcribed_processed_pseudogene	12:65758019-65966295	3.43005	1.15918	-1.56512	-0.251802	0.02395	0.42942
ENSG00000196739	COL27A1	turquoise	protein_coding	9:114155559-114312511	1.42221	0.714297	-0.993536	-0.487896	0.0241	0.42942
ENSG00000074416	MGLL	lightyellow	protein_coding	3:127689061-127823250	4.26464	2.49485	-0.773469	-0.382621	0.02415	0.42942
ENSG00000054598	FOXC1	brown	protein_coding	6:1609971-1613897	7.15849	4.40708	-0.699834	-0.741878	0.0239	0.42942
ENSG00000059758	CDK17	purple	protein_coding	12:96278260-96400560	34.5706	21.6072	-0.678034	-0.557642	0.0242	0.42942
ENSG00000172336	POP7	turquoise	protein_coding	7:100706052-100707495	39.1879	24.7862	-0.660869	-0.720108	0.02405	0.42942
ENSG00000172159	FRMD3	brown	protein_coding	9:83242989-83538546	16.0433	10.1935	-0.654318	-0.608555	0.0239	0.42942
ENSG00000088325	TPX2	blue	protein_coding	20:31739270-31801805	53.5664	36.2888	-0.561804	-0.739997	0.0241	0.42942
ENSG00000176887	SOX11	blue	protein_coding	2:5692666-5708095	24.8268	36.9042	0.571885	0.723881	0.02425	0.42942
ENSG00000172667	ZMAT3	yellow	protein_coding	3:179017222-179072279	17.6106	26.6396	0.597133	0.634528	0.02425	0.42942
ENSG00000223768	LINC00205	grey	lincRNA	21:45293284-45297354	4.19526	7.42934	0.824474	0.761078	0.0242	0.42942
ENSG00000125848	FLRT3	yellow	protein_coding	20:13849246-16053197	1.90548	3.46123	0.861134	0.636076	0.024	0.42942
ENSG00000274180	NATD1	turquoise	protein_coding	17:21238869-21253410	0.55097	1.09236	0.987406	0.75699	0.024	0.42942
ENSG00000140285	FGF7	blue	protein_coding	15:49106067-49620931	1.27605	3.25472	1.35085	0.166679	0.0242	0.42942
ENSG00000214336	FOXI3	magenta	protein_coding	2:88446786-88452656	0.43944	1.17626	1.42047	0.775655	0.0243	0.42942
ENSG00000166450	PRTG	blue	protein_coding	15:55611545-55743090	7.14545	11.4439	0.679481	0.417061	0.02435	0.429815
ENSG00000137936	BCAR3	purple	protein_coding	1:93561785-93847150	18.0745	10.1416	-0.833662	-0.694541	0.0244	0.429929
ENSG00000197905	TEAD4	midnightblue	protein_coding	12:2959329-3040673	8.03577	4.70629	-0.771845	-0.69174	0.02445	0.429929
ENSG00000067066	SP100	red	protein_coding	2:230415941-230580006	21.2644	12.8117	-0.73097	-0.672941	0.0245	0.429929
ENSG00000106780	MEGF9	blue	protein_coding	9:120600812-120714470	6.57478	10.2135	0.635469	0.736487	0.02455	0.429929
ENSG00000148120	C9orf3	turquoise	protein_coding	9:94726700-95087218	17.4455	27.7068	0.667387	0.68995	0.02455	0.429929
ENSG00000064547	LPAR2	turquoise	protein_coding	19:19623667-19628930	2.17514	4.03625	0.891906	0.58012	0.0245	0.429929
ENSG00000048740	CELF2	tan	protein_coding	10:11005295-11336675	0.59098	1.21282	1.03719	0.631633	0.02445	0.429929
ENSG00000243725	TTC4	midnightblue	protein_coding	1:54641753-54742657	24.5294	14.7484	-0.73395	-0.713035	0.0247	0.431584
ENSG00000108010	GLRX3	salmon	protein_coding	10:130136398-130184521	91.8991	60.6313	-0.599989	-0.594661	0.0247	0.431584
ENSG00000110900	TSPAN11	turquoise	protein_coding	12:30926427-31006003	4.1475	6.3967	0.625087	0.634515	0.02485	0.432262
ENSG00000196159	FAT4	yellow	protein_coding	4:125316398-125492932	5.05649	8.0098	0.663632	0.670125	0.02485	0.432262
ENSG00000266714	MYO15B	turquoise	transcribed_unprocessed_pseudogene	17:75588057-75708062	1.41773	2.43869	0.782525	0.112752	0.02485	0.432262
ENSG00000182272	B4GALNT4	turquoise	protein_coding	11:369795-382116	10.8129	19.5971	0.857882	0.582407	0.0248	0.432262
ENSG00000107130	NCS1	turquoise	protein_coding	9:130172577-130237304	35.6603	23.5286	-0.599907	-0.398951	0.0251	0.435151
ENSG00000153993	SEMA3D	yellow	protein_coding	7:84995552-85186855	13.5022	21.9986	0.704225	0.660586	0.02505	0.435151
ENSG00000173598	NUDT4	yellow	protein_coding	12:93377882-93442262	44.6363	81.868	0.875081	0.732804	0.0251	0.435151
ENSG00000232079	AL035610.1	blue	processed_transcript	21:28048413-28228667	0.641109	1.584	1.30493	0.499292	0.02525	0.437264
ENSG00000184156	KCNQ3	green	protein_coding	8:132120858-132480953	0.824024	1.42296	0.78814	0.682424	0.0254	0.439372
ENSG00000225828	FAM229A	green	protein_coding	1:32351520-32364312	0.765133	1.43841	0.910696	0.492676	0.0255	0.440612
ENSG00000140836	ZFHX3	blue	protein_coding	16:72665169-73059698	5.01073	7.80417	0.639223	0.423164	0.02555	0.440986
ENSG00000157557	ETS2	purple	protein_coding	21:38805306-38824955	17.3542	9.56517	-0.85942	-0.817755	0.02565	0.441242
ENSG00000136271	DDX56	turquoise	protein_coding	7:44565416-44575051	72.7495	45.1824	-0.687176	-0.710273	0.02565	0.441242
ENSG00000258123	RP11-314D7.2	greenyellow	lincRNA	12:73159189-73208317	1.65179	3.29742	0.997306	0.745025	0.02565	0.441242
ENSG00000074842	C19orf10	turquoise	protein_coding	19:4639517-4670370	36.5051	21.1916	-0.784606	-0.773127	0.0257	0.441614
ENSG00000164251	F2RL1	grey	protein_coding	5:76818932-76835315	14.692	8.00256	-0.876498	-0.70451	0.0258	0.442355
ENSG00000029153	ARNTL2	red	protein_coding	12:27332853-27446625	15.7126	8.90919	-0.818558	-0.657521	0.0258	0.442355
ENSG00000124243	BCAS4	turquoise	protein_coding	20:50794893-50882676	6.53928	3.11187	-1.07135	-0.620013	0.02585	0.442487
ENSG00000204084	INPP5B	purple	protein_coding	1:37860696-37947057	9.56762	6.10408	-0.648386	-0.578936	0.0259	0.442487
ENSG00000139641	ESYT1	turquoise	protein_coding	12:56118158-56144671	39.2008	26.4088	-0.569864	-0.525458	0.02595	0.442487
ENSG00000172733	PURG	blue	protein_coding	8:30995801-31033715	2.50185	4.31491	0.786337	0.721471	0.0259	0.442487
ENSG00000116990	MYCL	green	protein_coding	1:39895425-39902256	0.783703	1.55072	0.984557	0.649496	0.02595	0.442487
ENSG00000130522	JUND	greenyellow	protein_coding	19:18279759-18281622	19.2035	29.9423	0.640817	0.683484	0.02605	0.442736
ENSG00000141542	RAB40B	turquoise	protein_coding	17:82654972-82698728	4.88668	8.27554	0.759999	0.61477	0.026	0.442736
ENSG00000129159	KCNC1	green	protein_coding	11:17734811-17783055	0.802328	1.69219	1.07663	0.64386	0.02605	0.442736
ENSG00000079102	RUNX1T1	blue	protein_coding	8:91954966-92103286	5.98608	8.45305	0.497859	0.306413	0.0261	0.443102
ENSG00000196754	S100A2	turquoise	protein_coding	1:153561107-153567890	6.8767	2.00067	-1.78123	-1.12184	0.0262	0.443347
ENSG00000132182	NUP210	turquoise	protein_coding	3:13316234-13420309	6.42292	9.91124	0.625836	0.666686	0.0262	0.443347
ENSG00000186017	ZNF566	blue	protein_coding	19:36445118-36491040	7.67232	13.0079	0.761654	0.62345	0.02615	0.443347
ENSG00000037241	RPL26L1	midnightblue	protein_coding	5:172954785-172969771	42.5823	26.3819	-0.690708	-0.774269	0.02625	0.443711
ENSG00000153956	CACNA2D1	blue	protein_coding	7:81946443-82443798	46.9082	74.0547	0.65875	0.432081	0.02645	0.446606
ENSG00000215114	UBXN2B	blue	protein_coding	8:58411263-58451501	18.3371	27.0513	0.560933	0.504129	0.0265	0.446965
ENSG00000181467	RAP2B	red	protein_coding	3:153162269-153167173	9.55213	6.22491	-0.61777	-0.728521	0.02665	0.447909
ENSG00000136381	IREB2	blue	protein_coding	15:78437430-78501456	25.5084	36.8715	0.531536	0.474934	0.0267	0.447909
ENSG00000168916	ZNF608	blue	protein_coding	5:124636912-124748807	9.64461	15.5497	0.68909	0.61237	0.02665	0.447909
ENSG00000185561	TLCD2	yellow	protein_coding	17:1702789-1710438	0.98174	1.76292	0.844552	0.742477	0.0267	0.447909
ENSG00000101938	CHRDL1	blue	protein_coding	X:110673855-110795819	0.545379	1.13653	1.0593	0.748979	0.0266	0.447909
ENSG00000148841	ITPRIP	purple	protein_coding	10:104309697-104338404	2.63185	1.44912	-0.860899	-0.712171	0.0268	0.448136
ENSG00000233757	AC092835.2	blue	protein_coding	2:95207534-95259774	3.17294	5.3906	0.764624	0.672433	0.0268	0.448136
ENSG00000269998	RP11-272L13.3	blue	lincRNA	1:97933473-97941746	0.718717	1.81108	1.33336	0.755028	0.0268	0.448136
ENSG00000274605	RP11-12G12.7	purple	lincRNA	13:100086030-100088848	7.0823	3.9102	-0.856975	-0.726341	0.027	0.449547
ENSG00000244026	FAM86DP	turquoise	transcribed_unprocessed_pseudogene	3:75415069-75435110	8.82716	4.88074	-0.85485	-0.777377	0.027	0.449547
ENSG00000106077	ABHD11	turquoise	protein_coding	7:73736093-73738867	8.93535	5.49579	-0.701199	-0.596611	0.027	0.449547
ENSG00000265142	MIR133A1HG	blue	antisense	18:21704956-21870957	0.343771	1.13378	1.72163	0.112398	0.027	0.449547
ENSG00000183856	IQGAP3	turquoise	protein_coding	1:156525404-156572604	11.6624	7.80938	-0.578582	-0.505615	0.0271	0.450248
ENSG00000167771	RCOR2	turquoise	protein_coding	11:63911220-63916844	4.01401	6.62303	0.722448	0.682199	0.0271	0.450248
ENSG00000160211	G6PD	turquoise	protein_coding	X:154531390-154565046	30.0017	17.1926	-0.803253	-0.728671	0.0272	0.451427
ENSG00000162591	MEGF6	cyan	protein_coding	1:3489919-3611495	0.451906	1.47332	1.70498	0.538642	0.02725	0.451775
ENSG00000185008	ROBO2	blue	protein_coding	3:75906694-77649964	1.71975	3.14604	0.871343	0.514643	0.0273	0.452122
ENSG00000131475	VPS25	turquoise	protein_coding	17:42773435-42779599	37.531	25.0144	-0.585323	-0.695333	0.0274	0.453295
ENSG00000124098	FAM210B	blue	protein_coding	20:56358914-56368663	27.4102	39.8367	0.539385	0.685225	0.0275	0.454466
ENSG00000164674	SYTL3	purple	protein_coding	6:158650013-158764876	1.15188	0.539803	-1.09349	-0.698426	0.0276	0.45453
ENSG00000153233	PTPRR	grey	protein_coding	12:70638072-70920843	13.3489	8.50082	-0.651048	-0.6882	0.02765	0.45453
ENSG00000183496	MEX3B	green	protein_coding	15:82041777-82046141	5.68326	8.83866	0.637108	0.733171	0.02765	0.45453
ENSG00000272316	XXbac-BPGBPG55C20.2	blue	lincRNA	6:57908559-57913911	0.673757	1.30213	0.950573	0.738056	0.02765	0.45453
ENSG00000076826	CAMSAP3	turquoise	protein_coding	19:7595901-7618308	1.06397	2.2974	1.11055	0.552071	0.02755	0.45453
ENSG00000178980	SEPW1	turquoise	protein_coding	19:47778571-47784686	52.2903	32.4693	-0.687465	-0.717259	0.02775	0.455211
ENSG00000005108	THSD7A	blue	protein_coding	7:11181731-11832198	35.4827	52.7166	0.571139	0.407857	0.02775	0.455211
ENSG00000108018	SORCS1	green	protein_coding	10:106573662-107164534	18.6569	27.9228	0.581737	0.555624	0.0278	0.455551
ENSG00000277363	SRCIN1	turquoise	protein_coding	17:38530015-38605930	0.599802	1.12886	0.912305	0.473608	0.0279	0.456708
ENSG00000023330	ALAS1	purple	protein_coding	3:52198085-52214327	22.565	14.3995	-0.648065	-0.668234	0.02795	0.457046
ENSG00000263426	RN7SL471P	turquoise	misc_RNA	6:28977474-28977773	3.79135	1.41798	-1.41887	-0.716175	0.02805	0.458199
ENSG00000198740	ZNF652	blue	protein_coding	17:49289205-49369998	15.6764	24.4272	0.639895	0.59402	0.0281	0.458534
ENSG00000228956	SATB1-AS1	blue	processed_transcript	3:17157161-18917692	3.91206	7.75681	0.987534	0.163648	0.0282	0.459684
ENSG00000128335	APOL2	turquoise	protein_coding	22:36226202-36239954	8.25487	4.99449	-0.724909	-0.614507	0.02835	0.461162
ENSG00000118785	SPP1	black	protein_coding	4:87975649-87983426	0.603688	2.9583	2.29289	0.716352	0.02835	0.461162
ENSG00000174460	ZCCHC12	greenyellow	protein_coding	X:118823789-118826968	0.57031	1.16724	1.03329	0.698945	0.0284	0.461493
ENSG00000111652	COPS7A	turquoise	protein_coding	12:6723740-6731875	29.7525	19.6853	-0.595894	-0.644509	0.02845	0.461822
ENSG00000152092	ASTN1	turquoise	protein_coding	1:176857301-177164973	3.33326	5.44899	0.709056	0.718952	0.0285	0.462152
ENSG00000111665	CDCA3	turquoise	protein_coding	12:6839953-6852066	18.4061	9.37254	-0.97367	-0.812388	0.0286	0.463135
ENSG00000272452	RP11-391M1.4	blue	lincRNA	3:40466465-40468587	2.92059	5.04709	0.789192	0.723863	0.02865	0.463135
ENSG00000256315	AP000462.1	blue	processed_transcript	11:115169217-115504957	1.01604	3.69813	1.86385	0.17334	0.02865	0.463135
ENSG00000169247	SH3TC2	turquoise	protein_coding	5:148923638-149063163	1.42525	0.620774	-1.19907	-0.461713	0.0288	0.464113
ENSG00000083857	FAT1	red	protein_coding	4:186587782-186726722	17.5134	10.6974	-0.711203	-0.367683	0.02875	0.464113
ENSG00000144583	MARCH4	purple	protein_coding	2:216257864-216372027	5.21892	3.2377	-0.688781	-0.718943	0.0288	0.464113
ENSG00000165238	WNK2	turquoise	protein_coding	9:93184915-93346414	5.60495	10.2234	0.867099	0.584322	0.02895	0.465565
ENSG00000134323	MYCN	greenyellow	protein_coding	2:15920398-15947007	0.558086	1.16037	1.05602	0.730708	0.02895	0.465565
ENSG00000125733	TRIP10	purple	protein_coding	19:6737924-6751526	16.0537	9.26607	-0.792874	-0.68292	0.029	0.465887
ENSG00000116584	ARHGEF2	purple	protein_coding	1:155946850-156007070	26.3425	16.6552	-0.661421	-0.551806	0.0291	0.46605
ENSG00000167552	TUBA1A	brown	protein_coding	12:49184795-49274603	605.848	397.454	-0.608168	-0.710628	0.0291	0.46605
ENSG00000259946	RP11-490G2.2	blue	lincRNA	1:97967004-97968814	0.628153	1.57882	1.32966	0.774159	0.02905	0.46605
ENSG00000186951	PPARA	turquoise	protein_coding	22:46150520-46243756	5.55444	7.96306	0.519681	0.3673	0.02915	0.46637
ENSG00000138166	DUSP5	purple	protein_coding	10:110497837-110511544	5.54508	3.32975	-0.735795	-0.691078	0.02945	0.468758
ENSG00000196419	XRCC6	brown	protein_coding	22:41621118-41664048	135.266	90.1391	-0.585579	-0.611524	0.02935	0.468758
ENSG00000189180	ZNF33A	blue	protein_coding	10:38010649-38065088	12.3509	18.678	0.596724	0.568	0.02945	0.468758
ENSG00000087495	PHACTR3	green	protein_coding	20:59577508-59847711	4.42629	7.40374	0.742156	0.710898	0.0294	0.468758
ENSG00000245532	NEAT1	yellow	lincRNA	11:65422773-65445540	37.1244	65.1715	0.811875	0.327813	0.02945	0.468758
ENSG00000136068	FLNB	turquoise	protein_coding	3:58008399-58172251	34.6316	22.0281	-0.652743	-0.56493	0.0295	0.469074
ENSG00000104998	IL27RA	turquoise	protein_coding	19:14031747-14053216	4.07381	2.35969	-0.78778	-0.726987	0.02955	0.469389
ENSG00000259834	KCNA3	blue	lincRNA	1:110653559-110657040	0.838191	1.61176	0.94329	0.725098	0.0296	0.469704
ENSG00000124575	HIST1H1D	turquoise	protein_coding	6:26234267-26234933	187.831	123.107	-0.609521	-0.722145	0.02965	0.470017
ENSG00000243649	CFB	yellow	protein_coding	6:31897784-31952084	6.94059	12.0972	0.80154	0.584482	0.03	0.475081
ENSG00000095739	BAMBI	midnightblue	protein_coding	10:28677341-28682939	11.175	6.64815	-0.749253	-0.754139	0.0301	0.475213
ENSG00000018699	TTC27	purple	protein_coding	2:32628031-32821051	24.069	15.4183	-0.642533	-0.570339	0.03005	0.475213
ENSG00000169299	PGM2	purple	protein_coding	4:37826632-37862937	23.2631	15.1985	-0.614112	-0.65693	0.0301	0.475213
ENSG00000177674	AGTRAP	turquoise	protein_coding	1:11736083-11754802	9.79312	5.53733	-0.822578	-0.72173	0.0302	0.475344
ENSG00000178999	AURKB	turquoise	protein_coding	17:8204732-8210600	27.7426	16.3238	-0.765129	-0.755672	0.03015	0.475344
ENSG00000260317	RP11-48B3.4	blue	lincRNA	8:80541299-80543104	0.955954	1.95361	1.03113	0.717546	0.0302	0.475344
ENSG00000100526	CDKN3	blue	protein_coding	14:54396848-54420218	45.6293	29.0031	-0.653756	-0.7289	0.03025	0.47565
ENSG00000256341	RP11-21A7A.3	blue	antisense	11:63974606-64166106	0.225566	2.93029	3.69942	0.252644	0.0303	0.475955
ENSG00000182463	TSHZ2	blue	protein_coding	20:52972406-53504314	2.19932	3.58481	0.704839	0.674823	0.03055	0.479398
ENSG00000259758	CASC7	blue	lincRNA	8:140520155-140529501	6.84008	10.2864	0.588651	0.711159	0.0307	0.481266
ENSG00000162599	NFIA	blue	protein_coding	1:60865258-61462793	9.85823	14.6495	0.571449	0.435137	0.03075	0.481564
ENSG00000131781	FMO5	grey	protein_coding	1:147172770-147517875	0.559565	1.21259	1.11571	0.202161	0.0308	0.481862
ENSG00000077238	IL4R	purple	protein_coding	16:27313386-27364778	3.06143	1.47087	-1.05753	-0.329912	0.031	0.483047
ENSG00000221867	MAGEA3	turquoise	protein_coding	X:152698751-152702347	15.3458	9.89857	-0.632555	-0.70607	0.031	0.483047
ENSG00000168246	UBTD2	blue	protein_coding	5:172209639-172284071	18.9566	28.4422	0.585337	0.708183	0.031	0.483047
ENSG00000267006	CTC-448F2.4	blue	lincRNA	19:30028740-30029916	0.644019	1.62019	1.33099	0.773731	0.03095	0.483047
ENSG00000113734	BNIP1	midnightblue	protein_coding	5:173144161-173164387	10.4499	6.00777	-0.798589	-0.783966	0.03105	0.483342
ENSG00000116117	PARD3B	blue	protein_coding	2:204545792-205620162	1.03744	1.90164	0.874213	0.444136	0.0311	0.483636
ENSG00000152926	ZNF117	blue	protein_coding	7:64971775-65006743	9.23573	15.7116	0.766527	0.63982	0.03135	0.486066
ENSG00000213121	RP11-306O13.1	blue	lincRNA	6:153231319-153347488	4.17523	7.12728	0.771496	0.686497	0.03135	0.486066
ENSG00000101144	BMP7	turquoise	protein_coding	20:57168747-57266629	0.531769	1.40616	1.40289	0.443453	0.0313	0.486066
ENSG00000101447	FAM83D	grey	protein_coding	20:38926311-38953106	17.0619	11.1948	-0.607959	-0.712226	0.0315	0.487905
ENSG00000198576	ARC	turquoise	protein_coding	8:142611043-142614472	1.4863	2.96877	0.998146	0.57598	0.03155	0.488193
ENSG00000146670	CDCA5	turquoise	protein_coding	11:65066299-65084164	25.674	17.2384	-0.574684	-0.586097	0.0316	0.488481
ENSG00000166592	RRAD	turquoise	protein_coding	16:66921678-66925644	2.45042	0.584094	-2.06876	-0.925092	0.0317	0.48954
ENSG00000171848	RRM2	blue	protein_coding	2:10122327-10131419	88.9743	60.9378	-0.546051	-0.56209	0.0318	0.490597
ENSG00000071462	WBSCR22	turquoise	protein_coding	7:73680968-73719672	54.4589	33.8865	-0.684459	-0.658583	0.03185	0.490881
ENSG00000109861	CTSC	red	protein_coding	11:88293591-88337787	38.0572	22.5296	-0.756351	-0.630798	0.0319	0.491165
ENSG00000134954	ETS1	purple	protein_coding	11:128458760-128587558	16.9165	10.559	-0.679952	-0.69591	0.03205	0.491528
ENSG00000139132	FGD4	blue	protein_coding	12:32399528-32646050	4.94296	7.63342	0.626956	0.425153	0.03205	0.491528
ENSG00000173275	ZNF449	yellow	protein_coding	X:135344795-135363152	2.62638	4.22809	0.686927	0.68316	0.032	0.491528
ENSG00000167414	GNG8	turquoise	protein_coding	19:46634075-46634685	4.95495	10.9049	1.13803	0.680809	0.032	0.491528
ENSG00000082497	SERTAD4	yellow	protein_coding	1:210231455-210246631	5.81584	9.69535	0.737305	0.520974	0.0321	0.49181
ENSG00000157601	MX1	pink	protein_coding	21:41420303-41459214	2.08648	1.11469	-0.904422	-0.382938	0.03215	0.492091
ENSG00000069667	RORA	blue	protein_coding	15:60479177-61229319	3.18619	5.16656	0.697372	0.390053	0.03225	0.493136
ENSG00000163170	BOLA3	turquoise	protein_coding	2:74135397-74147994	38.5028	23.7843	-0.694957	-0.715404	0.0323	0.493416
ENSG00000274333	RP11-717F1.2	blue	lincRNA	21:5553636-5614880	1.05662	1.90741	0.852158	0.522235	0.03235	0.493695
ENSG00000148700	ADD3	blue	protein_coding	10:109996367-110135565	57.829	82.9364	0.520212	0.404745	0.03245	0.494735
ENSG00000146143	PRIM2	turquoise	protein_coding	6:57314804-57646849	27.3027	18.9181	-0.529281	-0.54096	0.0325	0.495012
ENSG00000091732	ZC3HC1	turquoise	protein_coding	7:129953233-130051451	20.6786	13.7212	-0.591732	-0.63591	0.0326	0.49605
ENSG00000072071	LPHN1	turquoise	protein_coding	19:14137178-14206187	4.91628	7.75086	0.656789	0.385591	0.0327	0.497085
ENSG00000007174	DNAH9	greenyellow	protein_coding	17:11598430-11997510	0.622746	1.23376	0.986347	0.283523	0.0328	0.498118
ENSG00000181982	CCDC149	grey	protein_coding	4:24806116-24980204	2.29112	1.13119	-1.01821	-0.630489	0.0329	0.498663
ENSG00000166851	PLK1	grey	protein_coding	16:23677655-23713500	24.0868	12.54	-0.941708	-0.656238	0.0329	0.498663
ENSG00000279912	RP11-624A21.1	blue	TEC	15:32182550-32186475	3.50246	5.51808	0.655796	0.698086	0.033	0.499205
ENSG00000213420	GPC2	turquoise	protein_coding	7:100169605-100177372	6.8234	10.9598	0.68366	0.57077	0.033	0.499205
ENSG00000188976	NOC2L	turquoise	protein_coding	1:924879-959309	64.3157	41.7123	-0.624698	-0.648083	0.0331	0.499746
ENSG00000165731	RET	turquoise	protein_coding	10:43077026-43130351	45.7774	67.1649	0.553074	0.568413	0.0331	0.499746
ENSG00000122691	TWIST1	blue	protein_coding	7:19020990-19117672	128.157	188.828	0.55916	0.656269	0.03325	0.50082
ENSG00000136997	MYC	turquoise	protein_coding	8:127735433-127741434	18.2772	27.2132	0.574262	0.677368	0.03325	0.50082
ENSG00000198795	ZNF521	red	protein_coding	18:25061925-25352190	3.12245	4.77379	0.612455	0.405095	0.0333	0.50082
ENSG00000171962	LRRC48	turquoise	protein_coding	17:17972812-18039209	1.2108	2.02856	0.744497	0.226857	0.0333	0.50082
ENSG00000100592	DAAM1	blue	protein_coding	14:59188645-59371405	9.6792	15.0669	0.638422	0.472976	0.0334	0.501839
ENSG00000118985	ELL2	purple	protein_coding	5:95885097-96808100	23.418	8.6578	-1.43554	-0.452681	0.03345	0.502105
ENSG00000169230	PRELID1	turquoise	protein_coding	5:177301197-177312757	176.542	114.747	-0.62156	-0.716061	0.03355	0.502636
ENSG00000176533	GNG7	turquoise	protein_coding	19:2511218-2702709	0.976964	1.71602	0.812692	0.577495	0.03355	0.502636
ENSG00000089685	BIRC5	turquoise	protein_coding	17:78214185-78225636	56.9207	38.4872	-0.564576	-0.61383	0.0336	0.5029
ENSG00000188313	PLSCR1	red	protein_coding	3:146515179-146544864	5.92549	3.39343	-0.804192	-0.645264	0.03385	0.506155
ENSG00000059728	MXD1	blue	protein_coding	2:69893559-69942945	2.42501	4.87449	1.00726	0.490531	0.03395	0.506676
ENSG00000165879	FRAT1	turquoise	protein_coding	10:97319266-97321915	0.582572	1.18188	1.02058	0.663105	0.03395	0.506676
ENSG00000204217	BMPR2	blue	protein_coding	2:202376935-202567751	14.5337	20.9062	0.524526	0.534027	0.0341	0.507454
ENSG00000152518	ZFP36L2	blue	protein_coding	2:43222401-43226609	13.1891	19.4249	0.558561	0.688498	0.0341	0.507454
ENSG00000108309	RUNDC3A	turquoise	protein_coding	17:44299573-44318671	19.5076	33.3671	0.774389	0.806358	0.03405	0.507454
ENSG00000268205	CTC-444N24.11	blue	lincRNA	19:57304304-57308562	9.22915	13.4932	0.547968	0.665773	0.0342	0.507485
ENSG00000232044	LINC01105	green	processed_transcript	2:5932686-6001275	0.947101	1.94743	1.03998	0.690012	0.03415	0.507485
ENSG00000171119	NRTN	turquoise	protein_coding	19:5823801-5828324	0.420303	1.11781	1.41117	0.68579	0.0342	0.507485
ENSG00000159208	CIART	purple	protein_coding	1:150282542-150287093	2.92532	1.11742	-1.38843	-0.763259	0.0344	0.507547
ENSG00000108826	MRPL27	turquoise	protein_coding	17:50367856-50373214	60.5996	39.3501	-0.622943	-0.714289	0.0343	0.507547
ENSG00000103489	XYLT1	purple	protein_coding	16:17101768-17470881	12.8296	8.73333	-0.554876	-0.449254	0.03435	0.507547
ENSG00000196268	ZNF493	blue	protein_coding	19:21397118-21569237	5.84656	9.80808	0.746381	0.483041	0.03435	0.507547
ENSG00000137818	RPLP1	turquoise	protein_coding	15:69452783-69456194	57.9608	104.223	0.84652	0.806751	0.0344	0.507547
ENSG00000139597	N4BP2L1	grey	protein_coding	13:32400722-32538885	1.98519	4.91104	1.30675	0.330107	0.0343	0.507547
ENSG00000071626	DAZAP1	midnightblue	protein_coding	19:1407568-1435687	60.7944	37.9246	-0.680804	-0.689441	0.03455	0.509277
ENSG00000115484	CCT4	midnightblue	protein_coding	2:61868088-62147247	133.918	91.9346	-0.542668	-0.606298	0.0346	0.509531
ENSG00000145198	VWA5B2	turquoise	protein_coding	3:184134018-184684758	0.708654	1.93018	1.44559	0.0706345	0.03465	0.509784
ENSG00000070808	CAMK2A	grey60	protein_coding	5:150189956-150290291	1.08614	0.36955	-1.55536	-0.508393	0.03475	0.509809
ENSG00000120149	MSX2	lightcyan	protein_coding	5:174724532-174730893	6.86405	3.6918	-0.894737	-0.742717	0.03475	0.509809
ENSG00000257242	C12orf79	blue	protein_coding	12:91984975-92189660	1.47166	3.35543	1.18905	0.228473	0.0347	0.509809
ENSG00000167306	MYO5B	purple	protein_coding	18:49782166-50195093	1.16884	0.447366	-1.38555	-0.189677	0.03495	0.510336
ENSG00000116096	SPR	turquoise	protein_coding	2:72887359-72892158	13.7639	8.66497	-0.667618	-0.697194	0.03485	0.510336
ENSG00000116898	MRPS15	brown	protein_coding	1:36455717-36464437	54.8452	35.4303	-0.630381	-0.734479	0.0349	0.510336
ENSG00000130635	COL5A1	turquoise	protein_coding	9:134641773-134844843	12.4306	8.32799	-0.577852	-0.508977	0.03495	0.510336
ENSG00000214756	METTL12	turquoise	protein_coding	11:62646847-62673687	5.03537	45.8211	3.18584	0.93654	0.03495	0.510336
ENSG00000154447	SH3RF1	purple	protein_coding	4:169094255-169271105	11.0713	7.36523	-0.588028	-0.528925	0.03505	0.511316
ENSG00000237125	HAND2-AS1	green	antisense	4:173524968-173591324	121.855	184.997	0.602344	0.352511	0.03515	0.512294
ENSG00000110092	CCND1	turquoise	protein_coding	11:69641086-69675416	172.618	118.725	-0.539953	-0.47747	0.0353	0.513998
ENSG00000146834	MEPCE	turquoise	protein_coding	7:100400825-100434126	20.5203	13.3657	-0.618513	-0.654665	0.0354	0.514972
ENSG00000104687	GSR	midnightblue	protein_coding	8:30678060-30727926	46.7649	30.6769	-0.608274	-0.665331	0.03545	0.515218
ENSG00000087269	NOP14	purple	protein_coding	4:2934898-2963385	19.8953	12.5289	-0.667166	-0.687255	0.0355	0.515463
ENSG00000187268	FAM9C	yellow	protein_coding	X:13035617-13044682	1.8115	4.3915	1.27753	0.667469	0.03565	0.517158
ENSG00000280180	RP11-244B22.10	turquoise	TEC	16:35148635-35154366	0.605276	1.07315	0.826186	0.687782	0.0359	0.520299
ENSG00000078177	N4BP2	blue	protein_coding	4:40042916-40158252	12.8427	19.2637	0.584942	0.523095	0.03595	0.520539
ENSG00000168300	PCMTD1	blue	protein_coding	8:51817574-51899186	15.8775	24.9281	0.650784	0.66206	0.03605	0.521501
ENSG00000176595	KBTBD11	blue	protein_coding	8:1971396-2006936	2.45351	3.88848	0.66436	0.695633	0.03615	0.522462
ENSG00000157851	DPYSL5	turquoise	protein_coding	2:26847746-27027196	19.8393	30.9126	0.639834	0.575057	0.03625	0.522935
ENSG00000197928	ZNF677	green	protein_coding	19:53235380-53254898	7.13142	11.44	0.68182	0.603381	0.03625	0.522935
ENSG00000076554	TPD52	blue	protein_coding	8:79918716-80231232	10.0507	17.0337	0.7611	0.471718	0.0363	0.523171
ENSG00000175294	CATSPER1	turquoise	protein_coding	11:66016751-66026517	1.09094	0.290182	-1.91054	-0.88857	0.0365	0.524344
ENSG00000144959	NCEH1	purple	protein_coding	3:172630248-172711218	8.87731	4.30692	-1.04346	-0.699518	0.0365	0.524344
ENSG00000164949	GEM	red	protein_coding	8:94249252-94262350	32.7707	19.3182	-0.762445	-0.683323	0.03655	0.524344
ENSG00000154978	VOPP1	turquoise	protein_coding	7:55436055-55572988	34.0453	23.5855	-0.529556	-0.653097	0.03655	0.524344
ENSG00000118473	SGIP1	blue	protein_coding	1:66533382-66748299	10.4519	18.0249	0.78622	0.613605	0.03645	0.524344
ENSG00000136770	DNAJC1	brown	protein_coding	10:21756536-22003769	11.6321	7.12517	-0.707117	-0.572264	0.0366	0.524578
ENSG00000237954	RP11-14O19.2	cyan	lincRNA	1:95356228-95381000	0.502097	1.37063	1.4488	0.695079	0.03665	0.52481
ENSG00000177692	DNAJC28	blue	protein_coding	21:33485529-33491720	1.54802	3.02295	0.965533	0.72281	0.03675	0.525758
ENSG00000135045	C9orf40	grey	protein_coding	9:74946580-74952886	3.11396	1.87941	-0.728466	-0.665993	0.0369	0.527419
ENSG00000114738	MAPKAPK3	turquoise	protein_coding	3:50606489-50649297	16.9315	10.3544	-0.709471	-0.718557	0.03695	0.527649
ENSG00000232956	SNHG15	turquoise	lincRNA	7:44983022-44986961	31.3982	18.2138	-0.785649	-0.73005	0.03705	0.528107
ENSG00000087253	LPCAT2	grey	protein_coding	16:55508997-55586670	41.4035	25.6843	-0.688865	-0.536623	0.03705	0.528107
ENSG00000167615	LENG8	turquoise	protein_coding	19:54444812-54463711	5.81121	10.8243	0.897369	0.62527	0.0371	0.528335
ENSG00000167779	IGFBP6	turquoise	protein_coding	12:53097435-53102345	16.8291	9.58582	-0.811985	-0.713279	0.03725	0.529954
ENSG00000166228	PCBD1	green	protein_coding	10:70882279-70888784	36.9732	53.2939	0.527493	0.631433	0.03735	0.529954
ENSG00000105426	PTPRS	turquoise	protein_coding	19:5158494-5340803	24.9272	36.4384	0.547737	0.535109	0.03735	0.529954
ENSG00000164976	KIAA1161	green	protein_coding	9:34366669-34376853	1.59172	2.55887	0.684919	0.541561	0.03735	0.529954
ENSG00000161800	RACGAP1	midnightblue	protein_coding	12:49967193-50033136	59.4775	42.0411	-0.500542	-0.496383	0.03745	0.530889
ENSG00000152804	HHEX	purple	protein_coding	10:92689950-92695646	1.67389	0.865052	-0.952342	-0.663874	0.03765	0.531302
ENSG00000102265	TIMP1	turquoise	protein_coding	X:47561099-47619853	68.2282	36.7229	-0.893689	-0.734396	0.03765	0.531302
ENSG00000031698	SARS	turquoise	protein_coding	1:109213917-109238169	71.2491	50.3552	-0.50073	-0.640592	0.03765	0.531302
ENSG00000136854	STXBP1	blue	protein_coding	9:127612264-127692716	8.27913	12.3122	0.572538	0.521368	0.0376	0.531302
ENSG00000125388	GRK4	green	protein_coding	4:2963607-3040747	3.74256	6.17506	0.722428	0.526809	0.03765	0.531302
ENSG00000213859	KCTD11	turquoise	protein_coding	17:7351888-7354944	2.0961	1.12421	-0.898795	-0.653094	0.0378	0.531971
ENSG00000165943	MOAP1	grey	protein_coding	14:93182195-93184928	15.6857	23.2431	0.567355	0.70284	0.0378	0.531971
ENSG00000147256	ARHGAP36	lightgreen	protein_coding	X:131058241-131089883	6.0941	13.6665	1.16516	0.9514	0.0378	0.531971
ENSG00000275538	RNVU1-19	turquoise	snRNA	1:120850818-120850985	6.31757	2.54126	-1.31382	-0.727407	0.03785	0.532193
ENSG00000112110	MRPL18	turquoise	protein_coding	6:159789811-159798436	57.7247	39.0712	-0.563084	-0.685938	0.03795	0.533117
ENSG00000107854	TNKS2	blue	protein_coding	10:91798311-91865276	11.3312	16.7432	0.563268	0.684259	0.03805	0.533558
ENSG00000199075	MIR26A1	grey	miRNA	3:37861959-37984469	0	2.2143	inf	#NAME?	0.03805	0.533558
ENSG00000158023	WDR66	red	protein_coding	12:121888730-122003927	4.62639	1.92827	-1.26258	-0.461793	0.03825	0.534435
ENSG00000163257	DCAF16	blue	protein_coding	4:17800654-17810758	26.466	37.8858	0.51752	0.470346	0.03825	0.534435
ENSG00000170962	PDGFD	yellow	protein_coding	11:103907185-104164379	7.34699	11.6384	0.663672	0.698673	0.0382	0.534435
ENSG00000231079	AC105402.4	blue	antisense	2:148866469-149026759	0.606685	1.75202	1.53	0.132037	0.0382	0.534435
ENSG00000229975	LIPT1P1	blue	processed_pseudogene	13:101452592-102402457	0.438659	1.77978	2.02053	0.212669	0.03835	0.535351
ENSG00000279232	DKFZP434P228	red	protein_coding	5:98768649-98798643	18.6862	11.0478	-0.758215	-0.672723	0.0384	0.535568
ENSG00000105409	ATP1A3	turquoise	protein_coding	19:41966581-41997497	17.0317	25.6708	0.591912	0.61669	0.0385	0.536482
ENSG00000175166	PSMD2	midnightblue	protein_coding	3:184134018-184684758	171.975	98.8674	-0.798633	-0.379879	0.0387	0.536863
ENSG00000111057	KRT18	red	protein_coding	12:52897186-52952901	23.6073	14.6749	-0.685881	-0.706092	0.0387	0.536863
ENSG00000114988	LMAN2L	turquoise	protein_coding	2:96705928-96740064	8.91485	5.86698	-0.603593	-0.600321	0.03865	0.536863
ENSG00000120875	DUSP4	yellow	protein_coding	8:29333063-29350668	30.8507	45.1763	0.55026	0.670955	0.0387	0.536863
ENSG00000136828	RALGPS1	blue	protein_coding	9:126914773-127223166	3.24282	6.04951	0.89957	0.405753	0.0386	0.536863
ENSG00000135617	PRADC1	turquoise	protein_coding	2:73228005-73233238	7.38361	4.13379	-0.83686	-0.679027	0.039	0.538623
ENSG00000124207	CSE1L	blue	protein_coding	20:49046245-49096960	102.68	72.2307	-0.507474	-0.667175	0.039	0.538623
ENSG00000182481	KPNA2	blue	protein_coding	17:68035518-68046842	156.053	110.277	-0.500903	-0.546919	0.0389	0.538623
ENSG00000164603	C7orf60	blue	protein_coding	7:112819146-112939916	10.2561	16.0903	0.649714	0.63455	0.039	0.538623
ENSG00000259495	RP11-210M15.2	blue	lincRNA	15:80344852-80403575	1.00336	1.92604	0.940798	0.451327	0.03895	0.538623
ENSG00000277200	RP11-74E22.8	turquoise	lincRNA	17:2720800-2723947	0.831887	1.53425	0.883072	0.665268	0.03925	0.541114
ENSG00000214243	AC004980.10	blue	processed_pseudogene	7:76650400-76650897	0.540911	1.43572	1.40832	0.628141	0.03925	0.541114
ENSG00000229056	AC020571.3	red	antisense	2:196194369-196593692	2.60011	0.895672	-1.53753	-0.345011	0.0394	0.542429
ENSG00000160818	GPATCH4	brown	protein_coding	1:156594486-156601496	27.0566	18.1896	-0.572865	-0.639634	0.03945	0.542429
ENSG00000129422	MTUS1	blue	protein_coding	8:17576432-17800917	11.8645	17.3641	0.549457	0.458772	0.03945	0.542429
ENSG00000184058	TBX1	magenta	protein_coding	22:19756702-19854939	4.43854	0.606221	-2.87217	-0.705323	0.0395	0.542636
ENSG00000164211	STARD4	grey	protein_coding	5:111496032-112017309	21.2957	35.7549	0.747578	0.444922	0.03955	0.542844
ENSG00000111653	ING4	grey	protein_coding	12:6650279-6663148	25.3606	39.0862	0.624069	0.693982	0.0396	0.543051
ENSG00000132031	MATN3	turquoise	protein_coding	2:19990216-20012694	5.21699	3.17586	-0.716069	-0.653189	0.0399	0.545721
ENSG00000109472	CPE	green	protein_coding	4:165361193-165498320	34.2469	51.9945	0.602388	0.636344	0.0399	0.545721
ENSG00000158480	SPATA2	turquoise	protein_coding	20:49903390-49915508	1.43456	2.41808	0.753255	0.690688	0.0399	0.545721
ENSG00000116260	QSOX1	turquoise	protein_coding	1:180154833-180204030	30.2355	19.2412	-0.652045	-0.643126	0.03995	0.545925
ENSG00000169306	IL1RAPL1	purple	protein_coding	X:28587398-29956723	1.63726	0.642365	-1.34982	-0.825219	0.0401	0.546534
ENSG00000184402	SS18L1	green	protein_coding	20:62143794-62182484	6.76889	9.85361	0.541732	0.516513	0.04005	0.546534
ENSG00000261804	RP11-44F14.2	blue	lincRNA	16:53373492-53384745	1.13974	2.12497	0.898742	0.568816	0.0401	0.546534
ENSG00000166986	MARS	midnightblue	protein_coding	12:57460134-57520517	174.738	117.023	-0.578405	-0.619071	0.0402	0.546938
ENSG00000174521	TTC9B	turquoise	protein_coding	19:40216057-40218399	4.51213	8.86192	0.973809	0.765064	0.0402	0.546938
ENSG00000187720	THSD4	yellow	protein_coding	15:71096951-71783383	7.35681	11.2785	0.616426	0.50378	0.04025	0.54714
ENSG00000136960	ENPP2	yellow	protein_coding	8:119557085-119673453	26.4794	50.4473	0.929905	0.817074	0.0403	0.547341
ENSG00000174749	C4orf32	blue	protein_coding	4:112145396-112195256	3.41015	5.18578	0.604724	0.673244	0.0404	0.54822
ENSG00000233384	RP11-100E13.1	pink	antisense	1:224385142-224740549	1.18101	0.128575	-3.19935	-0.0973845	0.04055	0.549297
ENSG00000164061	BSN	turquoise	protein_coding	3:49554488-49671545	1.29224	2.24374	0.796036	0.439945	0.04055	0.549297
ENSG00000204054	LINC00963	grey	processed_transcript	9:129483450-129513686	13.787	8.4606	-0.704476	-0.459093	0.0406	0.549496
ENSG00000204267	TAP2	turquoise	protein_coding	6:32812762-32838822	5.76163	2.98494	-0.948775	-0.517297	0.0408	0.550765
ENSG00000169213	RAB3B	red	protein_coding	1:51907955-51990764	12.4584	8.54971	-0.543176	-0.659544	0.0408	0.550765
ENSG00000165197	FIGF	yellow	protein_coding	X:15345590-15384376	1.05262	7.30562	2.79502	1.28704	0.04075	0.550765
ENSG00000249378	LINC01060	purple	lincRNA	4:188400735-188681051	1.95033	0.6978	-1.48283	-0.616943	0.04085	0.550961
ENSG00000142089	IFITM3	grey	protein_coding	11:318639-330122	9.48291	16.4419	0.793978	0.707006	0.0409	0.551158
ENSG00000078369	GNB1	purple	protein_coding	1:1785284-1891117	190.45	126.284	-0.592742	-0.558509	0.0411	0.55194
ENSG00000139318	DUSP6	grey	protein_coding	12:89347231-89353271	59.1448	94.1034	0.669997	0.643661	0.0411	0.55194
ENSG00000160781	PAQR6	grey	protein_coding	1:156212981-156248117	0.78134	1.72129	1.13947	0.312358	0.04105	0.55194
ENSG00000250961	CTD-2023N9.1	yellow	antisense	5:57395059-57533424	0.345553	1.41808	2.03696	0.887698	0.041	0.55194
ENSG00000219626	FAM228B	blue	protein_coding	2:24076525-24201698	8.20609	14.7474	0.845691	0.472019	0.04115	0.552134
ENSG00000221491	SNORA34	turquoise	snoRNA	12:48653400-48682238	95.5726	329.102	1.78387	1.06327	0.0412	0.552329
ENSG00000165527	ARF6	purple	protein_coding	14:49893091-49897054	33.9492	23.8595	-0.508816	-0.649537	0.0413	0.553192
ENSG00000118508	RAB32	turquoise	protein_coding	6:146543692-146554965	14.8607	9.5808	-0.63328	-0.658977	0.04145	0.553295
ENSG00000119139	TJP2	purple	protein_coding	9:69121263-69255208	14.2439	9.81801	-0.536843	-0.526255	0.0414	0.553295
ENSG00000115241	PPM1G	midnightblue	protein_coding	2:27381193-27409687	130.334	91.7627	-0.506235	-0.667916	0.04145	0.553295
ENSG00000110076	NRXN2	turquoise	protein_coding	11:64606173-64723188	8.05324	12.9887	0.68962	0.447206	0.04135	0.553295
ENSG00000148737	TCF7L2	grey	protein_coding	10:112950249-113167678	3.76959	2.24423	-0.748188	-0.460428	0.0416	0.553397
ENSG00000204392	LSM2	turquoise	protein_coding	6:31797395-31806984	36.9161	23.8978	-0.627369	-0.694618	0.04155	0.553397
ENSG00000023171	GRAMD1B	purple	protein_coding	11:123525635-123627774	4.63521	3.01671	-0.619659	-0.567539	0.0416	0.553397
ENSG00000106628	POLD2	turquoise	protein_coding	7:44114680-44124358	74.6836	51.7547	-0.529102	-0.505153	0.0415	0.553397
ENSG00000277531	LLNLF-187D8.1	blue	lincRNA	19:46424696-46425237	1.99365	3.92147	0.975986	0.684854	0.0418	0.555583
ENSG00000142733	MAP3K6	turquoise	protein_coding	1:27355183-27366892	5.51008	2.64406	-1.05932	-0.611153	0.04185	0.555772
ENSG00000126775	ATG14	blue	protein_coding	14:55366391-55411858	4.10326	6.20415	0.596463	0.691598	0.04205	0.557476
ENSG00000256725	RP11-662M24.2	cyan	lincRNA	12:130396136-130716281	0.643262	3.74146	2.54012	0.234694	0.04205	0.557476
ENSG00000164951	PDP1	purple	protein_coding	8:93857806-93926066	36.719	23.6734	-0.633262	-0.505069	0.04225	0.559174
ENSG00000188641	DPYD	red	protein_coding	1:97077742-97921049	19.8925	13.8923	-0.517935	-0.575261	0.04225	0.559174
ENSG00000082269	FAM135A	blue	protein_coding	6:70412827-70561174	6.5394	9.67059	0.564446	0.54494	0.04235	0.560021
ENSG00000168894	RNF181	turquoise	protein_coding	2:85595724-85598171	47.8573	31.2363	-0.615513	-0.683463	0.0424	0.560206
ENSG00000139734	DIAPH3	brown	protein_coding	13:59665582-60163987	14.7323	9.90751	-0.572388	-0.646663	0.04245	0.56039
ENSG00000204386	NEU1	turquoise	protein_coding	6:31857658-31862906	12.9565	8.48587	-0.61054	-0.676281	0.0425	0.560575
ENSG00000236776	RPL21P23	blue	processed_pseudogene	1:56494746-56645301	0.054429	1.86453	5.09829	0.248316	0.0426	0.561417
ENSG00000101542	CDH20	red	protein_coding	18:61333581-61555773	1.24064	0.471858	-1.39466	-0.744989	0.04265	0.5616
ENSG00000136830	FAM129B	turquoise	protein_coding	9:127505338-127578989	46.2366	22.9259	-1.01206	-0.544841	0.04285	0.56328
ENSG00000169679	BUB1	blue	protein_coding	2:110637697-110678114	36.369	25.2838	-0.524496	-0.538967	0.04285	0.56328
ENSG00000107104	KANK1	red	protein_coding	9:212823-746106	2.83583	1.73357	-0.710029	-0.597509	0.04295	0.564118
ENSG00000154027	AK5	red	protein_coding	1:77282050-77559969	71.4364	42.4448	-0.751074	-0.716873	0.043	0.564298
ENSG00000175895	PLEKHF2	purple	protein_coding	8:95133803-95156684	6.78246	4.05244	-0.74302	-0.697892	0.04315	0.564836
ENSG00000143367	TUFT1	purple	protein_coding	1:151540304-151583583	6.39928	4.02444	-0.669122	-0.613965	0.04315	0.564836
ENSG00000202354	RNY3	grey	misc_RNA	7:148983754-148983856	2.9703	7.60273	1.35591	0.646578	0.04315	0.564836
ENSG00000157985	AGAP1	turquoise	protein_coding	2:235494088-236131800	12.214	18.7231	0.616286	0.456485	0.0432	0.565015
ENSG00000171858	RPS21	turquoise	protein_coding	20:62387115-62388520	437.617	622.117	0.507517	0.631262	0.04325	0.565194
ENSG00000188613	NANOS1	green	protein_coding	10:119029715-119080823	2.07945	5.99962	1.52867	0.262936	0.04335	0.566025
ENSG00000170312	CDK1	grey	protein_coding	10:60778330-60794852	72.4756	51.0577	-0.505367	-0.604949	0.04355	0.568159
ENSG00000134333	LDHA	brown	protein_coding	11:18394387-18408425	358.518	242.054	-0.566718	-0.68171	0.0436	0.568335
ENSG00000144406	UNC80	green	protein_coding	2:209771992-209999300	3.80443	6.39299	0.748809	0.560857	0.04375	0.569813
ENSG00000130775	THEMIS2	grey	protein_coding	1:27872542-27886685	3.30165	1.71263	-0.946972	-0.605532	0.0438	0.569986
ENSG00000059378	PARP12	purple	protein_coding	7:140023743-140063721	7.61718	5.05567	-0.591353	-0.478763	0.044	0.570851
ENSG00000140598	EFTUD1	brown	protein_coding	15:82130229-82262763	34.4425	22.9325	-0.586794	-0.473234	0.04405	0.570851
ENSG00000100220	RTCB	turquoise	protein_coding	22:32387581-32412255	48.029	34.0135	-0.497798	-0.590909	0.04405	0.570851
ENSG00000204271	SPIN3	green	protein_coding	X:56976369-56995537	3.19223	5.55621	0.799536	0.676764	0.04405	0.570851
ENSG00000105519	CAPS	turquoise	protein_coding	19:5904840-5978142	0.976509	2.1126	1.11331	0.305148	0.044	0.570851
ENSG00000166922	SCG5	grey	protein_coding	15:32641675-32697098	19.4366	31.2605	0.685565	0.734917	0.04415	0.571671
ENSG00000023572	GLRX2	turquoise	protein_coding	1:193096467-193106114	19.4578	11.6657	-0.738072	-0.668576	0.0444	0.571747
ENSG00000085840	ORC1	turquoise	protein_coding	1:52372828-52404459	8.78992	5.84258	-0.589246	-0.668654	0.04445	0.571747
ENSG00000170113	NIPA1	green	protein_coding	15:22757856-22829791	8.50425	12.0761	0.505894	0.510348	0.04435	0.571747
ENSG00000173212	MAB21L3	blue	protein_coding	1:116111754-116135240	3.4491	5.41501	0.650743	0.640757	0.04435	0.571747
ENSG00000077264	PAK3	blue	protein_coding	X:110944284-111227361	4.73781	7.47344	0.657551	0.510009	0.0444	0.571747
ENSG00000278384	AL354822.1	blue	protein_coding	GL000218.1:51866-54893	1.63595	2.68014	0.71218	0.652768	0.04445	0.571747
ENSG00000196263	ZNF471	blue	protein_coding	19:56507842-56530221	1.72978	2.87606	0.733501	0.424577	0.0444	0.571747
ENSG00000196267	ZNF836	blue	protein_coding	19:52113090-52177002	3.43307	6.39036	0.896397	0.423371	0.04445	0.571747
ENSG00000207205	RNVU1-15	pink	snRNA	1:144412575-144412740	24.2065	13.3918	-0.854046	-0.657356	0.0447	0.573067
ENSG00000072786	STK10	turquoise	protein_coding	5:172042072-172188386	8.43389	5.70508	-0.563952	-0.360621	0.0447	0.573067
ENSG00000168411	RFWD3	grey	protein_coding	16:74621393-74666881	21.444	15.5105	-0.467331	-0.403512	0.0446	0.573067
ENSG00000168542	COL3A1	yellow	protein_coding	2:188974319-189012746	268.184	442.202	0.721483	0.539117	0.0447	0.573067
ENSG00000259959	RP11-121C2.2	blue	lincRNA	4:47840121-47844339	1.81322	3.01307	0.732681	0.677342	0.04475	0.573235
ENSG00000103485	QPRT	turquoise	protein_coding	16:29662978-29698699	10.3833	15.8793	0.612881	0.634136	0.04485	0.574043
ENSG00000211448	DIO2	red	protein_coding	14:80197526-80455469	1.03228	0.58033	-0.830888	-0.276504	0.0449	0.57421
ENSG00000089169	RPH3A	green	protein_coding	12:112570379-112898881	13.6541	20.562	0.590643	0.485913	0.04495	0.574378
ENSG00000111667	USP5	turquoise	protein_coding	12:6852127-6866632	49.6497	33.2076	-0.580273	-0.521294	0.045	0.574544
ENSG00000153944	MSI2	blue	protein_coding	17:57255850-57684685	61.3188	91.5898	0.578859	0.403352	0.0451	0.575349
ENSG00000157570	TSPAN18	green	protein_coding	11:44719391-44951306	9.91833	15.3116	0.626457	0.465204	0.04515	0.575514
ENSG00000126561	STAT5A	turquoise	protein_coding	17:42287546-42311943	2.03038	1.17407	-0.79023	-0.423685	0.04535	0.57759
ENSG00000177169	ULK1	turquoise	protein_coding	12:131894650-131923167	2.32304	3.8839	0.741493	0.415243	0.0455	0.579027
ENSG00000110318	KIAA1377	yellow	protein_coding	11:101890673-102001058	1.83636	3.11652	0.763088	0.487783	0.04555	0.579189
ENSG00000198829	SUCNR1	yellow	protein_coding	3:151733915-151928175	14.4478	22.8217	0.659555	0.665978	0.0456	0.579351
ENSG00000149380	P4HA3	purple	protein_coding	11:74012713-74324705	3.94083	1.42836	-1.46414	-0.291262	0.0459	0.579536
ENSG00000115290	GRB14	purple	protein_coding	2:164492811-164621848	4.33722	2.28369	-0.925407	-0.57515	0.04595	0.579536
ENSG00000171517	LPAR3	grey	protein_coding	1:84811601-84893213	2.46384	1.39181	-0.823945	-0.630792	0.04595	0.579536
ENSG00000174837	EMR1	red	protein_coding	19:6887565-6940459	2.37123	1.36469	-0.797065	-0.602377	0.04595	0.579536
ENSG00000177606	JUN	purple	protein_coding	1:58780787-58784327	14.1869	9.43413	-0.588595	-0.66343	0.0459	0.579536
ENSG00000143324	XPR1	brown	protein_coding	1:180632003-180890251	61.0392	41.3206	-0.562874	-0.526114	0.04595	0.579536
ENSG00000138119	MYOF	red	protein_coding	10:93306428-93482317	38.6299	26.3016	-0.554565	-0.551671	0.04585	0.579536
ENSG00000203875	SNHG5	cyan	processed_transcript	6:85660949-85678736	202.864	320.82	0.66125	0.621677	0.0459	0.579536
ENSG00000099953	MMP11	turquoise	protein_coding	22:23763020-23784316	3.4367	7.73951	1.17122	0.613073	0.04585	0.579536
ENSG00000087494	PTHLH	red	protein_coding	12:27958083-27972705	7.32179	3.40977	-1.10252	-0.73999	0.046	0.579697
ENSG00000106211	HSPB1	turquoise	protein_coding	7:76302543-76304295	37.1232	21.4732	-0.789784	-0.689474	0.0464	0.584264
ENSG00000154114	TBCEL	blue	protein_coding	11:121024071-121090775	14.0759	20.4437	0.538429	0.548039	0.04645	0.584421
ENSG00000106397	PLOD3	turquoise	protein_coding	7:101205976-101224190	58.0532	33.8991	-0.77613	-0.5706	0.04655	0.585205
ENSG00000270074	RP11-351I21.11	grey	lincRNA	8:12412826-12414373	0.695567	1.3377	0.943498	0.63304	0.0466	0.585361
ENSG00000004142	POLDIP2	turquoise	protein_coding	17:28347176-28357522	47.9138	33.3481	-0.522839	-0.667419	0.04675	0.586771
ENSG00000143067	ZNF697	purple	protein_coding	1:119619421-119647773	9.45514	6.43568	-0.555008	-0.634154	0.04685	0.587078
ENSG00000183160	TMEM119	turquoise	protein_coding	12:108589845-108598320	18.3908	26.3366	0.518079	0.600028	0.04685	0.587078
ENSG00000260552	RP11-49I11.1	yellow	antisense	18:36129443-36187448	1.02442	4.06952	1.99004	0.27287	0.0469	0.587232
ENSG00000243244	STON1	yellow	protein_coding	2:48529382-48776517	3.98885	6.18753	0.63339	0.556909	0.04695	0.587385
ENSG00000171793	CTPS1	midnightblue	protein_coding	1:40979334-41012565	69.3093	42.9118	-0.691675	-0.705598	0.04705	0.58769
ENSG00000183092	BEGAIN	turquoise	protein_coding	14:100537148-100587413	8.53303	13.6986	0.682894	0.465965	0.04705	0.58769
ENSG00000002834	LASP1	purple	protein_coding	17:38869858-38921770	25.9092	17.6274	-0.555644	-0.560125	0.0471	0.587843
ENSG00000267257	RP11-1151B14.4	purple	antisense	18:58481246-58628957	2.8241	1.08633	-1.37832	-0.713369	0.0473	0.589072
ENSG00000246763	RGMB-AS1	purple	antisense	5:98768649-98798643	2.92484	1.18635	-1.30183	-0.199217	0.04725	0.589072
ENSG00000117676	RPS6KA1	turquoise	protein_coding	1:26529760-26575030	10.7183	6.93337	-0.628449	-0.516351	0.04735	0.589072
ENSG00000106258	CYP3A5	green	protein_coding	7:99648193-99679998	1.08145	1.74036	0.686419	0.435971	0.04735	0.589072
ENSG00000188573	FBLL1	turquoise	protein_coding	5:168529115-168530634	5.35515	8.79724	0.716124	0.614456	0.04755	0.591087
ENSG00000268916	CH17-38B12.2	purple	transcribed_processed_pseudogene	X:152753920-152760222	2.65075	1.41789	-0.902654	-0.618836	0.04765	0.591385
ENSG00000133639	BTG1	blue	protein_coding	12:91984975-92189660	9.80794	15.5213	0.662229	0.548255	0.04765	0.591385
ENSG00000189283	FHIT	green	protein_coding	3:59749309-61251459	0.962475	2.29462	1.25343	0.561298	0.0477	0.591533
ENSG00000233871	DLG5-AS1	midnightblue	antisense	10:77927371-77929824	3.10018	1.32214	-1.22948	-0.681787	0.04805	0.593653
ENSG00000103335	PIEZO1	turquoise	protein_coding	16:88706462-88785211	10.3071	5.00401	-1.04248	-0.397379	0.04805	0.593653
ENSG00000213401	MAGEA12	turquoise	protein_coding	X:152733778-152740985	22.9137	15.3766	-0.575468	-0.671788	0.048	0.593653
ENSG00000082898	XPO1	brown	protein_coding	2:61471187-61538626	176.736	127.571	-0.47029	-0.370862	0.0481	0.593653
ENSG00000166340	TPP1	grey	protein_coding	11:6612762-6619764	8.90126	14.0272	0.656149	0.461974	0.04795	0.593653
ENSG00000197302	ZNF720	blue	protein_coding	16:31713228-31794869	8.42483	13.4333	0.6731	0.509177	0.0481	0.593653
ENSG00000100462	PRMT5	midnightblue	protein_coding	14:22919455-22929585	87.92	58.4412	-0.589205	-0.583754	0.04825	0.594561
ENSG00000273045	C2orf15	blue	protein_coding	2:98997260-99490035	0.484283	1.2784	1.40041	0.112622	0.04825	0.594561
ENSG00000241978	AKAP2	red	protein_coding	9:109640787-110172512	31.1846	20.589	-0.598956	-0.460957	0.04835	0.595321
ENSG00000166405	RIC3	blue	protein_coding	11:8019243-8169055	7.96126	13.8699	0.80089	0.307147	0.0484	0.595466
ENSG00000172123	SLFN12	red	protein_coding	17:35411059-35433283	2.84855	1.69588	-0.748197	-0.519609	0.04875	0.598824
ENSG00000172380	GNG12	red	protein_coding	1:67701465-68233120	66.0575	43.3233	-0.608578	-0.634763	0.04875	0.598824
ENSG00000175414	ARL10	blue	protein_coding	5:176365467-176416569	6.19034	10.1371	0.711547	0.472845	0.0488	0.598965
ENSG00000166396	SERPINB7	red	protein_coding	18:63752934-63805376	44.2197	29.055	-0.605901	-0.634624	0.04895	0.600332
ENSG00000067225	PKM	midnightblue	protein_coding	15:72199028-72231822	634.259	393.216	-0.689752	-0.640224	0.0491	0.600695
ENSG00000169499	PLEKHA2	red	protein_coding	8:38901234-38973909	11.8836	7.50453	-0.663141	-0.435787	0.0491	0.600695
ENSG00000163902	RPN1	purple	protein_coding	3:128619969-128681075	151.701	103.935	-0.545553	-0.618991	0.0492	0.600695
ENSG00000122729	ACO1	red	protein_coding	9:32384602-32454769	14.2534	9.84421	-0.533962	-0.6563	0.04925	0.600695
ENSG00000165105	RASEF	green	protein_coding	9:82979584-83063177	2.68995	5.13399	0.932502	0.667434	0.04925	0.600695
ENSG00000129990	SYT5	greenyellow	protein_coding	19:55151766-55180441	2.10838	4.12626	0.968704	0.437639	0.04905	0.600695
ENSG00000203506	RBMS3-AS2	blue	antisense	3:29264193-30010391	1.95386	4.99989	1.35557	0.139403	0.04915	0.600695
ENSG00000178860	MSC	turquoise	protein_coding	8:71828166-72118393	1.92576	0.612365	-1.65297	-0.434297	0.0493	0.600834
ENSG00000074219	TEAD2	turquoise	protein_coding	19:49331616-49388081	16.6207	10.84	-0.616625	-0.598798	0.04935	0.600972
ENSG00000049249	TNFRSF9	red	protein_coding	1:7915893-7943165	3.10752	1.51944	-1.03223	-0.648189	0.04965	0.602874
ENSG00000279868	RN7SL3	turquoise	known_ncrna	14:49853615-49853914	634.441	390.028	-0.701909	-0.718029	0.04965	0.602874
ENSG00000185404	SP140L	red	protein_coding	2:230327183-230403732	5.38648	3.32808	-0.694653	-0.538931	0.0497	0.602874
ENSG00000116668	SWT1	blue	protein_coding	1:185157079-185291765	3.40165	5.32577	0.646755	0.572111	0.0497	0.602874
ENSG00000167664	TMIGD2	turquoise	protein_coding	19:4292231-4302431	0.270961	1.03574	1.9345	0.543718	0.0497	0.602874
ENSG00000014138	POLA2	grey	protein_coding	11:65261761-65305589	31.1604	17.9192	-0.798207	-0.708414	0.04975	0.60301
ENSG00000101871	MID1	lightcyan	protein_coding	X:10445309-10833654	8.16623	5.40588	-0.59514	-0.517597	0.04985	0.603752
ENSG00000163694	RBM47	red	protein_coding	4:40423266-40630875	2.48033	1.45916	-0.765394	-0.290299	0.05025	0.604962
ENSG00000134574	DDB2	turquoise	protein_coding	11:47214464-47239240	31.7246	19.9629	-0.668275	-0.699338	0.0503	0.604962
ENSG00000163931	TKT	turquoise	protein_coding	3:53224706-53256052	118.29	78.7436	-0.587092	-0.615622	0.0502	0.604962
ENSG00000100983	GSS	turquoise	protein_coding	20:34928429-34955817	24.9981	17.3676	-0.52542	-0.636382	0.0503	0.604962
ENSG00000178338	ZNF354B	blue	protein_coding	5:178859952-178888122	4.41008	6.91766	0.649479	0.620287	0.05015	0.604962
ENSG00000234420	ZNF37BP	blue	transcribed_processed_pseudogene	10:42513509-42552822	7.88086	13.1787	0.741785	0.613074	0.0503	0.604962
ENSG00000172260	NEGR1	black	protein_coding	1:71081323-72282734	1.59334	2.84712	0.837444	0.42257	0.05025	0.604962
ENSG00000168679	SLC16A4	yellow	protein_coding	1:110362847-110432360	2.42367	5.04741	1.05835	0.447639	0.0502	0.604962
ENSG00000271789	RP5-1112D6.7	blue	lincRNA	6:111297125-111298510	0.513467	1.17882	1.199	0.6792	0.05	0.604962
ENSG00000072682	P4HA2	turquoise	protein_coding	5:132184875-132395614	18.3645	10.5227	-0.803418	-0.591409	0.05055	0.605626
ENSG00000143801	PSEN2	turquoise	protein_coding	1:226870183-226896102	10.7243	6.36579	-0.752479	-0.601451	0.05045	0.605626
ENSG00000156650	KAT6B	blue	protein_coding	10:74825581-75032622	6.75445	10.2055	0.595436	0.606123	0.0504	0.605626
ENSG00000114166	KAT2B	yellow	protein_coding	3:20040022-20154404	4.04859	6.5433	0.692599	0.439408	0.0505	0.605626
ENSG00000251056	ANKRD20A17P	blue	unprocessed_pseudogene	4:49502144-49506022	0.754949	1.41845	0.909861	0.607671	0.05055	0.605626
ENSG00000119408	NEK6	turquoise	protein_coding	9:124257605-124353307	8.71173	5.51329	-0.660044	-0.604066	0.0507	0.606956
ENSG00000146232	NFKBIE	turquoise	protein_coding	6:44258165-44265788	7.81817	3.60358	-1.1174	-0.700806	0.05075	0.607087
ENSG00000104967	NOVA2	grey	protein_coding	19:45933733-45973546	2.36196	3.66992	0.63576	0.458749	0.05095	0.608076
ENSG00000215252	GOLGA8B	grey	protein_coding	15:34525206-34588503	4.44157	7.76416	0.80576	0.486375	0.05095	0.608076
ENSG00000227775	RP1-283E3.4	turquoise	transcribed_processed_pseudogene	1:1632094-1745992	2.30366	4.83	1.06809	0.198169	0.05095	0.608076
ENSG00000164761	TNFRSF11B	turquoise	protein_coding	8:118923556-118952200	9.37658	5.042	-0.895066	-0.727449	0.0518	0.608543
ENSG00000197249	SERPINA1	grey	protein_coding	14:94376746-94390693	1.66148	0.960055	-0.791284	-0.318654	0.05185	0.608543
ENSG00000185043	CIB1	turquoise	protein_coding	15:90229974-90245811	14.5386	8.52749	-0.769697	-0.712374	0.05165	0.608543
ENSG00000011638	TMEM159	grey	protein_coding	16:20933110-21180616	5.38692	3.22667	-0.739417	-0.572418	0.05175	0.608543
ENSG00000105771	SMG9	turquoise	protein_coding	19:43727991-43754990	16.9526	10.299	-0.718996	-0.582758	0.0518	0.608543
ENSG00000150687	PRSS23	red	protein_coding	11:86791058-86955391	107.85	72.3877	-0.575206	-0.544847	0.05165	0.608543
ENSG00000114850	SSR3	red	protein_coding	3:156540139-156555184	144.871	97.6967	-0.568391	-0.560071	0.0518	0.608543
ENSG00000179218	CALR	turquoise	protein_coding	19:12938577-12944489	476.62	328.913	-0.535133	-0.618813	0.05135	0.608543
ENSG00000228486	LINC01125	green	antisense	2:97664216-97703064	1.31763	1.75128	0.410469	0.203205	0.0513	0.608543
ENSG00000137642	SORL1	grey	protein_coding	11:121447330-121633693	3.50176	4.87068	0.476042	0.402816	0.05175	0.608543
ENSG00000168280	KIF5C	blue	protein_coding	2:148866469-149026759	32.18	45.0362	0.484919	0.504908	0.05185	0.608543
ENSG00000178229	ZNF543	green	protein_coding	19:57320508-57330776	5.38732	7.80914	0.535595	0.622999	0.05175	0.608543
ENSG00000078549	ADCYAP1R1	turquoise	protein_coding	7:31052460-31111479	4.86212	7.09921	0.546072	0.423863	0.0516	0.608543
ENSG00000237550	UBE2Q2P6	turquoise	transcribed_processed_pseudogene	15:82355141-82439153	55.7342	84.5741	0.601654	0.642898	0.05185	0.608543
ENSG00000159882	ZNF230	green	protein_coding	19:44002947-44013926	2.45688	3.73837	0.605582	0.495006	0.05115	0.608543
ENSG00000008710	PKD1	turquoise	protein_coding	16:2039814-2135898	13.3597	21.0098	0.653178	0.24279	0.05135	0.608543
ENSG00000109193	SULT1E1	yellow	protein_coding	4:69791871-69860152	10.058	15.8994	0.660628	0.605091	0.0512	0.608543
ENSG00000225783	MIAT	grey	lincRNA	22:26646427-26780207	4.91752	7.92756	0.688947	0.351475	0.0518	0.608543
ENSG00000015133	CCDC88C	green	protein_coding	14:91271322-91417844	2.94346	4.99155	0.761973	0.417634	0.05105	0.608543
ENSG00000132164	SLC6A11	green	protein_coding	3:10816199-10940733	1.04197	1.79917	0.788019	0.591152	0.0517	0.608543
ENSG00000133858	ZFC3H1	blue	protein_coding	12:71609471-71705046	15.4406	27.5569	0.835685	0.372751	0.05115	0.608543
ENSG00000199004	MIR21	grey	miRNA	17:59618552-59842255	0	4.47623	inf	#NAME?	0.0515	0.608543
ENSG00000232110	RP11-149I23.3	grey	antisense	10:89213568-89414557	1.51435	0.478741	-1.66138	-0.139282	0.052	0.60951
ENSG00000142002	DPP9	midnightblue	protein_coding	19:4675223-4724673	20.7841	11.3498	-0.872811	-0.536219	0.05205	0.60951
ENSG00000124733	MEA1	turquoise	protein_coding	6:42984498-43013968	76.4206	48.466	-0.656989	-0.641232	0.05205	0.60951
ENSG00000188015	S100A3	turquoise	protein_coding	1:153543612-153550136	3.45518	0.801681	-2.10766	-0.615619	0.0521	0.609637
ENSG00000165916	PSMC3	turquoise	protein_coding	11:47418768-47426473	95.5941	59.1954	-0.691436	-0.640899	0.05215	0.609763
ENSG00000157613	CREB3L1	purple	protein_coding	11:46277660-46321422	4.37483	2.37382	-0.882017	-0.556661	0.05255	0.613517
ENSG00000182117	NOP10	turquoise	protein_coding	15:34341712-34343177	159.894	112.806	-0.503279	-0.636614	0.05255	0.613517
ENSG00000186575	NF2	turquoise	protein_coding	22:29603555-29698598	28.757	17.9598	-0.679143	-0.654295	0.0527	0.613886
ENSG00000143878	RHOB	grey	protein_coding	2:20447073-20449445	37.5866	27.2615	-0.463352	-0.602014	0.0527	0.613886
ENSG00000150401	DCUN1D2	blue	protein_coding	13:113455818-113490952	5.70992	8.7308	0.612643	0.452879	0.0527	0.613886
ENSG00000101294	HM13	purple	protein_coding	20:31514427-31577923	88.2469	57.81	-0.610228	-0.625149	0.05305	0.617039
ENSG00000272328	RP4-594A5.1	black	lincRNA	7:8113183-8344516	0.275947	1.24434	2.17292	0.112161	0.05305	0.617039
ENSG00000088970	KIZ	blue	protein_coding	20:21125982-21246622	6.02457	9.09334	0.593953	0.484667	0.05315	0.61774
ENSG00000061273	HDAC7	midnightblue	protein_coding	12:47706084-47837898	13.7169	8.83698	-0.634327	-0.446382	0.0534	0.617875
ENSG00000100600	LGMN	midnightblue	protein_coding	14:92703806-92748702	28.3445	19.3755	-0.548833	-0.585422	0.05335	0.617875
ENSG00000124541	RRP36	midnightblue	protein_coding	6:43021644-43034405	72.5761	51.4206	-0.497148	-0.630339	0.0533	0.617875
ENSG00000090861	AARS	turquoise	protein_coding	16:70252294-70289543	29.8283	21.2975	-0.486001	-0.487609	0.0533	0.617875
ENSG00000109956	B3GAT1	greenyellow	protein_coding	11:134378503-134411918	2.53804	4.08533	0.686739	0.618343	0.0534	0.617875
ENSG00000259583	RP11-66B24.4	green	antisense	15:100849560-101086066	4.22053	7.86884	0.898728	0.569659	0.05325	0.617875
ENSG00000136630	HLX	turquoise	protein_coding	1:220832762-220885059	2.88838	1.21434	-1.25008	-0.775277	0.05365	0.618925
ENSG00000168811	IL12A	purple	protein_coding	3:159913399-160225299	1.56876	0.721435	-1.12068	-0.632362	0.0536	0.618925
ENSG00000094804	CDC6	midnightblue	protein_coding	17:40287632-40304657	41.5459	24.7161	-0.749259	-0.630127	0.05365	0.618925
ENSG00000185658	BRWD1	blue	protein_coding	21:39184175-39323218	22.8046	34.0875	0.57992	0.494345	0.05365	0.618925
ENSG00000074181	NOTCH3	turquoise	protein_coding	19:15159037-15200981	2.04239	3.4726	0.765763	0.39498	0.0538	0.620196
ENSG00000132661	NXT1	turquoise	protein_coding	20:23346940-23354777	15.8677	10.4753	-0.599091	-0.626277	0.054	0.62204
ENSG00000077152	UBE2T	turquoise	protein_coding	1:202331656-202341980	57.7148	40.6567	-0.505449	-0.623996	0.05405	0.622155
ENSG00000013275	PSMC4	turquoise	protein_coding	19:39971004-39981441	88.0319	61.9653	-0.506566	-0.623826	0.0541	0.62227
ENSG00000177105	RHOG	turquoise	protein_coding	11:3826977-3840983	8.40143	5.25003	-0.67831	-0.62411	0.0543	0.623648
ENSG00000277791	PSMB3	turquoise	protein_coding	17:38752735-38764231	130.826	85.5753	-0.612387	-0.666978	0.0543	0.623648
ENSG00000174365	SNHG11	turquoise	processed_transcript	20:38446577-38450921	8.79351	4.94418	-0.830707	-0.715856	0.05465	0.625805
ENSG00000183831	ANKRD45	red	protein_coding	1:173500463-173669862	2.80445	1.61963	-0.792052	-0.624042	0.0547	0.625805
ENSG00000106105	GARS	brown	protein_coding	7:30496620-30634033	209.776	127.563	-0.717634	-0.60776	0.05455	0.625805
ENSG00000165304	MELK	blue	protein_coding	9:36572861-36677683	39.432	26.9565	-0.548732	-0.668848	0.0546	0.625805
ENSG00000055609	KMT2C	green	protein_coding	7:152134921-152436005	16.4924	24.1804	0.552037	0.278793	0.0547	0.625805
ENSG00000196586	MYO6	blue	protein_coding	6:75749191-75919537	6.41146	9.51053	0.568872	0.594808	0.05485	0.625805
ENSG00000131171	SH3BGRL	yellow	protein_coding	X:81201942-81298547	34.5307	51.3238	0.571749	0.638153	0.0548	0.625805
ENSG00000126218	F10	turquoise	protein_coding	13:113122813-113149529	2.24976	3.9794	0.822779	0.628607	0.05475	0.625805
ENSG00000187609	EXD3	turquoise	protein_coding	9:137306895-137423262	0.995492	2.16207	1.11893	0.689574	0.05485	0.625805
ENSG00000251493	FOXD1	purple	protein_coding	5:73444826-73448362	12.675	7.14605	-0.826767	-0.534628	0.055	0.626138
ENSG00000140941	MAP1LC3B	blue	protein_coding	16:87083561-87404779	13.963	21.3336	0.611518	0.584673	0.055	0.626138
ENSG00000251247	ZNF345	blue	protein_coding	19:36797517-36916291	2.34363	4.09292	0.804389	0.267346	0.05495	0.626138
ENSG00000008256	CYTH3	grey	protein_coding	7:6161775-6272644	11.9451	17.2986	0.534238	0.450428	0.0551	0.626818
ENSG00000235162	C12orf75	red	protein_coding	12:105173295-105396097	135.254	75.8825	-0.833838	-0.734314	0.05535	0.627477
ENSG00000105011	ASF1B	turquoise	protein_coding	19:14119105-14136956	13.7649	9.41532	-0.547917	-0.550323	0.0554	0.627477
ENSG00000137504	CREBZF	blue	protein_coding	11:85659707-85682908	17.2175	24.6469	0.517529	0.50752	0.0554	0.627477
ENSG00000112893	MAN2A1	yellow	protein_coding	5:109689365-109869625	18.3531	27.4998	0.583397	0.43232	0.05525	0.627477
ENSG00000100129	EIF3L	grey	protein_coding	22:37830854-37895563	305.428	472.051	0.628111	0.676632	0.0554	0.627477
ENSG00000207421	SNORD38B	cyan	snoRNA	1:44739817-44778779	0	2.99161	inf	#NAME?	0.0552	0.627477
ENSG00000113407	TARS	purple	protein_coding	5:33440695-33469539	227.528	152.1	-0.581025	-0.595589	0.05555	0.628718
ENSG00000170961	HAS2	red	protein_coding	8:121612115-121644693	16.6418	10.0875	-0.722238	-0.607061	0.0557	0.629957
ENSG00000128294	TPST2	turquoise	protein_coding	22:26525491-26596717	10.4026	7.02162	-0.567073	-0.584453	0.05575	0.630064
ENSG00000171817	ZNF540	blue	protein_coding	19:37497158-37719790	0.586539	1.18141	1.01021	0.136408	0.05585	0.630736
ENSG00000169551	CT55	red	protein_coding	X:135156535-135171398	1.37379	0.607092	-1.17818	-0.691059	0.056	0.631513
ENSG00000135297	MTO1	turquoise	protein_coding	6:73461577-73509236	13.9351	9.08516	-0.617145	-0.463103	0.056	0.631513
ENSG00000090889	KIF4A	midnightblue	protein_coding	X:70286594-70420832	16.2798	10.4969	-0.633123	-0.587114	0.05605	0.631619
ENSG00000196083	IL1RAP	purple	protein_coding	3:190514050-190659750	4.27908	2.42656	-0.818389	-0.488328	0.0562	0.632392
ENSG00000137074	APTX	turquoise	protein_coding	9:32972605-33025168	25.0962	16.9862	-0.563103	-0.602931	0.0562	0.632392
ENSG00000106299	WASL	blue	protein_coding	7:123681934-123749067	19.091	28.0463	0.554918	0.644558	0.05625	0.632497
ENSG00000196369	SRGAP2B	purple	protein_coding	1:144627191-145095528	4.45163	2.47328	-0.847908	-0.435343	0.0568	0.63684
ENSG00000175906	ARL4D	turquoise	protein_coding	17:43398958-43401137	4.70381	2.81934	-0.738471	-0.639469	0.0568	0.63684
ENSG00000131069	ACSS2	turquoise	protein_coding	20:34844719-34927962	20.0163	12.7907	-0.646078	-0.471161	0.05675	0.63684
ENSG00000164733	CTSB	turquoise	protein_coding	8:11842523-11869448	123.682	86.2101	-0.520702	-0.565526	0.0567	0.63684
ENSG00000128274	A4GALT	turquoise	protein_coding	22:42692120-42721298	1.14136	0.573254	-0.993504	-0.544006	0.05695	0.637602
ENSG00000122965	RBM19	midnightblue	protein_coding	12:113816737-113966371	13.829	8.51741	-0.699212	-0.628544	0.05695	0.637602
ENSG00000171606	ZNF274	turquoise	protein_coding	19:58183028-58213562	3.63802	2.33724	-0.638349	-0.495997	0.0573	0.641059
ENSG00000167549	CORO6	turquoise	protein_coding	17:29560546-30186475	4.25147	8.55509	1.00882	0.19838	0.05735	0.641157
ENSG00000139278	GLIPR1	red	protein_coding	12:75480679-75511636	26.5139	10.9609	-1.27438	-0.50282	0.0575	0.641216
ENSG00000008394	MGST1	orange	protein_coding	12:16347141-16610594	4.37284	2.03665	-1.10238	-0.35888	0.05775	0.641216
ENSG00000164171	ITGA2	red	protein_coding	5:52675192-53094779	39.6822	21.416	-0.889805	-0.720205	0.0578	0.641216
ENSG00000169220	RGS14	turquoise	protein_coding	5:177357836-177372601	6.62147	3.70793	-0.836539	-0.519547	0.05775	0.641216
ENSG00000154839	SKA1	blue	protein_coding	18:50374994-50394173	16.9129	10.4213	-0.698586	-0.652386	0.05785	0.641216
ENSG00000165661	QSOX2	midnightblue	protein_coding	9:136206332-136245841	13.9161	9.05723	-0.619613	-0.570198	0.05745	0.641216
ENSG00000168883	USP39	midnightblue	protein_coding	2:85598547-85649282	45.6816	31.1627	-0.551796	-0.519329	0.05755	0.641216
ENSG00000197061	HIST1H4C	turquoise	protein_coding	6:26103875-26104310	477.346	339.42	-0.491961	-0.608759	0.05765	0.641216
ENSG00000221978	CCNL2	grey	protein_coding	1:1385710-1399338	42.5124	63.2646	0.573517	0.603482	0.05765	0.641216
ENSG00000176749	CDK5R1	turquoise	protein_coding	17:32486618-32491256	6.24712	9.41775	0.592192	0.506139	0.0578	0.641216
ENSG00000095370	SH2D3C	turquoise	protein_coding	9:127738316-127778741	0.959801	1.92502	1.00407	0.506882	0.05785	0.641216
ENSG00000070886	EPHA8	turquoise	protein_coding	1:22563563-22603594	0.527259	1.29997	1.30189	0.759216	0.05775	0.641216
ENSG00000153214	TMEM87B	red	protein_coding	2:112055222-112119318	20.9456	13.7668	-0.605451	-0.453644	0.0579	0.641313
ENSG00000198930	CSAG1	midnightblue	protein_coding	X:152727483-152733735	28.4202	18.3634	-0.630089	-0.654271	0.05805	0.642059
ENSG00000159216	RUNX1	red	protein_coding	21:34787800-36004667	2.92733	2.06651	-0.502386	-0.326101	0.05805	0.642059
ENSG00000172059	KLF11	turquoise	protein_coding	2:10042848-10054866	4.66647	3.08475	-0.597176	-0.511221	0.0581	0.642156
ENSG00000111186	WNT5B	turquoise	protein_coding	12:1529890-1647243	3.78413	2.09931	-0.850044	-0.475749	0.05855	0.644838
ENSG00000164096	C4orf3	blue	protein_coding	4:119296421-119304445	22.7027	32.1577	0.502304	0.612343	0.0585	0.644838
ENSG00000087301	TXNDC16	blue	protein_coding	14:52430589-52552522	4.37574	6.51181	0.573533	0.472104	0.0584	0.644838
ENSG00000261326	LINC01355	lightgreen	lincRNA	1:23281308-23286752	0.539718	1.25582	1.21835	0.53895	0.05855	0.644838
ENSG00000132855	ANGPTL3	blue	protein_coding	1:62454727-62688368	0.436242	1.21519	1.47798	0.105159	0.05855	0.644838
ENSG00000165113	GKAP1	blue	protein_coding	9:83739420-83829516	3.8128	5.92645	0.636317	0.562262	0.0586	0.644932
ENSG00000123473	STIL	blue	protein_coding	1:47250138-47314147	14.9244	10.2459	-0.542633	-0.580095	0.05865	0.645026
ENSG00000102384	CENPI	grey	protein_coding	X:101098217-101163681	11.5056	7.76232	-0.56778	-0.514316	0.05875	0.645213
ENSG00000185989	RASA3	turquoise	protein_coding	13:113977782-114132611	9.02019	6.25884	-0.527264	-0.610814	0.05875	0.645213
ENSG00000204442	FAM155A	blue	protein_coding	13:107163509-107866735	6.81477	9.62266	0.49777	0.609031	0.05895	0.646588
ENSG00000259380	RP11-346D14.1	blue	lincRNA	15:38139594-38226887	11.6946	16.6475	0.509465	0.592278	0.059	0.646588
ENSG00000154118	JPH3	turquoise	protein_coding	16:87600525-87765992	3.0789	5.99186	0.960587	0.686546	0.059	0.646588
ENSG00000136040	PLXNC1	blue	protein_coding	12:94148722-94459988	0.974379	1.74119	0.837521	0.300608	0.05905	0.646681
ENSG00000119185	ITGB1BP1	turquoise	protein_coding	2:9206764-9423547	71.6269	47.7246	-0.585767	-0.401385	0.0591	0.646773
ENSG00000065526	SPEN	blue	protein_coding	1:15834478-15940460	12.1352	18.2474	0.588497	0.422271	0.0593	0.648505
ENSG00000183044	ABAT	grey	protein_coding	16:8674564-8869012	9.01179	15.8149	0.811395	0.485359	0.05935	0.648596
ENSG00000171421	MRPL36	turquoise	protein_coding	5:1798385-1801366	31.8108	21.2899	-0.579351	-0.635806	0.0595	0.648773
ENSG00000137807	KIF23	blue	protein_coding	15:69298946-69448427	36.4812	25.7213	-0.504193	-0.526871	0.0597	0.648773
ENSG00000260032	LINC00657	blue	lincRNA	20:36045621-36050960	91.8287	128.09	0.480144	0.625	0.05955	0.648773
ENSG00000225914	XXbac-BPG154L12.4	blue	antisense	6:32255283-32371912	1.58404	2.49128	0.653273	0.596042	0.05945	0.648773
ENSG00000147576	ADHFE1	grey	protein_coding	8:66429027-66518524	0.714239	1.15757	0.69662	0.129402	0.0597	0.648773
ENSG00000197162	ZNF785	turquoise	protein_coding	16:30569345-30585771	3.94358	6.56154	0.734528	0.50993	0.0596	0.648773
ENSG00000102109	PCSK1N	turquoise	protein_coding	X:48831093-48835633	4.2358	7.11683	0.7486	0.587113	0.0597	0.648773
ENSG00000159239	C2orf81	turquoise	protein_coding	2:74414175-74421591	1.71043	3.06808	0.842974	0.497983	0.0597	0.648773
ENSG00000113356	POLR3G	brown	protein_coding	5:90458202-90514553	13.2837	7.6597	-0.794302	-0.434371	0.0598	0.648953
ENSG00000143340	FAM163A	turquoise	protein_coding	1:179743162-179818191	9.28872	13.6721	0.55768	0.621496	0.0598	0.648953
ENSG00000265573	AC004943.1	lightcyan	miRNA	16:72665169-73059698	0	1.88583	inf	#NAME?	0.05995	0.650127
ENSG00000124155	PIGT	turquoise	protein_coding	20:45416076-45426244	42.0612	29.7093	-0.501576	-0.51816	0.06	0.650216
ENSG00000278259	MYO19	midnightblue	protein_coding	17:36486628-36543435	37.8498	26.1472	-0.533626	-0.381565	0.06025	0.650658
ENSG00000154719	MRPL39	brown	protein_coding	21:25585655-25607517	36.6	25.3118	-0.532033	-0.626019	0.06025	0.650658
ENSG00000136810	TXN	salmon	protein_coding	9:110243810-110256640	126.033	90.7599	-0.473678	-0.616529	0.0602	0.650658
ENSG00000198520	C1orf228	grey	protein_coding	1:44674691-44725591	0.960259	1.54812	0.689022	0.259688	0.06015	0.650658
ENSG00000126861	OMG	blue	protein_coding	17:31008496-31382116	0.727777	1.61668	1.15147	0.112859	0.06015	0.650658
ENSG00000182168	UNC5C	blue	protein_coding	4:95162503-95552457	32.5528	45.1195	0.470969	0.517657	0.0604	0.651825
ENSG00000094914	AAAS	turquoise	protein_coding	12:53307455-53324864	29.6119	20.0891	-0.55976	-0.584321	0.06045	0.651913
ENSG00000091972	CD200	blue	protein_coding	3:112302477-112362812	6.41671	9.86429	0.620381	0.615723	0.0605	0.652
ENSG00000130559	CAMSAP1	green	protein_coding	9:135808486-135907228	19.2764	27.1888	0.496178	0.390047	0.06075	0.652884
ENSG00000124194	GDAP1L1	turquoise	protein_coding	20:44247098-44280917	5.65612	10.0368	0.827409	0.646415	0.0607	0.652884
ENSG00000235493	AC092415.1	blue	lincRNA	3:27997209-28028604	0.749121	1.60761	1.10164	0.630648	0.06075	0.652884
ENSG00000231466	CTA-246H3.11	blue	processed_pseudogene	22:25349542-25350322	0.426689	1.09697	1.36227	0.650325	0.0607	0.652884
ENSG00000090013	BLVRB	turquoise	protein_coding	19:40447788-40465840	8.64795	4.60521	-0.90909	-0.687833	0.06125	0.652909
ENSG00000003436	TFPI	red	protein_coding	2:187001875-187565760	4.04874	2.21621	-0.86938	-0.425486	0.06155	0.652909
ENSG00000179115	FARSA	turquoise	protein_coding	19:12922478-12934037	40.0671	27.1921	-0.559234	-0.573415	0.0612	0.652909
ENSG00000130309	COLGALT1	turquoise	protein_coding	19:17555593-17583162	25.7313	17.5466	-0.552333	-0.52834	0.0613	0.652909
ENSG00000095319	NUP188	grey	protein_coding	9:128920894-129028303	27.5959	19.0648	-0.533544	-0.343948	0.06135	0.652909
ENSG00000137309	HMGA1	turquoise	protein_coding	6:34236872-34246231	71.1771	49.2573	-0.531076	-0.598412	0.0612	0.652909
ENSG00000108774	RAB5C	turquoise	protein_coding	17:42113107-42155972	57.6994	39.9871	-0.529024	-0.546392	0.0615	0.652909
ENSG00000177963	RIC8A	turquoise	protein_coding	11:207510-215113	46.303	32.2364	-0.522416	-0.43375	0.0609	0.652909
ENSG00000109099	PMP22	grey	protein_coding	17:15229776-15265707	32.335	22.6432	-0.514017	-0.59627	0.0615	0.652909
ENSG00000171960	PPIH	grey	protein_coding	1:42658424-42676758	55.8271	39.4958	-0.499265	-0.598016	0.06155	0.652909
ENSG00000198431	TXNRD1	midnightblue	protein_coding	12:104215778-104350305	86.1217	61.4356	-0.487302	-0.536884	0.06095	0.652909
ENSG00000179348	GATA2	turquoise	protein_coding	3:128479426-128502348	63.1919	92.0357	0.542453	0.582766	0.0614	0.652909
ENSG00000167380	ZNF226	grey	protein_coding	19:44165072-44178381	13.3084	20.1971	0.601815	0.535799	0.0612	0.652909
ENSG00000168216	LMBRD1	yellow	protein_coding	6:69675801-69797111	8.04665	12.4102	0.625072	0.661283	0.0612	0.652909
ENSG00000274349	ZNF658	blue	protein_coding	9:66856425-66932141	1.27545	2.14352	0.748971	0.55997	0.0614	0.652909
ENSG00000180834	MAP6D1	lightyellow	protein_coding	3:183815875-183825594	2.01471	3.5412	0.813671	0.537324	0.06085	0.652909
ENSG00000278962	RP11-399B17.1	blue	TEC	2:112188363-112190635	1.03113	1.83499	0.83154	0.583733	0.06155	0.652909
ENSG00000168453	HR	turquoise	protein_coding	8:22114414-22133384	3.81867	6.96363	0.866771	0.482911	0.061	0.652909
ENSG00000199568	RNU5A-1	lightcyan	snRNA	15:65234459-65300618	29.9042	90.4393	1.5966	0.831803	0.0615	0.652909
ENSG00000130766	SESN2	turquoise	protein_coding	1:28259526-28282491	3.93233	2.48878	-0.659943	-0.620414	0.0618	0.653058
ENSG00000139826	ABHD13	blue	protein_coding	13:108218378-108234255	3.96506	5.76508	0.539998	0.614538	0.06185	0.653058
ENSG00000147180	ZNF711	blue	protein_coding	X:85244031-85273362	12.2279	17.8523	0.545932	0.642439	0.0617	0.653058
ENSG00000198169	ZNF251	grey	protein_coding	8:144720906-144756417	5.5957	8.19013	0.549569	0.530646	0.06175	0.653058
ENSG00000143494	VASH2	blue	protein_coding	1:212950519-212992037	2.84461	4.19359	0.559954	0.424615	0.06175	0.653058
ENSG00000164040	PGRMC2	blue	protein_coding	4:128269236-128288829	17.8106	27.1291	0.607108	0.657518	0.06175	0.653058
ENSG00000176244	ACBD7	black	protein_coding	10:15077522-15088776	2.46541	4.22996	0.778814	0.592264	0.0619	0.653058
ENSG00000253516	HMGB1P41	blue	processed_pseudogene	8:80628450-80874781	0.979446	2.98803	1.60916	0.0756241	0.0619	0.653058
ENSG00000157927	RADIL	turquoise	protein_coding	7:4797054-4883719	2.90912	5.94039	1.02998	0.553162	0.06205	0.654196
ENSG00000039560	RAI14	red	protein_coding	5:34656236-34832627	36.3819	25.8778	-0.491506	-0.486952	0.0622	0.65489
ENSG00000168672	FAM84B	yellow	protein_coding	8:126552441-126713415	0.47215	1.35088	1.51658	0.694419	0.0622	0.65489
ENSG00000092094	OSGEP	midnightblue	protein_coding	14:20446410-20455105	15.8886	10.1177	-0.651117	-0.633323	0.0623	0.655056
ENSG00000160325	CACFD1	turquoise	protein_coding	9:133459964-133470848	2.06321	4.07538	0.982039	0.510383	0.0623	0.655056
ENSG00000278704	BX004987.4	blue	protein_coding	GL000009.2:56139-58376	2.91111	4.58021	0.653844	0.610834	0.06235	0.655138
ENSG00000153976	HS3ST3A1	red	protein_coding	17:13495688-13601927	5.98992	3.54866	-0.755266	-0.604794	0.0626	0.657321
ENSG00000166448	TMEM130	grey	protein_coding	7:98846487-98870771	1.1395	2.24509	0.978373	0.514816	0.06285	0.659501
ENSG00000162542	TMCO4	grey	protein_coding	1:19682212-19799945	3.03586	1.67857	-0.854872	-0.566302	0.06315	0.659977
ENSG00000129250	KIF1C	turquoise	protein_coding	17:4997947-5028401	25.6854	14.7461	-0.800614	-0.577034	0.06315	0.659977
ENSG00000110107	PRPF19	turquoise	protein_coding	11:60890729-60906588	38.7316	28.1643	-0.459644	-0.54209	0.06305	0.659977
ENSG00000100353	EIF3D	midnightblue	protein_coding	22:36510849-36529436	130.831	95.2105	-0.458512	-0.58531	0.063	0.659977
ENSG00000163032	VSNL1	grey	protein_coding	2:17539125-17657018	3.39315	5.71951	0.753266	0.561942	0.06315	0.659977
ENSG00000005379	BZRAP1	turquoise	protein_coding	17:58301227-58417595	1.85736	3.81997	1.04031	0.209374	0.06295	0.659977
ENSG00000115904	SOS1	blue	protein_coding	2:38981395-39124345	22.5016	32.6802	0.538388	0.340215	0.0632	0.660056
ENSG00000233621	LINC01137	turquoise	antisense	1:37454878-37474411	2.6373	1.54797	-0.768684	-0.592284	0.06345	0.660449
ENSG00000109475	RPL34	blue	protein_coding	4:108620565-108630412	696.202	953.509	0.45374	0.602828	0.0634	0.660449
ENSG00000100426	ZBED4	green	protein_coding	22:49853841-49890078	8.27462	11.5011	0.47501	0.597303	0.06345	0.660449
ENSG00000273033	RP11-67L2.2	yellow	lincRNA	3:122886940-122892416	1.68658	2.56929	0.607268	0.6031	0.0634	0.660449
ENSG00000278895	CTC-448F2.7	green	TEC	19:29915861-29917830	1.24299	2.1189	0.769498	0.597758	0.06345	0.660449
ENSG00000105983	LMBR1	blue	protein_coding	7:156472195-156893230	53.2781	73.9561	0.473125	0.46104	0.0635	0.660527
ENSG00000273136	CH17-3B23.1	purple	protein_coding	1:120805417-120841481	1.2249	0.649464	-0.915342	-0.628704	0.06355	0.660606
ENSG00000139209	SLC38A4	yellow	protein_coding	12:46383678-46876159	23.019	33.245	0.530309	0.520255	0.0637	0.661281
ENSG00000175787	ZNF169	grey	protein_coding	9:94259310-94301454	0.909152	1.6489	0.858915	0.574765	0.0637	0.661281
ENSG00000135678	CPM	yellow	protein_coding	12:68808171-68971570	12.4738	23.5651	0.917756	0.223533	0.0638	0.661877
ENSG00000255090	RP11-820L6.1	turquoise	lincRNA	11:122155421-122422871	1.75429	0.722977	-1.27886	-0.461982	0.06395	0.662991
ENSG00000023191	RNH1	turquoise	protein_coding	11:494511-507300	26.418	17.028	-0.63361	-0.598303	0.064	0.663067
ENSG00000253352	TUG1	blue	antisense	22:30970676-30979395	50.4933	69.6743	0.464536	0.407956	0.0642	0.663813
ENSG00000154548	SRSF12	blue	protein_coding	6:89095958-89118081	6.0399	8.59942	0.509715	0.432657	0.0642	0.663813
ENSG00000185818	NAT8L	turquoise	protein_coding	4:2059511-2069089	0.779096	1.28252	0.719106	0.628261	0.06415	0.663813
ENSG00000135047	CTSL	purple	protein_coding	9:87725518-87731393	31.1873	21.2831	-0.55125	-0.654923	0.0644	0.665071
ENSG00000197444	OGDHL	turquoise	protein_coding	10:49734642-49762379	7.40865	10.8448	0.549715	0.497749	0.06445	0.665071
ENSG00000243319	FGF14-IT1	blue	sense_intronic	13:101452592-102402457	1.90696	5.38166	1.49677	0.399544	0.06445	0.665071
ENSG00000198646	NCOA6	blue	protein_coding	20:34696917-34825649	6.76165	11.1461	0.721097	0.529584	0.0645	0.665146
ENSG00000124562	SNRPC	brown	protein_coding	6:34757405-34773794	122.62	86.2942	-0.506865	-0.62686	0.0646	0.665735
ENSG00000149548	CCDC15	brown	protein_coding	11:124954120-125041489	5.05459	3.35804	-0.589974	-0.497449	0.06465	0.665809
ENSG00000171867	PRNP	red	protein_coding	20:4686235-4701590	64.7507	42.5531	-0.60563	-0.623347	0.06485	0.667427
ENSG00000123064	DDX54	turquoise	protein_coding	12:113149857-113185479	23.7741	14.1438	-0.749222	-0.526941	0.0649	0.6675
ENSG00000115159	GPD2	red	protein_coding	2:156435289-156613735	15.8959	10.8011	-0.557477	-0.377279	0.065	0.668087
ENSG00000214425	LRRC37A4P	blue	transcribed_unprocessed_pseudogene	17:45506740-45563230	5.68209	8.62588	0.602249	0.617235	0.0651	0.668672
ENSG00000187994	RINL	cyan	protein_coding	19:38867833-38878279	1.68213	2.58921	0.622225	0.395424	0.0653	0.6694
ENSG00000178852	EFCAB13	green	protein_coding	17:47253845-47441312	0.764691	1.25171	0.710954	0.191347	0.06525	0.6694
ENSG00000243716	NPIPB5	blue	protein_coding	16:22345935-22536521	6.61127	12.0242	0.862944	0.384726	0.0653	0.6694
ENSG00000148248	SURF4	red	protein_coding	9:133361448-133376166	128.818	84.5609	-0.607268	-0.574513	0.06545	0.670055
ENSG00000180787	ZFP3	blue	protein_coding	17:5078247-5096374	2.92277	4.33539	0.568827	0.596221	0.06545	0.670055
ENSG00000133110	POSTN	red	protein_coding	13:37562582-37598844	68.7502	41.4217	-0.730978	-0.537894	0.06565	0.67166
ENSG00000162614	NEXN	purple	protein_coding	1:77881347-77943895	4.72452	2.79212	-0.758807	-0.602628	0.06605	0.672214
ENSG00000122952	ZWINT	grey	protein_coding	10:56357227-56361275	39.2678	24.3718	-0.688132	-0.709752	0.066	0.672214
ENSG00000072110	ACTN1	turquoise	protein_coding	14:68874142-68979440	52.3952	37.0861	-0.498556	-0.476553	0.066	0.672214
ENSG00000108947	EFNB3	turquoise	protein_coding	17:7705201-7711378	5.72245	8.29688	0.535936	0.596143	0.066	0.672214
ENSG00000196741	CXorf24	grey	lincRNA	X:47483570-47484823	1.36487	2.31662	0.76325	0.609284	0.0658	0.672214
ENSG00000185133	INPP5J	turquoise	protein_coding	22:31122730-31134696	0.867295	1.48796	0.778743	0.454171	0.06585	0.672214
ENSG00000186409	CCDC30	blue	protein_coding	1:42430328-42654664	1.8614	3.26766	0.811869	0.245465	0.06605	0.672214
ENSG00000212309	SNORD70	cyan	snoRNA	2:202265715-202303666	0	2.32654	inf	#NAME?	0.0658	0.672214
ENSG00000163466	ARPC2	midnightblue	protein_coding	2:218217093-218254356	164.66	123.705	-0.412583	-0.551322	0.06615	0.672421
ENSG00000120685	PROSER1	blue	protein_coding	13:39009865-39038076	16.1589	24.8664	0.621874	0.45251	0.0662	0.672421
ENSG00000066382	MPPED2	blue	protein_coding	11:30384492-30630508	3.14387	5.25957	0.742406	0.506299	0.0662	0.672421
ENSG00000164114	MAP9	blue	protein_coding	4:155276688-155381346	19.1176	28.9073	0.596532	0.557087	0.0664	0.674012
ENSG00000101670	LIPG	grey	protein_coding	18:49560698-49599182	1.20077	0.560246	-1.09983	-0.480664	0.06665	0.674617
ENSG00000069399	BCL3	lightyellow	protein_coding	19:44747704-44760044	1.5723	0.833623	-0.915412	-0.456047	0.0667	0.674617
ENSG00000136026	CKAP4	red	protein_coding	12:106237876-106347015	44.331	30.7359	-0.528391	-0.605338	0.0667	0.674617
ENSG00000131016	AKAP12	red	protein_coding	6:151239998-151358557	40.7578	28.6458	-0.508755	-0.61497	0.06685	0.674617
ENSG00000068323	TFE3	turquoise	protein_coding	X:49028725-49043486	11.7044	8.23134	-0.507851	-0.54652	0.06665	0.674617
ENSG00000213585	VDAC1	brown	protein_coding	5:133971914-134005133	183.681	130.021	-0.498459	-0.617675	0.06685	0.674617
ENSG00000187479	C11orf96	turquoise	protein_coding	11:43921058-44001157	23.0787	35.328	0.614249	0.625872	0.06675	0.674617
ENSG00000151150	ANK3	yellow	protein_coding	10:60026297-60733490	7.94899	12.4373	0.645825	0.344629	0.06665	0.674617
ENSG00000199177	MIR31	grey	miRNA	9:21455483-21559669	0	1.79707	inf	#NAME?	0.0668	0.674617
ENSG00000165886	UBTD1	turquoise	protein_coding	10:97498867-97571209	5.56334	3.48631	-0.67425	-0.588742	0.0671	0.676262
ENSG00000165521	EML5	green	protein_coding	14:88562908-88792752	28.3455	41.9412	0.565248	0.372701	0.0671	0.676262
ENSG00000149150	SLC43A1	turquoise	protein_coding	11:57484533-57515786	2.51818	1.60525	-0.649578	-0.431553	0.0672	0.676831
ENSG00000155629	PIK3AP1	grey	protein_coding	10:96593311-96720514	1.00876	1.66011	0.718697	0.444305	0.06725	0.676896
ENSG00000137414	FAM8A1	blue	protein_coding	6:17600354-17611719	14.7362	20.7329	0.49256	0.60641	0.06745	0.67847
ENSG00000043143	JADE2	turquoise	protein_coding	5:134524311-134583230	8.04543	5.50433	-0.547602	-0.421981	0.0677	0.680545
ENSG00000165973	NELL1	black	protein_coding	11:20669550-21575681	0.720545	1.80424	1.32423	0.374573	0.06775	0.680607
ENSG00000115902	SLC1A4	turquoise	protein_coding	2:64988476-65023865	6.01618	3.89494	-0.627246	-0.453142	0.06805	0.682739
ENSG00000171467	ZNF318	blue	protein_coding	6:43295693-43369478	4.53648	6.28189	0.469626	0.538557	0.06805	0.682739
ENSG00000177989	ODF3B	turquoise	protein_coding	22:50523567-50532580	0.911185	1.97739	1.11778	0.290441	0.0681	0.6828
ENSG00000241288	RP11-379B18.5	green	processed_transcript	3:125827237-125910272	1.54419	2.55648	0.727309	0.404023	0.06835	0.684865
ENSG00000132424	PNISR	blue	protein_coding	6:99398050-99431373	41.1375	58.4169	0.50593	0.486556	0.0684	0.684925
ENSG00000173692	PSMD1	brown	protein_coding	2:231056863-231172827	80.2427	59.614	-0.428719	-0.472799	0.06845	0.684985
ENSG00000081059	TCF7	turquoise	protein_coding	5:134114710-134371047	4.16757	8.08872	0.956706	0.202345	0.0686	0.686044
ENSG00000207569	MIR433	black	miRNA	14:100880654-100884847	0.447763	5.63113	3.65262	0.320179	0.06865	0.686103
ENSG00000144824	PHLDB2	red	protein_coding	3:111674675-111976517	13.7614	9.51139	-0.532897	-0.461835	0.0687	0.686162
ENSG00000105700	KXD1	turquoise	protein_coding	19:18557761-18569387	40.6745	24.8046	-0.713516	-0.714792	0.06895	0.687833
ENSG00000243701	LINC00883	blue	lincRNA	3:107240691-107382160	3.75714	5.52746	0.556983	0.528704	0.069	0.687833
ENSG00000202503	SNORD34	grey	snoRNA	19:49446297-49492308	0	1.71593	inf	#NAME?	0.069	0.687833
ENSG00000060138	YBX3	purple	protein_coding	12:10699088-10723312	2.55156	1.58932	-0.682972	-0.384667	0.0691	0.687948
ENSG00000111145	ELK3	purple	protein_coding	12:96194381-96269835	20.4596	14.8113	-0.466086	-0.498688	0.0691	0.687948
ENSG00000118922	KLF12	blue	protein_coding	13:73686088-74133905	10.8768	15.2292	0.485585	0.449299	0.0693	0.689056
ENSG00000050628	PTGER3	yellow	protein_coding	1:70852352-71047808	2.79271	4.34479	0.637624	0.500023	0.0693	0.689056
ENSG00000196235	SUPT5H	turquoise	protein_coding	19:39436155-39476670	40.6405	26.1256	-0.637455	-0.482179	0.06945	0.689226
ENSG00000155660	PDIA4	grey	protein_coding	7:149003061-149028641	116.116	82.7456	-0.488818	-0.586957	0.06945	0.689226
ENSG00000106976	DNM1	turquoise	protein_coding	9:128166063-128255248	10.0417	16.083	0.679541	0.510447	0.06945	0.689226
ENSG00000161011	SQSTM1	turquoise	protein_coding	5:179797596-179907859	53.8028	28.4857	-0.917443	-0.496762	0.0696	0.690274
ENSG00000238178	RP11-431J24.2	purple	antisense	X:16123555-16171464	4.10307	1.18716	-1.78919	-0.777429	0.06965	0.69033
ENSG00000100417	PMM1	turquoise	protein_coding	22:41560762-41589890	4.62918	2.43743	-0.925399	-0.44227	0.07	0.690717
ENSG00000197548	ATG7	midnightblue	protein_coding	3:11272308-11771350	18.7502	11.8449	-0.662638	-0.309833	0.06975	0.690717
ENSG00000239264	TXNDC5	turquoise	protein_coding	6:7726796-8102578	82.0961	53.7483	-0.611095	-0.585299	0.06985	0.690717
ENSG00000163923	RPL39L	turquoise	protein_coding	3:187120947-187180908	26.1158	17.6257	-0.567241	-0.600224	0.06995	0.690717
ENSG00000110619	CARS	purple	protein_coding	11:3000921-3057613	23.3708	16.1435	-0.533752	-0.541718	0.0699	0.690717
ENSG00000114353	GNAI2	turquoise	protein_coding	3:50226291-50259355	51.6173	36.6339	-0.494676	-0.610395	0.07	0.690717
ENSG00000196498	NCOR2	turquoise	protein_coding	12:124324414-124567589	9.65336	14.9532	0.631351	0.426275	0.0699	0.690717
ENSG00000264630	RP11-4F22.2	blue	antisense	17:66302635-66810743	1.26512	3.207	1.34195	0.111567	0.07025	0.692744
ENSG00000271830	RP11-1C8.7	blue	lincRNA	8:103481265-103481619	0.987918	2.4027	1.2822	0.620654	0.07035	0.692852
ENSG00000279281	RP11-226M10.3	blue	TEC	17:57255850-57684685	0.539534	1.71286	1.66662	0.186025	0.07035	0.692852
ENSG00000137955	RABGGTB	brown	protein_coding	1:75724346-75795079	86.6563	57.7824	-0.584676	-0.530687	0.0707	0.695083
ENSG00000121741	ZMYM2	blue	protein_coding	13:19958669-20091829	66.0986	92.361	0.482665	0.369232	0.0708	0.695083
ENSG00000147421	HMBOX1	green	protein_coding	8:28890393-29064764	32.0678	46.4528	0.534641	0.515723	0.07075	0.695083
ENSG00000180884	ZNF792	grey	protein_coding	19:34956353-34964049	5.61427	8.34272	0.57142	0.639476	0.0708	0.695083
ENSG00000223745	RP4-717I23.3	yellow	processed_transcript	1:93149741-93369498	6.61529	11.1344	0.751151	0.139012	0.07075	0.695083
ENSG00000101134	DOK5	purple	protein_coding	20:54475596-54651171	1.07248	0.385679	-1.47548	-0.609318	0.0709	0.695625
ENSG00000027697	IFNGR1	blue	protein_coding	6:137197483-137219449	15.2224	21.1703	0.475843	0.564045	0.071	0.696167
ENSG00000170779	CDCA4	turquoise	protein_coding	14:104985774-105021148	21.5197	13.8885	-0.631771	-0.582877	0.07115	0.697198
ENSG00000035862	TIMP2	grey	protein_coding	17:78852976-78925387	76.8992	107.499	0.483277	0.610924	0.0712	0.697249
ENSG00000185885	IFITM1	grey	protein_coding	11:307630-315272	0.478883	1.39673	1.54431	0.277264	0.07125	0.697299
ENSG00000167037	SGSM1	turquoise	protein_coding	22:24806168-24927578	1.22772	2.11241	0.782909	0.42451	0.0713	0.69735
ENSG00000164659	KIAA1324L	blue	protein_coding	7:86876905-87059699	20.0805	27.7174	0.464997	0.415326	0.07135	0.6974
ENSG00000198554	WDHD1	blue	protein_coding	14:54938949-55027105	19.638	13.8229	-0.506585	-0.507275	0.0716	0.699404
ENSG00000069431	ABCC9	brown	protein_coding	12:21797400-21941402	1.34305	1.93357	0.525747	0.494425	0.0717	0.699941
ENSG00000166949	SMAD3	purple	protein_coding	15:67063762-67195195	9.60085	6.70821	-0.517236	-0.366106	0.07185	0.700966
ENSG00000183354	KIAA2026	blue	protein_coding	9:5881595-6007904	9.12601	13.3066	0.544087	0.586762	0.0719	0.701014
ENSG00000183444	OR7E38P	midnightblue	unprocessed_pseudogene	7:97966089-97967074	5.45126	3.41106	-0.67637	-0.575357	0.072	0.701549
ENSG00000198589	LRBA	blue	protein_coding	4:150264530-151015727	12.1095	16.6593	0.46018	0.34883	0.07205	0.701596
ENSG00000187634	SAMD11	turquoise	protein_coding	1:924879-959309	7.61108	2.91059	-1.38679	-0.258333	0.0724	0.701928
ENSG00000165480	SKA3	blue	protein_coding	13:21153594-21176602	20.4586	12.9801	-0.656408	-0.628039	0.0722	0.701928
ENSG00000107438	PDLIM1	purple	protein_coding	10:95237571-95291024	8.649	5.59102	-0.629422	-0.523197	0.0723	0.701928
ENSG00000129003	VPS13C	blue	protein_coding	15:61852388-62060473	21.1005	29.7089	0.493617	0.290725	0.07215	0.701928
ENSG00000088854	C20orf194	grey	protein_coding	20:3249304-3407625	3.17201	4.49463	0.502806	0.557427	0.07235	0.701928
ENSG00000204682	CASC10	green	protein_coding	10:21492657-21497262	1.91331	2.86093	0.580416	0.568083	0.0724	0.701928
ENSG00000183087	GAS6	turquoise	protein_coding	13:113759239-113864067	17.5245	28.31	0.69194	0.669066	0.07225	0.701928
ENSG00000229956	ZRANB2-AS2	grey	processed_transcript	1:71081323-72282734	0.814152	1.19396	0.552385	0.138597	0.0726	0.703428
ENSG00000116701	NCF2	tan	protein_coding	1:183460873-183598246	1.10774	0.456978	-1.27742	-0.142879	0.0727	0.703959
ENSG00000236008	AC011747.4	blue	lincRNA	2:8543591-8583792	1.24202	1.84979	0.574668	0.517763	0.0728	0.704488
ENSG00000118816	CCNI	blue	protein_coding	4:77047157-77076005	135.326	186.738	0.464573	0.514188	0.07285	0.704534
ENSG00000118762	PKD2	yellow	protein_coding	4:88007667-88077777	21.6235	30.6044	0.501139	0.529732	0.0731	0.705197
ENSG00000134744	ZCCHC11	blue	protein_coding	1:52404563-52553487	27.0078	40.4888	0.584149	0.461886	0.07305	0.705197
ENSG00000133138	TBC1D8B	blue	protein_coding	X:106802679-107000244	4.7085	7.88105	0.743119	0.578359	0.0731	0.705197
ENSG00000208797	SNORD73A	cyan	snoRNA	4:151099572-151325632	0	1.47278	inf	#NAME?	0.073	0.705197
ENSG00000177485	ZBTB33	blue	protein_coding	X:120250751-120258398	11.0123	15.2575	0.470407	0.579629	0.07315	0.705242
ENSG00000101746	NOL4	green	protein_coding	18:33851099-34224952	7.77589	11.7926	0.600801	0.459144	0.0732	0.705287
ENSG00000187189	TSPYL4	green	protein_coding	6:116249960-116254140	12.5686	17.0929	0.443571	0.560728	0.0734	0.706383
ENSG00000157796	WDR19	blue	protein_coding	4:39182403-39285810	14.9454	21.1153	0.498592	0.405293	0.07345	0.706383
ENSG00000272277	RP1-40E16.12	grey	antisense	6:3063990-3115187	1.47219	8.27219	2.4903	0.660326	0.07345	0.706383
ENSG00000240801	AC132217.4	greenyellow	3prime_overlapping_ncrna	11:2129111-2161341	0.280384	5.50573	4.29546	0.809458	0.0735	0.706427
ENSG00000183691	NOG	purple	protein_coding	17:56593698-56595590	1.35021	0.570872	-1.24194	-0.614013	0.07355	0.706471
ENSG00000184979	USP18	red	protein_coding	22:18149898-18177397	1.27954	0.700675	-0.868806	-0.60475	0.07365	0.706995
ENSG00000114346	ECT2	blue	protein_coding	3:172750681-172821474	51.1057	37.7677	-0.436333	-0.460611	0.0737	0.707038
ENSG00000103932	RPAP1	turquoise	protein_coding	15:41517175-41544269	12.93	8.40655	-0.621134	-0.435808	0.0738	0.707125
ENSG00000173545	ZNF622	turquoise	protein_coding	5:16451518-16465792	17.3747	12.0378	-0.529408	-0.587708	0.0738	0.707125
ENSG00000235448	LURAP1L-AS1	purple	antisense	9:12685438-12822131	1.13276	0.236129	-2.26219	-0.53404	0.07395	0.707255
ENSG00000112406	HECA	blue	protein_coding	6:139135111-139292139	1.67902	2.52139	0.586595	0.590903	0.0739	0.707255
ENSG00000067842	ATP2B3	turquoise	protein_coding	X:153517675-153582939	1.85561	3.03332	0.709002	0.533086	0.07395	0.707255
ENSG00000146555	SDK1	green	protein_coding	7:3264031-4269000	3.63221	6.0907	0.745758	0.3961	0.074	0.707298
ENSG00000169100	SLC25A6	turquoise	protein_coding	X:1386151-1392724	98.5455	138.883	0.495006	0.558083	0.07415	0.708296
ENSG00000158560	DYNC1I1	red	protein_coding	7:95772505-96110071	1.12778	0.667797	-0.755998	-0.386563	0.07435	0.709771
ENSG00000266993	RP4-657D16.3	blue	antisense	1:51561865-51878937	1.38076	3.0733	1.15432	0.128274	0.0744	0.709813
ENSG00000129226	CD68	purple	protein_coding	17:7561874-7633383	15.9316	5.33588	-1.57809	-0.158341	0.07455	0.709937
ENSG00000170681	MURC	blue	protein_coding	9:100578078-100587906	2.08784	3.24147	0.634632	0.577504	0.0745	0.709937
ENSG00000274712	RP11-147L13.15	black	lincRNA	17:68205488-68207493	1.35083	2.33763	0.791196	0.594011	0.07455	0.709937
ENSG00000123136	DDX39A	turquoise	protein_coding	19:14408818-14419383	32.7028	22.5901	-0.533725	-0.55446	0.07485	0.712358
ENSG00000185627	PSMD13	midnightblue	protein_coding	11:215457-252984	81.0916	57.5684	-0.494274	-0.561696	0.07505	0.713388
ENSG00000275542	RP11-455O6.9	green	lincRNA	17:81339182-81339691	0.496732	1.20897	1.28324	0.570584	0.07505	0.713388
ENSG00000143061	IGSF3	turquoise	protein_coding	1:116574398-116667755	14.6046	20.194	0.467507	0.413947	0.0752	0.713941
ENSG00000213096	ZNF254	blue	protein_coding	19:24033404-24129961	11.9813	16.9434	0.499939	0.532041	0.0752	0.713941
ENSG00000152223	EPG5	purple	protein_coding	18:45847608-45967274	11.3811	7.80498	-0.544177	-0.386743	0.0753	0.714454
ENSG00000107020	PLGRKT	turquoise	protein_coding	9:5357972-5437878	23.7473	16.5414	-0.52168	-0.566979	0.0754	0.714531
ENSG00000198804	MT-CO1	grey	protein_coding	MT:5903-7445	1315.82	2068.13	0.652367	0.57519	0.0754	0.714531
ENSG00000134986	NREP	blue	protein_coding	5:111496032-112017309	79.1283	113.573	0.521351	0.494353	0.07555	0.715081
ENSG00000250753	RP11-241F15.10	grey	processed_pseudogene	4:49579832-49580189	1.00127	2.08156	1.05583	0.560637	0.07555	0.715081
ENSG00000115380	EFEMP1	yellow	protein_coding	2:55865966-55924139	34.2403	52.1325	0.606488	0.572435	0.0756	0.715119
ENSG00000137463	MGARP	grey	protein_coding	4:139266162-139476609	1.4466	4.56999	1.65953	0.248485	0.07575	0.716102
ENSG00000135829	DHX9	brown	protein_coding	1:182839368-182887751	163.261	121.412	-0.427269	-0.400744	0.0758	0.71614
ENSG00000179104	TMTC2	blue	protein_coding	12:82686879-83134870	6.0687	9.2481	0.607768	0.625841	0.07585	0.716177
ENSG00000185565	LSAMP	blue	protein_coding	3:115802362-117139389	14.0458	20.185	0.52314	0.387665	0.076	0.716288
ENSG00000165572	KBTBD6	blue	protein_coding	13:41127568-41132746	6.14198	8.47796	0.465014	0.564918	0.07595	0.716289
ENSG00000095574	IKZF5	blue	protein_coding	10:122930902-123008817	2.77822	4.78336	0.783867	0.314246	0.076	0.716289
ENSG00000081026	MAGI3	blue	protein_coding	1:113390748-113685923	17.1912	23.32	0.439898	0.425182	0.07605	0.716326
ENSG00000168394	TAP1	turquoise	protein_coding	6:32840716-32859585	4.85773	2.78931	-0.800371	-0.57688	0.07625	0.71734
ENSG00000261052	SULT1A3	grey	protein_coding	16:30192933-30204310	0.506365	1.03324	1.02893	0.321717	0.07625	0.71734
ENSG00000135049	AGTPBP1	blue	protein_coding	9:85546538-85742029	14.4042	19.5974	0.444175	0.44412	0.07645	0.717486
ENSG00000164654	MIOS	blue	protein_coding	7:7552461-7608929	35.9563	49.4402	0.459441	0.448581	0.07645	0.717486
ENSG00000006756	ARSD	grey	protein_coding	X:2903969-2929351	5.1134	7.23114	0.499941	0.347062	0.07645	0.717486
ENSG00000180071	ANKRD18A	blue	protein_coding	9:38540566-38624990	0.443234	1.20291	1.44039	0.534124	0.0764	0.717486
ENSG00000254337	RP11-865I6.2	red	lincRNA	8:68848741-68852763	44.9797	31.1331	-0.530825	-0.56135	0.07655	0.717991
ENSG00000092096	SLC22A17	turquoise	protein_coding	14:23346305-23352912	10.6172	16.0638	0.597418	0.492433	0.0766	0.718027
ENSG00000231395	AC124914.3	black	processed_pseudogene	3:23804023-23891316	0.224928	1.08526	2.27051	0.122905	0.07665	0.718063
ENSG00000111249	CUX2	turquoise	protein_coding	12:111034023-111350554	2.18863	3.21622	0.555336	0.463729	0.0768	0.718602
ENSG00000260261	RP11-480A16.1	blue	lincRNA	3:195949187-195952695	0.674043	1.15861	0.781485	0.590518	0.0768	0.718602
ENSG00000128965	CHAC1	turquoise	protein_coding	15:40952961-40956519	2.56978	1.25524	-1.03369	-0.557885	0.0769	0.718673
ENSG00000008086	CDKL5	blue	protein_coding	X:18425582-18672109	9.63261	14.0592	0.545512	0.440144	0.0769	0.718673
ENSG00000157978	LDLRAP1	pink	protein_coding	1:25543579-25568886	6.07794	2.89319	-1.07092	-0.462222	0.0771	0.720109
ENSG00000112029	FBXO5	blue	protein_coding	6:152970518-152983579	36.898	26.4894	-0.478129	-0.593654	0.07715	0.720144
ENSG00000119950	MXI1	blue	protein_coding	10:110207604-110287365	25.9157	37.404	0.529366	0.605642	0.0773	0.720679
ENSG00000258265	CTD-2311B13.2	blue	lincRNA	14:18944198-18945139	0.777247	1.87202	1.26815	0.600624	0.0773	0.720679
ENSG00000187260	WDR86	turquoise	protein_coding	7:151341698-151413354	2.94826	7.30865	1.30974	0.373533	0.07755	0.722144
ENSG00000255580	AP000462.2	blue	lincRNA	11:115169217-115504957	0.710437	2.4871	1.80768	0.156279	0.07755	0.722144
ENSG00000087077	TRIP6	turquoise	protein_coding	7:100867137-100873454	1.1659	0.632815	-0.881591	-0.430735	0.078	0.723766
ENSG00000171621	SPSB1	turquoise	protein_coding	1:9292879-9369532	2.3128	1.34349	-0.78365	-0.527065	0.07805	0.723766
ENSG00000106635	BCL7B	brown	protein_coding	7:73536355-73558002	26.0169	16.2617	-0.677971	-0.621931	0.07805	0.723766
ENSG00000169372	CRADD	turquoise	protein_coding	12:93677374-93894840	9.12684	6.02448	-0.599278	-0.553237	0.07805	0.723766
ENSG00000173457	PPP1R14B	turquoise	protein_coding	11:64244479-64249494	151.201	105.22	-0.523055	-0.580575	0.0779	0.723766
ENSG00000251216	RP11-161D15.3	green	lincRNA	4:173877470-173990861	7.83085	11.4659	0.550114	0.537962	0.0779	0.723766
ENSG00000051108	HERPUD1	darkturquoise	protein_coding	16:56932047-56944863	39.9517	62.0214	0.634509	0.494503	0.07785	0.723766
ENSG00000117616	RSRP1	yellow	protein_coding	1:25242236-25430192	37.756	62.3103	0.722765	0.469196	0.07825	0.725188
ENSG00000149970	CNKSR2	black	protein_coding	X:21374417-21658330	0.896482	1.80786	1.01194	0.436651	0.0783	0.725219
ENSG00000198826	ARHGAP11A	blue	protein_coding	15:32519847-32639949	41.1844	28.6986	-0.52112	-0.443225	0.07835	0.725251
ENSG00000251141	RP11-53O19.1	blue	antisense	5:44744899-44808777	1.29162	2.34852	0.862573	0.470156	0.07855	0.726669
ENSG00000182446	NPLOC4	midnightblue	protein_coding	17:81556886-81648749	74.6787	49.9603	-0.579915	-0.470646	0.07885	0.728578
ENSG00000197702	PARVA	yellow	protein_coding	11:12377184-12530801	9.66663	13.3644	0.46731	0.496216	0.07885	0.728578
ENSG00000274618	HIST1H4F	turquoise	protein_coding	6:26240425-26240737	31.3151	20.2554	-0.628553	-0.540257	0.0791	0.73002
ENSG00000157933	SKI	turquoise	protein_coding	1:2228694-2310119	4.46749	6.63123	0.569811	0.314243	0.0791	0.73002
ENSG00000198315	ZKSCAN8	blue	protein_coding	6:28141909-28159472	11.0156	16.0235	0.540633	0.605398	0.07925	0.730105
ENSG00000150556	LYPD6B	yellow	protein_coding	2:149038106-149215262	1.29767	2.02618	0.642835	0.426026	0.07925	0.730105
ENSG00000123570	RAB9B	grey	protein_coding	X:103822321-103832228	1.00937	1.59344	0.658689	0.563528	0.0792	0.730105
ENSG00000138688	KIAA1109	blue	protein_coding	4:122152332-122362758	17.5852	24.3922	0.472058	0.380247	0.0793	0.730133
ENSG00000141569	TRIM65	turquoise	protein_coding	17:75880334-75897003	8.96328	6.36911	-0.492934	-0.428971	0.07935	0.730161
ENSG00000134809	TIMM10	turquoise	protein_coding	11:57528462-57530803	26.4344	17.1605	-0.623323	-0.571453	0.07965	0.731191
ENSG00000172264	MACROD2	grey	protein_coding	20:13849246-16053197	0.951164	1.61832	0.766727	0.241261	0.07965	0.731191
ENSG00000138792	ENPEP	black	protein_coding	4:110365732-110565285	0.700394	1.34976	0.946462	0.376004	0.07955	0.731191
ENSG00000225756	DBH-AS1	turquoise	antisense	9:133636359-133659344	0.869722	2.7579	1.66495	0.297682	0.07965	0.731191
ENSG00000157593	SLC35B2	turquoise	protein_coding	6:44254095-44257890	33.224	23.2325	-0.516084	-0.579511	0.0797	0.731218
ENSG00000167986	DDB1	turquoise	protein_coding	11:61299450-61369509	115.56	87.093	-0.408018	-0.356076	0.07995	0.733079
ENSG00000181827	RFX7	blue	protein_coding	15:56087279-56243266	9.30257	13.6917	0.557604	0.589533	0.08	0.733105
ENSG00000100425	BRD1	greenyellow	protein_coding	22:49773282-49827512	7.55318	10.5662	0.484306	0.462658	0.0801	0.73359
ENSG00000100095	SEZ6L	green	protein_coding	22:26169473-26383597	6.56843	9.02981	0.459147	0.406323	0.0802	0.734073
ENSG00000089505	CMTM1	turquoise	protein_coding	16:66552562-66579137	1.30181	2.31477	0.830351	0.230143	0.08025	0.734099
ENSG00000080608	KIAA0020	brown	protein_coding	9:2717501-2844241	60.2256	44.4263	-0.438965	-0.495627	0.08035	0.734581
ENSG00000167083	GNGT2	red	protein_coding	17:49202790-49223225	2.63908	1.03959	-1.34403	-0.616613	0.0808	0.736147
ENSG00000137965	IFI44	red	protein_coding	1:78649795-78664078	6.21827	3.49155	-0.832645	-0.599925	0.0809	0.736147
ENSG00000279348	RP11-566E18.1	blue	TEC	2:216211403-216213519	10.2238	14.2034	0.474308	0.551197	0.08075	0.736147
ENSG00000164916	FOXK1	turquoise	protein_coding	7:4682308-4794395	5.47769	7.65903	0.483593	0.385488	0.0808	0.736147
ENSG00000138767	CNOT6L	blue	protein_coding	4:77713386-77819615	6.25133	8.77214	0.488764	0.410018	0.0809	0.736147
ENSG00000134897	BIVM	blue	protein_coding	13:102799048-102876001	13.6696	20.5143	0.585654	0.405966	0.08085	0.736147
ENSG00000242267	SKINTL	blue	unitary_pseudogene	1:48096091-48182428	0.860034	1.70975	0.991316	0.482026	0.0809	0.736147
ENSG00000235652	RP11-545I5.3	blue	antisense	6:145814911-145964423	2.14546	4.54257	1.08222	0.250802	0.0807	0.736147
ENSG00000099250	NRP1	red	protein_coding	10:33177491-33336262	51.5676	35.7874	-0.527016	-0.335796	0.081	0.736626
ENSG00000243197	TUSC7	blue	antisense	3:115802362-117139389	1.39903	2.82911	1.01592	0.180981	0.08105	0.73665
ENSG00000105321	CCDC9	magenta	protein_coding	19:47255979-47271953	6.72479	4.06112	-0.727609	-0.520041	0.0813	0.737246
ENSG00000081320	STK17B	red	protein_coding	2:196133565-196176503	24.7825	15.8993	-0.640356	-0.535356	0.0814	0.737246
ENSG00000154328	NEIL2	turquoise	protein_coding	8:11769638-11787346	9.98831	6.76189	-0.562812	-0.598404	0.0812	0.737246
ENSG00000165175	MID1IP1	turquoise	protein_coding	X:38801431-38806537	13.9356	9.62462	-0.533972	-0.583324	0.0813	0.737246
ENSG00000179588	ZFPM1	turquoise	protein_coding	16:88453316-88537016	1.36492	2.45107	0.8446	0.362903	0.08135	0.737246
ENSG00000231965	AF131215.1	black	processed_pseudogene	8:10896044-11201366	0.273383	1.13624	2.05528	0.25566	0.0814	0.737246
ENSG00000103876	FAH	turquoise	protein_coding	15:80152489-80186946	9.52737	6.22424	-0.61418	-0.569368	0.08145	0.737269
ENSG00000101361	NOP56	midnightblue	protein_coding	20:2652144-2658393	183.13	126.814	-0.530156	-0.662614	0.0815	0.737293
ENSG00000101333	PLCB4	yellow	protein_coding	20:9068762-9481242	9.21024	12.9333	0.489783	0.407604	0.0816	0.73734
ENSG00000171016	PYGO1	blue	protein_coding	15:55538889-55588947	7.58513	11.6242	0.61589	0.610282	0.0816	0.73734
ENSG00000238058	RP11-432J22.2	tan	antisense	9:135907811-135913513	1.73328	0.709745	-1.28813	-0.578822	0.0825	0.737355
ENSG00000253540	FAM86HP	turquoise	transcribed_unprocessed_pseudogene	3:130081830-130120579	1.12882	0.525433	-1.10324	-0.355428	0.08175	0.737355
ENSG00000143772	ITPKB	red	protein_coding	1:226631689-226739323	1.11453	0.673773	-0.726102	-0.585366	0.0817	0.737355
ENSG00000254721	RP11-805J14.5	turquoise	antisense	11:70203162-70207390	19.3004	11.8424	-0.704671	-0.599986	0.0819	0.737355
ENSG00000134871	COL4A2	turquoise	protein_coding	13:110148962-110513027	26.7811	16.7999	-0.67276	-0.332607	0.08225	0.737355
ENSG00000168994	PXDC1	red	protein_coding	6:3722613-3753871	8.59853	5.4985	-0.645052	-0.565778	0.0821	0.737355
ENSG00000177697	CD151	turquoise	protein_coding	11:818901-842545	72.2231	46.4114	-0.637982	-0.565128	0.08245	0.737355
ENSG00000063660	GPC1	turquoise	protein_coding	2:240435670-240468078	15.2323	10.052	-0.599644	-0.469423	0.08255	0.737355
ENSG00000073792	IGF2BP2	red	protein_coding	3:185643738-185825056	22.3164	14.8814	-0.584592	-0.415026	0.0822	0.737355
ENSG00000147853	AK3	blue	protein_coding	9:4709558-4742043	32.9873	45.5575	0.465776	0.562608	0.0824	0.737355
ENSG00000183495	EP400	blue	protein_coding	12:131949919-132081102	5.32375	7.37924	0.471029	0.444203	0.0824	0.737355
ENSG00000009413	REV3L	blue	protein_coding	6:111299027-111606278	28.9314	42.457	0.553366	0.285678	0.08195	0.737355
ENSG00000173681	CXorf23	blue	protein_coding	X:19912859-19970298	3.83977	5.67364	0.563256	0.431967	0.08185	0.737355
ENSG00000186111	PIP5K1C	turquoise	protein_coding	19:3630182-3700479	2.57714	3.87393	0.588028	0.42209	0.0821	0.737355
ENSG00000111261	MANSC1	blue	protein_coding	12:12326055-12350541	6.46108	9.82619	0.604858	0.567388	0.0825	0.737355
ENSG00000205978	NYNRIN	grey	protein_coding	14:24398785-24419288	2.52991	3.97593	0.652206	0.37443	0.0822	0.737355
ENSG00000102878	HSF4	turquoise	protein_coding	16:67154179-67169945	6.18789	10.4235	0.75232	0.380773	0.08255	0.737355
ENSG00000143434	SEMA6C	turquoise	protein_coding	1:151131684-151146664	1.10228	1.95728	0.828355	0.392342	0.08185	0.737355
ENSG00000115665	SLC5A7	yellow	protein_coding	2:107986522-108013994	3.99837	7.43129	0.894201	0.593286	0.08215	0.737355
ENSG00000267278	MAP3K14-AS1	grey	antisense	17:45190930-45317040	0.959888	2.13302	1.15196	0.316865	0.08255	0.737355
ENSG00000276368	HIST1H2AJ	turquoise	protein_coding	6:27814353-27814740	105.34	74.1553	-0.506431	-0.561083	0.0828	0.738316
ENSG00000113580	NR3C1	red	protein_coding	5:143277930-143435512	12.7032	9.12775	-0.476858	-0.48264	0.0828	0.738316
ENSG00000106686	SPATA6L	grey	protein_coding	9:4490443-4666674	0.912849	1.5018	0.718242	0.181437	0.08275	0.738316
ENSG00000225648	SBDSP1	salmon	transcribed_unprocessed_pseudogene	7:72829424-72836701	32.4544	22.2805	-0.542634	-0.610103	0.08285	0.738338
ENSG00000164294	GPX8	red	protein_coding	5:55112994-55173175	27.3613	17.9641	-0.607021	-0.562132	0.08335	0.738584
ENSG00000167333	TRIM68	grey	protein_coding	11:4598671-4608259	3.30974	2.17677	-0.604526	-0.450019	0.0833	0.738584
ENSG00000130830	MPP1	midnightblue	protein_coding	X:154778683-154821007	6.78502	4.81254	-0.495553	-0.445121	0.0834	0.738584
ENSG00000155368	DBI	brown	protein_coding	2:119366920-119372560	123.619	89.3564	-0.468256	-0.570278	0.0834	0.738584
ENSG00000152520	PAN3	blue	protein_coding	13:28138505-28295335	8.78955	12.2013	0.473176	0.543312	0.08335	0.738584
ENSG00000112290	WASF1	blue	protein_coding	6:110099818-110180004	17.0882	24.2249	0.503493	0.518501	0.0834	0.738584
ENSG00000145248	SLC10A4	blue	protein_coding	4:48483342-48489196	7.87005	11.426	0.537882	0.564036	0.0833	0.738584
ENSG00000108840	HDAC5	turquoise	protein_coding	17:44076745-44123702	9.31313	14.7134	0.659788	0.45301	0.08325	0.738584
ENSG00000151117	TMEM86A	grey	protein_coding	11:18693121-18792721	0.855457	1.39004	0.700362	0.379582	0.08315	0.738584
ENSG00000068831	RASGRP2	turquoise	protein_coding	11:64726910-64745456	0.929109	1.58142	0.7673	0.271235	0.0831	0.738584
ENSG00000251555	RP11-745L13.2	blue	lincRNA	4:131930030-131975952	1.49921	2.60646	0.79789	0.498036	0.08315	0.738584
ENSG00000184305	CCSER1	blue	protein_coding	4:90127534-91601913	4.80861	6.90458	0.521934	0.380274	0.08345	0.738606
ENSG00000165997	ARL5B	blue	protein_coding	10:18659404-18681639	19.9276	26.55	0.413942	0.547055	0.0835	0.738628
ENSG00000164054	SHISA5	turquoise	protein_coding	3:48467797-48504826	41.53	26.5057	-0.647852	-0.591676	0.08355	0.73865
ENSG00000196812	ZSCAN16	blue	protein_coding	6:28121794-28139678	6.28285	9.64868	0.618912	0.575277	0.0838	0.740019
ENSG00000198075	SULT1C4	blue	protein_coding	2:108377910-108388057	3.18951	5.25606	0.720646	0.600219	0.0838	0.740019
ENSG00000154832	CXXC1	turquoise	protein_coding	18:50282342-50288304	32.2604	19.3567	-0.736935	-0.49204	0.0839	0.740062
ENSG00000102178	UBL4A	turquoise	protein_coding	X:154483716-154486670	17.1207	12.1982	-0.48907	-0.500981	0.0839	0.740062
ENSG00000049541	RFC2	turquoise	protein_coding	7:74231498-74254458	57.59	40.0114	-0.525406	-0.595633	0.084	0.740104
ENSG00000085224	ATRX	blue	protein_coding	X:77504877-77786269	81.8345	114.447	0.4839	0.318164	0.084	0.740104
ENSG00000139410	SDSL	turquoise	protein_coding	12:113392444-113438276	2.98193	1.41929	-1.07107	-0.612007	0.08405	0.740125
ENSG00000221968	FADS3	turquoise	protein_coding	11:61873518-61892051	16.1211	9.56714	-0.752786	-0.613262	0.0841	0.740147
ENSG00000186493	C5orf38	magenta	protein_coding	5:2752130-2755397	7.65251	1.40355	-2.44686	-1.08253	0.08605	0.74032
ENSG00000236056	GAPDHP14	purple	processed_pseudogene	21:29193479-29940033	1.1231	0.295493	-1.92629	-0.148817	0.0843	0.74032
ENSG00000167705	RILP	turquoise	protein_coding	17:1646144-1650077	1.29921	0.6166	-1.07523	-0.567711	0.0847	0.74032
ENSG00000197989	SNHG12	purple	antisense	1:28553084-28582983	27.6326	13.4995	-1.03347	-0.546397	0.0864	0.74032
ENSG00000154975	CA10	lightgreen	protein_coding	17:51630312-52160017	1.36991	0.708708	-0.950817	-0.442159	0.086	0.74032
ENSG00000138623	SEMA7A	turquoise	protein_coding	15:74409288-74434467	1.30476	0.692657	-0.913574	-0.518477	0.0842	0.74032
ENSG00000104812	GYS1	midnightblue	protein_coding	19:48968124-48993310	13.2132	7.8056	-0.759402	-0.551753	0.0852	0.74032
ENSG00000154188	ANGPT1	purple	protein_coding	8:107249481-107498055	3.06188	1.81122	-0.75746	-0.581943	0.085	0.74032
ENSG00000124549	BTN2A3P	purple	transcribed_unprocessed_pseudogene	6:26421390-26432383	1.52298	0.906693	-0.748207	-0.537468	0.0863	0.74032
ENSG00000104884	ERCC2	turquoise	protein_coding	19:45333433-45370918	13.3644	8.2155	-0.70197	-0.548844	0.08495	0.74032
ENSG00000064012	CASP8	red	protein_coding	2:201233442-201287711	8.38855	5.28236	-0.66724	-0.414138	0.08505	0.74032
ENSG00000101391	CDK5RAP1	midnightblue	protein_coding	20:33358838-33401561	15.6527	10.2351	-0.612884	-0.63036	0.086	0.74032
ENSG00000119403	PHF19	turquoise	protein_coding	9:120855651-120894896	25.615	17.078	-0.584852	-0.50527	0.0859	0.74032
ENSG00000214944	ARHGEF28	red	protein_coding	5:73626157-73941993	4.65056	3.12481	-0.573636	-0.397764	0.0865	0.74032
ENSG00000159352	PSMD4	turquoise	protein_coding	1:151254702-151267479	127.535	86.4727	-0.560572	-0.636778	0.0853	0.74032
ENSG00000025772	TOMM34	turquoise	protein_coding	20:44910061-44960486	20.7611	14.1648	-0.551572	-0.574982	0.0846	0.74032
ENSG00000164167	LSM6	brown	protein_coding	4:146175684-146200000	34.2191	23.4879	-0.542887	-0.57024	0.08555	0.74032
ENSG00000065328	MCM10	grey	protein_coding	10:13161553-13211104	32.5967	23.3388	-0.481996	-0.41771	0.08595	0.74032
ENSG00000083444	PLOD1	turquoise	protein_coding	1:11934204-11975538	42.9661	30.9202	-0.47465	-0.493814	0.08615	0.74032
ENSG00000126787	DLGAP5	blue	protein_coding	14:55148111-55191678	42.6768	31.1595	-0.453779	-0.511084	0.08565	0.74032
ENSG00000006712	PAF1	midnightblue	protein_coding	19:39385851-39391195	25.5954	18.7329	-0.450308	-0.512815	0.08555	0.74032
ENSG00000198952	SMG5	turquoise	protein_coding	1:156249223-156282825	21.6644	16.002	-0.437078	-0.425376	0.0844	0.74032
ENSG00000145685	LHFPL2	grey	protein_coding	5:78485214-78770021	26.5907	19.9101	-0.417421	-0.483048	0.0865	0.74032
ENSG00000151914	DST	yellow	protein_coding	6:56457986-56954628	87.5577	111.414	0.347626	0.198251	0.08645	0.74032
ENSG00000149311	ATM	blue	protein_coding	11:108157214-108467531	40.2689	53.9618	0.422273	0.225299	0.086	0.74032
ENSG00000181555	SETD2	blue	protein_coding	3:47016428-47163967	17.9958	24.2369	0.429542	0.408171	0.0858	0.74032
ENSG00000141446	ESCO1	blue	protein_coding	18:21529280-21600884	12.5452	17.1455	0.450689	0.5251	0.0852	0.74032
ENSG00000065534	MYLK	yellow	protein_coding	3:123585541-123884331	53.8036	73.5588	0.451196	0.283441	0.08625	0.74032
ENSG00000168303	MPLKIP	blue	protein_coding	7:40126022-40134659	3.53779	4.84902	0.454842	0.551143	0.08585	0.74032
ENSG00000272168	CASC15	blue	lincRNA	6:21664771-22214505	9.57487	13.5721	0.503315	0.537505	0.0851	0.74032
ENSG00000084628	NKAIN1	turquoise	protein_coding	1:31179744-31239554	7.77698	11.0898	0.511958	0.45983	0.08495	0.74032
ENSG00000215447	BX322557.10	grey	processed_transcript	21:45288051-45291738	8.24046	11.8439	0.523343	0.520033	0.0857	0.74032
ENSG00000225206	MIR137HG	green	lincRNA	1:97987999-98049863	6.42101	9.26655	0.52923	0.551759	0.0858	0.74032
ENSG00000211456	SACM1L	blue	protein_coding	3:45555393-45745424	16.7009	24.6431	0.561257	0.390085	0.08445	0.74032
ENSG00000077616	NAALAD2	blue	protein_coding	11:90131514-90192894	4.6874	6.99172	0.576858	0.45913	0.0849	0.74032
ENSG00000214029	ZNF891	blue	protein_coding	12:133079837-133130473	1.26104	1.95282	0.630942	0.567657	0.0845	0.74032
ENSG00000255823	MTRNR2L8	grey	protein_coding	11:10507886-10509189	11.4939	17.85	0.635061	0.559144	0.08495	0.74032
ENSG00000272769	RP11-725P16.2	green	lincRNA	2:132345615-132347297	1.41605	2.34087	0.725171	0.559237	0.08605	0.74032
ENSG00000182326	C1S	yellow	protein_coding	12:6970892-7071032	1.90982	3.19989	0.744584	0.177858	0.086	0.74032
ENSG00000186026	ZNF284	blue	protein_coding	19:44025341-44089613	3.0009	5.04739	0.75014	0.577188	0.0848	0.74032
ENSG00000154237	LRRK1	turquoise	protein_coding	15:100849560-101086066	1.76578	2.99921	0.764276	0.331571	0.0865	0.74032
ENSG00000260296	RP11-395I6.3	blue	sense_overlapping	4:40166674-40167831	1.25136	2.14541	0.777754	0.543931	0.08575	0.74032
ENSG00000162444	RBP7	blue	protein_coding	1:9997205-10016020	1.39697	2.44821	0.809421	0.541811	0.08575	0.74032
ENSG00000279780	RP11-586K12.2	blue	TEC	16:32786393-32787379	0.73202	1.29271	0.820442	0.5309	0.0847	0.74032
ENSG00000226711	FAM66C	blue	antisense	12:8123631-8221115	1.05514	1.93581	0.875496	0.391529	0.08575	0.74032
ENSG00000080854	IGSF9B	turquoise	protein_coding	11:133908563-133956985	6.21713	12.0186	0.950948	0.507321	0.08555	0.74032
ENSG00000133321	RARRES3	grey	protein_coding	11:63536808-63546462	0.492771	1.03813	1.075	0.505384	0.0862	0.74032
ENSG00000255435	RP11-770J1.3	grey	antisense	11:118436489-118603033	0.918439	2.11139	1.20094	0.0554759	0.08635	0.74032
ENSG00000279702	RP11-347N5.3	blue	TEC	13:101452592-102402457	0.734856	2.52891	1.78298	0.152129	0.08445	0.74032
ENSG00000275413	CTC-529I10.1	blue	antisense	17:15976559-16353656	0.526364	2.226	2.08032	0.0802634	0.0845	0.74032
ENSG00000102575	ACP5	red	protein_coding	19:11559373-11619135	1.27365	0.64478	-0.982092	-0.130346	0.0866	0.740768
ENSG00000241549	GUSBP2	green	transcribed_unprocessed_pseudogene	6:26871483-26956554	1.47749	2.61332	0.822732	0.636121	0.08665	0.740788
ENSG00000189060	H1F0	midnightblue	protein_coding	22:37805092-37807436	64.5359	48.3038	-0.417964	-0.562981	0.08675	0.740829
ENSG00000163590	PPM1L	blue	protein_coding	3:160755601-161078907	5.19973	7.2965	0.488769	0.457859	0.08675	0.740829
ENSG00000125814	NAPB	blue	protein_coding	20:23374518-23421519	7.88936	10.8388	0.45822	0.503238	0.08685	0.741276
ENSG00000143458	GABPB2	purple	protein_coding	1:151070577-151125542	3.18649	1.82154	-0.80681	-0.552363	0.087	0.742149
ENSG00000164647	STEAP1	red	protein_coding	7:89882352-90238137	13.6881	3.68222	-1.89427	-0.919512	0.08715	0.743021
ENSG00000150753	CCT5	midnightblue	protein_coding	5:10249920-10267146	448.783	298.361	-0.588958	-0.637993	0.0875	0.744372
ENSG00000153317	ASAP1	blue	protein_coding	8:130052103-130443660	59.2569	89.5353	0.595473	0.493359	0.0875	0.744372
ENSG00000112038	OPRM1	blue	protein_coding	6:154010495-154510659	10.6237	18.587	0.807013	0.50258	0.08745	0.744372
ENSG00000244627	RP3-449O17.1	grey	transcribed_unprocessed_pseudogene	22:38290690-38398929	1.09569	2.02335	0.884905	0.156845	0.08745	0.744372
ENSG00000139163	ETNK1	green	protein_coding	12:22625074-22690665	18.4546	25.8329	0.485228	0.342942	0.08755	0.74439
ENSG00000122035	RASL11A	grey	protein_coding	13:27270326-27273690	1.50881	0.648977	-1.21717	-0.542009	0.08765	0.744427
ENSG00000179954	SSC5D	lightyellow	protein_coding	19:55488403-55519098	1.15504	0.629041	-0.876715	-0.398143	0.08765	0.744427
ENSG00000104490	NCALD	green	protein_coding	8:101686542-102124907	8.36132	11.3268	0.437939	0.341393	0.08795	0.746567
ENSG00000168275	COA6	turquoise	protein_coding	1:234372185-234384049	26.0493	17.3896	-0.583019	-0.629487	0.0881	0.747025
ENSG00000100519	PSMC6	brown	protein_coding	14:52707171-52728587	102.025	71.8106	-0.50666	-0.586268	0.0881	0.747025
ENSG00000135469	COQ10A	greenyellow	protein_coding	12:56266857-56270966	10.0513	14.5499	0.533621	0.540813	0.08815	0.747041
ENSG00000126067	PSMB2	brown	protein_coding	1:35599543-35641844	32.108	23.5383	-0.447926	-0.570056	0.0882	0.747058
ENSG00000137656	BUD13	midnightblue	protein_coding	11:116748169-116772988	13.0448	9.26836	-0.493086	-0.556036	0.0886	0.750037
ENSG00000277856	AC233755.2	grey	protein_coding	KI270726.1:26240-26534	1.10323	0.423715	-1.38057	-0.539775	0.08875	0.750581
ENSG00000216331	HIST1H1PS1	grey	processed_pseudogene	6:26195565-26195771	1.09856	0.435674	-1.33429	-0.470987	0.0895	0.750581
ENSG00000067221	STOML1	turquoise	protein_coding	15:73978922-73994622	3.66805	2.28399	-0.683459	-0.525711	0.08995	0.750581
ENSG00000173218	VANGL1	purple	protein_coding	1:115641952-115698224	7.47493	4.8224	-0.632308	-0.586737	0.09045	0.750581
ENSG00000115350	POLE4	turquoise	protein_coding	2:74958491-74970128	22.392	14.6392	-0.613145	-0.589782	0.09015	0.750581
ENSG00000079156	OSBPL6	red	protein_coding	2:178194480-178399433	5.56285	3.71513	-0.582412	-0.404962	0.09045	0.750581
ENSG00000130204	TOMM40	turquoise	protein_coding	19:44846174-44903689	37.5968	25.2063	-0.576824	-0.528309	0.0892	0.750581
ENSG00000134802	SLC43A3	grey	protein_coding	11:57386793-57427580	6.66978	4.57467	-0.543973	-0.407696	0.0893	0.750581
ENSG00000273559	CWC25	purple	protein_coding	17:38800433-38825481	9.28313	6.4574	-0.523656	-0.503946	0.0891	0.750581
ENSG00000126247	CAPNS1	turquoise	protein_coding	19:36139574-36150353	170.525	119.316	-0.515202	-0.591584	0.09045	0.750581
ENSG00000052749	RRP12	turquoise	protein_coding	10:97356357-97426076	19.1319	13.5156	-0.501361	-0.396828	0.08945	0.750581
ENSG00000139289	PHLDA1	red	protein_coding	12:76025446-76033932	16.3775	11.6228	-0.49475	-0.550146	0.0903	0.750581
ENSG00000181472	ZBTB2	turquoise	protein_coding	6:151364116-151391548	10.595	7.59935	-0.479442	-0.550771	0.0903	0.750581
ENSG00000102024	PLS3	red	protein_coding	X:115518181-115650861	47.2544	34.0512	-0.472741	-0.445994	0.08955	0.750581
ENSG00000143476	DTL	midnightblue	protein_coding	1:212035552-212107400	26.0714	18.7989	-0.471819	-0.446846	0.08935	0.750581
ENSG00000144118	RALB	salmon	protein_coding	2:120240063-120294713	21.6215	15.6436	-0.466892	-0.528355	0.089	0.750581
ENSG00000142507	PSMB6	turquoise	protein_coding	17:4796143-4798503	62.8253	45.517	-0.46494	-0.553833	0.08935	0.750581
ENSG00000092621	PHGDH	turquoise	protein_coding	1:119659797-119744215	28.19	20.6409	-0.449682	-0.532036	0.08885	0.750581
ENSG00000111845	PAK1IP1	brown	protein_coding	6:10671417-10709782	31.7565	23.2777	-0.448104	-0.542167	0.08985	0.750581
ENSG00000161217	PCYT1A	purple	protein_coding	3:196211486-196338503	20.8137	15.3962	-0.434955	-0.325207	0.09025	0.750581
ENSG00000148229	POLE3	midnightblue	protein_coding	9:113407234-113429684	47.3553	35.2022	-0.427863	-0.543869	0.0897	0.750581
ENSG00000124209	RAB22A	yellow	protein_coding	20:58309695-58367507	10.1188	13.539	0.420089	0.498652	0.09	0.750581
ENSG00000131127	ZNF141	blue	protein_coding	4:337813-384864	11.1212	15.2353	0.454111	0.465024	0.08965	0.750581
ENSG00000075407	ZNF37A	blue	protein_coding	10:38094335-38125544	7.37707	10.1239	0.456638	0.374494	0.09035	0.750581
ENSG00000115935	WIPF1	yellow	protein_coding	2:174547140-174774827	20.6559	28.6163	0.470284	0.355384	0.08895	0.750581
ENSG00000162105	SHANK2	grey	protein_coding	11:70467855-71252577	1.298	1.83321	0.498086	0.225847	0.0896	0.750581
ENSG00000035115	SH3YL1	blue	protein_coding	2:217729-278283	9.64161	13.8757	0.525215	0.201349	0.08885	0.750581
ENSG00000197496	SLC2A10	yellow	protein_coding	20:46709486-46736347	2.74908	3.97213	0.530961	0.385868	0.0902	0.750581
ENSG00000160191	PDE9A	green	protein_coding	21:42653635-42775509	5.0979	7.47891	0.552925	0.473973	0.09	0.750581
ENSG00000151789	ZNF385D	black	protein_coding	3:21418418-22373321	5.29339	8.6664	0.71124	0.467711	0.09015	0.750581
ENSG00000166669	ATF7IP2	blue	protein_coding	16:10326433-10483638	1.86529	3.20725	0.781938	0.400561	0.08985	0.750581
ENSG00000105278	ZFR2	turquoise	protein_coding	19:3804023-3869032	1.21264	2.22531	0.875862	0.440843	0.0899	0.750581
ENSG00000100027	YPEL1	grey	protein_coding	22:21652269-21735834	2.75693	5.67971	1.04276	0.46872	0.09	0.750581
ENSG00000235535	RP11-532N4.2	green	antisense	6:123216338-123637093	1.34332	2.79614	1.05764	0.480877	0.09045	0.750581
ENSG00000221539	SNORD99	cyan	snoRNA	1:28553084-28582983	117.039	369.739	1.65952	0.79299	0.0904	0.750581
ENSG00000227795	AC092796.1	blue	processed_pseudogene	3:29264193-30010391	0	1.19953	inf	#NAME?	0.09015	0.750581
ENSG00000238862	SNORD19B	cyan	snoRNA	3:52495337-52770949	0	1.95419	inf	#NAME?	0.08895	0.750581
ENSG00000125319	C17orf53	grey	protein_coding	17:44141905-44162476	3.34715	1.99083	-0.749565	-0.585641	0.0908	0.752281
ENSG00000117632	STMN1	blue	protein_coding	1:25884180-25906991	236.011	333.086	0.497038	0.582314	0.0908	0.752281
ENSG00000110066	SUV420H1	blue	protein_coding	11:68154862-68213828	18.9672	27.0211	0.510581	0.465673	0.0908	0.752281
ENSG00000144554	FANCD2	grey	protein_coding	3:10026413-10108231	27.3881	19.8265	-0.466121	-0.358398	0.09085	0.752294
ENSG00000165655	ZNF503	green	protein_coding	10:75269818-75411842	3.13739	4.66457	0.572179	0.55155	0.0911	0.753963
ENSG00000185359	HGS	turquoise	protein_coding	17:81681173-81703300	104.065	60.5489	-0.781308	-0.582383	0.0913	0.755216
ENSG00000162687	KCNT2	green	protein_coding	1:196225778-196609225	3.28329	4.89006	0.574708	0.51252	0.0914	0.755252
ENSG00000153896	ZNF599	grey	protein_coding	19:34758075-34773229	3.12659	4.84178	0.630947	0.559362	0.09145	0.755252
ENSG00000133247	SUV420H2	turquoise	protein_coding	19:55339852-55348120	2.70497	4.44838	0.717667	0.440752	0.09145	0.755252
ENSG00000161956	SENP3	midnightblue	protein_coding	17:7561874-7633383	67.6745	40.858	-0.727994	-0.195569	0.09175	0.756123
ENSG00000174307	PHLDA3	turquoise	protein_coding	1:201464382-201469237	12.9511	8.26144	-0.648611	-0.519195	0.0917	0.756123
ENSG00000071859	FAM50A	turquoise	protein_coding	X:154444125-154450654	21.4724	15.0131	-0.516262	-0.523932	0.09175	0.756123
ENSG00000171714	ANO5	blue	protein_coding	11:22193175-22283357	3.02228	4.28813	0.504715	0.431747	0.0917	0.756123
ENSG00000055044	NOP58	brown	protein_coding	2:202265715-202303666	95.1212	70.6976	-0.428105	-0.458049	0.0918	0.756134
ENSG00000096080	MRPS18A	turquoise	protein_coding	6:43645045-43687791	21.8615	14.8229	-0.560562	-0.584058	0.0919	0.756557
ENSG00000168398	BDKRB2	turquoise	protein_coding	14:96204678-96268967	1.30177	0.678646	-0.939743	-0.571802	0.09215	0.757413
ENSG00000279508	AL589743.1	turquoise	protein_coding	14:19284652-19337730	5.42915	11.5132	1.08449	0.710251	0.09215	0.757413
ENSG00000251081	RP11-713M6.2	yellow	lincRNA	4:106921801-107301870	0.24109	1.29573	2.42612	0.133971	0.09215	0.757413
ENSG00000107562	CXCL12	purple	protein_coding	10:44370164-44386493	1.17259	0.526015	-1.15652	-0.449688	0.0925	0.757896
ENSG00000131095	GFAP	grey	protein_coding	17:44846352-44916937	1.97216	0.97167	-1.02124	-0.0965108	0.0923	0.757896
ENSG00000105281	SLC1A5	turquoise	protein_coding	19:46719506-46789043	32.237	18.1201	-0.831131	-0.478605	0.0925	0.757896
ENSG00000196277	GRM7	grey	protein_coding	3:6490478-7741533	9.93301	6.26981	-0.663809	-0.352259	0.0924	0.757896
ENSG00000187498	COL4A1	turquoise	protein_coding	13:110148962-110513027	20.4237	13.254	-0.623813	-0.465567	0.09255	0.757896
ENSG00000171067	C11orf24	turquoise	protein_coding	11:68261334-68272001	18.4979	12.5071	-0.564606	-0.525656	0.0924	0.757896
ENSG00000075188	NUP37	turquoise	protein_coding	12:102063354-102120124	31.5741	22.2163	-0.50712	-0.589095	0.09255	0.757896
ENSG00000118518	RNF146	blue	protein_coding	6:127266609-127288567	12.8566	17.6191	0.454637	0.486951	0.09265	0.758316
ENSG00000265185	SNORD3B-1	turquoise	lincRNA	17:19061911-19062494	4.32244	2.50847	-0.785035	-0.529978	0.09305	0.760789
ENSG00000181163	NPM1	brown	protein_coding	5:171387115-171411137	1246.02	929.106	-0.423416	-0.430937	0.09305	0.760789
ENSG00000108107	RPL28	turquoise	protein_coding	19:55385344-55407777	268.779	409.309	0.606772	0.584737	0.0934	0.763249
ENSG00000196611	MMP1	turquoise	protein_coding	11:102746967-102843803	15.0944	2.84297	-2.40854	-0.978275	0.09355	0.763294
ENSG00000181072	CHRM2	grey	protein_coding	7:136685558-137182107	1.47619	0.902041	-0.710614	-0.365985	0.0935	0.763294
ENSG00000225697	SLC26A6	turquoise	protein_coding	3:48625722-48635493	5.38429	3.52412	-0.611491	-0.421145	0.0937	0.763294
ENSG00000164442	CITED2	purple	protein_coding	6:139371806-139374620	24.8409	17.2991	-0.522018	-0.567959	0.0937	0.763294
ENSG00000169992	NLGN2	turquoise	protein_coding	17:7404873-7419860	4.867	6.78075	0.478413	0.440003	0.09365	0.763294
ENSG00000173905	GOLIM4	yellow	protein_coding	3:168008676-168095975	51.343	78.4218	0.611085	0.51064	0.0937	0.763294
ENSG00000137812	CASC5	blue	protein_coding	15:40594019-40664342	26.4959	19.4958	-0.442605	-0.323208	0.09375	0.763302
ENSG00000068394	GPKOW	turquoise	protein_coding	X:49113388-49123801	7.8972	5.5984	-0.496327	-0.507581	0.0938	0.763309
ENSG00000144063	MALL	red	protein_coding	2:110083869-110116566	2.79199	1.40929	-0.986328	-0.601976	0.0943	0.764276
ENSG00000169991	IFFO2	turquoise	protein_coding	1:18839598-18956686	2.21614	1.33425	-0.732014	-0.393881	0.09485	0.764276
ENSG00000085276	MECOM	grey	protein_coding	3:169083498-169663618	1.28601	0.82966	-0.632312	-0.288024	0.0943	0.764276
ENSG00000157890	MEGF11	grey	protein_coding	15:65895078-66253747	1.76343	1.16141	-0.602509	-0.297951	0.09425	0.764276
ENSG00000105171	POP4	turquoise	protein_coding	19:29604016-29617237	45.9105	32.2909	-0.507697	-0.567138	0.095	0.764276
ENSG00000132792	CTNNBL1	turquoise	protein_coding	20:37693954-37872129	19.5461	13.7958	-0.502648	-0.521611	0.09475	0.764276
ENSG00000162434	JAK1	purple	protein_coding	1:64745094-64966504	62.1661	45.4	-0.453435	-0.471445	0.0946	0.764276
ENSG00000120694	HSPH1	brown	protein_coding	13:31134973-31162388	132.035	98.3249	-0.425291	-0.379875	0.0945	0.764276
ENSG00000132952	USPL1	blue	protein_coding	13:30617692-30660770	9.72035	13.2709	0.449188	0.531148	0.0947	0.764276
ENSG00000153885	KCTD15	turquoise	protein_coding	19:33795932-33815763	13.6069	18.916	0.475275	0.339783	0.0945	0.764276
ENSG00000203880	PCMTD2	blue	protein_coding	20:64255694-64287821	31.153	43.9129	0.495276	0.456627	0.09475	0.764276
ENSG00000118058	KMT2A	blue	protein_coding	11:118436489-118603033	17.8808	25.5172	0.513057	0.218309	0.09465	0.764276
ENSG00000215105	TTC3P1	blue	processed_pseudogene	X:75740830-75746911	2.12233	3.036	0.516521	0.549731	0.095	0.764276
ENSG00000102383	ZDHHC15	blue	protein_coding	X:75368426-75523502	1.60138	2.35437	0.556025	0.444996	0.09475	0.764276
ENSG00000185920	PTCH1	green	protein_coding	9:95442979-95517057	5.80442	8.63257	0.57264	0.330873	0.09475	0.764276
ENSG00000068650	ATP11A	blue	protein_coding	13:112690328-112887168	3.75415	5.61083	0.57973	0.310057	0.09425	0.764276
ENSG00000120696	KBTBD7	blue	protein_coding	13:41132938-41263577	3.84491	5.80911	0.595366	0.55676	0.0948	0.764276
ENSG00000123933	MXD4	turquoise	protein_coding	4:2247431-2262294	8.98744	13.8001	0.618699	0.452539	0.0949	0.764276
ENSG00000229186	ADAM1A	blue	unitary_pseudogene	12:111899262-111902238	2.29031	3.53315	0.625414	0.575107	0.09455	0.764276
ENSG00000273748	AL592183.1	blue	protein_coding	GL000219.1:54223-83311	8.38373	13.8459	0.723797	0.548502	0.095	0.764276
ENSG00000135269	TES	green	protein_coding	7:116209233-116508541	26.2944	45.3349	0.785865	0.443838	0.0944	0.764276
ENSG00000174871	CNIH2	turquoise	protein_coding	11:66268532-66289170	6.80122	12.9411	0.928099	0.352985	0.095	0.764276
ENSG00000147724	FAM135B	pink	protein_coding	8:138130022-138496822	1.50646	0.996444	-0.596302	-0.303467	0.09535	0.766695
ENSG00000152936	LMNTD1	lightgreen	protein_coding	12:25409292-25648579	10.0826	5.56086	-0.858492	-0.690596	0.0954	0.7667
ENSG00000138083	SIX3	black	protein_coding	2:44941897-44946077	7.32267	10.4821	0.517486	0.513252	0.09545	0.766706
ENSG00000147257	GPC3	blue	protein_coding	X:133535744-133985895	0.494227	1.12485	1.18648	0.526354	0.09555	0.767113
ENSG00000100266	PACSIN2	turquoise	protein_coding	22:42796501-43015145	11.6316	7.60221	-0.613561	-0.485161	0.0956	0.767118
ENSG00000126003	PLAGL2	green	protein_coding	20:32192502-32207791	2.16067	3.0772	0.510141	0.532557	0.09565	0.767124
ENSG00000163811	WDR43	brown	protein_coding	2:28894642-28948222	167.962	113.313	-0.56783	-0.555874	0.0957	0.767129
ENSG00000161513	FDXR	turquoise	protein_coding	17:74862496-74873031	12.4834	7.95868	-0.649409	-0.455223	0.09575	0.767135
ENSG00000162878	PKDCC	turquoise	protein_coding	2:42048019-42058528	8.26758	13.6946	0.728069	0.614554	0.09585	0.76754
ENSG00000101255	TRIB3	turquoise	protein_coding	20:362834-397559	9.53987	6.76565	-0.495741	-0.516692	0.0959	0.767545
ENSG00000274210	U1	magenta	snRNA	1:148522600-148522765	1.96992	0.811827	-1.27889	-0.515021	0.0961	0.767566
ENSG00000151702	FLI1	red	protein_coding	11:128629652-128813267	1.83149	1.10573	-0.728016	-0.465571	0.09605	0.767566
ENSG00000234616	JRK	turquoise	protein_coding	8:142657459-142682724	2.72478	4.00032	0.553978	0.322131	0.096	0.767566
ENSG00000107864	CPEB3	blue	protein_coding	10:92046691-92291087	0.967404	1.49675	0.629644	0.588282	0.0961	0.767566
ENSG00000172915	NBEA	blue	protein_coding	13:34942286-35673022	18.4761	28.2665	0.613432	0.538152	0.09615	0.767571
ENSG00000171608	PIK3CD	purple	protein_coding	1:9651731-9824526	2.21505	0.954088	-1.21514	-0.237748	0.09655	0.767627
ENSG00000224287	MSL3P1	grey	transcribed_processed_pseudogene	2:233865436-233868444	1.69463	0.822944	-1.0421	-0.602204	0.0965	0.767627
ENSG00000183955	SETD8	brown	protein_coding	12:123383772-123409358	45.8552	30.6606	-0.5807	-0.542969	0.09655	0.767627
ENSG00000166033	HTRA1	red	protein_coding	10:122461524-122514908	43.113	30.3342	-0.507175	-0.546427	0.0967	0.767627
ENSG00000063244	U2AF2	turquoise	protein_coding	19:55654145-55674715	57.4493	41.052	-0.484835	-0.489747	0.09665	0.767627
ENSG00000170085	SIMC1	blue	protein_coding	5:176238366-176345991	7.71751	10.7709	0.480932	0.483409	0.0967	0.767627
ENSG00000148468	FAM171A1	turquoise	protein_coding	10:15211642-15371062	6.99976	9.82394	0.488996	0.475755	0.0963	0.767627
ENSG00000261188	CTA-445C9.14	blue	antisense	22:26512536-26514568	4.77952	7.15555	0.582197	0.574545	0.0967	0.767627
ENSG00000117595	IRF6	grey	protein_coding	1:209785622-209806175	1.93411	2.98004	0.623662	0.479391	0.09635	0.767627
ENSG00000185495	SEPT7P9	grey	transcribed_unprocessed_pseudogene	1:223992742-224010612	0.999211	1.672	0.74271	0.405825	0.0967	0.767627
ENSG00000165028	NIPSNAP3B	green	protein_coding	9:104764156-104777457	1.20163	2.22618	0.889576	0.607383	0.09645	0.767627
ENSG00000172216	CEBPB	turquoise	protein_coding	20:50184597-50192689	3.94786	2.47719	-0.672363	-0.554408	0.0968	0.767637
ENSG00000073578	SDHA	midnightblue	protein_coding	5:218240-256700	36.5369	26.5895	-0.458494	-0.462035	0.0968	0.767637
ENSG00000145362	ANK2	blue	protein_coding	4:112818108-113383740	37.6297	52.5884	0.482872	0.298147	0.09685	0.767642
ENSG00000118705	RPN2	grey	protein_coding	20:37101225-37241623	182.013	131.262	-0.471601	-0.485763	0.0969	0.767647
ENSG00000026025	VIM	red	protein_coding	10:17214238-17237593	1198.73	807.855	-0.569345	-0.541385	0.09695	0.767652
ENSG00000152495	CAMK4	blue	protein_coding	5:111223652-111494886	19.2828	27.7025	0.5227	0.328904	0.097	0.767658
ENSG00000133083	DCLK1	brown	protein_coding	13:35768651-36131306	8.79094	6.17101	-0.510512	-0.534682	0.0972	0.767678
ENSG00000091136	LAMB1	yellow	protein_coding	7:107890969-108003255	132.908	195.484	0.556626	0.336922	0.0972	0.767678
ENSG00000146216	TTBK1	turquoise	protein_coding	6:43243679-43288259	2.28713	3.68853	0.689509	0.592615	0.0971	0.767678
ENSG00000105642	KCNN1	turquoise	protein_coding	19:17951292-18000080	1.16068	1.89114	0.704281	0.454113	0.0972	0.767678
ENSG00000133818	RRAS2	red	protein_coding	11:14277925-14364506	45.2224	28.7764	-0.65215	-0.650843	0.0974	0.768477
ENSG00000165140	FBP1	cyan	protein_coding	9:94603132-94640249	0.797749	1.51768	0.927856	0.5836	0.0974	0.768477
ENSG00000133104	SPG20	red	protein_coding	13:36301637-36370180	10.0483	6.2343	-0.688649	-0.483919	0.09755	0.76849
ENSG00000156535	CD109	yellow	protein_coding	6:73693902-73828316	11.5811	16.3329	0.49601	0.54459	0.0975	0.76849
ENSG00000228421	AC005013.5	turquoise	lincRNA	7:28953357-28959345	0.259339	1.33377	2.3626	0.312855	0.09755	0.76849
ENSG00000122861	PLAU	turquoise	protein_coding	10:73909176-73922777	59.6597	41.4309	-0.52605	-0.531329	0.0978	0.77007
ENSG00000088833	NSFL1C	midnightblue	protein_coding	20:1442161-1491587	16.5605	11.2372	-0.559467	-0.538588	0.09795	0.770861
ENSG00000112977	DAP	yellow	protein_coding	5:10679229-10770294	19.8515	28.1653	0.504674	0.542066	0.098	0.770864
ENSG00000185697	MYBL1	brown	protein_coding	8:66562174-66614247	13.2268	9.23535	-0.518225	-0.498815	0.0981	0.770871
ENSG00000169375	SIN3A	blue	protein_coding	15:75346743-75455842	19.6553	27.0666	0.461593	0.365723	0.0981	0.770871
ENSG00000261643	RP11-529E10.6	black	sense_overlapping	4:3503596-3504457	0.542256	1.07914	0.992833	0.524556	0.0982	0.771267
ENSG00000076706	MCAM	turquoise	protein_coding	11:119308528-119321521	6.90142	5.10524	-0.434914	-0.341316	0.0984	0.772058
ENSG00000171448	ZBTB26	blue	protein_coding	9:122915565-122931500	4.15748	6.26597	0.591829	0.547797	0.0984	0.772058
ENSG00000148484	RSU1	purple	protein_coding	10:16590610-16817528	37.8748	24.7943	-0.611228	-0.566421	0.0985	0.772063
ENSG00000143811	PYCR2	turquoise	protein_coding	1:225886281-225924340	17.3838	12.3173	-0.497062	-0.476827	0.0985	0.772063
ENSG00000267470	ZNF571-AS1	blue	antisense	19:37497158-37719790	2.24082	4.17114	0.896414	0.214647	0.0987	0.772852
ENSG00000240666	MME-AS1	grey	antisense	3:155024123-155183729	3.83969	11.7826	1.61759	0.248591	0.0987	0.772852
ENSG00000185480	PARPBP	blue	protein_coding	12:102120184-102197845	20.7611	14.2245	-0.545499	-0.576765	0.09885	0.77325
ENSG00000143919	CAMKMT	blue	protein_coding	2:44361949-44772592	6.84501	10.6	0.630947	0.564756	0.0989	0.77325
ENSG00000105088	OLFM2	turquoise	protein_coding	19:9853717-9936552	4.50724	7.17814	0.671365	0.535538	0.0989	0.77325
ENSG00000178187	ZNF454	blue	protein_coding	5:178941190-178966433	1.04976	1.70446	0.699252	0.521411	0.09915	0.774426
ENSG00000072954	TMEM38A	turquoise	protein_coding	19:16661126-16690029	2.07148	3.45233	0.736905	0.494649	0.09915	0.774426
ENSG00000130402	ACTN4	turquoise	protein_coding	19:38647648-38769904	95.7882	59.3772	-0.689937	-0.628983	0.0998	0.77872
ENSG00000154065	ANKRD29	blue	protein_coding	18:23598925-23662885	3.20308	5.43297	0.762282	0.599651	0.09975	0.77872
ENSG00000178467	P4HTM	turquoise	protein_coding	3:48917787-49023495	2.12309	1.16351	-0.867681	-0.0833306	0.1003	0.780266
ENSG00000105197	TIMM50	turquoise	protein_coding	19:39480411-39493785	41.6266	28.3815	-0.552556	-0.568231	0.1005	0.780266
ENSG00000140848	CPNE2	midnightblue	protein_coding	16:57092536-57148367	13.5019	9.22342	-0.549787	-0.552461	0.10045	0.780266
ENSG00000100109	TFIP11	midnightblue	protein_coding	22:26483876-26512505	27.2853	19.5628	-0.480012	-0.408571	0.10055	0.780266
ENSG00000075420	FNDC3B	purple	protein_coding	3:172039627-172401665	36.7739	26.7161	-0.460973	-0.37645	0.10055	0.780266
[truncated: 25,986 more rows]

## Sheet: ReNcell CX
Supplementary Table 3: List of expressed genes								Supplementary File 3: Expressed genes in SK-N-SH cells								Supplementary File 3: Expressed genes in SK-N-SH cells								Supplementary File 3: Expressed genes in SK-N-SH cells								Supplementary File 3: Expressed genes in SK-N-SH cells								Supplementary File 3: Expressed genes in SK-N-SH cells								Supplementary File 3: Expressed genes in SK-N-SH cells
gene_id	gene	gene type	locus	REN24HR FPKM	REN72HR FPKM	log2(fold_change)	p_value	q_value
ENSG00000100867	DHRS2	protein_coding	14:23630114-23645639	1.61755	0.0750503	-4.42981	5e-05	0.0389816
ENSG00000186642	PDE2A	protein_coding	11:72576140-72674591	1.40556	0.17852	-2.97699	5e-05	0.0389816
ENSG00000054356	PTPRN	protein_coding	2:219289622-219309648	1.5352	0.318946	-2.26704	5e-05	0.0389816
ENSG00000105499	PLA2G4C	protein_coding	19:48047842-48110817	2.21753	0.647897	-1.77512	5e-05	0.0389816
ENSG00000151012	SLC7A11	protein_coding	4:138027421-138242349	11.6125	5.80288	-1.00084	5e-05	0.0389816
ENSG00000168077	SCARA3	protein_coding	8:27633867-27676776	20.5495	37.1547	0.854441	5e-05	0.0389816
ENSG00000136205	TNS3	protein_coding	7:47275153-47582558	12.169	23.0311	0.920376	5e-05	0.0389816
ENSG00000107796	ACTA2	protein_coding	10:88879733-89015785	176.923	352.267	0.993548	5e-05	0.0389816
ENSG00000115461	IGFBP5	protein_coding	2:216672104-216994079	14.9319	30.2954	1.02071	5e-05	0.0389816
ENSG00000171812	COL8A2	protein_coding	1:36095235-36125220	24.8901	52.7394	1.08331	5e-05	0.0389816
ENSG00000185585	OLFML2A	protein_coding	9:124777157-124814885	8.32547	18.6962	1.16714	5e-05	0.0389816
ENSG00000104081	BMF	protein_coding	15:40087889-40108892	1.63225	3.78965	1.2152	5e-05	0.0389816
ENSG00000145824	CXCL14	protein_coding	5:135559576-135634874	9.68824	22.6251	1.22362	5e-05	0.0389816
ENSG00000164099	PRSS12	protein_coding	4:118280037-118353003	21.7059	53.2368	1.29434	5e-05	0.0389816
ENSG00000170345	FOS	protein_coding	14:75278773-75282230	64.2264	157.621	1.29522	5e-05	0.0389816
ENSG00000166145	SPINT1	protein_coding	15:40835807-40858207	25.7235	71.7147	1.47918	5e-05	0.0389816
ENSG00000139800	ZIC5	protein_coding	13:99962963-99971909	1.65361	5.80484	1.81164	5e-05	0.0389816
ENSG00000211445	GPX3	protein_coding	5:151020437-151028993	2.15116	8.19968	1.93045	5e-05	0.0389816
ENSG00000109846	CRYAB	protein_coding	11:111908564-111926872	29.3412	113.292	1.94905	5e-05	0.0389816
ENSG00000023445	BIRC3	protein_coding	11:102317449-102339403	1.8405	0.499068	-1.88279	0.0001	0.0644043
ENSG00000070669	ASNS	protein_coding	7:97852117-97872542	33.1199	17.0629	-0.956836	0.0001	0.0644043
ENSG00000081277	PKP1	protein_coding	1:201283451-201332993	0.45569	1.61181	1.82256	0.0001	0.0644043
ENSG00000197921	HES5	protein_coding	1:2528744-2530245	0.705416	3.06006	2.11701	0.0001	0.0644043
ENSG00000157601	MX1	protein_coding	21:41420303-41459214	19.0147	9.23713	-1.0416	0.00015	0.0822944
ENSG00000131095	GFAP	protein_coding	17:44846352-44916937	254.906	598.672	1.2318	0.00015	0.0822944
ENSG00000183087	GAS6	protein_coding	13:113759239-113864067	2.00651	6.96845	1.79615	0.00015	0.0822944
ENSG00000149090	PAMR1	protein_coding	11:35431822-35530300	0.902436	3.50717	1.95841	0.00015	0.0822944
ENSG00000128052	KDR	protein_coding	4:55053059-55125589	20.1229	11.368	-0.823864	0.0002	0.0987533
ENSG00000049089	COL9A2	protein_coding	1:40300486-40317816	2.21488	4.93258	1.15512	0.0002	0.0987533
ENSG00000172830	SSH3	protein_coding	11:67303447-67312607	1.02585	3.32896	1.69824	0.0002	0.0987533
ENSG00000080573	COL5A3	protein_coding	19:9959560-10010471	6.936	3.66744	-0.919329	0.00025	0.115727
ENSG00000124575	HIST1H1D	protein_coding	6:26234267-26234933	61.6671	111.162	0.85009	0.00025	0.115727
ENSG00000089199	CHGB	protein_coding	20:5911429-5925361	2.04537	0.451931	-2.17819	0.0003	0.123442
ENSG00000182175	RGMA	protein_coding	15:93035272-93089204	14.0312	27.4308	0.967152	0.0003	0.123442
ENSG00000169093	ASMTL	protein_coding	X:1401768-1453762	8.93767	17.8554	0.998391	0.0003	0.123442
ENSG00000162512	SDC3	protein_coding	1:30869466-30908761	21.5551	43.2858	1.00586	0.0003	0.123442
ENSG00000049249	TNFRSF9	protein_coding	1:7915893-7943165	1.20076	0.0580284	-4.37104	0.0004	0.14813
ENSG00000184454	NCMAP	protein_coding	1:24556110-24609328	5.23645	9.91714	0.921334	0.0004	0.14813
ENSG00000128045	RASL11B	protein_coding	4:52862289-52866835	1.18812	3.4855	1.55269	0.0004	0.14813
ENSG00000090006	LTBP4	protein_coding	19:40592882-40629818	0.703476	2.54308	1.85401	0.0004	0.14813
ENSG00000149591	TAGLN	protein_coding	11:117199320-117232525	189.047	429.707	1.18461	0.00045	0.158711
ENSG00000102996	MMP15	protein_coding	16:58025565-58046901	4.39803	10.038	1.19055	0.00045	0.158711
ENSG00000124766	SOX4	protein_coding	6:21592768-21598619	16.9272	27.7334	0.712282	0.00055	0.181048
ENSG00000123560	PLP1	protein_coding	X:103773717-103792619	5.97514	11.0894	0.892132	0.00055	0.181048
ENSG00000123358	NR4A1	protein_coding	12:52022831-52059507	1.25124	3.59661	1.52328	0.00055	0.181048
ENSG00000100234	TIMP3	protein_coding	22:32512551-33058372	31.9978	57.4993	0.845573	0.0006	0.189102
ENSG00000168453	HR	protein_coding	8:22114414-22133384	0.644453	1.9746	1.61541	0.0006	0.189102
ENSG00000138642	HERC6	protein_coding	4:88378738-88443111	2.1248	0.734506	-1.53248	0.0007	0.19202
ENSG00000185885	IFITM1	protein_coding	11:307630-315272	18.3853	39.9553	1.11983	0.0007	0.19202
ENSG00000099864	PALM	protein_coding	19:709092-748330	1.9604	5.16108	1.39652	0.0007	0.19202
ENSG00000174059	CD34	protein_coding	1:207880971-207911402	1.83647	4.8434	1.39908	0.0007	0.19202
ENSG00000130055	GDPD2	protein_coding	X:70423030-70433390	1.23586	3.48442	1.4954	0.0007	0.19202
ENSG00000162458	FBLIM1	protein_coding	1:15756606-15786594	2.4492	6.94513	1.50369	0.0007	0.19202
ENSG00000228672	PROB1	protein_coding	5:139390591-139395713	0.30568	0.96897	1.66443	0.00065	0.19202
ENSG00000049540	ELN	protein_coding	7:74027788-74069907	8.10498	14.824	0.871055	0.00075	0.194908
ENSG00000130635	COL5A1	protein_coding	9:134641773-134844843	2.26035	4.2235	0.901897	0.00075	0.194908
ENSG00000125730	C3	protein_coding	19:6677703-6737603	1.35	3.73188	1.46694	0.00075	0.194908
ENSG00000173918	C1QTNF1	protein_coding	17:79019208-79049788	5.98407	12.1344	1.01991	0.0008	0.197507
ENSG00000163431	LMOD1	protein_coding	1:201893841-201946588	0.722459	1.85515	1.36055	0.0008	0.197507
ENSG00000183876	ARSI	protein_coding	5:150296342-150339307	2.5	17.7201	2.82538	0.0008	0.197507
ENSG00000164976	KIAA1161	protein_coding	9:34366669-34376853	6.30535	10.3346	0.712839	0.00085	0.203081
ENSG00000187244	BCAM	protein_coding	19:44809058-44821420	5.96713	15.106	1.34001	0.00085	0.203081
ENSG00000133083	DCLK1	protein_coding	13:35768651-36131306	31.9676	18.7923	-0.766467	0.0009	0.208308
ENSG00000105048	TNNT1	protein_coding	19:55132793-55149354	0.50083	1.31512	1.3928	0.0009	0.208308
ENSG00000128564	VGF	protein_coding	7:101162508-101165593	3.3452	1.09381	-1.61272	0.001	0.224439
ENSG00000140479	PCSK6	protein_coding	15:101295418-101528349	11.186	20.9174	0.903002	0.001	0.224439
ENSG00000101160	CTSZ	protein_coding	20:58995184-59007247	16.9186	29.8353	0.818411	0.00105	0.232144
ENSG00000165495	PKNOX2	protein_coding	11:125164686-125433389	0.67855	1.66158	1.29203	0.0011	0.239622
ENSG00000118503	TNFAIP3	protein_coding	6:137823672-137883312	1.86589	0.566366	-1.72006	0.00115	0.243356
ENSG00000090238	YPEL3	protein_coding	16:30092313-30104116	4.17596	11.045	1.40322	0.00115	0.243356
ENSG00000255717	SNHG1	processed_transcript	11:62851987-62855914	330.776	133.822	-1.30554	0.0012	0.250361
ENSG00000155090	KLF10	protein_coding	8:102648778-102655902	31.2751	18.8232	-0.732507	0.00125	0.25717
ENSG00000142102	ATHL1	protein_coding	11:289134-296107	2.53913	6.74749	1.41002	0.0013	0.263793
ENSG00000106211	HSPB1	protein_coding	7:76302543-76304295	23.7581	48.9401	1.0426	0.00135	0.270237
ENSG00000085563	ABCB1	protein_coding	7:87503632-87832296	1.29236	0.429933	-1.58783	0.00145	0.282616
ENSG00000116717	GADD45A	protein_coding	1:67685060-67688338	46.0749	26.278	-0.810128	0.00145	0.282616
ENSG00000136720	HS6ST1	protein_coding	2:128236715-128318577	12.9124	21.7705	0.753621	0.0015	0.288565
ENSG00000137309	HMGA1	protein_coding	6:34236872-34246231	71.2751	118.387	0.732044	0.0016	0.303856
ENSG00000197712	FAM114A1	protein_coding	4:38867676-38945739	14.9783	27.6066	0.88214	0.00165	0.305518
ENSG00000266714	MYO15B	transcribed_unprocessed_pseudogene	17:75588057-75708062	0.817269	1.67997	1.03956	0.00165	0.305518
ENSG00000108551	RASD1	protein_coding	17:17494436-17496395	1.50074	3.74714	1.32012	0.00185	0.338322
ENSG00000100626	GALNT16	protein_coding	14:69183019-69359308	5.11093	13.839	1.43708	0.00195	0.35226
ENSG00000137959	IFI44L	protein_coding	1:78619921-78646145	10.2287	3.91326	-1.38618	0.0021	0.365968
ENSG00000136943	CTSV	protein_coding	9:97029678-97039643	39.2608	22.3703	-0.811504	0.0021	0.365968
ENSG00000118513	MYB	protein_coding	6:135181314-135219173	2.91675	5.72989	0.974146	0.0021	0.365968
ENSG00000119681	LTBP2	protein_coding	14:74498169-74612378	18.7696	30.6239	0.706257	0.0022	0.370325
ENSG00000137726	FXYD6	protein_coding	11:117427772-117877486	27.3724	56.9211	1.05624	0.0022	0.370325
ENSG00000130176	CNN1	protein_coding	19:11538716-11550323	4.9779	13.3229	1.4203	0.0022	0.370325
ENSG00000076706	MCAM	protein_coding	11:119308528-119321521	22.9778	35.9471	0.645634	0.0023	0.374395
ENSG00000197614	MFAP5	protein_coding	12:8634366-8662888	4.55005	9.47894	1.05884	0.0023	0.374395
ENSG00000068078	FGFR3	protein_coding	4:1793306-1808872	0.833397	2.00633	1.26748	0.00225	0.374395
ENSG00000136869	TLR4	protein_coding	9:117704331-117716871	17.3776	10.5201	-0.724076	0.00245	0.37804
ENSG00000140545	MFGE8	protein_coding	15:88898682-88913411	26.1369	44.7782	0.776709	0.00245	0.37804
ENSG00000123384	LRP1	protein_coding	12:57088893-57213351	16.595	31.2723	0.914141	0.00235	0.37804
ENSG00000179403	VWA1	protein_coding	1:1434860-1442882	7.97602	17.1773	1.10677	0.0024	0.37804
ENSG00000126705	AHDC1	protein_coding	1:27534034-27604431	0.668048	1.61614	1.27453	0.0024	0.37804
ENSG00000205413	SAMD9	protein_coding	7:93099512-93118023	5.40591	2.90577	-0.895617	0.00285	0.435227
ENSG00000137965	IFI44	protein_coding	1:78649795-78664078	8.71636	3.25254	-1.42216	0.0029	0.438344
ENSG00000148400	NOTCH1	protein_coding	9:136494443-136545862	7.42319	12.7311	0.77825	0.00295	0.441397
ENSG00000181826	RELL1	protein_coding	4:37453940-37686376	21.6677	35.6026	0.716439	0.00305	0.442938
ENSG00000179314	WSCD1	protein_coding	17:5772233-6124427	13.9034	25.7588	0.889628	0.00305	0.442938
ENSG00000079432	CIC	protein_coding	19:42268536-42295797	4.95301	9.2039	0.893941	0.00305	0.442938
ENSG00000092096	SLC22A17	protein_coding	14:23346305-23352912	5.2678	10.5611	1.00349	0.0031	0.445828
ENSG00000103202	NME4	protein_coding	16:396724-412487	58.3368	94.8994	0.701992	0.0032	0.447185
ENSG00000115226	FNDC4	protein_coding	2:27491882-27495245	12.1942	21.1709	0.79589	0.0032	0.447185
ENSG00000198832	SELM	protein_coding	22:31104771-31120069	6.13227	12.5985	1.03876	0.00315	0.447185
ENSG00000170385	SLC30A1	protein_coding	1:211571567-211578742	20.7001	13.3917	-0.6283	0.00345	0.452255
ENSG00000274641	HIST1H2BO	protein_coding	6:27893462-27893843	80.6035	130.523	0.695394	0.0033	0.452255
ENSG00000189184	PCDH18	protein_coding	4:137518917-137532494	7.3074	12.272	0.747939	0.00345	0.452255
ENSG00000099282	TSPAN15	protein_coding	10:69451472-69507669	4.0335	9.27806	1.20179	0.0033	0.452255
ENSG00000180720	CHRM4	protein_coding	11:46385097-46386608	0.270445	1.02118	1.91683	0.0034	0.452255
ENSG00000208037	MIR320A	miRNA	8:22244961-22245043	8.55209	35.32	2.04614	0.00345	0.452255
ENSG00000237846	RP11-216M21.1	processed_pseudogene	9:40105821-40106527	7.44226	32.0065	2.10455	0.0034	0.452255
ENSG00000204580	DDR1	protein_coding	6:30876420-30900156	75.3179	119.362	0.664279	0.00365	0.474276
ENSG00000154529	CNTNAP3B	protein_coding	9:41890313-42129510	16.7264	8.75879	-0.933322	0.0039	0.498023
ENSG00000149294	NCAM1	protein_coding	11:112959278-113278436	37.5625	64.6789	0.784002	0.0039	0.498023
ENSG00000004399	PLXND1	protein_coding	3:129555174-129606818	9.91565	20.7162	1.06298	0.00405	0.508412
ENSG00000115257	PCSK4	protein_coding	19:1481427-1497927	0.412909	1.33843	1.69665	0.00405	0.508412
ENSG00000188338	SLC38A3	protein_coding	3:50205245-50221486	0.738216	1.84582	1.32215	0.0041	0.510364
ENSG00000168675	LDLRAD4	protein_coding	18:13217497-13652755	0.529247	1.0223	0.949805	0.00415	0.512283
ENSG00000174173	TRMT10C	protein_coding	3:101561861-101566446	48.0561	28.9995	-0.728691	0.00435	0.523874
ENSG00000168298	HIST1H1E	protein_coding	6:26156390-26157050	158.059	255.817	0.694651	0.00435	0.523874
ENSG00000149131	SERPING1	protein_coding	11:57597386-57614853	0.331665	1.11657	1.75128	0.00435	0.523874
ENSG00000182511	FES	protein_coding	15:90883694-90895776	0.35762	1.11827	1.64477	0.0044	0.525623
ENSG00000183688	FAM101B	protein_coding	17:439977-445939	20.0499	30.8966	0.623858	0.00445	0.527343
ENSG00000162692	VCAM1	protein_coding	1:100719741-100739045	1.8729	0.695515	-1.42912	0.0046	0.52985
ENSG00000162772	ATF3	protein_coding	1:212565333-212620777	34.292	17.2057	-0.994986	0.00465	0.52985
ENSG00000228486	LINC01125	antisense	2:97664216-97703064	3.64443	2.16365	-0.752225	0.00465	0.52985
ENSG00000125648	SLC25A23	protein_coding	19:6436078-6482557	14.6964	22.6922	0.626734	0.00455	0.52985
ENSG00000183655	KLHL25	protein_coding	15:85759322-85795030	2.2805	4.4583	0.967145	0.00465	0.52985
ENSG00000127418	FGFRL1	protein_coding	4:1009935-1026897	22.7061	35.1625	0.630954	0.00475	0.530615
ENSG00000105270	CLIP3	protein_coding	19:36014507-36054762	4.56798	8.14525	0.834402	0.0048	0.530615
ENSG00000274070	GATSL2	protein_coding	7:74964817-75024798	4.97777	10.1107	1.02232	0.0048	0.530615
ENSG00000196517	SLC6A9	protein_coding	1:43991358-44104975	3.24779	6.73851	1.05297	0.0047	0.530615
ENSG00000105701	FKBP8	protein_coding	19:18531612-18544077	32.2861	55.504	0.781682	0.00485	0.532171
ENSG00000162337	LRP5	protein_coding	11:68312608-68449275	6.79399	12.3449	0.861578	0.0049	0.533704
ENSG00000130522	JUND	protein_coding	19:18279759-18281622	17.4273	28.721	0.720762	0.00495	0.535214
ENSG00000177469	PTRF	protein_coding	17:42402451-42423517	56.6116	86.0252	0.603661	0.005	0.536703
ENSG00000166394	CYB5R2	protein_coding	11:7665099-7677222	9.54489	17.2115	0.850571	0.00505	0.53817
ENSG00000100292	HMOX1	protein_coding	22:35380360-35394214	7.12949	3.91255	-0.865689	0.0052	0.550197
ENSG00000142552	RCN3	protein_coding	19:49527617-49546962	3.27059	8.72429	1.41549	0.0053	0.556801
ENSG00000132182	NUP210	protein_coding	3:13316234-13420309	5.76266	9.08948	0.657464	0.00555	0.563097
ENSG00000205336	GPR56	protein_coding	16:57610651-57665580	17.8969	28.724	0.682543	0.0055	0.563097
ENSG00000116260	QSOX1	protein_coding	1:180154833-180204030	26.0529	44.3688	0.768104	0.00545	0.563097
ENSG00000011028	MRC2	protein_coding	17:62626030-62693597	36.2156	64.4197	0.830893	0.00545	0.563097
ENSG00000143768	LEFTY2	protein_coding	1:225936410-225941489	0.884855	2.36614	1.41902	0.00555	0.563097
ENSG00000185559	DLK1	protein_coding	14:100725704-100738224	3.87153	7.91066	1.03089	0.0056	0.564305
ENSG00000197879	MYO1C	protein_coding	17:1464097-1492812	15.9711	27.206	0.768458	0.0058	0.572769
ENSG00000114923	SLC4A3	protein_coding	2:219627326-219641980	3.04678	5.63878	0.888098	0.00575	0.572769
ENSG00000101460	MAP1LC3A	protein_coding	20:34546853-34560345	4.5867	11.2455	1.29382	0.0058	0.572769
ENSG00000128284	APOL3	protein_coding	22:36140329-36166177	1.34676	0.707934	-0.927805	0.00585	0.573881
ENSG00000175274	TP53I11	protein_coding	11:44719391-44951306	2.23642	3.94015	0.817056	0.00615	0.595425
ENSG00000117266	CDK18	protein_coding	1:205504594-205532793	1.24119	2.38895	0.944656	0.00615	0.595425
ENSG00000185650	ZFP36L1	protein_coding	14:68787659-68796253	18.5514	28.8829	0.638687	0.0062	0.596368
ENSG00000234741	GAS5	processed_transcript	1:173863247-173903549	658.964	357.707	-0.88142	0.00645	0.606407
ENSG00000112245	PTP4A1	protein_coding	6:63521760-63583587	30.2582	19.3952	-0.641628	0.00635	0.606407
ENSG00000181026	AEN	protein_coding	15:88621295-88632282	22.3148	14.421	-0.629831	0.00655	0.606407
ENSG00000134532	SOX5	protein_coding	12:23529499-23951032	11.8457	20.1864	0.769016	0.0065	0.606407
ENSG00000203814	HIST2H2BF	protein_coding	1:149782670-149812373	25.5192	44.3023	0.795797	0.00655	0.606407
ENSG00000197238	HIST1H4J	protein_coding	6:27824107-27824480	31.116	57.0365	0.87423	0.00655	0.606407
ENSG00000157833	GAREML	protein_coding	2:26173090-26189663	0.787642	1.89589	1.26726	0.0067	0.616442
ENSG00000110237	ARHGEF17	protein_coding	11:73307234-73369091	4.41971	7.41334	0.746171	0.00695	0.635496
ENSG00000163814	CDCP1	protein_coding	3:45082277-45146422	8.69001	13.441	0.629207	0.00705	0.640685
ENSG00000103355	PRSS33	protein_coding	16:2783952-2787948	8.83541	16.5111	0.90207	0.00725	0.654843
ENSG00000198732	SMOC1	protein_coding	14:69854130-70032366	1.63113	3.68243	1.17479	0.00755	0.673724
ENSG00000243566	UPK3B	protein_coding	7:76510427-76516521	0.552633	1.82276	1.72173	0.00755	0.673724
ENSG00000111335	OAS2	protein_coding	12:112906776-113017751	2.62105	0.673047	-1.96136	0.00765	0.67856
ENSG00000197769	MAP1LC3C	protein_coding	1:241995489-241999073	2.45357	5.17947	1.07792	0.0078	0.687746
ENSG00000142949	PTPRF	protein_coding	1:43525186-43623666	24.4541	43.6027	0.834337	0.0079	0.692442
ENSG00000140092	FBLN5	protein_coding	14:91869411-91947987	3.32459	6.16446	0.890796	0.008	0.697082
ENSG00000189060	H1F0	protein_coding	22:37805092-37807436	13.2033	20.3496	0.624099	0.00815	0.697838
ENSG00000136295	TTYH3	protein_coding	7:2631950-2664802	14.2867	22.6043	0.66193	0.00815	0.697838
ENSG00000273259	SERPINA3	protein_coding	14:94561090-94624646	9.25506	23.6046	1.35075	0.00815	0.697838
ENSG00000162576	MXRA8	protein_coding	1:1352688-1361777	25.6007	43.7079	0.771708	0.0082	0.698084
ENSG00000105426	PTPRS	protein_coding	19:5158494-5340803	36.8573	54.944	0.576013	0.00835	0.70299
ENSG00000084731	KIF3C	protein_coding	2:25926595-25982749	9.9946	15.9318	0.672691	0.0084	0.70299
ENSG00000071282	LMCD1	protein_coding	3:7952804-8611924	5.50014	13.036	1.24496	0.0084	0.70299
ENSG00000125378	BMP4	protein_coding	14:53949735-53958761	1.76025	3.56333	1.01744	0.0085	0.707362
ENSG00000087074	PPP1R15A	protein_coding	19:48872391-48876057	19.7768	12.4831	-0.66383	0.0086	0.711686
ENSG00000142798	HSPG2	protein_coding	1:21812264-21937297	7.74971	19.2347	1.3115	0.00865	0.711847
ENSG00000234585	CCT6P3	transcribed_unprocessed_pseudogene	7:65038353-65074713	5.46715	2.93264	-0.89859	0.0087	0.712006
ENSG00000120800	UTP20	protein_coding	12:101280108-101386616	16.52	11.2586	-0.553188	0.0088	0.712319
ENSG00000164916	FOXK1	protein_coding	7:4682308-4794395	6.06521	9.29999	0.616671	0.0088	0.712319
ENSG00000183856	IQGAP3	protein_coding	1:156525404-156572604	3.36289	5.40194	0.683776	0.00885	0.712473
ENSG00000081052	COL4A4	protein_coding	2:227002710-227164113	0.726114	1.29484	0.834508	0.0089	0.712625
ENSG00000178695	KCTD12	protein_coding	13:76880165-76886400	12.9219	18.9447	0.551978	0.009	0.716758
ENSG00000177225	PDDC1	protein_coding	11:767219-777488	12.7972	22.529	0.815956	0.00905	0.716886
ENSG00000105321	CCDC9	protein_coding	19:47255979-47271953	4.57809	10.3925	1.18272	0.0091	0.717012
ENSG00000087266	SH3BP2	protein_coding	4:2793022-2841098	7.71135	14.8626	0.946627	0.0092	0.721056
ENSG00000183196	CHST6	protein_coding	16:75472051-75495407	1.4435	2.63534	0.868424	0.00925	0.721159
ENSG00000105612	DNASE2	protein_coding	19:12875210-12884088	8.64943	15.116	0.805402	0.0093	0.721261
ENSG00000113070	HBEGF	protein_coding	5:140332842-140346631	20.1908	12.2944	-0.715696	0.00945	0.7253
ENSG00000187837	HIST1H1C	protein_coding	6:26055786-26056428	200.007	299.897	0.584416	0.00945	0.7253
ENSG00000122435	TRMT13	protein_coding	1:100133149-100178273	9.9129	5.26082	-0.91402	0.01015	0.74065
ENSG00000121743	GJA3	protein_coding	13:20138254-20161049	1.90262	1.02199	-0.8966	0.01	0.74065
ENSG00000134215	VAV3	protein_coding	1:107571159-107994607	5.91289	3.22958	-0.872518	0.01015	0.74065
ENSG00000105640	RPL18A	protein_coding	19:17859875-17864153	255.804	403.237	0.656591	0.00995	0.74065
ENSG00000113916	BCL6	protein_coding	3:187698258-187745727	9.40978	15.7177	0.740157	0.01015	0.74065
ENSG00000275379	HIST1H3I	protein_coding	6:27871904-27872315	41.8187	72.7137	0.798081	0.00995	0.74065
ENSG00000125746	EML2	protein_coding	19:45606993-45645629	6.64563	12.0494	0.858478	0.0101	0.74065
ENSG00000155629	PIK3AP1	protein_coding	10:96593311-96720514	1.54789	3.17141	1.03482	0.0101	0.74065
ENSG00000133247	SUV420H2	protein_coding	19:55339852-55348120	2.62355	5.70853	1.1216	0.01	0.74065
ENSG00000129946	SHC2	protein_coding	19:416582-460996	1.23125	4.30803	1.8069	0.0101	0.74065
ENSG00000100097	LGALS1	protein_coding	22:37675607-37679806	450.791	670.667	0.573138	0.01025	0.744281
ENSG00000135916	ITM2C	protein_coding	2:230864638-230879248	19.1384	34.683	0.857753	0.01055	0.762328
ENSG00000123416	TUBA1B	protein_coding	12:49127781-49147869	259.292	375.615	0.534678	0.0108	0.765456
ENSG00000163702	IL17RC	protein_coding	3:9917073-9933630	4.97642	9.86752	0.987578	0.01065	0.765456
ENSG00000124191	TOX2	protein_coding	20:43914863-44069616	0.571106	1.60406	1.4899	0.0107	0.765456
ENSG00000198719	DLL1	protein_coding	6:170282205-170290473	0.312997	1.13532	1.85888	0.01075	0.765456
ENSG00000273703	HIST1H2BM	protein_coding	6:27815043-27815424	27.8659	45.9373	0.721164	0.01095	0.768338
ENSG00000174938	SEZ6L2	protein_coding	16:29871158-29899547	5.51849	9.20267	0.737779	0.0111	0.768338
ENSG00000108387	SEPT4	protein_coding	17:58519836-58692055	3.1756	5.81607	0.873018	0.011	0.768338
ENSG00000100842	EFS	protein_coding	14:23356401-23365752	1.61459	3.34024	1.04878	0.0109	0.768338
ENSG00000132470	ITGB4	protein_coding	17:75721327-75765711	12.5861	28.0023	1.15372	0.0111	0.768338
ENSG00000035862	TIMP2	protein_coding	17:78852976-78925387	80.5915	119.042	0.562777	0.01125	0.77151
ENSG00000021762	OSBPL5	protein_coding	11:3087115-3166739	9.89838	16.3441	0.723509	0.01125	0.77151
ENSG00000160613	PCSK7	protein_coding	11:117199320-117232525	15.3115	31.8051	1.05465	0.01155	0.784817
ENSG00000101335	MYL9	protein_coding	20:36306335-36573391	7.78382	25.9675	1.73815	0.01155	0.784817
ENSG00000168546	GFRA2	protein_coding	8:21690402-21812357	1.08654	0.43462	-1.32191	0.0117	0.787782
ENSG00000164161	HHIP	protein_coding	4:144642921-144745271	2.37325	0.950245	-1.32049	0.01165	0.787782
ENSG00000070961	ATP2B1	protein_coding	12:89561128-89712590	116.008	76.1632	-0.607057	0.0119	0.79403
ENSG00000173530	TNFRSF10D	protein_coding	8:23135587-23164030	49.0192	34.2142	-0.518753	0.01185	0.79403
ENSG00000173801	JUP	protein_coding	17:41754603-41786931	8.23282	13.4844	0.711834	0.01205	0.800433
ENSG00000074181	NOTCH3	protein_coding	19:15159037-15200981	6.57979	12.6297	0.940712	0.01215	0.803473
ENSG00000089127	OAS1	protein_coding	12:112906776-113017751	2.04113	0.798787	-1.35348	0.01245	0.804225
ENSG00000095637	SORBS1	protein_coding	10:95311770-95561414	10.7756	16.2036	0.588545	0.01255	0.804225
ENSG00000137563	GGH	protein_coding	8:63015078-63039171	171.15	259.467	0.600292	0.01255	0.804225
ENSG00000184557	SOCS3	protein_coding	17:78356777-78360077	12.5796	19.255	0.614151	0.01265	0.804225
ENSG00000143333	RGS16	protein_coding	1:182598622-182604408	7.97124	12.5653	0.656567	0.01265	0.804225
ENSG00000140564	FURIN	protein_coding	15:90868591-90883458	7.8465	12.4805	0.669549	0.0125	0.804225
ENSG00000130294	KIF1A	protein_coding	2:240713763-240820308	25.6074	43.7135	0.771521	0.0123	0.804225
ENSG00000064547	LPAR2	protein_coding	19:19623667-19628930	0.915748	1.943	1.08526	0.01235	0.804225
ENSG00000104881	PPP1R13L	protein_coding	19:45379633-45478828	0.345546	1.06832	1.6284	0.01235	0.804225
ENSG00000189067	LITAF	protein_coding	16:11547721-11636381	17.4653	25.794	0.562546	0.0128	0.810284
ENSG00000186007	LEMD1	protein_coding	1:205373251-205469024	12.7486	24.2097	0.925251	0.013	0.81597
ENSG00000153266	FEZF2	protein_coding	3:62369680-62374324	1.31143	3.01854	1.20271	0.013	0.81597
ENSG00000132669	RIN2	protein_coding	20:19886520-20002457	8.71794	13.5343	0.634563	0.0132	0.821561
ENSG00000119125	GDA	protein_coding	9:72114594-72257193	0.998095	1.94494	0.962478	0.0132	0.821561
ENSG00000167535	CACNB3	protein_coding	12:48813793-48828941	3.8828	7.36227	0.923052	0.0134	0.83052
ENSG00000135114	OASL	protein_coding	12:121020291-121039242	0.941316	0.417893	-1.17155	0.01375	0.831342
ENSG00000159388	BTG2	protein_coding	1:203305490-203309602	13.0663	20.2547	0.632409	0.0136	0.831342
ENSG00000196923	PDLIM7	protein_coding	5:177483393-177511274	29.6738	47.8376	0.688954	0.0137	0.831342
ENSG00000116017	ARID3A	protein_coding	19:925780-975934	1.10362	2.28399	1.04932	0.0137	0.831342
ENSG00000249669	MIR143HG	lincRNA	5:149406688-149428678	0.694996	1.47148	1.08219	0.01365	0.831342
ENSG00000173698	GPR64	protein_coding	X:18989308-19122637	1.00609	3.61985	1.84716	0.01375	0.831342
ENSG00000076944	STXBP2	protein_coding	19:7629736-7647873	0.858835	1.63785	0.931353	0.01405	0.846027
ENSG00000198074	AKR1B10	protein_coding	7:134527591-134541408	1.10759	0.268697	-2.04337	0.01445	0.859154
ENSG00000214944	ARHGEF28	protein_coding	5:73626157-73941993	4.94585	7.87717	0.67146	0.0144	0.859154
ENSG00000121310	ECHDC2	protein_coding	1:52895909-52927212	3.63706	6.89853	0.923517	0.01435	0.859154
ENSG00000126458	RRAS	protein_coding	19:49635291-49640201	3.05334	5.87974	0.945364	0.0145	0.859154
ENSG00000166341	DCHS1	protein_coding	11:6621322-6655854	1.08094	1.83009	0.75963	0.0147	0.867534
ENSG00000157680	DGKI	protein_coding	7:137381036-137847092	1.00227	0.477761	-1.06891	0.01485	0.872909
ENSG00000137198	GMPR	protein_coding	6:16238579-16295549	4.89214	8.18291	0.742147	0.015	0.873736
ENSG00000172935	MRGPRF	protein_coding	11:69004393-69018447	3.80597	6.79947	0.83716	0.01505	0.873736
ENSG00000142303	ADAMTS10	protein_coding	19:8580241-8610735	3.35605	7.6719	1.19282	0.0151	0.873736
ENSG00000114854	TNNC1	protein_coding	3:52451101-52454070	0.552359	1.55158	1.49006	0.0151	0.873736
ENSG00000131094	C1QL1	protein_coding	17:44959692-44968071	0.769186	2.66177	1.79098	0.01535	0.884745
ENSG00000171724	VAT1L	protein_coding	16:77788529-77980107	25.3399	35.7338	0.495879	0.0156	0.88878
ENSG00000277075	HIST1H2AE	protein_coding	6:26216974-26217367	76.079	116.078	0.609526	0.0156	0.88878
ENSG00000167123	CERCAM	protein_coding	9:128411750-128437351	9.76588	17.9699	0.879762	0.0155	0.88878
ENSG00000151726	ACSL1	protein_coding	4:184755594-184826818	33.1078	49.3554	0.576039	0.0157	0.89105
ENSG00000055044	NOP58	protein_coding	2:202265715-202303666	95.1155	63.6643	-0.579196	0.0159	0.895539
ENSG00000197903	HIST1H2BK	protein_coding	6:27146417-27146798	66.6661	102.97	0.627204	0.0159	0.895539
ENSG00000143126	CELSR2	protein_coding	1:109250018-109275750	3.48867	5.29651	0.602365	0.01615	0.89686
ENSG00000163545	NUAK2	protein_coding	1:205302058-205321755	6.18247	9.39798	0.604169	0.01635	0.89686
ENSG00000157227	MMP14	protein_coding	14:22836556-22849027	29.038	45.634	0.652168	0.01655	0.89686
ENSG00000243244	STON1	protein_coding	2:48529382-48776517	6.47161	10.176	0.652976	0.0164	0.89686
ENSG00000105767	CADM4	protein_coding	19:43622367-43639839	9.92089	15.6874	0.661065	0.01665	0.89686
ENSG00000133424	LARGE	protein_coding	22:33162225-33922841	4.07604	6.58808	0.69269	0.0162	0.89686
ENSG00000111319	SCNN1A	protein_coding	12:6346842-6391571	3.04868	5.04365	0.726284	0.0166	0.89686
ENSG00000042493	CAPG	protein_coding	2:85394747-85418432	21.2179	37.7623	0.831663	0.01625	0.89686
ENSG00000107551	RASSF4	protein_coding	10:44811023-44995891	11.6213	21.036	0.85609	0.01625	0.89686
ENSG00000129038	LOXL1	protein_coding	15:73908070-73952137	31.9582	61.7213	0.949584	0.0165	0.89686
ENSG00000107742	SPOCK2	protein_coding	10:72059034-72089032	0.750334	1.46814	0.968386	0.01645	0.89686
ENSG00000212864	RNF208	protein_coding	9:137220246-137221581	0.488674	1.38507	1.50301	0.0164	0.89686
ENSG00000108821	COL1A1	protein_coding	17:50183288-50201632	27.3236	50.7386	0.892933	0.01685	0.897838
ENSG00000161381	PLXDC1	protein_coding	17:39057018-39154394	0.539421	1.00305	0.894907	0.0168	0.897838
ENSG00000159403	C1R	protein_coding	12:7080208-7122501	5.74593	11.1029	0.950323	0.01685	0.897838
ENSG00000130433	CACNG6	protein_coding	19:53992287-54012669	0.689177	1.61932	1.23244	0.01695	0.89993
ENSG00000163931	TKT	protein_coding	3:53224706-53256052	255.694	389.308	0.606495	0.0171	0.904651
ENSG00000175183	CSRP2	protein_coding	12:76858714-76880352	231.836	325.323	0.488766	0.0172	0.906703
ENSG00000223953	C1QTNF5	protein_coding	11:119338933-119346673	0.861316	2.88189	1.7424	0.01755	0.921873
ENSG00000139044	B4GALNT3	protein_coding	12:460363-563509	3.14489	5.75895	0.872795	0.0177	0.926467
ENSG00000085465	OVGP1	protein_coding	1:111414313-111427777	1.32906	0.476994	-1.47837	0.01795	0.932959
ENSG00000168003	SLC3A2	protein_coding	11:62856101-62888875	119.845	71.4716	-0.745733	0.01795	0.932959
ENSG00000121966	CXCR4	protein_coding	2:136114348-136118165	29.5415	42.7797	0.534182	0.01805	0.934876
ENSG00000154642	C21orf91	protein_coding	21:17763314-17819386	23.1411	13.0834	-0.822719	0.0183	0.940549
ENSG00000115107	STEAP3	protein_coding	2:119223830-119265652	36.0968	51.9653	0.525678	0.01835	0.940549
ENSG00000142089	IFITM3	protein_coding	11:318639-330122	20.6985	32.6006	0.655368	0.01825	0.940549
ENSG00000244026	FAM86DP	transcribed_unprocessed_pseudogene	3:75415069-75435110	15.4302	9.33753	-0.72464	0.01845	0.941031
ENSG00000171298	GAA	protein_coding	17:80101555-80119879	9.70102	15.4698	0.673243	0.0185	0.941031
ENSG00000163703	CRELD1	protein_coding	3:9933821-9945413	7.98173	13.1411	0.719313	0.01855	0.941031
ENSG00000143674	MLK4	protein_coding	1:233327767-233385148	7.25044	10.9501	0.594807	0.01865	0.942875
ENSG00000196747	HIST1H2AI	protein_coding	6:27808198-27808701	47.7544	73.7756	0.627511	0.0188	0.947226
ENSG00000124787	RPP40	protein_coding	6:4994731-5004063	17.2079	9.99176	-0.784257	0.01895	0.948332
ENSG00000072195	SPEG	protein_coding	2:219434845-219538772	13.9502	25.4943	0.869891	0.01895	0.948332
ENSG00000117632	STMN1	protein_coding	1:25884180-25906991	94.9258	141.936	0.580364	0.0192	0.957608
ENSG00000163975	MFI2	protein_coding	3:196988620-197029816	0.688517	1.56714	1.18657	0.0196	0.974278
ENSG00000185189	NRBP2	protein_coding	8:143833269-143840974	10.1931	16.466	0.691901	0.01975	0.97441
ENSG00000065054	SLC9A3R2	protein_coding	16:2025355-2039026	7.45146	12.9233	0.79438	0.0198	0.97441
ENSG00000064687	ABCA7	protein_coding	19:1040100-1065572	1.08666	2.01696	0.892282	0.0197	0.97441
ENSG00000172318	B3GALT1	protein_coding	2:167814773-167941144	8.99308	5.9913	-0.585946	0.01995	0.975311
ENSG00000064666	CNN2	protein_coding	19:1026580-1039068	57.5829	93.0211	0.691918	0.01995	0.975311
ENSG00000056998	GYG2	protein_coding	X:2828787-2882818	3.49635	6.01669	0.783121	0.0201	0.979412
ENSG00000088881	EBF4	protein_coding	20:2692877-2760108	0.310091	1.16803	1.91331	0.02055	0.998056
ENSG00000238862	SNORD19B	snoRNA	3:52495337-52770949	14.0874	0.103736	-7.08535	0.3936	0.999787
ENSG00000212552	SNORD91B	snoRNA	17:2054153-2381058	9.81751	0.0841049	-6.86702	0.20505	0.999787
ENSG00000200413	SNORD114-26	snoRNA	14:100967651-100987280	27.3874	0.936275	-4.87044	0.15825	0.999787
ENSG00000202529	SNORD18B	snoRNA	15:66498014-66565979	55.7796	3.31368	-4.07323	0.21975	0.999787
ENSG00000069482	GAL	protein_coding	11:68683778-68691175	1.45815	0.0915907	-3.99279	0.07965	0.999787
ENSG00000199363	SNORA63	snoRNA	3:183447607-183456013	1.08079	0.0854945	-3.66011	0.13595	0.999787
ENSG00000212309	SNORD70	snoRNA	2:202265715-202303666	2.76234	0.24841	-3.4751	0.1508	0.999787
ENSG00000235448	LURAP1L-AS1	antisense	9:12685438-12822131	1.48911	0.137454	-3.43743	0.0795	0.999787
ENSG00000015592	STMN4	protein_coding	8:27235322-27258420	0.934879	0.0922923	-3.3405	0.02175	0.999787
ENSG00000201240	SNORD114-9	snoRNA	14:100960508-100967040	8.13917	0.813768	-3.32219	0.10015	0.999787
ENSG00000253945	RP11-328L11.1	processed_pseudogene	8:95204455-95810136	1.04539	0.107568	-3.28072	0.17525	0.999787
ENSG00000207280	SNORD20	snoRNA	2:231453530-231483641	11.552	1.23434	-3.22633	0.19985	0.999787
ENSG00000201487	SNORD45B	snoRNA	1:75724346-75795079	27.9042	3.16458	-3.14039	0.19995	0.999787
ENSG00000200259	SNORD35A	snoRNA	19:49446297-49492308	20.9648	2.62091	-2.99983	0.28145	0.999787
ENSG00000238793	SNORD124	snoRNA	17:40019096-40100725	15.6114	1.96553	-2.98962	0.2009	0.999787
ENSG00000277512	SNORD65	snoRNA	17:16438821-16492153	409.158	52.993	-2.94878	0.33675	0.999787
ENSG00000212534	SNORD70	snoRNA	2:202265715-202303666	11.057	1.4471	-2.93372	0.2099	0.999787
ENSG00000253602	Metazoa_SRP	misc_RNA	8:142212079-142403240	1.11981	0.147677	-2.92275	0.17715	0.999787
ENSG00000238344	SNORD126	snoRNA	14:20311367-20333312	11.4721	1.51339	-2.92228	0.20825	0.999787
ENSG00000207086	Y_RNA	misc_RNA	2:9583971-9631014	0.944288	0.126289	-2.9025	0.3348	0.999787
ENSG00000212264	SNORD65	snoRNA	7:23298738-23470467	2.17989	0.300573	-2.85847	0.3827	0.999787
ENSG00000272741	RP11-447L10.1	protein_coding	3:196211486-196338503	1.26425	0.182863	-2.78944	0.20695	0.999787
ENSG00000200243	RN7SKP79	misc_RNA	5:6848126-6848462	1.46818	0.217594	-2.75432	0.1617	0.999787
ENSG00000278715	SNORD116-20	snoRNA	15:24823646-25439028	5.46015	0.811194	-2.75082	0.19045	0.999787
ENSG00000229686	SNORD56	snoRNA	20:2652144-2658393	107.837	16.8985	-2.67388	0.30915	0.999787
ENSG00000238423	SNORD42B	snoRNA	17:28719392-28743455	69.9329	11.0397	-2.66327	0.2677	0.999787
ENSG00000206979	SNORD61	snoRNA	X:136840930-136880764	109.909	17.4614	-2.65407	0.30035	0.999787
ENSG00000199673	SNORD16	snoRNA	15:66498014-66565979	20.6773	3.28753	-2.65297	0.2018	0.999787
ENSG00000238597	SNORD4B	snoRNA	17:28719392-28743455	22.9599	3.6923	-2.63653	0.2964	0.999787
ENSG00000200632	SNORD113-7	snoRNA	14:100937400-100960199	37.5426	6.07411	-2.62778	0.331	0.999787
ENSG00000207421	SNORD38B	snoRNA	1:44739817-44778779	10.2701	1.66649	-2.62356	0.40745	0.999787
ENSG00000212378	SNORD78	snoRNA	2:72175983-72826041	8.29838	1.35613	-2.61334	0.2151	0.999787
ENSG00000272474	SNORD113-5	snoRNA	14:100937400-100960199	32.6748	5.44418	-2.58539	0.31125	0.999787
ENSG00000277370	SNORD49A	snoRNA	17:16438821-16492153	505.542	85.4135	-2.5653	0.29395	0.999787
ENSG00000274802	SNORD91	snoRNA	17:2054153-2381058	18.693	3.21779	-2.53836	0.2407	0.999787
ENSG00000272296	SNORD96A	snoRNA	5:181236908-181272307	276.212	50.3867	-2.45466	0.3492	0.999787
ENSG00000207031	SNORD59A	snoRNA	12:56638174-56646068	90.0591	16.4664	-2.45134	0.3908	0.999787
ENSG00000224666	RP1-50J22.4	antisense	6:36354641-36491143	1.1615	0.21273	-2.44889	0.239	0.999787
ENSG00000275996	SNORD27	snoRNA	11:62851987-62855914	419.375	76.8406	-2.4483	0.44175	0.999787
ENSG00000222185	SNORD113	snoRNA	14:100998466-100998541	4.65165	0.853628	-2.44606	0.37185	0.999787
ENSG00000226572	SNORD57	snoRNA	20:2652144-2658393	81.4894	15.1022	-2.43185	0.50715	0.999787
ENSG00000206611	SNORD24	snoRNA	9:133348213-133351426	51.6303	9.67508	-2.41587	0.446	0.999787
ENSG00000212452	SNORD69	snoRNA	3:52495337-52770949	115.286	21.7979	-2.40296	0.33055	0.999787
ENSG00000222345	SNORD19	snoRNA	3:52495337-52770949	125.799	24.5366	-2.35811	0.32765	0.999787
ENSG00000207118	SNORD14D	snoRNA	11:123057488-123063230	28.8747	5.68738	-2.34397	0.35135	0.999787
ENSG00000202270	SNORD114-12	snoRNA	14:100967651-100987280	186.782	36.7901	-2.34396	0.16475	0.999787
ENSG00000275175	CTD-2313J17.7	lincRNA	15:92819597-92819992	1.03335	0.206789	-2.32109	0.23305	0.999787
ENSG00000200623	SNORD18A	snoRNA	15:66498014-66565979	247.704	50.1746	-2.30358	0.3181	0.999787
ENSG00000200879	SNORD14E	snoRNA	11:123057488-123063230	33.1729	6.72061	-2.30334	0.34555	0.999787
ENSG00000274091	SNORD1C	snoRNA	17:76557765-76586956	33.0917	6.71493	-2.30103	0.3416	0.999787
ENSG00000265706	SNORD53_SNORD92	snoRNA	2:28894642-28948222	18.3393	3.76972	-2.28241	0.3188	0.999787
ENSG00000239195	SNORD5	snoRNA	11:93661638-93814695	442.141	91.5205	-2.27234	0.23535	0.999787
ENSG00000206602	SNORD58A	snoRNA	18:49477249-49492565	126.199	26.1255	-2.27217	0.39805	0.999787
ENSG00000221740	SNORD93	snoRNA	7:22854177-22861402	33.3563	6.94348	-2.26423	0.1831	0.999787
ENSG00000202048	SNORD114-20	snoRNA	14:100967651-100987280	14.6634	3.07441	-2.25384	0.22505	0.999787
ENSG00000241032	RN7SL709P	misc_RNA	8:37908737-37909037	1.81995	0.384617	-2.2424	0.5001	0.999787
ENSG00000200612	SNORD114-25	snoRNA	14:100967651-100987280	17.7454	3.80652	-2.2209	0.27265	0.999787
ENSG00000221500	SNORD100	snoRNA	6:132814440-132817564	103.532	22.2302	-2.21949	0.3161	0.999787
ENSG00000239043	SNORD127	snoRNA	14:45084098-45135319	54.3262	11.7392	-2.21032	0.3753	0.999787
ENSG00000265236	SNORD84	snoRNA	6:31528716-31558829	4.2915	0.927462	-2.21012	0.475	0.999787
ENSG00000201675	SNORD32A	snoRNA	19:49446297-49492308	114.608	25.0713	-2.19259	0.5658	0.999787
ENSG00000270617	URGCP-MRPS24	protein_coding	7:43866557-43926411	2.94161	0.644288	-2.19083	0.3085	0.999787
ENSG00000208797	SNORD73A	snoRNA	4:151099572-151325632	1.79027	0.395986	-2.17666	0.5898	0.999787
ENSG00000201823	SNORD48	snoRNA	6:31834607-31839766	281.706	62.3495	-2.17574	0.22885	0.999787
ENSG00000252787	SNORD19	snoRNA	3:52495337-52770949	25.2936	5.60248	-2.17463	0.2903	0.999787
ENSG00000238300	SNORD121B	snoRNA	9:33921692-34048949	4.06254	0.916816	-2.14768	0.2488	0.999787
ENSG00000201839	SNORD114-3	snoRNA	14:100937400-100960199	77.9773	18.0032	-2.1148	0.30405	0.999787
ENSG00000200215	SNORD113-6	snoRNA	14:100937400-100960199	17.9278	4.1575	-2.10841	0.28755	0.999787
ENSG00000212175	SNORA12	snoRNA	2:55547291-55618880	1.4751	0.345712	-2.09317	0.1946	0.999787
ENSG00000201785	SNORD117	snoRNA	6:31528716-31558829	12.4725	2.9281	-2.09072	0.31715	0.999787
ENSG00000275662	SNORD112	snoRNA	14:100894769-100935999	2.77958	0.66675	-2.05965	0.2981	0.999787
ENSG00000222365	SNORD12B	snoRNA	20:49219294-49295738	436.179	104.68	-2.05893	0.28635	0.999787
ENSG00000278852	NPPA-AS1_2	misc_RNA	1:11761786-11848345	1.12785	0.270997	-2.05723	0.17795	0.999787
ENSG00000239112	SNORD123	snoRNA	5:9546199-9550609	66.9101	16.1237	-2.05304	0.1731	0.999787
ENSG00000263764	SNORD43	snoRNA	22:39312881-39320389	2568.19	623.456	-2.04239	0.3285	0.999787
ENSG00000199575	SNORD114-1	snoRNA	14:100937400-100960199	70.5773	17.3281	-2.02609	0.3632	0.999787
ENSG00000209042	SNORD12C	snoRNA	20:49219294-49295738	297.165	74.7783	-1.99057	0.4369	0.999787
ENSG00000238886	SNORD121A	snoRNA	9:33921692-34048949	3.04404	0.775181	-1.97338	0.3699	0.999787
ENSG00000200367	SNORD113-8	snoRNA	14:100937400-100960199	58.1753	14.8675	-1.96825	0.4399	0.999787
ENSG00000268545	VN1R107P	unprocessed_pseudogene	19:57363476-57477570	1.13003	0.292569	-1.94952	0.17915	0.999787
ENSG00000200480	SNORD114-28	snoRNA	14:100989129-100989201	10.3479	2.71241	-1.93169	0.4275	0.999787
ENSG00000221514	SNORD111B	snoRNA	16:70523787-70577670	2.43637	0.641802	-1.92453	0.37275	0.999787
ENSG00000238649	SNORD42A	snoRNA	17:28719392-28743455	455.608	120.236	-1.92192	0.40725	0.999787
ENSG00000254341	SNORD87	snoRNA	8:66870748-66926398	18.0609	4.7861	-1.91595	0.3929	0.999787
ENSG00000201569	SNORD114-17	snoRNA	14:100967651-100987280	2.81831	0.747507	-1.91467	0.287	0.999787
ENSG00000201031	Y_RNA	misc_RNA	3:149030126-149102823	1.66631	0.445425	-1.9034	0.271	0.999787
ENSG00000238578	SNORD4A	snoRNA	17:28719392-28743455	22.067	5.95775	-1.88905	0.3597	0.999787
ENSG00000251896	SNORD116-27	snoRNA	15:24823646-25439028	2.93996	0.796079	-1.88481	0.2974	0.999787
ENSG00000207375	SNORD116-23	snoRNA	15:24823646-25439028	1.4016	0.387532	-1.85469	0.4048	0.999787
ENSG00000206754	SNORD101	snoRNA	6:132814440-132817564	49.535	13.7922	-1.84459	0.4229	0.999787
ENSG00000169429	CXCL8	protein_coding	4:73740505-73743716	0.936921	0.263865	-1.82813	0.1571	0.999787
ENSG00000221116	SNORD110	snoRNA	20:2652144-2658393	88.9481	25.0791	-1.82648	0.4951	0.999787
ENSG00000264549	SNORD95	snoRNA	5:181236908-181272307	92.2433	26.1136	-1.82064	0.45745	0.999787
ENSG00000274544	SNORD28	snoRNA	11:62851987-62855914	59.4946	17.0666	-1.80159	0.35105	0.999787
ENSG00000207047	SNORD51	snoRNA	2:206114816-206162928	2.40507	0.700823	-1.77895	0.442	0.999787
ENSG00000163467	TSACC	protein_coding	1:156308967-156367873	1.62764	0.481734	-1.75648	0.08075	0.999787
ENSG00000202400	SNORD82	snoRNA	2:231453530-231483641	13.322	3.96068	-1.74999	0.42985	0.999787
ENSG00000263647	RP11-927P21.5	unprocessed_pseudogene	17:64749662-64837154	1.16938	0.352225	-1.73118	0.3781	0.999787
ENSG00000253540	FAM86HP	transcribed_unprocessed_pseudogene	3:130081830-130120579	1.65854	0.499779	-1.73055	0.0282	0.999787
ENSG00000272344	SNORD114-21	snoRNA	14:100967651-100987280	12.1763	3.72994	-1.70686	0.3732	0.999787
ENSG00000185745	IFIT1	protein_coding	10:89213568-89414557	20.8683	6.40981	-1.70296	0.0247	0.999787
ENSG00000256566	RP4-734P14.4	protein_coding	20:2461633-2524702	1.32432	0.408714	-1.69609	0.31515	0.999787
ENSG00000209702	SNORD41	snoRNA	19:12699193-12724011	40.712	12.6209	-1.68963	0.48795	0.999787
ENSG00000212296	SNORD72	snoRNA	5:40825261-40835335	2.27679	0.706503	-1.68823	0.43055	0.999787
ENSG00000206808	Y_RNA	misc_RNA	11:33039416-33191598	1.1764	0.366151	-1.68387	0.297	0.999787
ENSG00000132639	SNAP25	protein_coding	20:9986087-10368776	2.11289	0.669878	-1.65725	0.139	0.999787
ENSG00000200608	SNORD114-11	snoRNA	14:100967651-100987280	1.30557	0.417928	-1.64335	0.38315	0.999787
ENSG00000202093	SNORD58C	snoRNA	18:49477249-49492565	27.6725	8.90396	-1.63593	0.45115	0.999787
ENSG00000201912	RN7SKP189	misc_RNA	X:145057107-145057437	2.41303	0.777156	-1.63457	0.02445	0.999787
ENSG00000206775	SNORD37	snoRNA	19:3976055-3985469	265.241	86.2326	-1.621	0.44535	0.999787
ENSG00000199753	SNORD104	snoRNA	17:64145969-64146476	1447.92	472.44	-1.61577	0.1511	0.999787
ENSG00000221539	SNORD99	snoRNA	1:28553084-28582983	728.519	238.307	-1.61215	0.19235	0.999787
ENSG00000260342	RP11-1035H13.3	protein_coding	16:18781294-18801678	1.99279	0.657968	-1.5987	0.3609	0.999787
ENSG00000268083	AC104534.3	protein_coding	19:38815421-38852347	7.77135	2.56654	-1.59834	0.40475	0.999787
ENSG00000207174	SNORD116-15	snoRNA	15:24823646-25439028	1.83708	0.609464	-1.5918	0.5309	0.999787
ENSG00000223224	SNORD71	snoRNA	16:71728999-71809201	65.376	21.7135	-1.59017	0.514	0.999787
ENSG00000255252	RP1-65P5.3	antisense	11:31784791-32105755	2.30713	0.766355	-1.59002	0.33275	0.999787
ENSG00000238942	SNORD2	snoRNA	3:186781779-186807058	489.835	163.529	-1.58275	0.39255	0.999787
ENSG00000133636	NTS	protein_coding	12:85874294-85882992	1.00994	0.337985	-1.57924	0.04885	0.999787
ENSG00000212447	SNORD90	snoRNA	9:122844555-122905341	26.6472	8.99874	-1.56619	0.5727	0.999787
ENSG00000206630	SNORD60	snoRNA	16:2154796-2155358	187.294	63.2559	-1.56604	0.20985	0.999787
ENSG00000276788	SNORD26	snoRNA	11:62851987-62855914	1175.63	400.277	-1.55436	0.27555	0.999787
ENSG00000206620	SNORD45C	snoRNA	1:75724346-75795079	64.194	21.8658	-1.55376	0.56795	0.999787
ENSG00000228798	AP000473.5	lincRNA	21:16630826-16640683	1.5097	0.52392	-1.52684	0.05425	0.999787
ENSG00000219274	RPS20P2	processed_pseudogene	16:1329077-1329777	1.11912	0.393414	-1.50824	0.0656	0.999787
ENSG00000199691	RN7SKP173	misc_RNA	20:38748441-38772520	1.67583	0.590562	-1.50472	0.4175	0.999787
ENSG00000202314	SNORD6	snoRNA	11:93661638-93814695	57.8166	20.3949	-1.50328	0.51815	0.999787
ENSG00000111341	MGP	protein_coding	12:14803571-14906586	6.27863	2.22295	-1.49798	0.0955	0.999787
ENSG00000130558	OLFM1	protein_coding	9:135075421-135121179	1.18401	0.427544	-1.46954	0.1066	0.999787
ENSG00000251733	SCARNA8	scaRNA	9:19053142-19103119	1.03707	0.374519	-1.46939	0.3476	0.999787
ENSG00000212304	SNORD12	snoRNA	20:49219294-49295738	681.203	247.217	-1.46231	0.2677	0.999787
ENSG00000207500	SNORD102	snoRNA	13:27251308-27256691	533.558	194.941	-1.45261	0.5059	0.999787
ENSG00000200406	SNORD114-23	snoRNA	14:100967651-100987280	13.9071	5.13363	-1.43777	0.49135	0.999787
ENSG00000248583	RP11-241F15.1	unprocessed_pseudogene	4:49486925-49489554	1.14271	0.427444	-1.41866	0.0895	0.999787
ENSG00000202031	SNORD38A	snoRNA	1:44739817-44778779	43.0201	16.1327	-1.41502	0.50045	0.999787
ENSG00000207241	SNORD45A	snoRNA	1:75724346-75795079	75.3618	28.4005	-1.40792	0.6211	0.999787
ENSG00000243562	RN7SL838P	misc_RNA	11:417932-442011	1.37204	0.518159	-1.40485	0.51265	0.999787
ENSG00000256514	AP003419.11	protein_coding	11:67317870-67425607	1.8246	0.695036	-1.39242	0.4542	0.999787
ENSG00000175197	DDIT3	protein_coding	12:57460134-57520517	14.0933	5.41377	-1.38031	0.06895	0.999787
ENSG00000256268	RP11-221N13.3	lincRNA	12:65278642-65642372	0.988898	0.380238	-1.37892	0.20975	0.999787
ENSG00000201950	SNORD113-9	snoRNA	14:100937400-100960199	6.36396	2.46605	-1.36772	0.4765	0.999787
ENSG00000275084	SNORD91B	snoRNA	17:2054153-2381058	6.32442	2.47358	-1.35433	0.5559	0.999787
ENSG00000278000	AC139100.4	sense_intronic	18:80147923-80247546	0.955034	0.374231	-1.35162	0.3332	0.999787
ENSG00000275127	SNORD116-22	snoRNA	15:24823646-25439028	10.8906	4.27908	-1.34771	0.46645	0.999787
ENSG00000200831	SNORD36B	snoRNA	9:133348213-133351426	2.12139	0.845807	-1.32661	0.7014	0.999787
ENSG00000201754	SNORD52	snoRNA	6:31834607-31839766	46.1942	18.4698	-1.32254	0.67415	0.999787
ENSG00000199593	SNORD114-14	snoRNA	14:100967651-100987280	26.5246	10.6215	-1.32034	0.54175	0.999787
ENSG00000110852	CLEC2B	protein_coding	12:9852983-9870136	1.1511	0.46616	-1.30412	0.07735	0.999787
ENSG00000201700	SNORD113-3	snoRNA	14:100894769-100935999	0.97801	0.397115	-1.30029	0.44125	0.999787
ENSG00000222720	AC027307.1	miRNA	19:1554668-1568058	2.67315	1.08595	-1.29959	0.3888	0.999787
ENSG00000124233	SEMG1	protein_coding	20:45206996-45209772	1.19675	0.486452	-1.29876	0.0557	0.999787
ENSG00000256206	PSMA1	protein_coding	11:14443439-14643635	0.961746	0.400091	-1.26533	0.40485	0.999787
ENSG00000202532	RNU6-395P	snRNA	2:127843550-127845687	2.8076	1.18393	-1.24576	0.43935	0.999787
ENSG00000260318	COX6CP1	processed_pseudogene	16:11851648-11916082	0.991715	0.418243	-1.24558	0.41025	0.999787
ENSG00000202293	SNORD114-22	snoRNA	14:100967651-100987280	26.9211	11.4155	-1.23775	0.5529	0.999787
ENSG00000237580	GCSHP3	processed_pseudogene	2:206114816-206162928	1.33499	0.56723	-1.23482	0.4153	0.999787
ENSG00000119917	IFIT3	protein_coding	10:89213568-89414557	15.4362	6.56139	-1.23425	0.0657	0.999787
ENSG00000241772	AC092620.2	3prime_overlapping_ncrna	2:138501800-138574458	1.00259	0.426944	-1.23162	0.43435	0.999787
ENSG00000261970	RP11-342L8.2	processed_pseudogene	6:79552793-79553160	1.18473	0.505059	-1.23003	0.12	0.999787
ENSG00000274430	JPX_1	misc_RNA	X:73944323-74293574	4.23333	1.82665	-1.2126	0.4067	0.999787
ENSG00000200983	SNORA45A	snoRNA	11:8682410-8910951	4.61331	2.00232	-1.20413	0.42525	0.999787
ENSG00000274213	RP11-670E13.6	lincRNA	17:56914185-56914533	0.929643	0.405984	-1.19525	0.3719	0.999787
ENSG00000254165	RP11-503E24.2	antisense	8:42416474-42555193	1.36677	0.59746	-1.19386	0.3385	0.999787
ENSG00000275043	SNORD25	snoRNA	11:62851987-62855914	160.281	70.9875	-1.17497	0.5936	0.999787
ENSG00000212769	HMGN2P8	processed_pseudogene	10:84081428-84081995	2.18606	0.973819	-1.16661	0.1256	0.999787
ENSG00000227008	RP3-417G15.1	processed_pseudogene	X:133535744-133985895	2.13872	0.955199	-1.16287	0.33375	0.999787
ENSG00000259684	RP11-120K9.2	antisense	15:50552472-50686815	4.58216	2.05078	-1.15986	0.37215	0.999787
ENSG00000255886	RP11-196H14.2	antisense	12:63844292-64162221	1.41895	0.637755	-1.15375	0.33435	0.999787
ENSG00000181016	LSMEM1	protein_coding	7:112422967-112491062	1.29261	0.58183	-1.15162	0.06465	0.999787
ENSG00000160345	C9orf116	protein_coding	9:135495180-135506447	51.4445	23.214	-1.14802	0.05455	0.999787
ENSG00000274721	SPRY4-IT1_2	misc_RNA	5:142310426-142698070	1.0865	0.491586	-1.14417	0.45575	0.999787
ENSG00000073910	FRY	protein_coding	13:32025313-32299122	2.07556	0.939273	-1.14389	0.0651	0.999787
ENSG00000180071	ANKRD18A	protein_coding	9:38540566-38624990	2.37346	1.0779	-1.13876	0.0842	0.999787
ENSG00000231409	RP11-83J16.1	processed_pseudogene	15:34851781-34969839	2.28109	1.04442	-1.12702	0.4082	0.999787
ENSG00000197826	C4orf22	protein_coding	4:80266598-80963756	1.02172	0.467832	-1.12694	0.07755	0.999787
ENSG00000279208	bP-21264C1.1	unprocessed_pseudogene	21:9369284-9376645	3.45223	1.59688	-1.11227	0.0256	0.999787
ENSG00000207245	SNORD116-29	snoRNA	15:24823646-25439028	8.07019	3.75151	-1.10513	0.5598	0.999787
ENSG00000264294	SNORD55	snoRNA	1:44739817-44778779	19.7365	9.25512	-1.09254	0.5712	0.999787
ENSG00000228318	AP001610.5	antisense	21:41420303-41459214	1.34838	0.634712	-1.08706	0.35215	0.999787
ENSG00000206621	SNORD116-14	snoRNA	15:24823646-25439028	2.24254	1.06413	-1.07547	0.54555	0.999787
ENSG00000221241	SNORD88A	snoRNA	19:50797703-50804929	3.10814	1.48678	-1.06386	0.60515	0.999787
ENSG00000230092	RP11-206L10.8	transcribed_unprocessed_pseudogene	1:778769-819837	1.50853	0.725135	-1.05682	0.44515	0.999787
ENSG00000209480	SNORD83B	snoRNA	22:39312881-39320389	9.41558	4.52876	-1.05593	0.62905	0.999787
ENSG00000277846	SNORD30	snoRNA	11:62851987-62855914	67.8385	32.7643	-1.04998	0.5911	0.999787
ENSG00000277578	Metazoa_SRP	misc_RNA	15:84631450-84654343	2.11825	1.02608	-1.04573	0.40835	0.999787
ENSG00000235559	NOP56P1	processed_pseudogene	6:28783632-28784004	1.99076	0.965304	-1.04427	0.1134	0.999787
ENSG00000265753	RN7SL444P	misc_RNA	1:151280023-151327715	1.62869	0.796219	-1.03248	0.47955	0.999787
ENSG00000271324	RP11-10C24.2	lincRNA	3:33793643-33794145	1.10336	0.540001	-1.03087	0.20835	0.999787
ENSG00000279899	AC006157.2	protein_coding	Y:2935070-3002626	2.29851	1.12823	-1.02664	0.46885	0.999787
ENSG00000186854	TRABD2A	protein_coding	2:84821649-84907008	1.21537	0.598397	-1.02222	0.20125	0.999787
ENSG00000220988	SNORD88C	snoRNA	19:50797703-50804929	215.428	106.315	-1.01886	0.4634	0.999787
ENSG00000230629	RPS23P8	processed_pseudogene	X:70962963-70963293	3.24219	1.60254	-1.01661	0.1553	0.999787
ENSG00000261465	RP11-626G11.5	antisense	16:18983933-19080095	1.15828	0.572883	-1.01567	0.1924	0.999787
ENSG00000168961	LGALS9	protein_coding	17:27456713-27649560	1.15771	0.572659	-1.01553	0.0305	0.999787
ENSG00000162814	SPATA17	protein_coding	1:217631323-217871696	1.94384	0.96372	-1.01222	0.1403	0.999787
ENSG00000269888	RP11-3P17.5	lincRNA	3:161426426-161448242	5.9017	2.92993	-1.01026	0.31515	0.999787
ENSG00000166592	RRAD	protein_coding	16:66921678-66925644	1.41081	0.701917	-1.00715	0.23755	0.999787
ENSG00000181804	SLC9A9	protein_coding	3:143265221-143848531	1.24944	0.622287	-1.00563	0.0471	0.999787
ENSG00000102904	TSNAXIP1	protein_coding	16:67806764-67872567	1.42751	0.713562	-1.00039	0.0329	0.999787
ENSG00000120251	GRIA2	protein_coding	4:157204181-157366075	1.93492	0.973655	-0.99079	0.03145	0.999787
ENSG00000269667	RP11-542M13.2	lincRNA	16:85981749-85984723	1.46398	0.737712	-0.988767	0.13105	0.999787
ENSG00000238531	SNORD105B	snoRNA	19:10106222-10119920	117.702	59.49	-0.984418	0.658	0.999787
ENSG00000217801	RP11-465B22.3	transcribed_unprocessed_pseudogene	1:1059733-1069355	3.07049	1.55281	-0.983583	0.0916	0.999787
ENSG00000173926	MARCH3	protein_coding	5:126867713-127030808	1.72216	0.878661	-0.970844	0.11365	0.999787
ENSG00000277170	RP11-295D4.4	sense_intronic	16:4425804-4456775	1.08678	0.556303	-0.966116	0.473	0.999787
ENSG00000133106	EPSTI1	protein_coding	13:42886387-42992271	1.71365	0.877906	-0.964933	0.0609	0.999787
ENSG00000270223	RP13-36G14.4	sense_intronic	X:73944323-74293574	1.54828	0.794375	-0.962778	0.4492	0.999787
ENSG00000240476	LINC00973	lincRNA	3:98902423-99018562	3.61654	1.85751	-0.96124	0.0494	0.999787
ENSG00000139117	CPNE8	protein_coding	12:38646821-38909592	1.35574	0.69694	-0.959972	0.0588	0.999787
ENSG00000272812	RP5-855D21.3	sense_intronic	8:213185-247342	0.945154	0.489477	-0.949308	0.47055	0.999787
ENSG00000253641	RP11-981G7.2	lincRNA	8:10474564-10481974	0.985096	0.512093	-0.943857	0.35245	0.999787
ENSG00000185267	CDNF	protein_coding	10:14819249-14871741	0.941365	0.490545	-0.940368	0.16075	0.999787
ENSG00000272654	RP11-422P24.11	lincRNA	1:153977742-153979160	2.1841	1.13835	-0.940096	0.05965	0.999787
ENSG00000274998	SNORA17	snoRNA	9:136712569-136728184	1.21275	0.632764	-0.93854	0.59015	0.999787
ENSG00000256304	CCDC150P1	processed_pseudogene	12:122271431-122422632	0.956368	0.499216	-0.937901	0.35665	0.999787
ENSG00000236326	RP3-486I3.5	antisense	6:116100848-116249497	2.42082	1.26442	-0.937021	0.4744	0.999787
ENSG00000254963	CTD-2562J17.9	antisense	11:75264181-75351705	0.934095	0.489186	-0.933186	0.51365	0.999787
ENSG00000128965	CHAC1	protein_coding	15:40952961-40956519	1.84798	0.968984	-0.931407	0.04815	0.999787
ENSG00000112183	RBM24	protein_coding	6:17281345-17293875	1.15758	0.60813	-0.928665	0.1003	0.999787
ENSG00000272993	RP11-196G18.24	lincRNA	1:149842187-149886652	3.23702	1.71663	-0.915085	0.51925	0.999787
ENSG00000225826	LINC00626	lincRNA	1:168786938-168792886	1.84766	0.985859	-0.90625	0.0947	0.999787
ENSG00000259955	CTD-2547G23.2	antisense	16:25236000-25257931	3.22135	1.72013	-0.905148	0.56155	0.999787
ENSG00000273687	RP5-837J1.6	antisense	17:34927858-35121522	1.41888	0.757984	-0.904517	0.4384	0.999787
ENSG00000277959	RP11-45A17.2	antisense	10:131966454-131981931	0.928771	0.497638	-0.900224	0.4508	0.999787
ENSG00000172738	TMEM217	protein_coding	6:37212179-37332970	1.66371	0.894727	-0.894886	0.21685	0.999787
ENSG00000278139	RP4-533D7.6	protein_coding	1:46040139-46185958	3.70398	2.00352	-0.886538	0.67015	0.999787
ENSG00000261889	RP11-473M20.16	lincRNA	16:3156735-3157483	2.23467	1.2105	-0.884458	0.09995	0.999787
ENSG00000265078	RN7SL664P	misc_RNA	3:48094800-48095105	2.96355	1.60592	-0.883928	0.17335	0.999787
ENSG00000033122	LRRC7	protein_coding	1:69568397-70205620	1.16846	0.633692	-0.882752	0.07975	0.999787
ENSG00000251815	SNORD116-26	snoRNA	15:24823646-25439028	1.70666	0.925885	-0.882274	0.641	0.999787
ENSG00000276112	AL353644.6	miRNA	KI270733.1:124757-124937	1.93093	1.04808	-0.881553	0.64345	0.999787
ENSG00000256341	RP11-21A7A.3	antisense	11:63974606-64166106	2.1073	1.14424	-0.881012	0.47135	0.999787
ENSG00000207279	SNORD116-24	snoRNA	15:24823646-25439028	16.7821	9.13246	-0.877844	0.5925	0.999787
ENSG00000253424	CTC-436K13.3	lincRNA	5:158256136-158258436	1.16066	0.632195	-0.876505	0.2469	0.999787
ENSG00000272087	RP11-379F4.7	lincRNA	3:158693119-158693768	1.31622	0.717424	-0.875507	0.1934	0.999787
ENSG00000258666	RP11-638I2.8	antisense	14:100333787-100530303	2.71179	1.47888	-0.874736	0.50855	0.999787
ENSG00000105792	CFAP69	protein_coding	7:90245173-90311063	1.08368	0.591617	-0.873198	0.148	0.999787
ENSG00000211591	MIR762	miRNA	16:30833625-30895220	1.37816	0.754823	-0.868531	0.5939	0.999787
ENSG00000279007	FKSG56	protein_coding	9:92210206-92293716	1.98178	1.08709	-0.866332	0.44995	0.999787
ENSG00000235681	AC008746.5	processed_pseudogene	19:54444812-54463711	1.52519	0.838685	-0.862786	0.49475	0.999787
ENSG00000221066	SNORD111	snoRNA	16:70523787-70577670	7.75473	4.26556	-0.862342	0.6378	0.999787
ENSG00000164440	TXLNB	protein_coding	6:139135111-139292139	2.03441	1.12256	-0.85782	0.09145	0.999787
ENSG00000204815	TTC25	protein_coding	17:41930634-41965651	1.33256	0.736501	-0.855444	0.078	0.999787
ENSG00000229729	RP11-159G9.5	lincRNA	3:88051943-88168729	7.95377	4.40101	-0.853803	0.1748	0.999787
ENSG00000226149	RP1-69D17.4	lincRNA	6:129526625-129552587	1.56387	0.86612	-0.852484	0.17815	0.999787
ENSG00000269900	RMRP	lincRNA	9:35657750-35658018	20.2257	11.2034	-0.852258	0.6717	0.999787
ENSG00000157654	PALM2-AKAP2	protein_coding	9:109640787-110172512	1.1962	0.662793	-0.851822	0.50725	0.999787
ENSG00000272667	RP11-395A13.2	lincRNA	2:127886555-127887185	2.89167	1.60238	-0.851686	0.1883	0.999787
ENSG00000260252	RP11-384M15.3	antisense	16:72044288-72176878	5.35437	2.96882	-0.850829	0.46545	0.999787
ENSG00000197208	SLC22A4	protein_coding	5:132184875-132395614	1.20948	0.671284	-0.849387	0.3429	0.999787
ENSG00000154589	LY96	protein_coding	8:73991351-74029087	1.06681	0.592146	-0.84928	0.2398	0.999787
ENSG00000271853	RP1-178F15.5	processed_transcript	1:153618786-153646306	4.67742	2.59641	-0.849193	0.3795	0.999787
ENSG00000262554	LA16c-360H6.2	transcribed_processed_pseudogene	16:3263742-3318852	1.3992	0.779957	-0.843141	0.60145	0.999787
ENSG00000244256	RN7SL130P	misc_RNA	1:63440769-63660245	1.52095	0.848523	-0.841945	0.5892	0.999787
ENSG00000254959	INMT-FAM188B	protein_coding	7:30651942-30925516	1.70917	0.954945	-0.839803	0.54115	0.999787
ENSG00000272910	RP11-15L13.4	antisense	3:179562879-179604654	1.61524	0.904156	-0.837103	0.47585	0.999787
ENSG00000265794	RP11-227G15.3	processed_transcript	17:32266175-32381886	25.6893	14.3858	-0.836516	0.44035	0.999787
ENSG00000199631	SNORD33	snoRNA	19:49446297-49492308	89.69	50.2497	-0.835831	0.45275	0.999787
ENSG00000147174	ACRC	protein_coding	X:71578410-71613583	2.03016	1.13786	-0.835264	0.03545	0.999787
ENSG00000237857	RP11-435O5.2	lincRNA	9:95414833-95426796	0.927164	0.519849	-0.834732	0.11505	0.999787
ENSG00000230188	RP11-405L18.4	processed_pseudogene	9:37485934-37503697	1.35832	0.761903	-0.834141	0.4485	0.999787
ENSG00000256804	RP13-977J11.5	processed_pseudogene	12:132084282-132131639	2.29233	1.29056	-0.828818	0.53375	0.999787
ENSG00000157653	C9orf43	protein_coding	9:113407234-113429684	1.67939	0.945861	-0.828236	0.4608	0.999787
ENSG00000164076	CAMKV	protein_coding	3:49857987-49870222	1.76307	0.99798	-0.821008	0.02165	0.999787
ENSG00000166707	ZCCHC18	protein_coding	X:104099213-104157027	1.3041	0.73968	-0.818085	0.30315	0.999787
ENSG00000064205	WISP2	protein_coding	20:44656450-44810338	5.39218	3.06609	-0.814469	0.395	0.999787
ENSG00000259298	RP11-562A8.4	antisense	15:50424379-50546708	1.06004	0.60397	-0.811567	0.53325	0.999787
ENSG00000228007	AC011933.2	processed_pseudogene	17:75318075-75405709	1.20143	0.684574	-0.811472	0.5826	0.999787
ENSG00000233608	TWIST2	protein_coding	2:238848031-238910543	1.026	0.584895	-0.810786	0.1338	0.999787
ENSG00000239969	RP11-163E9.2	transcribed_unprocessed_pseudogene	7:102363871-102426676	3.39752	1.93703	-0.810637	0.5541	0.999787
ENSG00000171757	LRRC34	protein_coding	3:169793427-169812986	1.72092	0.984347	-0.805938	0.121	0.999787
ENSG00000227811	FAM212B-AS1	antisense	1:111483347-111768016	1.41879	0.813117	-0.803127	0.3648	0.999787
ENSG00000266405	CBX3P2	transcribed_processed_pseudogene	18:2652169-2655395	1.21441	0.696048	-0.802991	0.282	0.999787
ENSG00000265749	RP11-849F2.5	antisense	17:8365562-8383213	1.4222	0.815553	-0.802276	0.3776	0.999787
ENSG00000264994	SNORD92	snoRNA	2:28894642-28948222	4.90154	2.81331	-0.800965	0.64445	0.999787
ENSG00000206634	SNORA22	snoRNA	7:65751141-65763354	34.1132	19.5826	-0.800758	0.22335	0.999787
ENSG00000266910	CTC-448F2.6	processed_pseudogene	19:30037422-30038156	1.13984	0.655807	-0.797487	0.214	0.999787
ENSG00000200084	SNORD68	snoRNA	16:89560656-89566828	774.91	446.143	-0.796524	0.5958	0.999787
ENSG00000163406	SLC15A2	protein_coding	3:121894088-121944102	7.00944	4.03722	-0.795938	0.0297	0.999787
ENSG00000163661	PTX3	protein_coding	3:157175222-157533619	5.89696	3.39835	-0.795136	0.02285	0.999787
ENSG00000235677	NPM1P26	processed_pseudogene	10:96518108-96587452	1.39181	0.802385	-0.794599	0.41395	0.999787
ENSG00000233967	RP11-250B2.3	lincRNA	6:80443343-80465927	0.94581	0.5458	-0.793178	0.34795	0.999787
ENSG00000242559	RN7SL144P	misc_RNA	X:41514933-41923463	1.09711	0.633205	-0.79296	0.69235	0.999787
ENSG00000273568	RP11-417L19.6	sense_intronic	12:131924735-131945896	0.987592	0.570731	-0.791105	0.59165	0.999787
ENSG00000200169	RNU5D-1	snRNA	1:44731054-44731170	4.78092	2.76582	-0.789583	0.28965	0.999787
ENSG00000263388	CTC-297N7.10	antisense	17:10672473-10815164	3.83403	2.21865	-0.78918	0.6714	0.999787
ENSG00000248643	RBM14-RBM4	protein_coding	11:66616581-66677921	2.43091	1.40701	-0.788861	0.3931	0.999787
ENSG00000274818	RP1-292L20.3	lincRNA	14:70906656-70907111	1.12749	0.653751	-0.786298	0.3113	0.999787
ENSG00000212158	SNORD66	snoRNA	3:184134018-184684758	2.72564	1.58048	-0.786236	0.71165	0.999787
ENSG00000201428	RN7SKP71	misc_RNA	12:112160187-112382439	1.34374	0.779571	-0.785499	0.67765	0.999787
ENSG00000279768	AC008914.1	protein_coding	5:55928639-55928741	3.75521	2.17927	-0.785044	0.3654	0.999787
ENSG00000206989	SNORD63	snoRNA	5:138554881-138575444	25.0099	14.519	-0.784551	0.7127	0.999787
ENSG00000205940	HSP90AB2P	transcribed_processed_pseudogene	4:13333413-13338657	1.05465	0.612467	-0.784065	0.18025	0.999787
ENSG00000259562	RP11-762H8.2	transcribed_processed_pseudogene	15:78250501-78299924	1.25271	0.728752	-0.781553	0.5004	0.999787
ENSG00000274286	ADRA2B	protein_coding	2:96112874-96116245	1.17721	0.685921	-0.779255	0.069	0.999787
ENSG00000260196	RP1-239B22.5	antisense	11:17380648-17383531	1.24639	0.728029	-0.775687	0.0696	0.999787
ENSG00000196754	S100A2	protein_coding	1:153561107-153567890	16.1226	9.42182	-0.77501	0.04385	0.999787
ENSG00000198342	ZNF442	protein_coding	19:12349370-12365905	1.42121	0.832485	-0.771625	0.10365	0.999787
ENSG00000168772	CXXC4	protein_coding	4:104468311-105120000	1.13728	0.666728	-0.770422	0.0995	0.999787
ENSG00000185022	MAFF	protein_coding	22:38111494-38216511	7.18029	4.21293	-0.769219	0.08135	0.999787
ENSG00000255073	ZFP91-CNTF	protein_coding	11:58579110-58625733	1.61689	0.95004	-0.76716	0.5973	0.999787
ENSG00000261771	DYX1C1-CCPG1	processed_transcript	15:55202965-55508234	1.61547	0.949611	-0.766543	0.5971	0.999787
ENSG00000233117	LINC00702	lincRNA	10:4201140-4243912	2.41373	1.41916	-0.766228	0.34495	0.999787
ENSG00000270681	RP11-372K14.2	antisense	4:151099572-151325632	1.03683	0.609698	-0.766007	0.42275	0.999787
ENSG00000277149	TYW1B	protein_coding	7:72558743-72828198	1.82881	1.07561	-0.765745	0.1305	0.999787
ENSG00000132141	CCT6B	protein_coding	17:34927858-35121522	2.17997	1.28367	-0.764035	0.2359	0.999787
ENSG00000212588	SNORA26	snoRNA	4:52712403-52720831	2.29529	1.35159	-0.76402	0.5735	0.999787
ENSG00000168386	FILIP1L	protein_coding	3:99817833-100178603	2.89189	1.70514	-0.762118	0.2891	0.999787
ENSG00000163806	SPDYA	protein_coding	2:28751639-28870301	1.13921	0.672033	-0.761426	0.31875	0.999787
ENSG00000121089	NACA3P	processed_pseudogene	4:164943289-164943937	1.10139	0.651153	-0.758258	0.27685	0.999787
ENSG00000207063	SNORD116-1	snoRNA	15:24823646-25439028	5.59739	3.31748	-0.754664	0.64555	0.999787
ENSG00000271816	BMS1P4	processed_transcript	10:73644880-73730487	1.63352	0.968312	-0.754436	0.2995	0.999787
ENSG00000214960	ISPD	protein_coding	7:16091191-16421322	1.62273	0.962146	-0.754094	0.09835	0.999787
ENSG00000120820	GLT8D2	protein_coding	12:103988983-104064183	1.67598	0.993977	-0.753719	0.09625	0.999787
ENSG00000248254	AC092597.3	antisense	4:47485287-47593486	1.46842	0.871477	-0.752731	0.54425	0.999787
ENSG00000275803	Metazoa_SRP	misc_RNA	15:90249529-90314499	1.72528	1.02833	-0.746532	0.5126	0.999787
ENSG00000241769	LINC00893	antisense	X:149476989-149550510	3.33069	1.98558	-0.746259	0.1679	0.999787
ENSG00000101082	SLA2	protein_coding	20:36573487-36646216	1.29873	0.774733	-0.745333	0.54965	0.999787
ENSG00000206680	SNORD21	snoRNA	1:92832024-92961522	18.1033	10.8084	-0.744094	0.6569	0.999787
ENSG00000116761	CTH	protein_coding	1:70411217-70439851	4.5958	2.74425	-0.743905	0.06975	0.999787
ENSG00000225554	RP11-527D7.1	lincRNA	1:241424291-241433492	1.45166	0.868089	-0.741783	0.3662	0.999787
ENSG00000200279	SNORD114-10	snoRNA	14:100967051-100967123	1.30841	0.785003	-0.737046	0.70105	0.999787
ENSG00000230606	AC159540.1	lincRNA	2:97416164-97434847	17.9815	10.8032	-0.735055	0.0237	0.999787
ENSG00000106714	CNTNAP3	protein_coding	9:39072766-39288315	3.2365	1.94545	-0.734329	0.02905	0.999787
ENSG00000251555	RP11-745L13.2	lincRNA	4:131930030-131975952	2.69052	1.61772	-0.733919	0.15785	0.999787
ENSG00000261716	RP11-196G18.22	sense_overlapping	1:149842187-149886652	2.34456	1.41238	-0.731187	0.3822	0.999787
ENSG00000120327	PCDHB14	protein_coding	5:141100241-141249365	3.23659	1.94998	-0.731012	0.1936	0.999787
ENSG00000271347	RP11-701H24.7	sense_intronic	15:24823646-25439028	2.77569	1.67268	-0.730685	0.5405	0.999787
ENSG00000270102	RP11-498E2.8	lincRNA	9:122330866-122331343	0.983183	0.592982	-0.729473	0.36305	0.999787
ENSG00000269921	RP11-646I6.5	lincRNA	4:56387624-56388153	0.99832	0.602896	-0.727592	0.33255	0.999787
ENSG00000261652	C15orf65	protein_coding	15:55202965-55508234	1.60557	0.970948	-0.725623	0.4213	0.999787
ENSG00000237552	RP11-415A20.1	lincRNA	1:76758123-76779267	0.967117	0.584861	-0.725595	0.3351	0.999787
ENSG00000223642	AC008277.1	antisense	2:159318978-159617082	0.943986	0.572035	-0.722662	0.37255	0.999787
ENSG00000248458	RP4-598P13.1	antisense	1:66533382-66748299	1.02359	0.620747	-0.721566	0.5266	0.999787
ENSG00000186310	NAP1L3	protein_coding	X:93670929-93673568	4.32827	2.63335	-0.716891	0.02705	0.999787
ENSG00000233532	LINC00460	lincRNA	13:106376562-106378217	1.33479	0.812549	-0.716083	0.29505	0.999787
ENSG00000119922	IFIT2	protein_coding	10:89213568-89414557	6.8192	4.16207	-0.712301	0.4936	0.999787
ENSG00000151838	CCDC175	protein_coding	14:59429021-59576831	3.8296	2.33936	-0.711082	0.4631	0.999787
ENSG00000257261	RP11-96H19.1	lincRNA	12:46383678-46876159	1.19352	0.729511	-0.710223	0.5348	0.999787
ENSG00000138050	THUMPD2	protein_coding	2:39736059-39779267	11.251	6.90031	-0.705325	0.0299	0.999787
ENSG00000258405	ZNF578	protein_coding	19:52453575-52512342	1.39957	0.858437	-0.705201	0.34135	0.999787
ENSG00000203644	RP11-332M2.1	sense_intronic	3:129647791-129893576	8.17278	5.01484	-0.704623	0.54185	0.999787
ENSG00000148948	LRRC4C	protein_coding	11:40114202-41459773	1.09762	0.673683	-0.704232	0.37455	0.999787
ENSG00000175536	LIPT2	protein_coding	11:74491711-74669117	1.43924	0.883992	-0.703198	0.4512	0.999787
ENSG00000197989	SNHG12	antisense	1:28553084-28582983	26.6256	16.3822	-0.700687	0.3068	0.999787
ENSG00000130948	HSD17B3	protein_coding	9:96235305-96302152	1.8951	1.16607	-0.700622	0.12095	0.999787
ENSG00000207765	AL132780.1	miRNA	14:23016542-23035230	2.05315	1.26551	-0.698122	0.7252	0.999787
ENSG00000234618	RPSAP9	processed_pseudogene	9:76398698-76399586	1.13651	0.700998	-0.697125	0.26455	0.999787
ENSG00000168874	ATOH8	protein_coding	2:85751343-85788066	3.58045	2.20992	-0.696151	0.1129	0.999787
ENSG00000255062	RP11-712L6.5	antisense	11:126283064-126345749	1.58718	0.980788	-0.694455	0.487	0.999787
ENSG00000264235	RP13-270P17.1	antisense	18:3247480-3261850	6.22453	3.84941	-0.693325	0.62325	0.999787
ENSG00000183281	PLGLB1	protein_coding	2:86815338-87021852	1.8416	1.1398	-0.692177	0.20635	0.999787
ENSG00000177409	SAMD9L	protein_coding	7:93130054-93148369	2.03965	1.26365	-0.690723	0.1393	0.999787
ENSG00000095574	IKZF5	protein_coding	10:122930902-123008817	4.62497	2.86594	-0.690436	0.07615	0.999787
ENSG00000023572	GLRX2	protein_coding	1:193096467-193106114	17.3038	10.7323	-0.689139	0.0286	0.999787
ENSG00000163565	IFI16	protein_coding	1:158999967-159055155	14.8336	9.20497	-0.688386	0.0343	0.999787
ENSG00000105982	RNF32	protein_coding	7:156472195-156893230	1.54074	0.956176	-0.688274	0.1519	0.999787
ENSG00000137868	STRA6	protein_coding	15:74179465-74221557	2.07364	1.28703	-0.688118	0.0651	0.999787
ENSG00000134954	ETS1	protein_coding	11:128458760-128587558	1.52911	0.949289	-0.687773	0.08725	0.999787
ENSG00000236924	RP11-390F4.6	lincRNA	9:6645955-6670635	1.45062	0.901477	-0.68631	0.31665	0.999787
ENSG00000163046	ANKRD30BL	protein_coding	2:132147590-132257969	2.76558	1.71876	-0.686211	0.31355	0.999787
ENSG00000114948	ADAM23	protein_coding	2:206443538-206621130	1.37154	0.852451	-0.686107	0.15925	0.999787
ENSG00000235493	AC092415.1	lincRNA	3:27997209-28028604	1.03774	0.64513	-0.685788	0.2597	0.999787
ENSG00000224645	RP11-126K1.8	antisense	1:151340639-151348027	35.427	22.051	-0.684001	0.5008	0.999787
ENSG00000117598	LPPR5	protein_coding	1:98890244-99148852	1.94373	1.21037	-0.683377	0.107	0.999787
ENSG00000203724	C1orf53	protein_coding	1:197902646-197907367	2.40807	1.49958	-0.683314	0.28605	0.999787
ENSG00000231609	AC009501.4	antisense	2:62673850-63048640	2.70317	1.68347	-0.683215	0.3487	0.999787
ENSG00000272196	HIST2H2AA4	protein_coding	1:149842187-149886652	0.946557	0.589897	-0.682225	0.6307	0.999787
ENSG00000240137	ERICH6-AS1	antisense	3:150659884-150720836	1.23133	0.767741	-0.681522	0.4258	0.999787
ENSG00000166401	SERPINB8	protein_coding	18:63949300-64005667	8.28269	5.16696	-0.680783	0.06915	0.999787
ENSG00000207263	SNORD116-16	snoRNA	15:24823646-25439028	18.1419	11.3255	-0.679748	0.69565	0.999787
ENSG00000266751	MIR3661	miRNA	5:134114710-134371047	9.25487	5.78122	-0.678839	0.6942	0.999787
ENSG00000272604	RP11-251G23.5	antisense	7:105532084-105600875	0.970007	0.607632	-0.674797	0.70365	0.999787
ENSG00000232445	RP11-132A1.4	antisense	7:101308345-101310985	2.34205	1.46777	-0.67415	0.2052	0.999787
ENSG00000104435	STMN2	protein_coding	8:79610813-79666175	1.40785	0.882576	-0.673706	0.3312	0.999787
ENSG00000200534	SNORA33	snoRNA	6:132814440-132817564	3.85296	2.41636	-0.673132	0.50555	0.999787
ENSG00000258311	BLOC1S1	protein_coding	12:55681545-55724705	2.74264	1.72593	-0.668189	0.59375	0.999787
ENSG00000162620	LRRIQ3	protein_coding	1:74026014-74198187	1.03717	0.653056	-0.667373	0.1399	0.999787
ENSG00000137628	DDX60	protein_coding	4:168216292-168318807	6.76618	4.26859	-0.664582	0.04655	0.999787
ENSG00000197044	ZNF441	protein_coding	19:11766999-11784078	4.01951	2.5358	-0.664578	0.0397	0.999787
ENSG00000127720	METTL25	protein_coding	12:82223680-82479236	4.33533	2.73771	-0.663171	0.3233	0.999787
ENSG00000223745	RP4-717I23.3	processed_transcript	1:93149741-93369498	7.43239	4.69919	-0.661414	0.1924	0.999787
ENSG00000267261	CTD-2132N18.3	protein_coding	17:42113107-42155972	3.7904	2.39953	-0.659601	0.61815	0.999787
ENSG00000145675	PIK3R1	protein_coding	5:68215719-68301821	22.8914	14.4975	-0.658995	0.07395	0.999787
ENSG00000128039	SRD5A3	protein_coding	4:55346108-55395847	9.45539	5.9912	-0.658291	0.11025	0.999787
ENSG00000167306	MYO5B	protein_coding	18:49782166-50195093	7.25857	4.60085	-0.657784	0.48565	0.999787
ENSG00000228802	AC073641.2	antisense	2:223957403-223967714	1.85773	1.17966	-0.65517	0.63935	0.999787
ENSG00000240240	RP11-146D12.2	processed_transcript	9:40223284-40329221	1.78406	1.13309	-0.654903	0.3104	0.999787
ENSG00000165030	NFIL3	protein_coding	9:91409044-91423862	4.04268	2.56928	-0.653945	0.06035	0.999787
ENSG00000259784	ATP6C	protein_coding	16:2475145-2531422	0.973659	0.619871	-0.651448	0.74965	0.999787
ENSG00000167216	KATNAL2	protein_coding	18:46808389-47102243	1.12349	0.715883	-0.650195	0.18395	0.999787
ENSG00000092529	CAPN3	protein_coding	15:42208412-42412318	1.41615	0.902931	-0.649286	0.1422	0.999787
ENSG00000175175	PPM1E	protein_coding	17:58755868-59155269	2.28926	1.46185	-0.647087	0.68125	0.999787
ENSG00000272936	RP11-700J17.2	antisense	4:44622064-44726595	3.22315	2.0597	-0.646039	0.5335	0.999787
ENSG00000008517	IL32	protein_coding	16:3065296-3087100	0.994101	0.635701	-0.645045	0.0742	0.999787
ENSG00000228393	LINC01004	antisense	7:104941062-105013044	1.15966	0.741648	-0.644895	0.43035	0.999787
ENSG00000196756	SNHG17	processed_transcript	20:38420587-38435353	13.8575	8.87132	-0.643448	0.3214	0.999787
ENSG00000109472	CPE	protein_coding	4:165361193-165498320	4.69687	3.01191	-0.641023	0.1232	0.999787
ENSG00000100583	SAMD15	protein_coding	14:77335020-77391497	2.97306	1.90748	-0.640277	0.4798	0.999787
ENSG00000201557	SNORD114-15	snoRNA	14:100967651-100987280	1.38391	0.889196	-0.63818	0.6902	0.999787
ENSG00000164342	TLR3	protein_coding	4:186069151-186088069	1.87061	1.20279	-0.637128	0.2245	0.999787
ENSG00000270147	RP11-646I6.6	lincRNA	4:56393361-56435615	1.50722	0.96929	-0.636889	0.5227	0.999787
ENSG00000257359	RP11-780K2.1	antisense	12:113816737-113966371	1.60942	1.03536	-0.63641	0.5502	0.999787
ENSG00000123342	MMP19	protein_coding	12:55743279-55842966	2.32042	1.49391	-0.635288	0.3588	0.999787
ENSG00000115841	RMDN2	protein_coding	2:37923186-38181855	4.54221	2.92749	-0.633729	0.32635	0.999787
ENSG00000254615	RP11-395G23.3	lincRNA	8:106270143-106752694	3.73413	2.41116	-0.631047	0.4645	0.999787
ENSG00000244218	RN7SL81P	misc_RNA	7:128739291-128771807	2.40944	1.5571	-0.629836	0.67965	0.999787
ENSG00000236992	RPL12L3	processed_pseudogene	20:19823442-19823943	1.66885	1.07865	-0.62962	0.3732	0.999787
ENSG00000269151	AC007193.8	antisense	19:46346993-46392981	5.53922	3.58058	-0.62949	0.6748	0.999787
ENSG00000233747	RPL36AP13	processed_pseudogene	2:24202863-24360714	1.01964	0.659562	-0.628473	0.62055	0.999787
ENSG00000140323	DISP2	protein_coding	15:40358234-40371056	1.37101	0.887425	-0.627541	0.369	0.999787
ENSG00000187955	COL14A1	protein_coding	8:120059779-120372036	2.62837	1.70131	-0.627525	0.1574	0.999787
ENSG00000143507	DUSP10	protein_coding	1:221701423-221742176	1.28354	0.831198	-0.626859	0.1796	0.999787
ENSG00000226232	RP11-419C5.2	transcribed_unprocessed_pseudogene	16:69976296-70065948	1.91007	1.23713	-0.626627	0.60975	0.999787
ENSG00000149646	CNBD2	protein_coding	20:35953616-36030700	2.85201	1.84906	-0.625188	0.5022	0.999787
ENSG00000128512	DOCK4	protein_coding	7:111726109-112206411	18.7027	12.132	-0.624432	0.02825	0.999787
ENSG00000256043	CTSO	protein_coding	4:155924117-155953917	6.39647	4.15439	-0.622637	0.0338	0.999787
ENSG00000204428	LY6G5C	protein_coding	6:31676683-31684040	1.44092	0.936095	-0.622267	0.34045	0.999787
ENSG00000120833	SOCS2	protein_coding	12:93542462-93583487	8.85023	5.75019	-0.622106	0.1549	0.999787
ENSG00000117228	GBP1	protein_coding	1:89052318-89065360	15.239	9.90791	-0.621118	0.0402	0.999787
ENSG00000147883	CDKN2B	protein_coding	9:21802542-22121097	5.41564	3.52208	-0.620702	0.3512	0.999787
ENSG00000269707	RP11-13J10.1	sense_overlapping	2:104853284-104926052	1.09415	0.712132	-0.619593	0.64315	0.999787
ENSG00000122477	LRRC39	protein_coding	1:100133149-100178273	1.65756	1.07941	-0.618825	0.40575	0.999787
ENSG00000275765	RP11-54C4.3	protein_coding	5:151742315-151812785	0.944099	0.615231	-0.617809	0.4379	0.999787
ENSG00000268613	CTD-2620I22.7	lincRNA	19:53107878-53159075	1.41443	0.923085	-0.615683	0.58895	0.999787
ENSG00000277688	RP11-697E22.1	antisense	17:37609738-37684252	6.57255	4.29002	-0.615469	0.62465	0.999787
ENSG00000135899	SP110	protein_coding	2:230125309-230313215	2.95303	1.92835	-0.614833	0.08245	0.999787
ENSG00000223969	AC002456.2	antisense	7:90335222-91210590	1.23465	0.806363	-0.614606	0.4482	0.999787
ENSG00000227449	KGFLP1	transcribed_unprocessed_pseudogene	9:62374127-62435199	1.14887	0.750342	-0.614597	0.4028	0.999787
ENSG00000115738	ID2	protein_coding	2:8666635-8684453	8.08465	5.28568	-0.613096	0.21115	0.999787
ENSG00000259040	BLOC1S5-TXNDC5	protein_coding	6:7726796-8102578	20.4135	13.3489	-0.612802	0.57155	0.999787
ENSG00000242028	HYPK	protein_coding	15:43726917-43803043	17.6621	11.555	-0.612136	0.50025	0.999787
ENSG00000278467	RP11-504P24.9	lincRNA	1:223992742-224010612	0.947098	0.620907	-0.609135	0.65475	0.999787
ENSG00000138061	CYP1B1	protein_coding	2:37923186-38181855	4.59457	3.01611	-0.607242	0.06625	0.999787
ENSG00000278133	RP11-196G11.5	sense_intronic	16:31115753-31131393	9.73967	6.39669	-0.606548	0.51065	0.999787
ENSG00000136960	ENPP2	protein_coding	8:119557085-119673453	4.71033	3.09374	-0.606474	0.09225	0.999787
ENSG00000270188	MTRNR2L11	protein_coding	1:237943723-237945275	1.4596	0.95868	-0.606449	0.418	0.999787
ENSG00000267787	RP11-35G9.5	antisense	18:57630301-57803101	0.927221	0.609123	-0.606181	0.5308	0.999787
ENSG00000204802	RP11-111F5.4	lincRNA	9:62374127-62435199	5.26576	3.46379	-0.604293	0.3955	0.999787
ENSG00000138035	PNPT1	protein_coding	2:55634062-55693910	37.9139	24.9435	-0.60406	0.05945	0.999787
ENSG00000233144	RP11-537A6.9	antisense	10:73375100-73414076	2.35214	1.54792	-0.603648	0.6293	0.999787
ENSG00000260747	RP11-421N8.1	processed_pseudogene	18:68277801-68278243	3.77552	2.48524	-0.603291	0.30465	0.999787
ENSG00000254560	BBOX1-AS1	antisense	11:27040724-27220113	0.953214	0.627651	-0.602836	0.4478	0.999787
ENSG00000228502	EEF1A1P11	processed_pseudogene	1:96446929-96448318	2.35502	1.55209	-0.601531	0.15175	0.999787
ENSG00000117569	PTBP2	protein_coding	1:96721664-96823738	19.869	13.1047	-0.600435	0.04975	0.999787
ENSG00000117152	RGS4	protein_coding	1:163068774-163076802	327.382	216.053	-0.599589	0.03265	0.999787
ENSG00000228409	CCT6P1	transcribed_unprocessed_pseudogene	7:65751141-65763354	6.41393	4.23334	-0.599412	0.161	0.999787
ENSG00000275476	RP11-996F15.4	antisense	12:29149102-29381189	1.19096	0.786198	-0.599165	0.56245	0.999787
ENSG00000168243	GNG4	protein_coding	1:235547686-235650754	8.61616	5.68886	-0.598904	0.15085	0.999787
ENSG00000177453	NIM1K	protein_coding	5:43192070-43280850	0.936525	0.618408	-0.598758	0.2168	0.999787
ENSG00000011465	DCN	protein_coding	12:91140483-91183123	1.49478	0.987316	-0.59835	0.1696	0.999787
ENSG00000214381	LINC00488	lincRNA	3:109178164-109185257	1.49103	0.985061	-0.59802	0.1672	0.999787
ENSG00000200693	U3	snoRNA	14:63651295-63651499	2.4165	1.59686	-0.597683	0.4494	0.999787
ENSG00000145632	PLK2	protein_coding	5:58453981-58460260	66.3948	43.9019	-0.596786	0.0426	0.999787
ENSG00000102048	ASB9	protein_coding	X:15235287-15270467	0.962893	0.637926	-0.593988	0.265	0.999787
ENSG00000124784	RIOK1	protein_coding	6:7268305-7418037	16.1818	10.7287	-0.592903	0.3117	0.999787
ENSG00000241058	NSUN6	protein_coding	10:18140676-18659285	7.80214	5.18664	-0.589069	0.23385	0.999787
ENSG00000138678	AGPAT9	protein_coding	4:83535913-83605875	9.12342	6.06693	-0.588607	0.0723	0.999787
ENSG00000226457	RP11-430L17.1	processed_pseudogene	1:16352574-16437424	1.07442	0.714743	-0.588062	0.61295	0.999787
ENSG00000067334	DNTTIP2	protein_coding	1:93866282-93879918	57.9066	38.5272	-0.587852	0.03695	0.999787
ENSG00000254473	RP11-522I20.3	antisense	9:83659962-83713378	2.40317	1.59938	-0.587429	0.52885	0.999787
ENSG00000223525	RABGAP1L-IT1	sense_intronic	1:174115299-174995308	1.70744	1.13642	-0.587342	0.67425	0.999787
ENSG00000224699	LAMTOR5-AS1	processed_transcript	1:110362847-110432360	1.18782	0.791368	-0.585892	0.0374	0.999787
ENSG00000132434	LANCL2	protein_coding	7:55365447-55433742	11.0019	7.33147	-0.585574	0.0475	0.999787
ENSG00000196154	S100A4	protein_coding	1:153543612-153550136	15.1848	10.1213	-0.585235	0.151	0.999787
ENSG00000278231	RP5-906C1.1	lincRNA	20:48624251-48849458	1.93947	1.29303	-0.584911	0.5712	0.999787
ENSG00000223442	AC004041.2	antisense	5:132541443-132664272	5.1186	3.41354	-0.584482	0.47785	0.999787
ENSG00000133794	ARNTL	protein_coding	11:13276651-13387266	17.48	11.6585	-0.584322	0.0956	0.999787
ENSG00000148459	PDSS1	protein_coding	10:26697658-26861087	11.6857	7.79409	-0.58429	0.32555	0.999787
ENSG00000086619	ERO1LB	protein_coding	1:236142504-236281985	2.67046	1.78127	-0.584184	0.247	0.999787
ENSG00000104419	NDRG1	protein_coding	8:133237170-133302022	10.1543	6.78359	-0.581971	0.12015	0.999787
ENSG00000159082	SYNJ1	protein_coding	21:32628758-32728048	2.60438	1.73987	-0.581961	0.13655	0.999787
ENSG00000275026	RP11-15E1.1	transcribed_processed_pseudogene	9:66022660-66027719	0.976643	0.652715	-0.581379	0.437	0.999787
ENSG00000196793	ZNF239	protein_coding	10:43556343-43574618	7.28957	4.87192	-0.581344	0.09175	0.999787
ENSG00000272034	SNORD14A	snoRNA	11:17074388-17207983	4.03249	2.69635	-0.580662	0.69655	0.999787
ENSG00000138660	AP1AR	protein_coding	4:112231736-112270047	24.7631	16.5602	-0.58047	0.12455	0.999787
ENSG00000230069	LRRC37A15P	processed_pseudogene	4:102631487-102760994	0.969991	0.648694	-0.580434	0.64075	0.999787
ENSG00000198576	ARC	protein_coding	8:142611043-142614472	0.957587	0.640845	-0.579428	0.27715	0.999787
ENSG00000249624	AP000295.9	protein_coding	21:33229900-33297234	4.77986	3.19891	-0.579387	0.5635	0.999787
ENSG00000104691	UBXN8	protein_coding	8:30732246-30767006	16.7314	11.2083	-0.577994	0.0797	0.999787
ENSG00000184545	DUSP8	protein_coding	11:1554043-1599184	1.17468	0.787605	-0.576729	0.55375	0.999787
ENSG00000279443	RP4-669K10.8	TEC	1:28544459-28546542	1.05124	0.705239	-0.575911	0.21625	0.999787
ENSG00000269069	CTC-471F3.5	processed_pseudogene	19:40023383-40025502	1.29338	0.867973	-0.575424	0.2382	0.999787
ENSG00000272711	RP11-259N19.1	lincRNA	2:74832654-74893359	2.14991	1.44309	-0.575116	0.6935	0.999787
ENSG00000247137	RP11-727A23.5	processed_transcript	11:83156987-83423516	14.3483	9.63347	-0.574748	0.54055	0.999787
ENSG00000108932	SLC16A6	protein_coding	17:68259181-68763882	2.46277	1.65473	-0.573687	0.41405	0.999787
ENSG00000184949	FAM227A	protein_coding	22:38578119-38656629	0.997919	0.671141	-0.572306	0.20325	0.999787
ENSG00000267508	ZNF285	protein_coding	19:44326554-44448578	1.3162	0.885272	-0.572182	0.38915	0.999787
ENSG00000162643	WDR63	protein_coding	1:84999146-85133138	3.31294	2.22879	-0.571853	0.2246	0.999787
ENSG00000235535	RP11-532N4.2	antisense	6:123216338-123637093	1.12061	0.753915	-0.571814	0.4536	0.999787
ENSG00000268439	RP3-461F17.3	protein_coding	12:6970892-7071032	8.21082	5.52634	-0.571201	0.54805	0.999787
ENSG00000155961	RAB39B	protein_coding	X:155258240-155264589	4.00117	2.69496	-0.570156	0.0413	0.999787
ENSG00000197852	FAM212B	protein_coding	1:111483347-111768016	5.88352	3.96697	-0.568642	0.1696	0.999787
ENSG00000147437	GNRH1	protein_coding	8:25419259-25424654	1.77921	1.20135	-0.566588	0.30935	0.999787
ENSG00000112773	FAM46A	protein_coding	6:81491438-81752774	5.31339	3.58838	-0.566299	0.04405	0.999787
ENSG00000258800	CTD-2302E22.2	lincRNA	14:63597038-63641861	9.09297	6.14297	-0.565814	0.7699	0.999787
ENSG00000166562	SEC11C	protein_coding	18:59139476-59158836	48.2478	32.6051	-0.565368	0.05125	0.999787
ENSG00000255526	NEDD8-MDP1	protein_coding	14:24171852-24239242	5.92327	4.00456	-0.564752	0.629	0.999787
ENSG00000206688	SNORD116-18	snoRNA	15:24823646-25439028	3.52271	2.38176	-0.564656	0.7527	0.999787
ENSG00000267475	CTD-2538C1.2	lincRNA	19:32687088-32691750	1.12286	0.76038	-0.56239	0.38055	0.999787
ENSG00000151332	MBIP	protein_coding	14:36298557-36320676	22.7906	15.4505	-0.560785	0.05055	0.999787
ENSG00000196878	LAMB3	protein_coding	1:209614869-209652466	1.42204	0.964677	-0.559845	0.25015	0.999787
ENSG00000266953	RP11-618P17.4	protein_coding	19:34359479-34428273	2.97672	2.01953	-0.5597	0.6136	0.999787
ENSG00000170161	GLIDR	lincRNA	9:62857207-62900104	7.58512	5.14785	-0.559203	0.4303	0.999787
ENSG00000137760	ALKBH8	protein_coding	11:107502725-107565746	4.40081	2.98702	-0.559062	0.06665	0.999787
ENSG00000105821	DNAJC2	protein_coding	7:103297421-103989516	38.4005	26.0689	-0.558795	0.23405	0.999787
ENSG00000086717	PPEF1	protein_coding	X:18675908-18827921	1.0819	0.734629	-0.55848	0.22075	0.999787
ENSG00000272869	CTC-487M23.8	protein_coding	5:112707497-112922539	1.13336	0.769804	-0.558039	0.61885	0.999787
ENSG00000144366	GULP1	protein_coding	2:188291668-188595931	23.2729	15.8309	-0.555909	0.10125	0.999787
ENSG00000230163	RP5-997D16.2	antisense	1:34712736-34859816	1.11923	0.761353	-0.555873	0.6047	0.999787
ENSG00000279117	CTD-2562J17.6	TEC	11:75260126-75262466	1.54013	1.04767	-0.555869	0.2035	0.999787
ENSG00000279849	FKSG70	protein_coding	X:42252458-42699385	1.65982	1.12942	-0.555451	0.46045	0.999787
ENSG00000166012	TAF1D	protein_coding	11:93661638-93814695	139.906	95.2062	-0.555332	0.14665	0.999787
ENSG00000163491	NEK10	protein_coding	3:27110084-27369460	8.51618	5.79661	-0.554997	0.085	0.999787
ENSG00000136197	C7orf25	protein_coding	7:42908725-42948958	1.5274	1.04044	-0.553891	0.4612	0.999787
ENSG00000198000	NOL8	protein_coding	9:92297357-92670265	35.091	23.9095	-0.55352	0.17695	0.999787
ENSG00000273727	U1	snRNA	1:120354986-120355148	2.45669	1.67504	-0.552521	0.51185	0.999787
ENSG00000063180	CA11	protein_coding	19:48637941-48682245	11.4398	7.80098	-0.55234	0.07035	0.999787
ENSG00000197808	ZNF461	protein_coding	19:36637191-36666853	4.35894	2.97265	-0.552228	0.15115	0.999787
ENSG00000162616	DNAJB4	protein_coding	1:77979174-78138449	12.653	8.63667	-0.550933	0.13305	0.999787
ENSG00000135521	LTV1	protein_coding	6:143536844-143938471	33.264	22.7192	-0.550052	0.2208	0.999787
ENSG00000112320	SOBP	protein_coding	6:107489957-107660167	2.85511	1.95034	-0.549822	0.1841	0.999787
ENSG00000169570	DTWD2	protein_coding	5:118837321-118988545	5.15085	3.52036	-0.549088	0.12695	0.999787
ENSG00000166900	STX3	protein_coding	11:59712822-59802706	8.97221	6.13358	-0.548733	0.09735	0.999787
ENSG00000174501	ANKRD36C	protein_coding	2:95836918-95991831	15.2654	10.4363	-0.54865	0.12555	0.999787
ENSG00000187801	ZFP69B	protein_coding	1:40450101-40463718	4.27071	2.92012	-0.548448	0.12545	0.999787
ENSG00000258765	RP11-692C24.2	lincRNA	15:91643016-91649114	1.39461	0.953813	-0.548087	0.3934	0.999787
ENSG00000231234	SKP1P1	processed_pseudogene	7:66205198-66490108	1.13684	0.777522	-0.548078	0.7035	0.999787
ENSG00000257042	RP11-993B23.3	antisense	12:27958083-27972705	2.51028	1.717	-0.547956	0.6814	0.999787
ENSG00000093217	XYLB	protein_coding	3:38346759-38421348	3.28952	2.2513	-0.547122	0.2134	0.999787
ENSG00000214447	FAM187A	protein_coding	17:44846352-44916937	1.33715	0.915295	-0.546853	0.621	0.999787
ENSG00000236914	RP11-1008C21.2	lincRNA	15:38069480-38072959	1.58706	1.08651	-0.54666	0.35425	0.999787
ENSG00000187608	ISG15	protein_coding	1:1001137-1014541	13.1802	9.02448	-0.546457	0.20365	0.999787
ENSG00000256664	RP11-611O2.3	processed_pseudogene	12:68808171-68971570	69.2361	47.4237	-0.545915	0.60805	0.999787
ENSG00000234335	RPS4XP11	processed_pseudogene	10:32102521-32103293	1.48065	1.01465	-0.545251	0.46795	0.999787
ENSG00000165434	PGM2L1	protein_coding	11:74330317-74486051	6.09734	4.18036	-0.544553	0.02375	0.999787
ENSG00000105708	ZNF14	protein_coding	19:19710470-19733097	3.58586	2.45953	-0.543936	0.083	0.999787
ENSG00000207442	SNORD116-6	snoRNA	15:24823646-25439028	1.95895	1.34451	-0.542995	0.75545	0.999787
ENSG00000175105	ZNF654	protein_coding	3:88051943-88168729	7.29137	5.00567	-0.542626	0.3419	0.999787
ENSG00000145476	CYP4V2	protein_coding	4:186191519-186258471	4.39275	3.01601	-0.542486	0.1146	0.999787
ENSG00000148798	INA	protein_coding	10:103277162-103290351	18.0515	12.3948	-0.542388	0.0237	0.999787
ENSG00000116954	RRAGC	protein_coding	1:38838197-38941799	14.85	10.2017	-0.541656	0.12065	0.999787
ENSG00000163359	COL6A3	protein_coding	2:237324002-237414375	0.976969	0.671276	-0.541406	0.18535	0.999787
ENSG00000131931	THAP1	protein_coding	8:42836673-42843325	13.6617	9.38764	-0.541303	0.09875	0.999787
ENSG00000129595	EPB41L4A	protein_coding	5:112142440-112419316	7.88264	5.41783	-0.540963	0.27985	0.999787
ENSG00000132467	UTP3	protein_coding	4:70688478-70690551	14.9638	10.2878	-0.540531	0.0391	0.999787
ENSG00000261604	CTD-2636A23.2	antisense	5:43287600-43313512	19.2481	13.2345	-0.540417	0.7254	0.999787
ENSG00000219529	AP000580.1	processed_pseudogene	11:77659995-77821017	2.9054	1.99931	-0.539237	0.6021	0.999787
ENSG00000143669	LYST	protein_coding	1:235661040-235883640	10.7044	7.3661	-0.539232	0.04935	0.999787
ENSG00000196741	CXorf24	lincRNA	X:47483570-47484823	1.39159	0.957773	-0.538982	0.31665	0.999787
ENSG00000261325	AC140542.2	lincRNA	16:47724567-47908431	0.980031	0.674532	-0.53894	0.3282	0.999787
ENSG00000205707	LYRM5	protein_coding	12:25195215-25250936	33.9428	23.3637	-0.538839	0.20625	0.999787
ENSG00000120694	HSPH1	protein_coding	13:31134973-31162388	72.0555	49.7083	-0.535621	0.0306	0.999787
ENSG00000120324	PCDHB10	protein_coding	5:141100241-141249365	1.00437	0.692997	-0.535369	0.64565	0.999787
ENSG00000201901	RN7SKP48	misc_RNA	4:85100495-85100823	1.94815	1.34424	-0.535316	0.48925	0.999787
ENSG00000243015	RN7SL737P	misc_RNA	12:93467487-93516213	1.63479	1.1286	-0.53457	0.6858	0.999787
ENSG00000179988	PSTK	protein_coding	10:122930902-123008817	5.20424	3.59283	-0.534566	0.37005	0.999787
ENSG00000235674	LDHAP2	processed_pseudogene	1:235661040-235883640	0.969669	0.669544	-0.534313	0.60365	0.999787
ENSG00000230797	YY2	protein_coding	X:21839635-21885424	1.17921	0.814775	-0.53335	0.6586	0.999787
ENSG00000186132	C2orf76	protein_coding	2:119302224-119366828	10.7701	7.44291	-0.533095	0.11615	0.999787
ENSG00000224891	AC007899.3	processed_pseudogene	2:37084450-37157065	1.8653	1.28906	-0.533093	0.61285	0.999787
ENSG00000151806	GUF1	protein_coding	4:44622064-44726595	20.2253	13.979	-0.532892	0.15205	0.999787
ENSG00000242715	CCDC169	protein_coding	13:36168207-36297842	1.77983	1.23018	-0.532869	0.2121	0.999787
ENSG00000224593	RP11-30B1.1	transcribed_processed_pseudogene	7:3264031-4269000	1.45028	1.00243	-0.532832	0.5549	0.999787
ENSG00000136932	C9orf156	protein_coding	9:97904488-97922570	10.6871	7.38821	-0.53258	0.12985	0.999787
ENSG00000183691	NOG	protein_coding	17:56593698-56595590	5.75628	3.98167	-0.531762	0.1162	0.999787
ENSG00000171992	SYNPO	protein_coding	5:150601079-150659220	7.01362	4.85179	-0.531643	0.2159	0.999787
ENSG00000251201	TMED7-TICAM2	protein_coding	5:115578641-115632992	3.34001	2.31142	-0.531068	0.602	0.999787
ENSG00000125968	ID1	protein_coding	20:31605282-31606515	12.4614	8.62385	-0.531058	0.11	0.999787
ENSG00000168685	IL7R	protein_coding	5:35852694-35879603	3.11714	2.15732	-0.530983	0.08525	0.999787
ENSG00000252326	SNORD116-25	snoRNA	15:24823646-25439028	0.983702	0.681026	-0.530512	0.78875	0.999787
ENSG00000215695	RSC1A1	protein_coding	1:15617499-15669044	6.75312	4.67598	-0.530285	0.3826	0.999787
ENSG00000138381	ASNSD1	protein_coding	2:189661384-189670831	57.3247	39.6941	-0.530233	0.10585	0.999787
ENSG00000273784	RP11-78J21.7	processed_transcript	13:52600041-52643796	5.48596	3.79886	-0.530177	0.441	0.999787
ENSG00000213232	PPP1R2P10	processed_pseudogene	13:63811013-63811608	3.59126	2.48739	-0.529856	0.3373	0.999787
ENSG00000096872	IFT74	protein_coding	9:26904082-27062930	21.8147	15.124	-0.528463	0.1592	0.999787
ENSG00000262194	CTD-3195I5.5	lincRNA	17:3802164-3803382	1.08898	0.755136	-0.528174	0.50005	0.999787
ENSG00000198718	FAM179B	protein_coding	14:44924318-45074431	17.4294	12.0877	-0.527983	0.13995	0.999787
ENSG00000260894	CTD-2012K14.4	antisense	16:67517861-67546788	2.27142	1.57546	-0.527817	0.68955	0.999787
ENSG00000120616	EPC1	protein_coding	10:32266288-32378798	20.7597	14.3992	-0.527798	0.10315	0.999787
ENSG00000122299	ZC3H7A	protein_coding	16:11750585-11797267	44.3363	30.7695	-0.526986	0.1261	0.999787
ENSG00000143633	C1orf131	protein_coding	1:231223762-231241187	18.5952	12.9088	-0.526582	0.13915	0.999787
ENSG00000255857	PXN-AS1	antisense	12:120201290-120265771	2.48351	1.72415	-0.526492	0.428	0.999787
ENSG00000248121	SMURF2P1	transcribed_unprocessed_pseudogene	17:30573470-30672789	4.54721	3.15799	-0.525978	0.6866	0.999787
ENSG00000245149	RNF139-AS1	lincRNA	8:124462484-124474576	1.16605	0.811454	-0.523047	0.3009	0.999787
ENSG00000270704	SNORD64	sense_intronic	15:24823646-25439028	8.86065	6.16627	-0.523014	0.568	0.999787
ENSG00000261613	FLJ42627	antisense	16:2537963-2603188	1.28896	0.897052	-0.52294	0.7367	0.999787
ENSG00000185055	EFCAB10	protein_coding	7:105532084-105600875	2.57222	1.79037	-0.52276	0.43125	0.999787
ENSG00000179331	RAB39A	protein_coding	11:107928502-107963482	3.99907	2.78444	-0.522278	0.127	0.999787
ENSG00000169490	TM2D2	protein_coding	8:38988807-38996824	41.586	28.9761	-0.521233	0.16165	0.999787
ENSG00000260185	RP11-432I5.6	antisense	16:71623707-71724701	1.34536	0.937879	-0.520516	0.67535	0.999787
ENSG00000221817	PPP3CB-AS1	processed_transcript	10:73436427-73625953	2.29339	1.59898	-0.520323	0.2051	0.999787
ENSG00000234147	RP3-460G2.2	lincRNA	6:140845957-140852924	2.67692	1.86734	-0.519589	0.3226	0.999787
ENSG00000155970	MICU3	protein_coding	8:17027237-17122644	4.56314	3.18497	-0.518747	0.23495	0.999787
ENSG00000266086	RP11-159D12.5	protein_coding	17:57989037-58008187	16.1648	11.2835	-0.518644	0.6809	0.999787
ENSG00000135679	MDM2	protein_coding	12:68808171-68971570	239.58	167.364	-0.517518	0.0774	0.999787
ENSG00000106701	FSD1L	protein_coding	9:105447795-105552433	2.6947	1.88251	-0.517471	0.1917	0.999787
ENSG00000162851	TFB2M	protein_coding	1:246540559-246566324	13.8357	9.666	-0.517406	0.0476	0.999787
ENSG00000238741	SCARNA7	scaRNA	3:160494994-160569248	586.095	409.962	-0.515644	0.1452	0.999787
ENSG00000116132	PRRX1	protein_coding	1:170662727-170739419	56.2472	39.3494	-0.51544	0.03615	0.999787
ENSG00000150627	WDR17	protein_coding	4:176065833-176182818	3.52769	2.46954	-0.514481	0.17405	0.999787
ENSG00000196437	ZNF569	protein_coding	19:37411154-37488652	7.17389	5.03174	-0.511699	0.1868	0.999787
ENSG00000273488	RP11-114I8.4	lincRNA	3:100361186-100361637	1.06251	0.745277	-0.511622	0.48955	0.999787
ENSG00000115129	TP53I3	protein_coding	2:24076525-24201698	34.083	23.9072	-0.511609	0.08835	0.999787
ENSG00000152219	ARL14EP	protein_coding	11:30323050-30338227	29.2785	20.5379	-0.511554	0.10985	0.999787
ENSG00000115170	ACVR1	protein_coding	2:157736443-157875862	3.2508	2.28097	-0.511151	0.0916	0.999787
ENSG00000186364	NUDT17	protein_coding	1:145845628-145859836	1.35894	0.953695	-0.51088	0.45905	0.999787
ENSG00000170836	PPM1D	protein_coding	17:60600182-60666280	15.4097	10.8147	-0.510844	0.0374	0.999787
ENSG00000272518	RP11-26J3.3	sense_intronic	8:79918716-80231232	1.21909	0.855585	-0.510818	0.68175	0.999787
ENSG00000271430	RP3-368A4.5	sense_intronic	X:73944323-74293574	2.90853	2.04382	-0.509021	0.4119	0.999787
ENSG00000249859	PVT1	lincRNA	8:127794532-128101253	26.6151	18.7047	-0.508843	0.11625	0.999787
ENSG00000168306	ACOX2	protein_coding	3:58505135-58537319	41.8463	29.4161	-0.508497	0.06055	0.999787
ENSG00000143493	INTS7	protein_coding	1:211940398-212035542	15.2191	10.6997	-0.508315	0.15945	0.999787
ENSG00000175265	GOLGA8A	protein_coding	15:34379067-34437466	6.89598	4.84931	-0.507977	0.2362	0.999787
ENSG00000186976	EFCAB6	protein_coding	22:43516116-43812337	0.930032	0.65402	-0.507945	0.2337	0.999787
ENSG00000135999	EPC2	protein_coding	2:148644439-148787568	21.2502	14.9539	-0.506952	0.03175	0.999787
ENSG00000102390	PBDC1	protein_coding	X:76172935-76178204	14.7693	10.3966	-0.506498	0.1013	0.999787
ENSG00000167377	ZNF23	protein_coding	16:71447596-71565089	8.58946	6.04846	-0.505998	0.1222	0.999787
ENSG00000204856	FAM216A	protein_coding	12:110452483-110490385	39.999	28.1715	-0.505724	0.10435	0.999787
ENSG00000015568	RGPD5	protein_coding	2:109792757-109857695	1.02866	0.724518	-0.505669	0.2187	0.999787
ENSG00000125864	BFSP1	protein_coding	20:17493904-17569220	6.0869	4.28733	-0.505628	0.104	0.999787
ENSG00000153879	CEBPG	protein_coding	19:33373329-33382686	12.6966	8.94454	-0.505367	0.03315	0.999787
ENSG00000019549	SNAI2	protein_coding	8:48917689-48921740	5.99795	4.22608	-0.50515	0.118	0.999787
ENSG00000224985	RP11-297K8.2	antisense	1:161152775-161159349	5.87993	4.14353	-0.50494	0.68705	0.999787
ENSG00000143776	CDC42BPA	protein_coding	1:226989864-227318474	17.5992	12.4022	-0.504907	0.08645	0.999787
ENSG00000163251	FZD5	protein_coding	2:207762585-207769563	1.29084	0.909895	-0.504533	0.15805	0.999787
ENSG00000174842	GLMN	protein_coding	1:92246401-92402056	9.17201	6.46592	-0.504383	0.3608	0.999787
ENSG00000113361	CDH6	protein_coding	5:31093976-31329146	17.4395	12.2955	-0.504228	0.08145	0.999787
ENSG00000146592	CREB5	protein_coding	7:28299320-28825894	10.6475	7.50753	-0.504108	0.0896	0.999787
ENSG00000272579	RP11-101E13.5	antisense	1:193012249-193091777	28.2523	19.9235	-0.503899	0.8152	0.999787
ENSG00000162641	AKNAD1	protein_coding	1:108815897-108963484	1.52682	1.07737	-0.503021	0.4474	0.999787
ENSG00000095951	HIVEP1	protein_coding	6:12007669-12164999	6.71084	4.7374	-0.502398	0.10555	0.999787
ENSG00000260948	RP11-552M11.8	sense_overlapping	1:111431045-111433068	1.04862	0.740282	-0.502345	0.2837	0.999787
ENSG00000129521	EGLN3	protein_coding	14:33924230-34462774	2.01107	1.41987	-0.50221	0.36225	0.999787
ENSG00000248256	OCIAD1-AS1	antisense	4:48805211-48861817	1.46947	1.0375	-0.502185	0.64895	0.999787
ENSG00000108231	LGI1	protein_coding	10:93757884-93798159	17.988	12.7031	-0.50186	0.1549	0.999787
ENSG00000105825	TFPI2	protein_coding	7:93591572-93911265	21.031	14.8661	-0.500486	0.12205	0.999787
ENSG00000198729	PPP1R14C	protein_coding	6:150143075-150250357	1.92554	1.36254	-0.498971	0.2028	0.999787
ENSG00000183395	PMCH	protein_coding	12:102120184-102197845	3.92504	2.77762	-0.49886	0.67075	0.999787
ENSG00000169288	MRPL1	protein_coding	4:77862519-77952790	63.3897	44.8635	-0.498708	0.09075	0.999787
ENSG00000123609	NMI	protein_coding	2:151270464-151290057	7.51178	5.3168	-0.498596	0.10335	0.999787
ENSG00000258704	SRP54-AS1	processed_transcript	14:34920857-35029567	0.977863	0.692364	-0.498102	0.5777	0.999787
ENSG00000197977	ELOVL2	protein_coding	6:10980758-11078226	2.79287	1.97825	-0.497527	0.1281	0.999787
ENSG00000171488	LRRC8C	protein_coding	1:89524835-89936611	1.50986	1.06955	-0.497416	0.5905	0.999787
ENSG00000107201	DDX58	protein_coding	9:32455704-32526324	8.99815	6.37774	-0.496584	0.0501	0.999787
ENSG00000156232	WHAMM	protein_coding	15:82809627-82836108	9.99246	7.08286	-0.496507	0.23925	0.999787
ENSG00000152270	PDE3B	protein_coding	11:14643722-14872044	1.88123	1.33367	-0.496271	0.30935	0.999787
ENSG00000279576	MALAT1	protein_coding	11:65497761-65506516	542.754	384.828	-0.496085	0.5136	0.999787
ENSG00000085117	CD82	protein_coding	11:44564426-44620363	1.40877	0.998952	-0.495946	0.27385	0.999787
ENSG00000071243	ING3	protein_coding	7:120950748-120977216	9.83681	6.97572	-0.495847	0.141	0.999787
ENSG00000226890	LA16c-395F10.1	antisense	16:1612324-1702280	1.28477	0.91155	-0.495122	0.7431	0.999787
ENSG00000148123	RP11-35N6.1	protein_coding	9:101028708-101325135	1.26276	0.895974	-0.495049	0.4055	0.999787
ENSG00000233844	KCNQ5-IT1	sense_intronic	6:72621791-73198851	1.50356	1.06721	-0.494534	0.6646	0.999787
ENSG00000269288	CTD-2245F17.6	antisense	19:53235380-53254898	1.29829	0.922012	-0.493753	0.7151	0.999787
ENSG00000230982	DSTNP1	processed_pseudogene	21:46635166-46665124	2.81813	2.0014	-0.493729	0.6841	0.999787
ENSG00000260920	RP1-228H13.5	sense_overlapping	1:40464318-40466767	2.69052	1.91152	-0.493164	0.1458	0.999787
ENSG00000248866	USP46-AS1	lincRNA	4:52659405-52661668	1.69398	1.20377	-0.49286	0.35875	0.999787
ENSG00000155438	NIFK	protein_coding	2:121649649-121736923	144.791	102.906	-0.492645	0.1112	0.999787
ENSG00000163577	EIF5A2	protein_coding	3:170888414-170908693	11.3243	8.05066	-0.492245	0.31305	0.999787
ENSG00000255663	RP11-212D19.4	protein_coding	11:114391442-114450279	5.69757	4.05311	-0.49132	0.81335	0.999787
ENSG00000044574	HSPA5	protein_coding	9:125234852-125241330	98.4149	70.0148	-0.491218	0.02405	0.999787
ENSG00000188868	ZNF563	protein_coding	19:12317476-12333720	1.44674	1.02927	-0.491185	0.42815	0.999787
ENSG00000185947	ZNF267	protein_coding	16:31873757-31917357	13.0954	9.3169	-0.491133	0.04505	0.999787
ENSG00000135951	TSGA10	protein_coding	2:98997260-99490035	3.7567	2.67288	-0.491069	0.23325	0.999787
ENSG00000261094	RP11-355O1.11	sense_overlapping	9:122937622-122940333	1.93924	1.38044	-0.49036	0.3374	0.999787
ENSG00000173852	DPY19L1	protein_coding	7:34928875-35038271	35.1165	25.0057	-0.489894	0.1567	0.999787
ENSG00000147679	UTP23	protein_coding	8:116642129-116876868	14.1659	10.088	-0.489777	0.5532	0.999787
ENSG00000137764	MAP2K5	protein_coding	15:67542708-67807123	18.0296	12.8454	-0.489113	0.26285	0.999787
ENSG00000156170	NDUFAF6	protein_coding	8:94813310-95116455	18.2898	13.0374	-0.488389	0.31845	0.999787
ENSG00000141682	PMAIP1	protein_coding	18:59899947-59904306	22.2598	15.8674	-0.488377	0.07	0.999787
ENSG00000271976	RP11-884K10.7	antisense	3:53846579-53865800	2.43444	1.7356	-0.488154	0.2793	0.999787
ENSG00000065615	CYB5R4	protein_coding	6:83859642-83967424	6.33444	4.51641	-0.488042	0.38365	0.999787
ENSG00000131013	PPIL4	protein_coding	6:149504732-149546038	28.0367	19.9965	-0.487564	0.05085	0.999787
ENSG00000255164	RP5-1047A19.4	antisense	8:144973588-145006046	1.35544	0.966827	-0.487433	0.65705	0.999787
ENSG00000270890	RP3-468K18.6	processed_pseudogene	6:143536844-143938471	1.40088	0.999407	-0.487191	0.60085	0.999787
ENSG00000150773	PIH1D2	protein_coding	11:112024813-112224699	4.64934	3.31696	-0.487166	0.55875	0.999787
ENSG00000109832	DDX25	protein_coding	11:125903246-125938916	1.02495	0.73124	-0.487141	0.349	0.999787
ENSG00000238648	TRI-TAT2-3	miRNA	6:27631408-27631532	1.05301	0.751334	-0.486988	0.7769	0.999787
ENSG00000197168	NEK5	protein_coding	13:52033610-52159861	1.04148	0.743193	-0.486823	0.5785	0.999787
ENSG00000253618	GRPEL2-AS1	antisense	5:149345429-149357642	1.02618	0.732445	-0.486494	0.7499	0.999787
ENSG00000133641	C12orf29	protein_coding	12:87980034-88142216	22.8368	16.3017	-0.486337	0.371	0.999787
ENSG00000100664	EIF5	protein_coding	14:103333543-103345025	231.421	165.201	-0.486293	0.1479	0.999787
ENSG00000118496	FBXO30	protein_coding	6:145793501-145814753	6.89468	4.92267	-0.486045	0.0301	0.999787
ENSG00000091164	TXNL1	protein_coding	18:56597207-57038845	62.8045	44.8449	-0.485923	0.0774	0.999787
ENSG00000185808	PIGP	protein_coding	21:37059169-37073170	15.0557	10.7507	-0.485876	0.1793	0.999787
ENSG00000186104	CYP2R1	protein_coding	11:14877439-14892252	5.17842	3.70002	-0.484979	0.3841	0.999787
ENSG00000122824	NUDT10	protein_coding	X:51332230-51337525	1.74296	1.24662	-0.483512	0.26045	0.999787
ENSG00000151304	SRFBP1	protein_coding	5:121961960-122078285	12.0184	8.60087	-0.482684	0.2217	0.999787
ENSG00000140961	OSGIN1	protein_coding	16:83899125-83966332	1.09353	0.783076	-0.481767	0.49035	0.999787
ENSG00000008405	CRY1	protein_coding	12:106991363-107123314	12.9636	9.2881	-0.481016	0.0725	0.999787
ENSG00000256223	ZNF10	protein_coding	12:133130574-133214831	3.32796	2.3847	-0.480828	0.28215	0.999787
ENSG00000232133	IMPDH1P10	processed_pseudogene	2:201116103-201176687	1.54959	1.11049	-0.48069	0.73025	0.999787
ENSG00000237234	RP1-142L7.5	antisense	6:112108759-112351296	3.69415	2.64803	-0.480323	0.5876	0.999787
ENSG00000168564	CDKN2AIP	protein_coding	4:183444590-183448198	20.0928	14.4127	-0.479332	0.08695	0.999787
ENSG00000128342	LIF	protein_coding	22:30239193-30246998	4.92991	3.53704	-0.479019	0.30445	0.999787
ENSG00000243352	RN7SL8P	misc_RNA	7:104911927-104912193	3.57081	2.56223	-0.478851	0.47645	0.999787
ENSG00000197498	RPF2	protein_coding	6:110982014-111028263	65.3879	46.9194	-0.47884	0.0692	0.999787
ENSG00000197016	ZNF470	protein_coding	19:56567510-56588911	3.60733	2.5888	-0.478649	0.07855	0.999787
ENSG00000143067	ZNF697	protein_coding	1:119619421-119647773	1.80007	1.29194	-0.478522	0.14945	0.999787
ENSG00000251260	WDFY3-AS1	antisense	4:84669609-85011277	2.49932	1.79413	-0.478249	0.616	0.999787
ENSG00000132326	PER2	protein_coding	2:238231683-238290102	2.55585	1.835	-0.478025	0.23155	0.999787
ENSG00000172785	CBWD1	protein_coding	9:121037-179147	13.9866	10.0491	-0.476978	0.09855	0.999787
ENSG00000184719	RNLS	protein_coding	10:88273863-88584530	0.977647	0.702471	-0.476876	0.43185	0.999787
ENSG00000276664	TUG1_1	misc_RNA	22:30970676-30979395	11.269	8.09808	-0.476701	0.61835	0.999787
ENSG00000151023	ENKUR	protein_coding	10:24981978-25062279	1.24893	0.897507	-0.476696	0.5619	0.999787
ENSG00000204311	DFNB59	protein_coding	2:178413938-178461390	1.27883	0.919495	-0.47591	0.44665	0.999787
ENSG00000164171	ITGA2	protein_coding	5:52675192-53094779	1.98138	1.42501	-0.475529	0.2735	0.999787
ENSG00000144406	UNC80	protein_coding	2:209771992-209999300	2.21302	1.59175	-0.475406	0.18895	0.999787
ENSG00000228463	AP006222.2	lincRNA	1:257863-297502	1.90746	1.37314	-0.474169	0.3075	0.999787
ENSG00000245694	CRNDE	lincRNA	16:54918862-54929189	16.182	11.6507	-0.473967	0.2182	0.999787
ENSG00000260727	SLC7A5P1	unprocessed_pseudogene	16:29613103-29613640	1.0891	0.784787	-0.47276	0.483	0.999787
ENSG00000257800	FNBP1P1	processed_pseudogene	2:74120679-74123218	1.3155	0.94827	-0.472241	0.3298	0.999787
ENSG00000144655	CSRNP1	protein_coding	3:39141854-39154562	7.86326	5.67012	-0.471749	0.08345	0.999787
ENSG00000109339	MAPK10	protein_coding	4:86015122-86594131	9.76511	7.04244	-0.47156	0.10025	0.999787
ENSG00000173482	PTPRM	protein_coding	18:7566781-8406953	2.84844	2.05443	-0.471431	0.2525	0.999787
ENSG00000135423	GLS2	protein_coding	12:56449501-56488414	1.35508	0.977371	-0.471404	0.2868	0.999787
ENSG00000185880	TRIM69	protein_coding	15:44728987-44767829	12.2654	8.84655	-0.471402	0.15945	0.999787
ENSG00000253358	GS1-251I9.3	antisense	8:90993795-91041064	1.18102	0.852072	-0.470983	0.7138	0.999787
ENSG00000084073	ZMPSTE24	protein_coding	1:40258106-40294184	52.0103	37.5293	-0.470778	0.02105	0.999787
ENSG00000235194	PPP1R3E	protein_coding	14:23185315-23326185	3.05803	2.20667	-0.470728	0.3773	0.999787
ENSG00000213928	IRF9	protein_coding	14:24143361-24167402	31.3399	22.6164	-0.470633	0.43805	0.999787
ENSG00000275854	RP11-278C7.5	sense_intronic	12:32679199-32755902	1.5889	1.14675	-0.470472	0.6328	0.999787
ENSG00000267270	PARD6G-AS1	antisense	18:80147923-80247546	2.08076	1.50176	-0.470463	0.62595	0.999787
ENSG00000151575	TEX9	protein_coding	15:56244008-56465137	10.5676	7.62883	-0.470109	0.18935	0.999787
ENSG00000118965	WDR35	protein_coding	2:19910259-19990131	16.6685	12.0366	-0.469689	0.0469	0.999787
ENSG00000198900	TOP1	protein_coding	20:41028817-41317672	55.816	40.3088	-0.469585	0.26815	0.999787
ENSG00000107798	LIPA	protein_coding	10:89213568-89414557	52.9457	38.2373	-0.469532	0.101	0.999787
ENSG00000184203	PPP1R2	protein_coding	3:195514424-195543386	115.061	83.1025	-0.469429	0.0864	0.999787
ENSG00000150776	C11orf57	protein_coding	11:112024813-112224699	35.4906	25.6349	-0.469326	0.39305	0.999787
ENSG00000279332	RP11-799B12.1	TEC	18:23992772-24135829	2.12926	1.53802	-0.469282	0.68655	0.999787
ENSG00000164610	RP9	protein_coding	7:33094796-33109401	12.3761	8.94027	-0.469169	0.1559	0.999787
ENSG00000168826	ZBTB49	protein_coding	4:4290250-4321786	3.68129	2.65997	-0.468801	0.36525	0.999787
ENSG00000184368	MAP7D2	protein_coding	X:20006712-20116917	1.66007	1.19972	-0.46855	0.2399	0.999787
ENSG00000138400	MDH1B	protein_coding	2:206737762-206792509	1.84346	1.33233	-0.468461	0.48455	0.999787
ENSG00000101898	MCTS2P	processed_pseudogene	20:31514427-31577923	4.43125	3.2031	-0.468245	0.68405	0.999787
ENSG00000241127	YAE1D1	protein_coding	7:39566375-39610320	23.1911	16.7638	-0.468222	0.09905	0.999787
ENSG00000185634	SHC4	protein_coding	15:48823734-48963444	3.75665	2.72144	-0.465076	0.52665	0.999787
ENSG00000059769	DNAJC25	protein_coding	9:111631351-111670246	5.05258	3.66166	-0.464523	0.68215	0.999787
ENSG00000251018	HMMR-AS1	antisense	5:163460202-163494058	1.04045	0.754023	-0.464522	0.63975	0.999787
ENSG00000091844	RGS17	protein_coding	6:153004458-153131249	9.39005	6.80533	-0.464467	0.2015	0.999787
ENSG00000113231	PDE8B	protein_coding	5:77210448-77620611	16.2186	11.7544	-0.464453	0.2982	0.999787
ENSG00000156535	CD109	protein_coding	6:73693902-73828316	9.58973	6.95286	-0.463883	0.03645	0.999787
ENSG00000189369	GSPT2	protein_coding	X:51743430-51746232	14.0953	10.2204	-0.463767	0.05695	0.999787
ENSG00000271020	RP11-10C24.1	lincRNA	3:33797148-33797681	2.4411	1.77023	-0.463595	0.37075	0.999787
ENSG00000137434	C6orf52	protein_coding	6:10671417-10709782	1.79096	1.29912	-0.463204	0.5422	0.999787
ENSG00000104361	NIPAL2	protein_coding	8:98189832-98294393	2.62914	1.90815	-0.462418	0.17905	0.999787
ENSG00000188613	NANOS1	protein_coding	10:119029715-119080823	2.38285	1.72951	-0.462331	0.5107	0.999787
ENSG00000198417	MT1F	protein_coding	16:56638665-56850286	4.20911	3.0551	-0.462296	0.613	0.999787
ENSG00000152778	IFIT5	protein_coding	10:89414585-89421001	11.8593	8.61045	-0.461853	0.0525	0.999787
ENSG00000257181	RP11-611O2.5	antisense	12:68808171-68971570	61.3757	44.5641	-0.461786	0.4721	0.999787
ENSG00000271870	RP11-97C16.1	antisense	3:3126915-3179710	3.23524	2.34906	-0.461784	0.667	0.999787
ENSG00000263453	MIR4532	miRNA	20:57895393-57895444	7.62113	5.53629	-0.461086	0.7825	0.999787
ENSG00000223547	ZNF844	protein_coding	19:12064698-12081565	6.6972	4.86561	-0.460939	0.1942	0.999787
ENSG00000114742	WDR48	protein_coding	3:39051997-39138903	48.4681	35.2167	-0.460774	0.1882	0.999787
ENSG00000233476	EEF1A1P6	processed_pseudogene	7:22419443-22665533	2.3969	1.74221	-0.460252	0.3852	0.999787
ENSG00000178381	ZFAND2A	protein_coding	7:1152070-1165267	8.23555	5.9878	-0.45984	0.3319	0.999787
ENSG00000173193	PARP14	protein_coding	3:122680617-122730840	23.4805	17.074	-0.459662	0.095	0.999787
ENSG00000110031	LPXN	protein_coding	11:58526870-58578220	1.83063	1.33118	-0.459634	0.3211	0.999787
ENSG00000180747	SMG1P3	transcribed_unprocessed_pseudogene	16:21402236-21520444	4.36849	3.17673	-0.459592	0.27605	0.999787
ENSG00000172748	ZNF596	protein_coding	8:213185-247342	4.17627	3.03782	-0.459179	0.16505	0.999787
ENSG00000101098	RIMS4	protein_coding	20:44656450-44810338	1.92196	1.39915	-0.458032	0.3665	0.999787
ENSG00000163001	CFAP36	protein_coding	2:55519603-55545879	42.6536	31.0531	-0.457932	0.11345	0.999787
ENSG00000164038	SLC9B2	protein_coding	4:103019867-103099883	15.2262	11.089	-0.457423	0.3139	0.999787
ENSG00000277342	RP11-843B15.4	sense_intronic	12:32104116-32383633	5.30048	3.86038	-0.457381	0.68525	0.999787
ENSG00000129003	VPS13C	protein_coding	15:61852388-62060473	17.9638	13.0872	-0.45694	0.1046	0.999787
ENSG00000102221	JADE3	protein_coding	X:46912275-47061242	3.50753	2.55552	-0.456842	0.21895	0.999787
ENSG00000158716	DUSP23	protein_coding	1:159780931-159782543	2.76698	2.01792	-0.455445	0.3307	0.999787
ENSG00000235872	RP11-335O4.3	antisense	12:67648337-67670919	7.02124	5.12099	-0.455305	0.67675	0.999787
ENSG00000153363	LINC00467	lincRNA	1:211382802-211435333	10.1362	7.39644	-0.454619	0.3481	0.999787
ENSG00000135587	SMPD2	protein_coding	6:109390214-109443919	3.38884	2.47436	-0.453733	0.3376	0.999787
ENSG00000102908	NFAT5	protein_coding	16:69565093-69704666	16.0851	11.7452	-0.453651	0.15035	0.999787
ENSG00000113013	HSPA9	protein_coding	5:138554881-138575444	347.993	254.137	-0.453454	0.19265	0.999787
ENSG00000111647	UHRF1BP1L	protein_coding	12:100028454-100142848	27.9571	20.4236	-0.45298	0.24395	0.999787
ENSG00000267984	CTD-2616J11.9	antisense	19:51345168-51369003	1.72627	1.26111	-0.452958	0.7474	0.999787
ENSG00000169760	NLGN1	protein_coding	3:173396283-174286644	8.13958	5.94645	-0.452926	0.14065	0.999787
ENSG00000280145	CH507-154B10.1	lincRNA	21:6630181-6670695	2.01761	1.47417	-0.452747	0.37145	0.999787
ENSG00000174738	NR1D2	protein_coding	3:23891659-23980618	15.3627	11.2281	-0.452321	0.48375	0.999787
ENSG00000164548	TRA2A	protein_coding	7:23504779-23532041	57.3457	41.9176	-0.45213	0.1987	0.999787
ENSG00000276600	RAB7B	protein_coding	1:205976739-206003461	2.45392	1.79393	-0.451966	0.2517	0.999787
ENSG00000153339	TRAPPC8	protein_coding	18:31829172-31953136	21.3106	15.5857	-0.451348	0.0863	0.999787
ENSG00000111845	PAK1IP1	protein_coding	6:10671417-10709782	22.1867	16.2294	-0.451089	0.06965	0.999787
ENSG00000132170	PPARG	protein_coding	3:12287367-12434356	1.71446	1.25431	-0.450862	0.3117	0.999787
ENSG00000151657	KIN	protein_coding	10:7750961-7787981	9.08658	6.64838	-0.450735	0.4209	0.999787
ENSG00000259318	RP11-454L9.2	processed_pseudogene	14:55366391-55411858	1.12871	0.826001	-0.450464	0.7156	0.999787
ENSG00000069869	NEDD4	protein_coding	15:55826921-55993746	37.0478	27.1133	-0.450387	0.2303	0.999787
ENSG00000178522	AMBN	protein_coding	4:70592255-70607288	2.88393	2.1106	-0.450378	0.26225	0.999787
ENSG00000248492	ZFAT-AS1	antisense	8:134477787-134713049	1.84641	1.35167	-0.44998	0.66845	0.999787
ENSG00000151773	CCDC122	protein_coding	13:43823908-43893932	2.98618	2.18646	-0.449705	0.4988	0.999787
ENSG00000172292	CERS6	protein_coding	2:168455861-168913371	9.38151	6.87108	-0.449283	0.1445	0.999787
ENSG00000006652	IFRD1	protein_coding	7:112422967-112491062	37.3256	27.3431	-0.448987	0.11155	0.999787
ENSG00000232956	SNHG15	lincRNA	7:44983022-44986961	21.201	15.5349	-0.448618	0.21695	0.999787
ENSG00000273136	CH17-3B23.1	protein_coding	1:120805417-120841481	0.961849	0.704861	-0.448472	0.34885	0.999787
ENSG00000135316	SYNCRIP	protein_coding	6:85505495-85643792	136.967	100.377	-0.4484	0.307	0.999787
ENSG00000233033	CASK-AS1	antisense	X:41514933-41923463	6.36694	4.66678	-0.448173	0.714	0.999787
ENSG00000123200	ZC3H13	protein_coding	13:45954464-46052759	15.7523	11.5472	-0.448019	0.1695	0.999787
ENSG00000156475	PPP2R2B	protein_coding	5:146563225-147084784	2.84885	2.08849	-0.44792	0.17315	0.999787
ENSG00000257715	RP11-256L6.2	antisense	12:95996520-96043520	1.5095	1.10663	-0.447898	0.70435	0.999787
ENSG00000274963	Metazoa_SRP	misc_RNA	1:150548561-150579738	0.945613	0.693363	-0.447638	0.6943	0.999787
ENSG00000251503	APITD1-CORT	protein_coding	1:10429880-10452153	1.58692	1.16365	-0.447577	0.5572	0.999787
ENSG00000239626	RPSAP41	processed_pseudogene	6:73209082-73310365	0.944093	0.692719	-0.446658	0.7896	0.999787
ENSG00000152380	FAM151B	protein_coding	5:80482292-80542563	1.25905	0.923876	-0.446559	0.46965	0.999787
ENSG00000101638	ST8SIA5	protein_coding	18:46667820-46764408	1.19359	0.875908	-0.446454	0.37995	0.999787
ENSG00000163510	CWC22	protein_coding	2:179944875-180007113	9.53568	7.00033	-0.445913	0.1	0.999787
ENSG00000145246	ATP10D	protein_coding	4:47485287-47593486	7.12069	5.22754	-0.445885	0.1921	0.999787
ENSG00000163319	MRPS18C	protein_coding	4:83455931-83523348	59.2419	43.4918	-0.445872	0.2852	0.999787
ENSG00000113594	LIFR	protein_coding	5:38474962-38671216	16.73	12.2874	-0.445266	0.0689	0.999787
ENSG00000249572	CTD-2203K17.1	antisense	5:33424024-33440619	1.29205	0.94933	-0.444678	0.4088	0.999787
ENSG00000138496	PARP9	protein_coding	3:122527923-122575203	17.5989	12.9312	-0.444622	0.27365	0.999787
ENSG00000254433	RP11-677I18.3	antisense	11:106051097-106101975	5.23374	3.84938	-0.443214	0.69945	0.999787
ENSG00000147592	LACTB2	protein_coding	8:70608576-70669174	11.1126	8.17617	-0.442703	0.19105	0.999787
ENSG00000111790	FGFR1OP2	protein_coding	12:26938382-26966650	28.4245	20.9181	-0.442379	0.1275	0.999787
ENSG00000123728	RAP2C	protein_coding	X:132203023-132489968	18.9532	13.9481	-0.442375	0.1028	0.999787
ENSG00000170647	TMEM133	protein_coding	11:100991988-100993941	2.15886	1.59001	-0.441239	0.26455	0.999787
ENSG00000164163	ABCE1	protein_coding	4:144967111-145180161	129.43	95.327	-0.441218	0.13235	0.999787
ENSG00000172071	EIF2AK3	protein_coding	2:88538719-88631821	28.9448	21.3305	-0.440389	0.27775	0.999787
ENSG00000105865	DUS4L	protein_coding	7:107168960-107578464	7.12899	5.25706	-0.439443	0.3874	0.999787
ENSG00000258908	RP11-203M5.8	lincRNA	14:20468953-20477094	13.9614	10.296	-0.439355	0.5244	0.999787
ENSG00000240204	SMKR1	protein_coding	7:129502478-129512932	2.06385	1.52206	-0.439312	0.5253	0.999787
ENSG00000257594	GALNT4	protein_coding	12:89419717-89548005	4.56997	3.3714	-0.438836	0.3177	0.999787
ENSG00000163376	KBTBD8	protein_coding	3:66998306-67011210	3.12358	2.30485	-0.438531	0.28365	0.999787
ENSG00000145723	GIN1	protein_coding	5:103085999-103212799	6.47643	4.77891	-0.438516	0.45495	0.999787
ENSG00000102547	CAB39L	protein_coding	13:49308649-49444126	7.29099	5.38148	-0.438112	0.17915	0.999787
ENSG00000089682	RBM41	protein_coding	X:107064419-107118823	9.80848	7.24001	-0.438037	0.1861	0.999787
ENSG00000169981	ZNF35	protein_coding	3:44555192-44685653	9.58887	7.07863	-0.437892	0.4101	0.999787
ENSG00000263002	ZNF234	protein_coding	19:44141556-44160309	5.16611	3.81558	-0.437173	0.1604	0.999787
ENSG00000138385	SSB	protein_coding	2:169791932-169824931	172.794	127.639	-0.436978	0.11235	0.999787
ENSG00000260766	RP11-226L15.5	sense_overlapping	1:160024952-160026794	2.95935	2.18665	-0.436562	0.2871	0.999787
ENSG00000081189	MEF2C	protein_coding	5:88507545-89466398	8.07453	5.96688	-0.436403	0.23265	0.999787
ENSG00000135046	ANXA1	protein_coding	9:73151756-73170393	517.991	382.792	-0.436366	0.03025	0.999787
ENSG00000006327	TNFRSF12A	protein_coding	16:3014711-3022383	82.1443	60.7169	-0.436063	0.0858	0.999787
ENSG00000242779	ZNF702P	transcribed_processed_pseudogene	19:52927134-53037898	1.23202	0.910746	-0.435906	0.36425	0.999787
ENSG00000155542	SETD9	protein_coding	5:56900040-56917348	10.3101	7.62275	-0.435671	0.2636	0.999787
ENSG00000111879	FAM184A	protein_coding	6:118813441-119149387	9.06524	6.70327	-0.435481	0.43305	0.999787
ENSG00000158122	AAED1	protein_coding	9:96639576-96655303	5.84397	4.32185	-0.4353	0.31805	0.999787
ENSG00000120370	GORAB	protein_coding	1:170460452-170553446	9.78809	7.23925	-0.435187	0.16475	0.999787
ENSG00000127124	HIVEP3	protein_coding	1:41506364-42035925	7.6567	5.66425	-0.434839	0.26765	0.999787
ENSG00000176055	MBLAC2	protein_coding	5:90458202-90514553	4.94969	3.6617	-0.434826	0.20455	0.999787
ENSG00000117395	EBNA1BP2	protein_coding	1:43164174-43274002	77.8148	57.5694	-0.434741	0.0598	0.999787
ENSG00000128606	LRRC17	protein_coding	7:102813229-103074843	21.6979	16.0547	-0.434557	0.10845	0.999787
ENSG00000267952	CTD-2207O23.12	protein_coding	19:7476874-7521026	3.21095	2.37643	-0.434207	0.78835	0.999787
ENSG00000215548	RP11-764K9.4	unprocessed_pseudogene	9:63832126-63859641	1.04925	0.776956	-0.433454	0.5754	0.999787
ENSG00000115267	IFIH1	protein_coding	2:162267078-162318703	2.38814	1.7684	-0.433449	0.19995	0.999787
ENSG00000272851	RP11-801F7.1	antisense	2:207711539-207761839	7.04046	5.21424	-0.433213	0.5707	0.999787
ENSG00000215386	MIR99AHG	lincRNA	21:16070521-16627397	23.1052	17.1129	-0.433136	0.25175	0.999787
ENSG00000164162	ANAPC10	protein_coding	4:144967111-145180161	13.746	10.1842	-0.432684	0.2965	0.999787
ENSG00000248593	DSTNP2	transcribed_unprocessed_pseudogene	12:6867118-6923698	4.25484	3.15252	-0.432598	0.57585	0.999787
ENSG00000183527	PSMG1	protein_coding	21:39174768-39183851	60.3896	44.7552	-0.432245	0.08635	0.999787
ENSG00000270672	MTRNR2L6	protein_coding	7:142666271-142667718	1.84385	1.36693	-0.431783	0.46545	0.999787
ENSG00000163811	WDR43	protein_coding	2:28894642-28948222	158.189	117.284	-0.431645	0.2059	0.999787
ENSG00000162688	AGL	protein_coding	1:99850083-99924023	6.77737	5.02604	-0.431303	0.1092	0.999787
ENSG00000259330	INAFM2	antisense	15:40325215-40326715	14.2831	10.5938	-0.431091	0.23175	0.999787
ENSG00000160124	CCDC58	protein_coding	3:122359590-122383231	69.7207	51.7246	-0.430737	0.1193	0.999787
ENSG00000226688	ENTPD1-AS1	antisense	10:95711778-96090238	6.89906	5.11861	-0.430647	0.5286	0.999787
ENSG00000123095	BHLHE41	protein_coding	12:26120025-26833198	11.4704	8.51327	-0.430127	0.59315	0.999787
ENSG00000162836	ACP6	protein_coding	1:147629651-147670496	27.0476	20.0755	-0.430067	0.2446	0.999787
ENSG00000018869	ZNF582	protein_coding	19:56219669-56393545	3.16719	2.35085	-0.430022	0.47775	0.999787
ENSG00000077458	FAM76B	protein_coding	11:95768941-95832693	27.7137	20.572	-0.429918	0.3086	0.999787
ENSG00000141642	ELAC1	protein_coding	18:50967990-51085045	6.31423	4.68709	-0.429915	0.51665	0.999787
ENSG00000087494	PTHLH	protein_coding	12:27958083-27972705	37.0891	27.5375	-0.429594	0.132	0.999787
ENSG00000250312	ZNF718	protein_coding	4:124479-163989	2.52381	1.87386	-0.429588	0.2346	0.999787
ENSG00000150787	PTS	protein_coding	11:112226364-112269955	28.9161	21.4709	-0.42949	0.14485	0.999787
ENSG00000260083	MIR4519	antisense	16:30833625-30895220	2.10008	1.55944	-0.429416	0.6843	0.999787
ENSG00000275582	RP4-681N20.5	antisense	20:3888238-4015582	1.3815	1.02588	-0.429362	0.71545	0.999787
ENSG00000129317	PUS7L	protein_coding	12:43728606-43758817	14.9123	11.0751	-0.429178	0.12635	0.999787
ENSG00000140104	C14orf79	protein_coding	14:104985774-105021148	5.6915	4.2272	-0.429105	0.4394	0.999787
ENSG00000270170	NCBP2-AS2	lincRNA	3:196942622-196943540	12.193	9.05621	-0.429068	0.17755	0.999787
ENSG00000279938	UTY	protein_coding	Y:13248378-13480673	1.50835	1.12046	-0.428881	0.58615	0.999787
ENSG00000131503	ANKHD1	protein_coding	5:140401813-140593752	28.3316	21.0459	-0.428868	0.20335	0.999787
ENSG00000265618	CTB-96E2.7	antisense	17:28357580-28407197	8.50322	6.31694	-0.428782	0.58275	0.999787
ENSG00000225648	SBDSP1	transcribed_unprocessed_pseudogene	7:72829424-72836701	18.8583	14.012	-0.428534	0.1764	0.999787
ENSG00000115548	KDM3A	protein_coding	2:86440646-86492716	21.2382	15.7839	-0.428207	0.07295	0.999787
ENSG00000101557	USP14	protein_coding	18:158382-268050	27.9234	20.7573	-0.427856	0.2211	0.999787
ENSG00000151151	IPMK	protein_coding	10:58191516-58267934	2.67181	1.9862	-0.427802	0.1437	0.999787
ENSG00000196458	ZNF605	protein_coding	12:132768908-132956306	9.54336	7.09487	-0.42772	0.37135	0.999787
ENSG00000273184	RP11-212P7.3	processed_transcript	7:128455839-128506602	6.46219	4.80487	-0.427528	0.7509	0.999787
ENSG00000259544	RP11-158M2.2	antisense	15:85380570-85750281	1.6029	1.1922	-0.427056	0.6682	0.999787
ENSG00000240024	LINC00888	transcribed_unprocessed_pseudogene	3:183447607-183456013	4.23755	3.15203	-0.426948	0.29855	0.999787
ENSG00000174343	CHRNA9	protein_coding	4:40335328-40355217	22.1598	16.4865	-0.426658	0.19455	0.999787
ENSG00000259001	RPPH1	antisense	14:20343047-20357905	16.0078	11.9117	-0.426394	0.7928	0.999787
ENSG00000275611	RP11-291I6.2	sense_intronic	13:110148962-110513027	1.1622	0.864893	-0.426271	0.7255	0.999787
ENSG00000136891	TEX10	protein_coding	9:100302076-100352939	28.1918	20.98	-0.426264	0.07	0.999787
ENSG00000185238	PRMT3	protein_coding	11:20387529-20509294	27.6579	20.5845	-0.426128	0.0867	0.999787
ENSG00000113248	PCDHB15	protein_coding	5:141100241-141249365	1.24317	0.925268	-0.426074	0.54545	0.999787
ENSG00000110066	SUV420H1	protein_coding	11:68154862-68213828	26.1475	19.4639	-0.42587	0.15275	0.999787
ENSG00000196152	ZNF79	protein_coding	9:127424373-127445372	3.18032	2.36748	-0.425824	0.2659	0.999787
ENSG00000273306	RP11-527J8.1	antisense	2:98997260-99490035	1.45546	1.08371	-0.425494	0.6651	0.999787
ENSG00000106546	AHR	protein_coding	7:17279833-17346152	30.0853	22.4037	-0.425319	0.18665	0.999787
ENSG00000138442	WDR12	protein_coding	2:202874781-203014798	81.1467	60.4473	-0.424853	0.29695	0.999787
ENSG00000232295	RP11-154D6.1	processed_transcript	6:71221456-71420769	1.4477	1.07874	-0.424425	0.3759	0.999787
ENSG00000158467	AHCYL2	protein_coding	7:129225022-129430211	7.50067	5.58958	-0.42428	0.1912	0.999787
ENSG00000123545	NDUFAF4	protein_coding	6:96889312-96897881	29.7765	22.1934	-0.424044	0.19695	0.999787
ENSG00000138411	HECW2	protein_coding	2:196194369-196593692	1.97064	1.46907	-0.423756	0.3611	0.999787
ENSG00000274204	RP11-272L14.2	sense_intronic	13:106489730-106535114	1.61041	1.2013	-0.422824	0.6397	0.999787
ENSG00000139372	TDG	protein_coding	12:103965803-103988874	29.9531	22.3457	-0.422706	0.08275	0.999787
ENSG00000186889	TMEM17	protein_coding	2:62500220-62511894	2.10157	1.56783	-0.422701	0.30665	0.999787
ENSG00000143748	NVL	protein_coding	1:224219612-224330387	27.2634	20.3437	-0.422384	0.19585	0.999787
ENSG00000118454	ANKRD13C	protein_coding	1:70260587-70354734	31.0105	23.1405	-0.422334	0.2498	0.999787
ENSG00000256453	DND1	protein_coding	5:140664675-140706676	5.15647	3.84881	-0.421972	0.75215	0.999787
ENSG00000170855	TRIAP1	protein_coding	12:120438089-120469793	34.5425	25.7875	-0.421701	0.52605	0.999787
ENSG00000249304	RP11-26P13.2	antisense	4:113900283-113979727	1.63673	1.22192	-0.421666	0.7409	0.999787
ENSG00000177971	IMP3	protein_coding	15:75636138-75662301	34.1364	25.4886	-0.421462	0.2464	0.999787
ENSG00000095752	IL11	protein_coding	19:55364388-55370463	4.63868	3.46363	-0.421431	0.26565	0.999787
ENSG00000117479	SLC19A2	protein_coding	1:169463908-169486003	4.16479	3.10999	-0.421334	0.1619	0.999787
ENSG00000047346	FAM214A	protein_coding	15:52577841-52709817	14.8288	11.0748	-0.421122	0.1117	0.999787
ENSG00000277161	PIGW	protein_coding	17:36486628-36543435	12.0089	8.96944	-0.421012	0.50065	0.999787
ENSG00000164934	DCAF13	protein_coding	8:103398634-103443453	88.9362	66.4412	-0.420694	0.15765	0.999787
ENSG00000135537	LACE1	protein_coding	6:108294893-108526796	3.51032	2.62292	-0.420428	0.42265	0.999787
ENSG00000173812	EIF1	protein_coding	17:41688884-41692668	75.2654	56.2416	-0.42035	0.1059	0.999787
ENSG00000137691	C11orf70	protein_coding	11:102047442-102084560	5.85098	4.37215	-0.420337	0.31575	0.999787
ENSG00000161010	C5orf45	protein_coding	5:179797596-179907859	50.1542	37.4827	-0.420144	0.30765	0.999787
ENSG00000085231	TAF9	protein_coding	5:69350983-69414801	55.2874	41.322	-0.420042	0.45715	0.999787
ENSG00000232149	FERP1	processed_pseudogene	X:123600560-123733056	7.71171	5.76444	-0.419869	0.7663	0.999787
ENSG00000025796	SEC63	protein_coding	6:107867755-107959986	40.6811	30.4104	-0.419792	0.2489	0.999787
ENSG00000267520	RP11-373L24.1	3prime_overlapping_ncrna	2:60881520-60931610	1.39328	1.04156	-0.419737	0.44485	0.999787
ENSG00000188283	ZNF383	protein_coding	19:37007856-37248738	4.14721	3.10129	-0.419272	0.42505	0.999787
ENSG00000253210	RP11-809O17.1	antisense	8:141117277-141195808	1.00264	0.749865	-0.419108	0.67265	0.999787
ENSG00000011260	UTP18	protein_coding	17:51260527-51297936	40.8984	30.6001	-0.418506	0.1374	0.999787
ENSG00000261872	RP5-867C24.5	antisense	17:47117702-47189422	4.59261	3.43646	-0.418389	0.6704	0.999787
ENSG00000111981	ULBP1	protein_coding	6:149964006-149973710	3.66051	2.73917	-0.418306	0.1783	0.999787
ENSG00000109534	GAR1	protein_coding	4:109815509-109824740	9.47137	7.08819	-0.418157	0.2194	0.999787
ENSG00000018236	CNTN1	protein_coding	12:40692441-41072418	1.43572	1.07461	-0.417967	0.4259	0.999787
ENSG00000270751	DEAR	antisense	4:152321258-152536101	2.31882	1.73564	-0.417922	0.72375	0.999787
ENSG00000229431	RP1-92O14.6	antisense	1:43383916-43389808	1.06265	0.795528	-0.417678	0.72	0.999787
ENSG00000110172	CHORDC1	protein_coding	11:90201159-90226538	35.5495	26.6144	-0.417623	0.1241	0.999787
ENSG00000113460	BRIX1	protein_coding	5:34905263-34925996	50.8212	38.0516	-0.417475	0.21875	0.999787
ENSG00000272149	RP11-627J17.1	antisense	3:33113978-33147773	8.58599	6.42893	-0.417406	0.68355	0.999787
ENSG00000237238	BMS1P10	unprocessed_pseudogene	9:63372802-63380011	1.59234	1.19247	-0.417193	0.4366	0.999787
ENSG00000122965	RBM19	protein_coding	12:113816737-113966371	17.9622	13.4534	-0.416994	0.15895	0.999787
ENSG00000118600	TMEM5	protein_coding	12:63558912-63823895	9.48303	7.10337	-0.416844	0.20515	0.999787
ENSG00000144792	ZNF660	protein_coding	3:44555192-44685653	5.09818	3.81963	-0.41655	0.3461	0.999787
ENSG00000139318	DUSP6	protein_coding	12:89347231-89353271	162.943	122.081	-0.416536	0.1512	0.999787
ENSG00000268521	VN1R83P	unprocessed_pseudogene	19:21221499-21329425	2.03773	1.52703	-0.416231	0.72385	0.999787
ENSG00000121210	KIAA0922	protein_coding	4:153466345-153636711	5.84932	4.3839	-0.416053	0.2258	0.999787
ENSG00000277726	TARDBP	protein_coding	1:11012343-11047233	1.14905	0.861237	-0.415961	0.69125	0.999787
ENSG00000080823	MOK	protein_coding	14:102080737-102305200	6.30088	4.72279	-0.415915	0.42535	0.999787
ENSG00000088826	SMOX	protein_coding	20:4120979-4187747	19.4641	14.5951	-0.415327	0.23255	0.999787
ENSG00000273015	LINC00938	lincRNA	12:45718045-45727775	1.08108	0.810713	-0.415205	0.18725	0.999787
ENSG00000139974	SLC38A6	protein_coding	14:60734741-61083733	15.0775	11.3086	-0.414974	0.37325	0.999787
ENSG00000153291	SLC25A27	protein_coding	6:46652914-46735693	1.35625	1.01733	-0.414836	0.50575	0.999787
ENSG00000012174	MBTPS2	protein_coding	X:21839635-21885424	5.97239	4.48026	-0.414726	0.1432	0.999787
ENSG00000198440	ZNF583	protein_coding	19:56393655-56436035	3.42545	2.56967	-0.41471	0.22425	0.999787
ENSG00000166226	CCT2	protein_coding	12:69585333-69601570	290.301	217.791	-0.414608	0.03935	0.999787
ENSG00000237765	FAM200B	protein_coding	4:15604538-15738313	108.842	81.6802	-0.414175	0.4718	0.999787
ENSG00000235919	ASH1L-AS1	antisense	1:155335267-155563944	1.44307	1.08307	-0.414022	0.68355	0.999787
ENSG00000074935	TUBE1	protein_coding	6:112054071-112087529	10.9338	8.20626	-0.413992	0.2332	0.999787
ENSG00000120519	SLC10A7	protein_coding	4:146253974-146521964	5.44176	4.08437	-0.413962	0.3416	0.999787
ENSG00000115368	WDR75	protein_coding	2:189441432-189475565	40.6611	30.5263	-0.413595	0.0546	0.999787
ENSG00000163840	DTX3L	protein_coding	3:122527923-122575203	14.8327	11.1387	-0.413201	0.14375	0.999787
ENSG00000139343	SNRPF	protein_coding	12:95858927-95942974	49.064	36.8507	-0.412972	0.124	0.999787
ENSG00000122484	RPAP2	protein_coding	1:92246401-92402056	23.0455	17.309	-0.412965	0.44875	0.999787
ENSG00000102189	EEA1	protein_coding	12:92721504-92929331	18.2067	13.6781	-0.412598	0.2163	0.999787
ENSG00000263272	CTC-524C5.2	antisense	17:5282264-5469060	12.6496	9.50367	-0.412532	0.76055	0.999787
ENSG00000230262	MIRLET7DHG	lincRNA	9:94166288-94204568	1.82722	1.37366	-0.411623	0.39365	0.999787
ENSG00000226539	AC012512.1	processed_pseudogene	2:223704620-223705338	3.01123	2.26382	-0.41159	0.4299	0.999787
ENSG00000272345	RP1-30M3.5	antisense	6:24667034-24720836	21.2486	15.9772	-0.411353	0.7226	0.999787
ENSG00000185246	PRPF39	protein_coding	14:45084098-45135319	26.6157	20.0146	-0.411228	0.2356	0.999787
ENSG00000164182	NDUFAF2	protein_coding	5:60945128-61153037	27.2156	20.4701	-0.410911	0.15325	0.999787
ENSG00000172780	RAB43	protein_coding	3:129087568-129161293	1.57152	1.18204	-0.41088	0.6545	0.999787
ENSG00000109220	CHIC2	protein_coding	4:53377642-54298247	31.3105	23.553	-0.410736	0.6554	0.999787
ENSG00000083799	CYLD	protein_coding	16:50740909-50803338	17.734	13.3407	-0.410675	0.08875	0.999787
ENSG00000250565	ATP6V1E2	protein_coding	2:46490749-46625742	3.57672	2.69134	-0.410315	0.43445	0.999787
ENSG00000232931	LINC00342	lincRNA	2:95807117-95816215	1.63431	1.22979	-0.410267	0.31605	0.999787
ENSG00000258644	SYNJ2BP-COX16	protein_coding	14:70325080-70417074	24.2021	18.2143	-0.410058	0.76965	0.999787
ENSG00000201882	snoU2-30	snoRNA	X:20124517-20141844	1.1557	0.869805	-0.410004	0.83945	0.999787
ENSG00000162618	ELTD1	protein_coding	1:78889763-79006718	16.7476	12.6048	-0.40998	0.09995	0.999787
ENSG00000111011	RSRC2	protein_coding	12:122503457-122527000	92.9053	69.9284	-0.409882	0.15625	0.999787
ENSG00000185442	FAM174B	protein_coding	15:92602909-92809884	1.83054	1.37832	-0.409358	0.4387	0.999787
ENSG00000205808	PPAPDC2	protein_coding	9:4490443-4666674	3.30851	2.49134	-0.409259	0.2925	0.999787
ENSG00000253276	CCDC71L	protein_coding	7:106372250-106770207	6.08378	4.58387	-0.408403	0.22965	0.999787
ENSG00000234494	AC003665.1	antisense	17:47896149-47941410	2.13804	1.61099	-0.408338	0.60945	0.999787
ENSG00000203706	SERTAD4-AS1	antisense	1:210231455-210246631	1.27103	0.957931	-0.408001	0.706	0.999787
ENSG00000156697	UTP14A	protein_coding	X:129869063-129957528	23.1382	17.4412	-0.407779	0.0797	0.999787
ENSG00000115816	CEBPZ	protein_coding	2:37167819-37324808	55.656	41.975	-0.407006	0.2624	0.999787
ENSG00000164815	ORC5	protein_coding	7:104126340-104208047	13.8597	10.4532	-0.406961	0.1208	0.999787
ENSG00000114784	EIF1B	protein_coding	3:40309683-40312424	16.122	12.1615	-0.406705	0.15925	0.999787
ENSG00000276256	AC011043.1	protein_coding	GL000195.1:42938-49164	3.27451	2.47062	-0.406408	0.236	0.999787
ENSG00000164902	PHAX	protein_coding	5:126600267-126627252	57.2291	43.1824	-0.406306	0.16025	0.999787
ENSG00000100902	PSMA6	protein_coding	14:35044906-35317493	187.548	141.575	-0.405688	0.272	0.999787
ENSG00000101361	NOP56	protein_coding	20:2652144-2658393	247.533	186.879	-0.405514	0.0855	0.999787
ENSG00000250802	ZBED3-AS1	antisense	5:77072071-77166909	5.57189	4.20683	-0.405434	0.3586	0.999787
ENSG00000165675	ENOX2	protein_coding	X:130623368-130903317	5.3698	4.05429	-0.405418	0.26895	0.999787
ENSG00000112182	BACH2	protein_coding	6:89926528-90296908	1.70061	1.28414	-0.405248	0.26465	0.999787
ENSG00000271754	RP3-337H4.9	antisense	6:43506968-43576075	2.19312	1.65628	-0.405037	0.6766	0.999787
ENSG00000205765	C5orf51	protein_coding	5:41904187-41921636	14.0874	10.6408	-0.404804	0.08545	0.999787
ENSG00000133863	TEX15	protein_coding	8:30831543-30890606	1.9984	1.5097	-0.404581	0.3033	0.999787
ENSG00000198551	ZNF627	protein_coding	19:11559373-11619135	10.9931	8.30538	-0.404486	0.10115	0.999787
ENSG00000235837	AC073333.8	antisense	7:16646130-16719898	2.35579	1.77992	-0.404397	0.76705	0.999787
ENSG00000162600	OMA1	protein_coding	1:56929209-58546802	25.9074	19.5744	-0.404396	0.3948	0.999787
ENSG00000150667	FSIP1	protein_coding	15:39600030-39920892	1.4862	1.12295	-0.40433	0.65535	0.999787
ENSG00000147687	TATDN1	protein_coding	8:124488484-124728429	36.1238	27.2991	-0.404093	0.3763	0.999787
ENSG00000187953	PMS2CL	transcribed_unprocessed_pseudogene	7:6710127-6753862	6.14661	4.6451	-0.404079	0.169	0.999787
ENSG00000067646	ZFY	protein_coding	Y:2935070-3002626	6.93505	5.24298	-0.403521	0.2854	0.999787
ENSG00000137040	RANBP6	protein_coding	9:6011042-6015625	19.7179	14.9076	-0.403461	0.06665	0.999787
ENSG00000273891	RP11-500G22.5	antisense	10:121956781-121975217	1.06385	0.804367	-0.403369	0.82175	0.999787
ENSG00000196873	CBWD3	protein_coding	9:68232002-68300015	1.3006	0.983473	-0.403223	0.3244	0.999787
ENSG00000144036	EXOC6B	protein_coding	2:72175983-72826041	10.4858	7.92941	-0.403158	0.1266	0.999787
ENSG00000185305	ARL15	protein_coding	5:53883944-54310582	2.70207	2.04341	-0.403085	0.42855	0.999787
ENSG00000132950	ZMYM5	protein_coding	13:19823481-19863636	17.6183	13.3311	-0.402277	0.15925	0.999787
ENSG00000004866	ST7	protein_coding	7:116952445-117230103	6.54356	4.95179	-0.402126	0.28105	0.999787
ENSG00000259607	CTD-2647L4.5	antisense	8:29067278-29263124	7.88598	5.96808	-0.402024	0.7613	0.999787
ENSG00000277270	RP5-827E24.1	lincRNA	20:61252425-61940617	1.36767	1.03542	-0.401502	0.66255	0.999787
ENSG00000125347	IRF1	protein_coding	5:132481608-132490798	16.1986	12.2662	-0.401186	0.23395	0.999787
ENSG00000128590	DNAJB9	protein_coding	7:108470421-108574850	12.8259	9.71273	-0.401115	0.5343	0.999787
ENSG00000136231	IGF2BP3	protein_coding	7:23298738-23470467	129.505	98.1001	-0.400675	0.17905	0.999787
ENSG00000101096	NFATC2	protein_coding	20:51386956-51562831	3.12396	2.36646	-0.400645	0.20085	0.999787
ENSG00000156502	SUPV3L1	protein_coding	10:69180231-69209099	28.154	21.3317	-0.400341	0.2382	0.999787
ENSG00000170629	DPY19L2P2	transcribed_unprocessed_pseudogene	7:103175132-103280410	1.25659	0.952096	-0.40034	0.34735	0.999787
ENSG00000136052	SLC41A2	protein_coding	12:104802552-104958744	12.2933	9.31641	-0.400029	0.3562	0.999787
ENSG00000163938	GNL3	protein_coding	3:52495337-52770949	178.501	135.306	-0.399707	0.36435	0.999787
ENSG00000155380	SLC16A1	protein_coding	1:112911846-112999496	91.6858	69.5014	-0.399656	0.04895	0.999787
ENSG00000126814	TRMT5	protein_coding	14:60734741-61083733	14.2827	10.8296	-0.399281	0.45315	0.999787
ENSG00000155816	FMN2	protein_coding	1:240014347-240475189	2.40852	1.82625	-0.399264	0.4653	0.999787
ENSG00000221909	FAM200A	protein_coding	7:99546307-99610813	5.90934	4.48109	-0.399147	0.698	0.999787
ENSG00000135655	USP15	protein_coding	12:61708258-62417431	35.9219	27.2412	-0.399071	0.1657	0.999787
ENSG00000101333	PLCB4	protein_coding	20:9068762-9481242	1.13681	0.862157	-0.398963	0.31805	0.999787
ENSG00000259863	SH3RF3-AS1	lincRNA	2:109127326-109128930	1.05369	0.799193	-0.398834	0.4361	0.999787
ENSG00000036054	TBC1D23	protein_coding	3:100260999-100325251	29.8778	22.6639	-0.398679	0.1657	0.999787
ENSG00000272146	RP11-755B10.4	antisense	3:57571362-57600927	0.952892	0.722844	-0.398628	0.64495	0.999787
ENSG00000165732	DDX21	protein_coding	10:68956127-68985073	76.1583	57.7785	-0.398468	0.0622	0.999787
ENSG00000166275	C10orf32	protein_coding	10:102854222-102901899	10.3615	7.86207	-0.398257	0.3078	0.999787
ENSG00000188211	NCR3LG1	protein_coding	11:17351725-17377341	4.45918	3.38441	-0.397876	0.1439	0.999787
ENSG00000156140	ADAMTS3	protein_coding	4:72280968-72568799	9.88683	7.50398	-0.397852	0.0955	0.999787
ENSG00000126524	SBDS	protein_coding	7:66987676-67239519	46.2758	35.1269	-0.397681	0.1623	0.999787
ENSG00000166166	TRMT61A	protein_coding	14:103529183-103537073	3.16581	2.40322	-0.397602	0.2857	0.999787
ENSG00000120697	ALG5	protein_coding	13:36949774-37059713	21.4225	16.2651	-0.397348	0.44225	0.999787
ENSG00000041802	LSG1	protein_coding	3:194584010-194672477	25.8196	19.6037	-0.397344	0.10765	0.999787
ENSG00000261428	RP11-16P6.1	antisense	2:222566898-222569719	1.07948	0.819674	-0.397209	0.4067	0.999787
ENSG00000154874	CCDC144B	transcribed_unprocessed_pseudogene	17:18511220-18625617	1.07749	0.818375	-0.396847	0.4099	0.999787
ENSG00000224080	UBE2FP1	processed_pseudogene	3:37052655-37183689	2.15125	1.63392	-0.396836	0.699	0.999787
ENSG00000198182	ZNF607	protein_coding	19:37497158-37719790	2.54688	1.93475	-0.396584	0.5568	0.999787
ENSG00000106617	PRKAG2	protein_coding	7:151556110-151879223	10.1836	7.73752	-0.396304	0.1962	0.999787
ENSG00000196850	PPTC7	protein_coding	12:110533244-110583320	6.55155	4.97859	-0.396099	0.1359	0.999787
ENSG00000115946	PNO1	protein_coding	2:68122935-68261230	17.863	13.5753	-0.395998	0.3612	0.999787
ENSG00000133393	FOPNL	protein_coding	16:15865719-15888625	45.6144	34.6699	-0.395805	0.2028	0.999787
ENSG00000159063	ALG8	protein_coding	11:78100935-78139660	41.2209	31.3307	-0.395798	0.14215	0.999787
ENSG00000257151	PWAR6	lincRNA	15:24823646-25439028	5.58918	4.24851	-0.39568	0.7499	0.999787
ENSG00000082212	ME2	protein_coding	18:50879048-50954257	86.5452	65.7958	-0.395459	0.1823	0.999787
ENSG00000055332	EIF2AK2	protein_coding	2:37084450-37157065	46.8326	35.6151	-0.395022	0.26515	0.999787
ENSG00000277462	ZNF670	protein_coding	1:246945546-247078811	3.89898	2.96606	-0.394546	0.3724	0.999787
ENSG00000163536	SERPINI1	protein_coding	3:167735242-167825568	3.48204	2.64954	-0.39419	0.4052	0.999787
ENSG00000188015	S100A3	protein_coding	1:153543612-153550136	2.4182	1.84038	-0.393933	0.6992	0.999787
ENSG00000272030	RP1-178F15.4	antisense	1:153618786-153646306	1.96003	1.4917	-0.393924	0.65365	0.999787
ENSG00000221914	PPP2R2A	protein_coding	8:26291490-26372680	30.0985	22.907	-0.393902	0.14265	0.999787
ENSG00000096968	JAK2	protein_coding	9:4985032-5128183	2.79896	2.13056	-0.393657	0.2084	0.999787
ENSG00000241472	PTPRG-AS1	processed_transcript	3:61561568-62369330	40.7074	30.9879	-0.393589	0.7291	0.999787
ENSG00000188629	ZNF177	protein_coding	19:9323771-9382617	2.23451	1.70147	-0.393176	0.61155	0.999787
ENSG00000213073	RP11-288H12.3	transcribed_processed_pseudogene	6:159969098-160113507	1.25571	0.956239	-0.393058	0.6335	0.999787
ENSG00000257647	RP11-701H24.3	lincRNA	15:24823646-25439028	4.37581	3.3325	-0.392944	0.6742	0.999787
ENSG00000263786	RP11-649A18.4	sense_intronic	17:75135247-75182983	1.68568	1.28411	-0.392568	0.68395	0.999787
ENSG00000244694	PTCHD4	protein_coding	6:47878027-48068689	11.2331	8.55858	-0.392316	0.12115	0.999787
ENSG00000068079	IFI35	protein_coding	17:43006724-43014456	5.55985	4.23626	-0.392254	0.30735	0.999787
ENSG00000234197	ETV5-AS1	antisense	3:186046307-186362237	2.31617	1.76536	-0.391778	0.68705	0.999787
ENSG00000250538	RP11-92A5.2	antisense	4:155206528-155217078	2.03301	1.5498	-0.391535	0.7797	0.999787
ENSG00000259185	RP11-56B16.4	antisense	15:51829627-52100523	15.9889	12.1896	-0.391419	0.73915	0.999787
ENSG00000196511	TPK1	protein_coding	7:144451940-144836395	2.37405	1.81013	-0.391256	0.30005	0.999787
ENSG00000130935	NOL11	protein_coding	17:67717832-67744531	60.7107	46.2949	-0.391099	0.13115	0.999787
ENSG00000086189	DIMT1	protein_coding	5:62306161-62628582	31.1675	23.7682	-0.391013	0.23625	0.999787
ENSG00000166261	ZNF202	protein_coding	11:123724176-123741675	4.92123	3.75396	-0.390606	0.18595	0.999787
ENSG00000091879	ANGPT2	protein_coding	8:6403550-6708209	38.1449	29.0985	-0.390542	0.20435	0.999787
ENSG00000273437	RP11-434H6.7	lincRNA	3:129163605-129163940	1.14745	0.875539	-0.390184	0.6225	0.999787
ENSG00000203875	SNHG5	processed_transcript	6:85660949-85678736	411.19	313.77	-0.390099	0.2243	0.999787
ENSG00000006016	CRLF1	protein_coding	19:18571729-18621039	2.60351	1.98676	-0.39004	0.6172	0.999787
ENSG00000272779	LL22NC03-80A10.6	transcribed_unprocessed_pseudogene	22:22303223-22322980	13.8761	10.5899	-0.389914	0.28895	0.999787
ENSG00000104327	CALB1	protein_coding	8:90058607-90095475	289.239	220.743	-0.389894	0.07545	0.999787
ENSG00000270060	RP11-390K5.6	sense_intronic	11:46936688-47177125	1.16001	0.885696	-0.389255	0.73625	0.999787
ENSG00000154743	TSEN2	protein_coding	3:12484431-12664226	15.5725	11.8915	-0.389075	0.43825	0.999787
ENSG00000114331	ACAP2	protein_coding	3:195274735-195443078	35.6987	27.2607	-0.389047	0.32025	0.999787
ENSG00000243978	RGAG1	protein_coding	X:110194185-110456334	0.984016	0.751652	-0.388618	0.7037	0.999787
ENSG00000177410	ZFAS1	antisense	20:49219294-49295738	183.395	140.123	-0.388255	0.47355	0.999787
ENSG00000224505	AC002117.1	antisense	17:45148501-45171584	7.84097	5.99095	-0.388246	0.68025	0.999787
ENSG00000143320	CRABP2	protein_coding	1:156699605-156705816	2.49297	1.90508	-0.388015	0.47505	0.999787
ENSG00000136936	XPA	protein_coding	9:97674908-97697357	9.76611	7.46398	-0.38784	0.24265	0.999787
ENSG00000133773	CCDC59	protein_coding	12:82223680-82479236	49.6409	37.9441	-0.387654	0.16735	0.999787
ENSG00000120690	ELF1	protein_coding	13:40931919-41084006	7.17843	5.48844	-0.387271	0.30905	0.999787
ENSG00000171723	GPHN	protein_coding	14:66212809-67181803	10.7672	8.23251	-0.387237	0.2732	0.999787
ENSG00000133858	ZFC3H1	protein_coding	12:71609471-71705046	14.7988	11.317	-0.386982	0.40005	0.999787
ENSG00000258092	RP4-816N1.7	antisense	12:2794952-2941140	20.0261	15.3159	-0.386847	0.771	0.999787
ENSG00000010626	LRRC23	protein_coding	12:6867118-6923698	5.50515	4.21098	-0.386628	0.45435	0.999787
ENSG00000129680	MAP7D3	protein_coding	X:136213219-136256482	20.7184	15.8483	-0.38658	0.18655	0.999787
ENSG00000136051	KIAA1033	protein_coding	12:105107323-105169134	42.4217	32.4558	-0.386324	0.09245	0.999787
ENSG00000257267	ZNF271	unitary_pseudogene	18:35290281-35310766	16.9787	12.9911	-0.386207	0.14665	0.999787
ENSG00000168152	THAP9	protein_coding	4:82818660-83012926	3.10126	2.37293	-0.386186	0.6709	0.999787
ENSG00000244115	DNAJC25-GNG10	protein_coding	9:111631351-111670246	37.5699	28.7506	-0.385983	0.26955	0.999787
ENSG00000197321	SVIL	protein_coding	10:29409401-29736781	96.3423	73.746	-0.385605	0.1642	0.999787
ENSG00000007341	ST7L	protein_coding	1:112466540-112671619	25.9138	19.843	-0.385087	0.2537	0.999787
ENSG00000270069	MIR222HG	lincRNA	X:45745210-45770274	7.64298	5.85647	-0.384103	0.2486	0.999787
ENSG00000267680	ZNF224	protein_coding	19:44094338-44134816	3.72154	2.8517	-0.384075	0.42485	0.999787
ENSG00000278238	RP11-245D16.4	lincRNA	13:52454774-52455331	1.3136	1.00672	-0.383864	0.53865	0.999787
ENSG00000243406	MRPS31P5	transcribed_unprocessed_pseudogene	13:52167708-52334277	13.4082	10.276	-0.383829	0.4011	0.999787
ENSG00000124201	ZNFX1	protein_coding	20:49219294-49295738	13.0524	10.0035	-0.38381	0.3817	0.999787
ENSG00000122643	NT5C3A	protein_coding	7:33014113-33062797	16.4862	12.6369	-0.383622	0.1471	0.999787
ENSG00000280128	XXbac-BPG283O16.9	TEC	6:30234038-30346884	2.75829	2.11428	-0.383608	0.56405	0.999787
ENSG00000055483	USP36	protein_coding	17:78787380-78841441	13.611	10.4336	-0.383532	0.2509	0.999787
ENSG00000164284	GRPEL2	protein_coding	5:149345429-149357642	11.6991	8.96924	-0.383337	0.1066	0.999787
ENSG00000104756	KCTD9	protein_coding	8:25427846-25458476	21.9362	16.8211	-0.383042	0.0859	0.999787
ENSG00000108064	TFAM	protein_coding	10:58385021-58399221	39.9834	30.6629	-0.382909	0.2286	0.999787
ENSG00000027697	IFNGR1	protein_coding	6:137197483-137219449	15.6895	12.0327	-0.382845	0.1258	0.999787
ENSG00000106591	MRPL32	protein_coding	7:42908725-42948958	91.9807	70.5443	-0.382801	0.33885	0.999787
ENSG00000233184	RP11-421L21.3	antisense	1:100989622-101087268	3.31789	2.54484	-0.382694	0.5432	0.999787
ENSG00000103978	TMEM87A	protein_coding	15:42208412-42412318	43.3619	33.2685	-0.382269	0.2498	0.999787
ENSG00000253629	KB-1107E3.1	antisense	8:101686542-102124907	0.967645	0.742465	-0.382156	0.7653	0.999787
ENSG00000130766	SESN2	protein_coding	1:28259526-28282491	5.58022	4.2817	-0.382138	0.2033	0.999787
ENSG00000197170	PSMD12	protein_coding	17:67337915-67366627	37.738	28.9572	-0.382098	0.1535	0.999787
ENSG00000151287	TEX30	protein_coding	13:102765989-102773811	13.3573	10.2504	-0.381944	0.2519	0.999787
ENSG00000174749	C4orf32	protein_coding	4:112145396-112195256	4.4346	3.40325	-0.381893	0.13595	0.999787
ENSG00000132881	RSG1	protein_coding	1:16231699-16237162	1.57564	1.20927	-0.381799	0.5651	0.999787
ENSG00000275052	SMEK2	protein_coding	2:55547291-55618880	40.261	30.8996	-0.381793	0.08655	0.999787
ENSG00000171497	PPID	protein_coding	4:158666678-158723396	41.9626	32.2206	-0.381119	0.3682	0.999787
ENSG00000100483	VCPKMT	protein_coding	14:50108631-50116600	5.40272	4.149	-0.380922	0.3334	0.999787
ENSG00000254198	RP11-598P20.3	processed_pseudogene	8:43125994-43126397	16.619	12.7628	-0.380883	0.3092	0.999787
ENSG00000180953	ST20	protein_coding	15:79833584-79926993	8.0474	6.18098	-0.380687	0.6706	0.999787
ENSG00000101146	RAE1	protein_coding	20:57351009-57379211	39.6763	30.4766	-0.380577	0.18795	0.999787
ENSG00000188010	MORN2	protein_coding	2:38875961-38975449	15.0941	11.595	-0.380478	0.27235	0.999787
ENSG00000196449	YRDC	protein_coding	1:37802943-37809454	13.0051	9.99158	-0.380297	0.2905	0.999787
ENSG00000145075	CCDC39	protein_coding	3:180602129-180982753	3.99874	3.07266	-0.380057	0.5907	0.999787
ENSG00000249459	ZNF286B	protein_coding	17:18635005-18682262	2.62741	2.01922	-0.379848	0.40305	0.999787
ENSG00000104722	NEFM	protein_coding	8:24912164-24919098	32.7821	25.1987	-0.379556	0.1845	0.999787
ENSG00000153561	RMND5A	protein_coding	2:86503429-86778041	48.0855	36.9633	-0.37951	0.3358	0.999787
ENSG00000171763	SPATA5L1	protein_coding	15:45402330-45421419	11.2198	8.62616	-0.379263	0.2932	0.999787
ENSG00000163710	PCOLCE2	protein_coding	3:142815921-142889203	22.9832	17.6707	-0.37922	0.2551	0.999787
ENSG00000147180	ZNF711	protein_coding	X:85244031-85273362	4.35373	3.3478	-0.379035	0.2242	0.999787
ENSG00000152439	ZNF773	protein_coding	19:57487710-57518404	5.25556	4.04137	-0.379	0.4081	0.999787
ENSG00000138074	SLC5A6	protein_coding	2:27199586-27217178	14.8179	11.3964	-0.378768	0.2567	0.999787
ENSG00000152582	SPEF2	protein_coding	5:35617843-35827018	1.1288	0.868219	-0.378654	0.4257	0.999787
ENSG00000265817	FSBP	protein_coding	8:94371959-94475109	10.6578	8.19812	-0.378549	0.5274	0.999787
ENSG00000229186	ADAM1A	unitary_pseudogene	12:111899262-111902238	2.01059	1.5466	-0.378516	0.36425	0.999787
ENSG00000198301	SDAD1	protein_coding	4:75913656-76007488	38.14	29.3406	-0.378405	0.23805	0.999787
ENSG00000179941	BBS10	protein_coding	12:76344473-76348442	10.54	8.10832	-0.378394	0.11645	0.999787
ENSG00000177694	NAALADL2	protein_coding	3:174438572-175805640	5.72962	4.40923	-0.377911	0.2701	0.999787
ENSG00000105810	CDK6	protein_coding	7:92604920-92917187	37.5866	28.9277	-0.377766	0.0855	0.999787
ENSG00000245552	RP11-712B9.2	antisense	11:95150538-95234104	1.1067	0.851745	-0.377765	0.5073	0.999787
ENSG00000173145	NOC3L	protein_coding	10:94333225-94362959	26.1946	20.1611	-0.377695	0.0942	0.999787
ENSG00000155893	PXYLP1	protein_coding	3:141228725-141449792	25.9316	19.96	-0.377603	0.26075	0.999787
ENSG00000152454	ZNF256	protein_coding	19:57940832-57947675	5.08267	3.91233	-0.377557	0.25415	0.999787
ENSG00000180957	PITPNB	protein_coding	22:27851668-28679865	21.3748	16.4575	-0.377169	0.35115	0.999787
ENSG00000138668	HNRNPD	protein_coding	4:82352497-82384027	98.8044	76.0812	-0.377036	0.16315	0.999787
ENSG00000221963	APOL6	protein_coding	22:35648394-35668409	4.70392	3.62235	-0.376939	0.09515	0.999787
ENSG00000151014	CCRN4L	protein_coding	4:139015788-139177218	18.3806	14.1582	-0.376545	0.3985	0.999787
ENSG00000253813	COX6B1P4	processed_pseudogene	8:26748149-26867273	1.50917	1.16254	-0.376478	0.75345	0.999787
ENSG00000119953	SMNDC1	protein_coding	10:110290729-110304951	12.9186	9.95238	-0.376339	0.2678	0.999787
ENSG00000263013	RP11-876N24.5	sense_intronic	16:10864913-10943021	1.96951	1.51741	-0.376227	0.7278	0.999787
ENSG00000115540	MOB4	protein_coding	2:197486580-197553699	22.6422	17.4467	-0.376059	0.5345	0.999787
ENSG00000174953	DHX36	protein_coding	3:154272545-154324497	34.9564	26.9357	-0.376039	0.1601	0.999787
ENSG00000178105	DDX10	protein_coding	11:108665024-108940930	104.987	80.9203	-0.375634	0.18745	0.999787
ENSG00000206603	SNORA22	snoRNA	7:56051629-56063989	1.75854	1.35543	-0.375632	0.7478	0.999787
ENSG00000165156	ZHX1	protein_coding	8:123219956-123275541	29.0675	22.4045	-0.375621	0.15205	0.999787
ENSG00000148291	SURF2	protein_coding	9:133351754-133361169	12.3705	9.53717	-0.375275	0.4255	0.999787
ENSG00000181619	GPR135	protein_coding	14:59429021-59576831	2.12764	1.64041	-0.375193	0.73245	0.999787
ENSG00000198042	MAK16	protein_coding	8:33370823-33513601	25.8876	19.9599	-0.375157	0.2706	0.999787
ENSG00000261602	CTD-2033A16.1	antisense	16:69706995-69726951	30.8936	23.8197	-0.375151	0.5997	0.999787
ENSG00000005249	PRKAR2B	protein_coding	7:107044648-107161811	6.20224	4.78448	-0.374426	0.2406	0.999787
ENSG00000119844	AFTPH	protein_coding	2:64524304-64593005	9.20446	7.10147	-0.374217	0.26135	0.999787
ENSG00000273783	CTD-2506P8.6	antisense	14:81175451-81222460	1.11197	0.857922	-0.374195	0.711	0.999787
ENSG00000096717	SIRT1	protein_coding	10:67884668-67918390	15.2363	11.7586	-0.373796	0.1779	0.999787
ENSG00000077097	TOP2B	protein_coding	3:25174331-25664939	106.855	82.4655	-0.373795	0.11085	0.999787
ENSG00000110768	GTF2H1	protein_coding	11:18322294-18367044	51.7182	39.9166	-0.373684	0.09475	0.999787
ENSG00000138448	ITGAV	protein_coding	2:186590064-186765965	57.0579	44.0416	-0.373561	0.27345	0.999787
ENSG00000053900	ANAPC4	protein_coding	4:25377212-25418498	18.2363	14.0784	-0.373324	0.2258	0.999787
ENSG00000171044	XKR6	protein_coding	8:10896044-11201366	2.67825	2.06768	-0.37328	0.67645	0.999787
ENSG00000137955	RABGGTB	protein_coding	1:75724346-75795079	77.1085	59.5362	-0.373124	0.20135	0.999787
ENSG00000147050	KDM6A	protein_coding	X:44873176-45112602	12.4469	9.61045	-0.373109	0.1586	0.999787
ENSG00000141384	TAF4B	protein_coding	18:26225935-26391685	5.28601	4.08316	-0.372491	0.18285	0.999787
ENSG00000176401	EID2B	protein_coding	19:39530989-39534422	2.03544	1.57315	-0.371682	0.38565	0.999787
ENSG00000073417	PDE8A	protein_coding	15:84980439-85139145	9.07013	7.01023	-0.371661	0.20965	0.999787
ENSG00000123700	KCNJ2	protein_coding	17:70166960-70180048	15.9626	12.3384	-0.371541	0.10585	0.999787
ENSG00000236287	ZBED5	protein_coding	11:10809296-10906802	25.5767	19.7702	-0.371505	0.10195	0.999787
ENSG00000151229	SLC2A13	protein_coding	12:39626166-40106089	10.4144	8.05061	-0.371404	0.10275	0.999787
ENSG00000157181	C1orf27	protein_coding	1:186375757-186421378	14.0656	10.8738	-0.371317	0.18135	0.999787
ENSG00000114473	IQCG	protein_coding	3:197889074-197960142	7.91677	6.12133	-0.371068	0.4418	0.999787
ENSG00000023909	GCLM	protein_coding	1:93885204-93909456	15.129	11.6998	-0.370829	0.31825	0.999787
ENSG00000126249	PDCD2L	protein_coding	19:34359479-34428273	21.0486	16.2785	-0.370753	0.62185	0.999787
ENSG00000267232	CTB-31O20.9	lincRNA	19:1874870-1876169	2.06836	1.59994	-0.370471	0.74485	0.999787
ENSG00000253738	OTUD6B-AS1	antisense	8:91059908-91070189	14.2037	10.9876	-0.370386	0.16455	0.999787
ENSG00000164221	CCDC112	protein_coding	5:115267187-115296831	25.0803	19.4017	-0.370369	0.2602	0.999787
ENSG00000204764	RANBP17	protein_coding	5:170861869-171300015	9.10439	7.04379	-0.37021	0.385	0.999787
ENSG00000147027	TMEM47	protein_coding	X:34627063-34657288	9.67954	7.49	-0.369974	0.12735	0.999787
ENSG00000257176	RP11-996F15.2	antisense	12:29149102-29381189	1.40168	1.08463	-0.369948	0.72735	0.999787
ENSG00000182831	C16orf72	protein_coding	16:9091647-9121640	55.9585	43.3037	-0.369864	0.09035	0.999787
ENSG00000280385	AP000648.5	TEC	11:90193613-90198120	3.02582	2.34178	-0.369722	0.2148	0.999787
ENSG00000267254	ZNF790-AS1	antisense	19:36797517-36916291	3.42385	2.64995	-0.369656	0.5951	0.999787
ENSG00000109775	UFSP2	protein_coding	4:185396020-185425985	25.6973	19.8897	-0.369595	0.24375	0.999787
ENSG00000196305	IARS	protein_coding	9:92210206-92293716	169.214	130.988	-0.369412	0.0753	0.999787
ENSG00000175611	LINC00476	processed_transcript	9:95759230-96014571	2.78245	2.15461	-0.368931	0.4941	0.999787
ENSG00000236824	BCYRN1	lincRNA	2:47192404-47345074	27.229	21.0863	-0.368841	0.11115	0.999787
ENSG00000150527	CTAGE5	protein_coding	14:39230230-39388513	11.1325	8.62141	-0.368789	0.161	0.999787
ENSG00000186714	CCDC73	protein_coding	11:32583797-32794658	12.4537	9.64559	-0.368633	0.46315	0.999787
ENSG00000144357	UBR3	protein_coding	2:169827457-170084131	29.6491	22.9653	-0.368532	0.31925	0.999787
ENSG00000272341	RP1-151F17.2	lincRNA	6:16764345-16766883	1.85323	1.43604	-0.367947	0.35815	0.999787
ENSG00000071073	MGAT4A	protein_coding	2:98619105-98731126	2.3723	1.83844	-0.367805	0.37385	0.999787
ENSG00000270103	RNU11	lincRNA	1:28648599-28648733	54.147	41.9665	-0.367642	0.36755	0.999787
ENSG00000171150	SOCS5	protein_coding	2:46698951-46763129	11.0625	8.57496	-0.367481	0.12855	0.999787
ENSG00000113387	SUB1	protein_coding	5:32531632-32604079	558.853	433.265	-0.36722	0.1526	0.999787
ENSG00000126368	NR1D1	protein_coding	17:40019096-40100725	1.08065	0.837841	-0.367147	0.8009	0.999787
ENSG00000267439	AC002398.11	antisense	19:35718018-35754519	1.39661	1.08293	-0.366992	0.76085	0.999787
ENSG00000065613	SLK	protein_coding	10:103967200-104029233	27.7402	21.511	-0.366907	0.16235	0.999787
ENSG00000172262	ZNF131	protein_coding	5:43014413-43192021	31.2314	24.2194	-0.366831	0.20055	0.999787
ENSG00000143469	SYT14	protein_coding	1:209938173-210171315	12.4633	9.66561	-0.366756	0.2061	0.999787
ENSG00000167912	RP11-25K19.1	antisense	8:58805417-59121346	1.82379	1.4144	-0.366753	0.61865	0.999787
ENSG00000023608	SNAPC1	protein_coding	14:61681040-61796428	6.51993	5.05675	-0.366645	0.7458	0.999787
ENSG00000109929	SC5D	protein_coding	11:121292452-121308694	47.2504	36.6475	-0.366609	0.1766	0.999787
ENSG00000270175	RP11-793H13.11	antisense	12:53500161-53506431	0.997906	0.774047	-0.366483	0.7799	0.999787
ENSG00000003436	TFPI	protein_coding	2:187001875-187565760	77.5067	60.1199	-0.36648	0.19285	0.999787
ENSG00000178567	EPM2AIP1	protein_coding	3:36985042-36993168	24.0211	18.6327	-0.366467	0.3726	0.999787
ENSG00000216937	CCDC7	protein_coding	10:32446139-32882874	2.33571	1.81184	-0.366409	0.50845	0.999787
ENSG00000156239	N6AMT1	protein_coding	21:28872190-28885371	3.6713	2.84858	-0.36605	0.36115	0.999787
ENSG00000113356	POLR3G	protein_coding	5:90458202-90514553	9.58022	7.43375	-0.365969	0.4227	0.999787
ENSG00000157741	UBN2	protein_coding	7:139230355-139308236	4.4597	3.46086	-0.365817	0.3592	0.999787
ENSG00000270558	CTD-2124B8.2	processed_pseudogene	5:37286448-37286977	1.72625	1.33966	-0.365767	0.5628	0.999787
ENSG00000088356	PDRG1	protein_coding	20:31847636-31952092	3.43568	2.66636	-0.365728	0.30545	0.999787
ENSG00000127252	HRASLS	protein_coding	3:193241124-193378843	3.61274	2.80423	-0.365488	0.50125	0.999787
ENSG00000171155	C1GALT1C1	protein_coding	X:120625792-120630150	17.6058	13.6722	-0.364811	0.15965	0.999787
ENSG00000272275	RP11-791G15.2	lincRNA	2:10721648-10837977	2.02037	1.56905	-0.364723	0.7165	0.999787
ENSG00000168575	SLC20A2	protein_coding	8:42416474-42555193	36.6432	28.4615	-0.364534	0.39145	0.999787
ENSG00000112981	NME5	protein_coding	5:138115171-138139443	3.20358	2.48847	-0.364422	0.39305	0.999787
ENSG00000165678	GHITM	protein_coding	10:84138419-84153555	97.561	75.8098	-0.363921	0.0745	0.999787
ENSG00000274281	RP11-326N17.2	lincRNA	15:38851305-38853432	1.70658	1.32626	-0.363748	0.39995	0.999787
ENSG00000184898	RBM43	protein_coding	2:151247939-151261879	3.10873	2.4164	-0.363463	0.25165	0.999787
ENSG00000114209	PDCD10	protein_coding	3:167683297-167734939	55.5305	43.1646	-0.363432	0.1702	0.999787
ENSG00000173875	ZNF791	protein_coding	19:12379188-12640098	16.2855	12.66	-0.363309	0.2262	0.999787
ENSG00000165359	DDX26B	protein_coding	X:135520082-135582510	2.51113	1.95255	-0.362975	0.3025	0.999787
ENSG00000008282	SYPL1	protein_coding	7:106090502-106112576	35.7068	27.7656	-0.362903	0.1282	0.999787
ENSG00000104047	DTWD1	protein_coding	15:49620979-49656232	13.7597	10.6996	-0.362888	0.27825	0.999787
ENSG00000125630	POLR1B	protein_coding	2:112541914-112577150	32.0495	24.9267	-0.362612	0.21055	0.999787
ENSG00000260778	MIR940	lincRNA	16:2253115-2273418	1.2479	0.97059	-0.362574	0.6667	0.999787
ENSG00000151092	NGLY1	protein_coding	3:25718943-25794534	21.5533	16.764	-0.362541	0.31085	0.999787
ENSG00000156256	USP16	protein_coding	21:29024254-29054488	31.9105	24.8234	-0.362334	0.097	0.999787
ENSG00000150593	PDCD4	protein_coding	10:110869742-110919274	50.9224	39.6228	-0.361971	0.35585	0.999787
ENSG00000273271	AP000254.8	antisense	21:31659621-31668931	2.63595	2.0511	-0.361922	0.7287	0.999787
ENSG00000127870	RNF6	protein_coding	13:26114408-26222654	23.6457	18.4025	-0.361676	0.2106	0.999787
ENSG00000246695	RASSF8-AS1	antisense	12:25939328-26079892	6.1988	4.82432	-0.361662	0.4788	0.999787
ENSG00000201098	RNY1	misc_RNA	7:148987135-148987248	576.219	448.459	-0.36164	0.1567	0.999787
ENSG00000239830	RPS4XP22	processed_pseudogene	19:9683293-9684073	2.05074	1.59624	-0.361473	0.6354	0.999787
ENSG00000135870	RC3H1	protein_coding	1:173931213-174022297	18.6949	14.5518	-0.361447	0.23255	0.999787
ENSG00000134108	ARL8B	protein_coding	3:5122219-5219957	56.5131	43.994	-0.361278	0.3214	0.999787
ENSG00000117475	BLZF1	protein_coding	1:169367969-169460669	16.1252	12.5557	-0.360972	0.18465	0.999787
ENSG00000277948	uc_338	misc_RNA	2:175072249-175168522	1.04521	0.813992	-0.360705	0.7683	0.999787
ENSG00000236255	AC009404.2	lincRNA	2:117833936-117841658	1.29654	1.00987	-0.360497	0.63945	0.999787
ENSG00000180667	YOD1	protein_coding	1:207006844-207099993	5.93112	4.6198	-0.360473	0.18415	0.999787
ENSG00000184220	CMSS1	protein_coding	3:99817833-100178603	48.3987	37.7017	-0.360339	0.177	0.999787
ENSG00000256537	RP11-785H5.1	lincRNA	12:10824959-11176020	7.16277	5.5799	-0.360277	0.22155	0.999787
ENSG00000154620	TMSB4Y	protein_coding	Y:13703566-13706024	1.34159	1.04521	-0.360148	0.47965	0.999787
ENSG00000236051	MYCBP2-AS1	antisense	13:77044654-77327050	11.6408	9.06929	-0.360127	0.72835	0.999787
ENSG00000132963	POMP	protein_coding	13:28659103-28678925	70.0266	54.5579	-0.360115	0.09825	0.999787
ENSG00000123104	ITPR2	protein_coding	12:26120025-26833198	4.95502	3.86144	-0.359754	0.3167	0.999787
ENSG00000153317	ASAP1	protein_coding	8:130052103-130443660	49.1508	38.3122	-0.35941	0.26705	0.999787
ENSG00000215417	MIR17HG	processed_transcript	13:91347819-91354579	3.03325	2.36438	-0.359407	0.4153	0.999787
ENSG00000274349	ZNF658	protein_coding	9:66856425-66932141	1.88667	1.47076	-0.359282	0.37995	0.999787
ENSG00000162975	KCNF1	protein_coding	2:10911936-10914225	1.31481	1.02502	-0.359204	0.43725	0.999787
ENSG00000267102	RP11-686D22.7	transcribed_processed_pseudogene	17:35406683-35410228	3.57302	2.78729	-0.358279	0.6337	0.999787
ENSG00000130052	STARD8	protein_coding	X:68647665-68725842	1.262	0.984498	-0.35825	0.6518	0.999787
ENSG00000165521	EML5	protein_coding	14:88562908-88792752	2.82767	2.20595	-0.358216	0.48385	0.999787
ENSG00000156017	C9orf41	protein_coding	9:74952967-75028423	16.1885	12.6304	-0.35806	0.3688	0.999787
ENSG00000150990	DHX37	protein_coding	12:124946824-124989122	8.49612	6.62907	-0.357997	0.17315	0.999787
ENSG00000163660	CCNL1	protein_coding	3:157146507-157160760	73.39	57.2741	-0.357701	0.21655	0.999787
ENSG00000112249	ASCC3	protein_coding	6:100508193-100881372	43.1945	33.715	-0.35746	0.12295	0.999787
ENSG00000105185	PDCD5	protein_coding	19:32581067-32587452	201.287	157.113	-0.357453	0.12085	0.999787
ENSG00000067715	SYT1	protein_coding	12:78863992-79503396	3.94995	3.08357	-0.357232	0.32005	0.999787
ENSG00000138138	ATAD1	protein_coding	10:87751511-87845612	32.0313	25.008	-0.357092	0.124	0.999787
ENSG00000109680	TBC1D19	protein_coding	4:26576436-26755351	12.3356	9.63102	-0.357062	0.22325	0.999787
ENSG00000178917	ZNF852	protein_coding	3:44498969-44510640	2.24115	1.74982	-0.357035	0.4637	0.999787
ENSG00000106028	SSBP1	protein_coding	7:141704337-141788640	165.696	129.372	-0.357011	0.1274	0.999787
ENSG00000165487	MICU2	protein_coding	13:21492690-21604214	39.9625	31.2062	-0.356814	0.10885	0.999787
ENSG00000163138	PACRGL	protein_coding	4:20696281-21948799	17.7149	13.8408	-0.356037	0.37445	0.999787
ENSG00000258890	CEP95	protein_coding	17:64499615-64662068	23.831	18.6209	-0.355918	0.26955	0.999787
ENSG00000267249	RP11-973H7.3	sense_intronic	18:12438889-12725740	1.08678	0.849182	-0.355916	0.7214	0.999787
ENSG00000109390	NDUFC1	protein_coding	4:139266162-139476609	50.2283	39.2588	-0.355486	0.5213	0.999787
ENSG00000002746	HECW1	protein_coding	7:43112598-43566001	5.37644	4.20233	-0.355461	0.31085	0.999787
ENSG00000237976	RP11-126K1.6	antisense	1:151340639-151348027	4.47628	3.49889	-0.355402	0.7546	0.999787
ENSG00000126756	UXT	protein_coding	X:47651797-47660377	57.7163	45.1198	-0.355218	0.17765	0.999787
ENSG00000215126	CBWD7	protein_coding	9:40992248-41217197	1.72491	1.34878	-0.354863	0.46875	0.999787
ENSG00000198146	ZNF770	protein_coding	15:34978340-34988287	34.8731	27.2713	-0.354735	0.3768	0.999787
ENSG00000168876	ANKRD49	protein_coding	11:94415577-94499583	6.95164	5.43703	-0.354534	0.4508	0.999787
ENSG00000163629	PTPN13	protein_coding	4:86594314-86815171	20.5709	16.092	-0.354263	0.09925	0.999787
ENSG00000113369	ARRDC3	protein_coding	5:91368723-91383359	62.8865	49.1947	-0.354247	0.1459	0.999787
ENSG00000228701	TNKS2-AS1	antisense	10:91782838-91798291	1.98868	1.55581	-0.354149	0.56065	0.999787
ENSG00000005175	RPAP3	protein_coding	12:47661248-47706061	43.3306	33.9014	-0.354041	0.1764	0.999787
ENSG00000104408	EIF3E	protein_coding	8:108201215-108435333	505.435	395.458	-0.354001	0.1777	0.999787
ENSG00000120458	MSANTD2	protein_coding	11:124766497-124834487	4.51973	3.53639	-0.353959	0.27975	0.999787
ENSG00000126790	L3HYPDH	protein_coding	14:59429021-59576831	35.2503	27.5849	-0.353758	0.4303	0.999787
ENSG00000153037	SRP19	protein_coding	5:112707497-112922539	92.4698	72.365	-0.353689	0.6854	0.999787
ENSG00000176714	CCDC121	protein_coding	2:27582968-27694976	2.58392	2.02243	-0.353473	0.6384	0.999787
ENSG00000270647	TAF15	protein_coding	17:35574794-35868891	40.4165	31.6353	-0.35341	0.50175	0.999787
ENSG00000138814	PPP3CA	protein_coding	4:101023408-101348883	50.7946	39.7598	-0.353366	0.2157	0.999787
ENSG00000196937	FAM3C	protein_coding	7:121348850-121396364	49.8095	38.9921	-0.35324	0.24885	0.999787
ENSG00000198298	ZNF485	protein_coding	10:43606406-43617903	3.22317	2.52338	-0.353119	0.32885	0.999787
ENSG00000244625	MIATNB	lincRNA	22:26646427-26780207	2.11894	1.65892	-0.353102	0.52675	0.999787
ENSG00000186666	BCDIN3D	protein_coding	12:49791145-49843129	1.59248	1.24675	-0.353101	0.6869	0.999787
ENSG00000092978	GPATCH2	protein_coding	1:217426991-217631082	7.79428	6.10283	-0.352938	0.17575	0.999787
ENSG00000118246	FASTKD2	protein_coding	2:206737762-206792509	30.383	23.7933	-0.352708	0.13115	0.999787
ENSG00000257591	ZNF625	protein_coding	19:12092262-12156731	8.43705	6.60769	-0.352594	0.5746	0.999787
ENSG00000265590	AP000275.65	protein_coding	21:32576551-32612866	17.2127	13.4865	-0.351952	0.5362	0.999787
ENSG00000082258	CCNT2	protein_coding	2:134735463-134959342	20.7741	16.2802	-0.351664	0.1462	0.999787
ENSG00000179532	DNHD1	protein_coding	11:6474682-6593758	1.97862	1.55065	-0.351621	0.3915	0.999787
ENSG00000203666	EFCAB2	protein_coding	1:244969349-245127164	5.72103	4.48392	-0.351515	0.4163	0.999787
ENSG00000185875	THNSL1	protein_coding	10:24981978-25062279	6.69756	5.24933	-0.351502	0.2025	0.999787
ENSG00000115364	MRPL19	protein_coding	2:75646782-75710989	54.3011	42.5619	-0.351422	0.28955	0.999787
ENSG00000109133	TMEM33	protein_coding	4:41935119-41960572	56.7041	44.4464	-0.351386	0.26875	0.999787
ENSG00000253851	RP11-318M2.3	antisense	8:103121031-103332866	62.8312	49.2527	-0.351278	0.57995	0.999787
ENSG00000069248	NUP133	protein_coding	1:229440259-229508341	29.0405	22.7684	-0.351033	0.2739	0.999787
ENSG00000105750	ZNF85	protein_coding	19:20923221-20950697	8.77767	6.88193	-0.351024	0.2885	0.999787
ENSG00000101126	ADNP	protein_coding	20:50888918-50958555	29.652	23.2529	-0.350715	0.23995	0.999787
ENSG00000198920	KIAA0753	protein_coding	17:6578147-6651634	12.5452	9.83825	-0.350662	0.3318	0.999787
ENSG00000178665	ZNF713	protein_coding	7:55887276-56000181	3.42517	2.68618	-0.35062	0.6142	0.999787
ENSG00000065548	ZC3H15	protein_coding	2:186486155-186509363	88.6991	69.5653	-0.350552	0.11825	0.999787
ENSG00000225138	CTD-2228K2.7	processed_transcript	5:473235-524332	1.53794	1.20621	-0.350521	0.51545	0.999787
ENSG00000272578	AP000347.2	transcribed_unprocessed_pseudogene	22:23608451-23717356	1.48544	1.16519	-0.35032	0.54985	0.999787
ENSG00000119906	FAM178A	protein_coding	10:100911102-100965136	58.0704	45.5651	-0.349871	0.0977	0.999787
ENSG00000136536	MARCH7	protein_coding	2:159712456-159904749	93.0064	72.9833	-0.349763	0.15195	0.999787
[truncated: 24,570 more rows]
