# Supplementary material for: Noncoding RNA in the transcriptional landscape of human neural progenitor cell differentiation
Source: Front Neurosci. 2015 Oct 23;9:392. doi: 10.3389/fnins.2015.00392 (PMC4615820; doi:10.3389/fnins.2015.00392)
Supplement: Supplementary file 4 [file Table4.XLSX]

## Sheet: SK_N_SH
Supplementary Table 4: Genes showing the highest expression
gene_id	gene	Gene type	locus	SK24HR FPKM	SK72HR FPKM	AverageFPKM
ENSG00000277027	RNase_MRP	misc_RNA	9:35657750-35658018	12931.9	12451	12691.5
ENSG00000277209	RNaseP_nuc	misc_RNA	14:20343047-20357905	9098.56	9576.47	9337.51
ENSG00000225840	RNA45S5	processed_pseudogene	Y:10198503-10199102	4163.69	3982	4072.84
ENSG00000198938	MT-CO3	protein_coding	MT:8365-9990	2710.38	3517.63	3114.01
ENSG00000075624	ACTB	protein_coding	7:5527150-5563784	2418.23	2103.17	2260.7
ENSG00000274266	SNORA73A	snoRNA	1:28505942-28539300	1880.12	2070.53	1975.33
ENSG00000138326	RPS24	protein_coding	10:78033759-78056812	1716.58	2021.2	1868.89
ENSG00000174444	RPL4	protein_coding	15:66498014-66565979	1638.07	2049.46	1843.76
ENSG00000161970	RPL26	protein_coding	17:8365562-8383213	1673.14	1917.31	1795.22
ENSG00000198712	MT-CO2	protein_coding	MT:7585-8269	1510.09	2076.21	1793.15
ENSG00000197756	RPL37A	protein_coding	2:216385287-216579180	1800.28	1686.41	1743.35
ENSG00000198804	MT-CO1	protein_coding	MT:5903-7445	1315.82	2068.13	1691.97
ENSG00000142534	RPS11	protein_coding	19:49496364-49499689	1645.69	1736.51	1691.1
ENSG00000156508	EEF1A1	protein_coding	6:73515749-73570596	3349.59	0	1674.8
ENSG00000182774	RPS17	protein_coding	15:82536752-82709914	1600.4	1738.5	1669.45
ENSG00000177954	RPS27	protein_coding	1:153990758-153992150	1525.32	1799.99	1662.65
ENSG00000125691	RPL23	protein_coding	17:38847864-38853843	1483.3	1736.41	1609.86
ENSG00000133112	TPT1	protein_coding	13:45333470-45420371	1412.48	1766.68	1589.58
ENSG00000231500	RPS18	protein_coding	6:33249533-33276510	1346.08	1775	1560.54
ENSG00000137154	RPS6	protein_coding	9:19375450-19380254	1488.02	1628.23	1558.12
ENSG00000149273	RPS3	protein_coding	11:75399485-75422280	1377.09	1494.22	1435.65
ENSG00000171863	RPS7	protein_coding	2:3575204-3580919	1337.26	1525.11	1431.18
ENSG00000222328	RNU2-2P	snRNA	11:62832233-62841809	1312.14	1439.82	1375.98
ENSG00000200087	SNORA73B	snoRNA	1:28505942-28539300	1293.1	1438.37	1365.73
ENSG00000109971	HSPA8	protein_coding	11:123057488-123063230	1667.6	1044.77	1356.18
ENSG00000198918	RPL39	protein_coding	X:119786503-119791643	1239.15	1471.8	1355.47
ENSG00000204628	GNB2L1	protein_coding	5:181236908-181272307	1238.88	1433.07	1335.97
ENSG00000089009	RPL6	protein_coding	12:112405189-112509913	1161	1508.95	1334.97
ENSG00000143933	CALM2	protein_coding	2:46899274-47176601	1395.81	1218.97	1307.39
ENSG00000167658	EEF2	protein_coding	19:3976055-3985469	1239.91	1310.91	1275.41
ENSG00000142676	RPL11	protein_coding	1:23691778-23696425	1250.61	1269.07	1259.84
ENSG00000251562	MALAT1	lincRNA	11:65497761-65506516	1160.53	1339.12	1249.82
ENSG00000008988	RPS20	protein_coding	8:56067294-56074581	1126.26	1360.69	1243.47
ENSG00000196262	PPIA	protein_coding	7:44796679-44824564	1371.46	1085.9	1228.68
ENSG00000229117	RPL41	protein_coding	12:56116585-56117943	1067.79	1354.87	1211.33
ENSG00000142937	RPS8	protein_coding	1:44739817-44778779	1097.92	1274.59	1186.26
ENSG00000034510	TMSB10	protein_coding	2:84821649-84907008	1502.68	858.097	1180.39
ENSG00000172809	RPL38	protein_coding	17:74203581-74213342	1187.44	1161.77	1174.61
ENSG00000144713	RPL32	protein_coding	3:12796471-12871916	1177.56	1150.98	1164.27
ENSG00000166441	RPL27A	protein_coding	11:8682410-8910951	1054.97	1251.16	1153.07
ENSG00000156482	RPL30	protein_coding	8:97868839-98046469	1066.48	1234.36	1150.42
ENSG00000241343	RPL36A	protein_coding	X:101390823-101414133	1037.94	1256.54	1147.24
ENSG00000198886	MT-ND4	protein_coding	MT:10469-12137	988.204	1297.3	1142.75
ENSG00000089157	RPLP0	protein_coding	12:120196685-120201235	1131.3	1151.72	1141.51
ENSG00000108298	RPL19	protein_coding	17:39200282-39204727	1090.04	1178.86	1134.45
ENSG00000143248	RGS5	protein_coding	1:163111120-163355764	1064.39	1177.88	1121.14
ENSG00000263764	SNORD43	snoRNA	22:39312881-39320389	269.64	1964.29	1116.96
ENSG00000142541	RPL13A	protein_coding	19:49446297-49492308	924.139	1299.25	1111.69
ENSG00000145425	RPS3A	protein_coding	4:151099572-151325632	961.699	1247.77	1104.73
ENSG00000186468	RPS23	protein_coding	5:81972024-82278577	1039.5	1168.54	1104.02
ENSG00000181163	NPM1	protein_coding	5:171387115-171411137	1246.02	929.106	1087.56
ENSG00000205542	TMSB4X	protein_coding	X:12975107-12977227	1046.68	1119.28	1082.98
ENSG00000198899	MT-ATP6	protein_coding	MT:8365-9990	899.379	1266.4	1082.89
ENSG00000145592	RPL37	protein_coding	5:40825261-40835335	972.28	1116.11	1044.19
ENSG00000265681	RPL17	protein_coding	18:49477249-49492565	978.145	1104.58	1041.36
ENSG00000118181	RPS25	protein_coding	11:118998141-119030906	930.774	1136.59	1033.68
ENSG00000198034	RPS4X	protein_coding	X:72181352-72307187	965.607	1082.88	1024.24
ENSG00000134419	RPS15A	protein_coding	16:18781294-18801678	921.716	1114.14	1017.93
ENSG00000026025	VIM	protein_coding	10:17214238-17237593	1198.73	807.855	1003.29
ENSG00000197958	RPL12	protein_coding	9:127447673-127451405	932.549	1071.39	1001.97
ENSG00000071082	RPL31	protein_coding	2:100820151-101270316	874.497	1114.54	994.518
ENSG00000228253	MT-ATP8	protein_coding	MT:8365-9990	787.852	1181.35	984.601
ENSG00000163682	RPL9	protein_coding	4:39454123-39458948	840.156	1123.68	981.918
ENSG00000269968	RP5-940J5.9	antisense	12:6533926-6538374	1188.52	743.445	965.983
ENSG00000140988	RPS2	protein_coding	16:1962051-1964860	902.122	947.388	924.755
ENSG00000187514	PTMA	protein_coding	2:231706894-231713541	987.767	846.795	917.281
ENSG00000122026	RPL21	protein_coding	13:27251308-27256691	797.775	988.989	893.382
ENSG00000148303	RPL7A	protein_coding	9:133348213-133351426	831.001	927.341	879.171
ENSG00000184009	ACTG1	protein_coding	17:81509970-81527776	903.197	772.283	837.74
ENSG00000131469	RPL27	protein_coding	17:42998272-43002959	846.012	825.417	835.715
ENSG00000109475	RPL34	protein_coding	4:108620565-108630412	696.202	953.509	824.856
ENSG00000122406	RPL5	protein_coding	1:92832024-92961522	727.166	919.875	823.521
ENSG00000164587	RPS14	protein_coding	5:150443189-150449756	720.731	910.854	815.793
ENSG00000161016	RPL8	protein_coding	8:144789764-144792587	769.146	860.05	814.598
ENSG00000254772	EEF1G	protein_coding	11:62559600-62592177	724.173	876.124	800.149
ENSG00000269900	RMRP	lincRNA	9:35657750-35658018	14.6868	1583	798.843
ENSG00000110321	EIF4G2	protein_coding	11:10783312-10809110	882.881	695.918	789.399
ENSG00000147604	RPL7	protein_coding	8:73290266-73356461	683.396	892.31	787.853
ENSG00000105372	RPS19	protein_coding	19:41859917-41872926	706.145	853.451	779.798
ENSG00000111640	GAPDH	protein_coding	12:6533926-6538374	890.07	656.772	773.421
ENSG00000277813	ACEA_U3	snoRNA	17:19188015-19188714	603.204	932.593	767.899
ENSG00000202538	RNU4-2	snRNA	12:120291762-120291903	671.091	844.195	757.643
ENSG00000198727	MT-CYB	protein_coding	MT:14746-15887	606.993	900.762	753.878
ENSG00000166710	B2M	protein_coding	15:44711476-44718877	729.737	710.685	720.211
ENSG00000108654	DDX5	protein_coding	17:64499615-64662068	640.64	783.22	711.93
ENSG00000110700	RPS13	protein_coding	11:17074388-17207983	618.939	802.373	710.656
ENSG00000198888	MT-ND1	protein_coding	MT:3306-4262	658.204	750.718	704.461
ENSG00000147403	RPL10	protein_coding	X:154389954-154421726	668.884	736.415	702.649
ENSG00000087460	GNAS	protein_coding	20:58818918-58911192	652.774	707.23	680.002
ENSG00000238741	SCARNA7	snoRNA	3:160494994-160569248	638.907	696.775	667.841
ENSG00000136942	RPL35	protein_coding	9:124853416-124861981	653.579	655.928	654.754
ENSG00000212907	MT-ND4L	protein_coding	MT:10469-12137	539.523	762.65	651.087
ENSG00000143947	RPS27A	protein_coding	2:55174790-55235853	573.095	700.243	636.669
ENSG00000161960	EIF4A1	protein_coding	17:7561874-7633383	700.418	571.546	635.982
ENSG00000196531	NACA	protein_coding	12:56712427-56787790	568.145	700.087	634.116
ENSG00000182718	ANXA2	protein_coding	15:60347133-60402883	820.888	446.019	633.454
ENSG00000177600	RPLP2	protein_coding	11:790474-812880	532.964	731.992	632.478
ENSG00000182899	RPL35A	protein_coding	3:197889074-197960142	598.646	658.348	628.497
ENSG00000070756	PABPC1	protein_coding	8:100685815-100722809	522.964	714.868	618.916
ENSG00000111716	LDHB	protein_coding	12:21635341-21775581	607.612	622.596	615.104
ENSG00000198755	RPL10A	protein_coding	6:35468407-35470785	567.338	647.696	607.517
ENSG00000100316	RPL3	protein_coding	22:39312881-39320389	546.607	647.503	597.055
ENSG00000172757	CFL1	protein_coding	11:65823021-65873592	637.984	554.343	596.163
ENSG00000096384	HSP90AB1	protein_coding	6:44246165-44253888	626.627	509.427	568.027
ENSG00000063177	RPL18	protein_coding	19:48615327-48637438	487.673	645.646	566.659
ENSG00000198840	MT-ND3	protein_coding	MT:10058-10404	501.595	626.196	563.896
ENSG00000167526	RPL13	protein_coding	16:89560656-89566828	459.114	651.779	555.447
ENSG00000074800	ENO1	protein_coding	1:8861001-8879894	701.04	398.14	549.59
ENSG00000198763	MT-ND2	protein_coding	MT:4469-5511	524.066	560.003	542.034
ENSG00000132475	H3F3B	protein_coding	17:75776433-75825799	542.855	525.446	534.15
ENSG00000171858	RPS21	protein_coding	20:62387115-62388520	437.617	622.117	529.867
ENSG00000171951	SCG2	protein_coding	2:223596939-223602503	486.194	546.038	516.116
ENSG00000083845	RPS5	protein_coding	19:58386399-58394806	435.817	595.865	515.841
ENSG00000067225	PKM	protein_coding	15:72199028-72231822	634.259	393.216	513.737
ENSG00000279868	RN7SL3	known_ncrna	14:49853615-49853914	634.441	390.028	512.235
ENSG00000114391	RPL24	protein_coding	3:101681090-101686782	517.667	506.507	512.087
ENSG00000198242	RPL23A	protein_coding	17:28719392-28743455	444.381	575.503	509.942
ENSG00000221983	UBA52	protein_coding	19:18571729-18621039	511.897	505.053	508.475
ENSG00000174748	RPL15	protein_coding	3:23891659-23980618	437.913	578.971	508.442
ENSG00000168028	RPSA	protein_coding	3:39406688-39412542	498.469	517.845	508.157
ENSG00000167552	TUBA1A	protein_coding	12:49184795-49274603	605.848	397.454	501.651
ENSG00000065978	YBX1	protein_coding	1:42682394-42702349	545.791	450.825	498.308
ENSG00000130255	RPL36	protein_coding	19:5674946-5720572	441.8	522.512	482.156
ENSG00000132341	RAN	protein_coding	12:130871878-130877678	543.644	415.966	479.805
ENSG00000162244	RPL29	protein_coding	3:51993599-51995942	452.875	503.981	478.428
ENSG00000112306	RPS12	protein_coding	6:132814440-132817564	444.877	505.025	474.951
ENSG00000115677	HDLBP	protein_coding	2:241227263-241354027	492.02	433.834	462.927
ENSG00000198786	MT-ND5	protein_coding	MT:12336-14148	390.822	526.956	458.889
ENSG00000173915	USMG5	protein_coding	10:103367966-103396466	457.446	435.528	446.487
ENSG00000104435	STMN2	protein_coding	8:79610813-79666175	371.588	508.769	440.178
ENSG00000145741	BTF3	protein_coding	5:73498407-73505635	427.866	449.995	438.93
ENSG00000120708	TGFBI	protein_coding	5:136028894-136063818	385.414	486.859	436.136
ENSG00000147140	NONO	protein_coding	X:71283191-71301168	484.815	385.155	434.985
ENSG00000117152	RGS4	protein_coding	1:163068774-163076802	372.064	492.279	432.172
ENSG00000167996	FTH1	protein_coding	11:61949820-61967660	436.309	418.572	427.441
ENSG00000173660	UQCRH	protein_coding	1:46303630-46316776	431.646	422.24	426.943
ENSG00000170315	UBB	protein_coding	17:16380797-16382745	462.488	388.074	425.281
ENSG00000092841	MYL6	protein_coding	12:56150795-56190284	475.157	375.117	425.137
ENSG00000124614	RPS10	protein_coding	6:34246379-34426125	417.37	427.477	422.423
ENSG00000150093	ITGB1	protein_coding	10:32900318-33082102	424.227	420.535	422.381
ENSG00000165119	HNRNPK	protein_coding	9:83968082-83980616	426.562	414.05	420.306
ENSG00000150991	UBC	protein_coding	12:124911603-124917368	464.921	353.675	409.298
ENSG00000197061	HIST1H4C	protein_coding	6:26103875-26104310	477.346	339.42	408.383
ENSG00000092199	HNRNPC	protein_coding	14:21209135-21269494	460.311	354.327	407.319
ENSG00000188846	RPL14	protein_coding	3:40457291-40462370	396.722	411.368	404.045
ENSG00000179218	CALR	protein_coding	19:12938577-12944489	476.62	328.913	402.767
ENSG00000111669	TPI1	protein_coding	12:6867118-6923698	479.968	320.494	400.231
ENSG00000127022	CANX	protein_coding	5:179678582-179730925	429.32	369.637	399.478
ENSG00000105640	RPL18A	protein_coding	19:17859875-17864153	290.609	500.197	395.403
ENSG00000276788	SNORD26	snoRNA	11:62851987-62855914	208.356	579.305	393.83
ENSG00000198695	MT-ND6	protein_coding	MT:14148-14673	353.622	433.312	393.467
ENSG00000169045	HNRNPH1	protein_coding	5:179614177-179634784	406.833	379.587	393.21
ENSG00000100129	EIF3L	protein_coding	22:37830854-37895563	305.428	472.051	388.74
ENSG00000187837	HIST1H1C	protein_coding	6:26055786-26056428	423.119	349.479	386.299
ENSG00000166598	HSP90B1	protein_coding	12:103841450-103965708	365.656	402.059	383.858
ENSG00000123416	TUBA1B	protein_coding	12:49127781-49147869	466.478	300.911	383.695
ENSG00000134308	YWHAQ	protein_coding	2:9583971-9631014	416.639	336.786	376.712
ENSG00000198668	CALM1	protein_coding	14:90396501-90408261	370.564	378.575	374.57
ENSG00000243678	NME1-NME2	protein_coding	17:51153535-51171747	422.78	324.592	373.686
ENSG00000150753	CCT5	protein_coding	5:10249920-10267146	448.783	298.361	373.572
ENSG00000110955	ATP5B	protein_coding	12:56638174-56646068	401.458	343.529	372.494
ENSG00000079246	XRCC5	protein_coding	2:216107463-216206303	387.873	353.5	370.687
ENSG00000279576	MALAT1	protein_coding	11:65497761-65506516	290.184	448.518	369.351
ENSG00000015479	MATR3	protein_coding	5:138946719-139331677	372.086	361.702	366.894
ENSG00000189403	HMGB1	protein_coding	13:30456703-30617597	394.652	337.732	366.192
ENSG00000188612	SUMO2	protein_coding	17:75135247-75182983	372.421	357.337	364.879
ENSG00000185624	P4HB	protein_coding	17:81843158-81860694	412.051	310.492	361.272
ENSG00000274267	HIST1H3B	protein_coding	6:26031649-26032060	361.982	357.345	359.663
ENSG00000115268	RPS15	protein_coding	19:1438357-1440494	332.695	384.897	358.796
ENSG00000100097	LGALS1	protein_coding	22:37675607-37679806	455.38	258.286	356.833
ENSG00000168542	COL3A1	protein_coding	2:188974319-189012746	268.184	442.202	355.193
ENSG00000200084	SNORD68	snoRNA	16:89560656-89566828	395.414	308.398	351.906
ENSG00000114942	EEF1B2	protein_coding	2:206114816-206162928	356.862	344.345	350.604
ENSG00000228474	OST4	protein_coding	2:27042363-27071773	339.633	356.22	347.927
ENSG00000140416	TPM1	protein_coding	15:63042631-63071915	452.23	242.593	347.411
ENSG00000276966	HIST1H4E	protein_coding	6:26204644-26204956	366.556	327.291	346.923
ENSG00000119335	SET	protein_coding	9:128683423-128696400	363.99	326.917	345.453
ENSG00000113387	SUB1	protein_coding	5:32531632-32604079	355.641	333.6	344.62
ENSG00000167460	TPM4	protein_coding	19:16067020-16103005	371.27	315.91	343.59
ENSG00000104408	EIF3E	protein_coding	8:108201215-108435333	313.724	368.439	341.082
ENSG00000154277	UCHL1	protein_coding	4:41220073-41268455	358.159	320.301	339.23
ENSG00000108107	RPL28	protein_coding	19:55385344-55407777	268.779	409.309	339.044
ENSG00000149100	EIF3M	protein_coding	11:32583797-32794658	349.182	323.743	336.462
ENSG00000184357	HIST1H1B	protein_coding	6:27866848-27867529	346.891	321.5	334.196
ENSG00000175061	LRRC75A-AS1	processed_transcript	17:16438821-16492153	288.81	374.987	331.899
ENSG00000209582	SNORA48	snoRNA	17:7561874-7633383	283.508	380.229	331.868
ENSG00000234741	GAS5	processed_transcript	1:173863247-173903549	299.728	361.346	330.537
ENSG00000127184	COX7C	protein_coding	5:86617903-86620962	289.156	369.188	329.172
ENSG00000212304	SNORD12	snoRNA	20:49219294-49295738	226.333	431.274	328.803
ENSG00000135404	CD63	protein_coding	12:55725322-55730852	373.137	280.376	326.756
ENSG00000164924	YWHAZ	protein_coding	8:100916524-100953388	325.704	323.876	324.79
ENSG00000277157	HIST1H4D	protein_coding	6:26188764-26189076	343.108	304.892	324
ENSG00000200320	SNORA63	snoRNA	3:186781779-186807058	215.584	427.787	321.685
ENSG00000227195	MIR663AHG	processed_transcript	20:26186919-26251526	179.135	464.17	321.653
ENSG00000144381	HSPD1	protein_coding	2:197486580-197553699	353.117	288.619	320.868
ENSG00000087086	FTL	protein_coding	19:48965300-48966878	352.587	287.739	320.163
ENSG00000198830	HMGN2	protein_coding	1:26472449-26475972	327.652	307.837	317.745
ENSG00000009307	CSDE1	protein_coding	1:114716912-114758676	308.628	326.282	317.455
ENSG00000168298	HIST1H1E	protein_coding	6:26156390-26157050	323.839	311.06	317.45
ENSG00000187109	NAP1L1	protein_coding	12:76036586-76085033	285.94	342.536	314.238
ENSG00000205581	HMGN1	protein_coding	21:39342314-39349647	330.671	291.825	311.248
ENSG00000108561	C1QBP	protein_coding	17:5282264-5469060	342.279	267.882	305.081
ENSG00000106366	SERPINE1	protein_coding	7:101127088-101139266	542.238	61.0964	301.667
ENSG00000276232	SCARNA10	sense_intronic	12:6491885-6531955	272.706	330.458	301.582
ENSG00000134333	LDHA	protein_coding	11:18394387-18408425	358.518	242.054	300.286
ENSG00000196230	TUBB	protein_coding	6:30720200-30725426	340.671	258.33	299.5
ENSG00000117450	PRDX1	protein_coding	1:45500052-45523047	371.112	226.377	298.745
ENSG00000272540	XXbac-BPG252P9.9	antisense	6:30720200-30725426	343.409	249.676	296.543
ENSG00000199753	SNORD104	snoRNA	17:64145969-64146476	190.446	400.672	295.559
ENSG00000116251	RPL22	protein_coding	1:6181268-6235972	268.748	317.874	293.311
ENSG00000102144	PGK1	protein_coding	X:78065187-78129296	334.957	249.031	291.994
ENSG00000125743	SNRPD2	protein_coding	19:45687453-45703989	308.042	273.167	290.604
ENSG00000108424	KPNB1	protein_coding	17:47649475-47685505	319.194	256.382	287.788
ENSG00000241468	ATP5J2	protein_coding	7:99325897-99466331	338.328	237.22	287.774
ENSG00000146731	CCT6A	protein_coding	7:56051629-56063989	308.758	265.407	287.082
ENSG00000117632	STMN1	protein_coding	1:25884180-25906991	236.011	333.086	284.548
ENSG00000200795	RNU4-1	snRNA	12:120293096-120293237	248.135	315.375	281.755
ENSG00000105974	CAV1	protein_coding	7:116524784-116561184	308.069	252.813	280.441
ENSG00000149806	FAU	protein_coding	11:65120627-65134533	303.88	252.117	277.998
ENSG00000152234	ATP5A1	protein_coding	18:46080247-46128333	285.029	269.981	277.505
ENSG00000106153	CHCHD2	protein_coding	7:56101568-56106576	290.411	262.448	276.429
ENSG00000170889	RPS9	protein_coding	19:54200741-54281184	254.802	297.25	276.026
ENSG00000115053	NCL	protein_coding	2:231453530-231483641	309.412	242.161	275.786
ENSG00000239672	NME1	protein_coding	17:51153535-51171747	330.136	213.163	271.649
ENSG00000130726	TRIM28	protein_coding	19:58544090-58550722	311.629	231.23	271.43
ENSG00000201098	RNY1	misc_RNA	7:148987135-148987248	211.372	330.833	271.103
ENSG00000122565	CBX3	protein_coding	7:26189926-26213356	261.396	278.3	269.848
ENSG00000168653	NDUFS5	protein_coding	1:39026317-39034636	284.005	255.502	269.754
ENSG00000112695	COX7A2	protein_coding	6:75237674-75250323	276.759	262.167	269.463
ENSG00000117519	CNN3	protein_coding	1:94896948-94927278	249.85	287.444	268.647
ENSG00000116560	SFPQ	protein_coding	1:35176377-35193148	292.453	243.431	267.942
ENSG00000122566	HNRNPA2B1	protein_coding	7:26189926-26213356	281.568	253.402	267.485
ENSG00000163597	SNHG16	processed_transcript	17:76557765-76586956	248.605	285.325	266.965
ENSG00000135486	HNRNPA1	protein_coding	12:54230939-54351849	225.505	307.808	266.656
ENSG00000123349	PFDN5	protein_coding	12:53295290-53307177	261.546	266.922	264.234
ENSG00000050165	DKK3	protein_coding	11:11963105-12009769	281.737	242.625	262.181
ENSG00000203875	SNHG5	processed_transcript	6:85660949-85678736	202.864	320.82	261.842
ENSG00000135318	NT5E	protein_coding	6:85449583-85495791	282.304	240.103	261.203
ENSG00000189159	HN1	protein_coding	17:75135247-75182983	303.064	215.373	259.219
ENSG00000197956	S100A6	protein_coding	1:153533602-153536244	314.412	203.23	258.821
ENSG00000123562	MORF4L2	protein_coding	X:103675495-103691772	287.192	225.191	256.192
ENSG00000197728	RPS26	protein_coding	12:56041852-56044675	273.433	236.171	254.802
ENSG00000232112	TMA7	protein_coding	3:48432163-48446656	260.828	242.805	251.816
ENSG00000273802	HIST1H2BG	protein_coding	6:26216065-26216692	252.949	249.485	251.217
ENSG00000080824	HSP90AA1	protein_coding	14:102080737-102305200	262.937	238.982	250.959
ENSG00000158373	HIST1H2BD	protein_coding	6:26158145-26171349	268.651	232.795	250.723
ENSG00000265401	RP11-138I1.4	antisense	17:16380797-16382745	278.828	221.307	250.067
ENSG00000141367	CLTC	protein_coding	17:59618552-59842255	260.131	239.705	249.918
ENSG00000207500	SNORD102	snoRNA	13:27251308-27256691	96.3253	403.417	249.871
ENSG00000108953	YWHAE	protein_coding	17:1344271-1400378	243.333	256.039	249.686
ENSG00000088986	DYNLL1	protein_coding	12:120469849-120498493	283.825	211.264	247.544
ENSG00000135624	CCT7	protein_coding	2:73233419-73253021	286.833	207.154	246.994
ENSG00000104904	OAZ1	protein_coding	19:2252251-2354806	280.108	210.72	245.414
ENSG00000070087	PFN2	protein_coding	3:149761104-150225190	239.212	250.48	244.846
ENSG00000109332	UBE2D3	protein_coding	4:102794382-102868896	260.502	228.28	244.391
ENSG00000113013	HSPA9	protein_coding	5:138554881-138575444	275.418	213.073	244.245
ENSG00000221539	SNORD99	snoRNA	1:28553084-28582983	117.039	369.739	243.389
ENSG00000143549	TPM3	protein_coding	1:154155303-154194648	293.502	190.039	241.77
ENSG00000099901	RANBP1	protein_coding	22:20080231-20127357	266.806	214.934	240.87
ENSG00000119705	SLIRP	protein_coding	14:77708070-77769742	278.499	202.986	240.743
ENSG00000147274	RBMX	protein_coding	X:136840930-136880764	247.364	230.376	238.87
ENSG00000108518	PFN1	protein_coding	17:4945651-4957131	289.827	185.549	237.688
ENSG00000100644	HIF1A	protein_coding	14:61681040-61796428	251.074	221.668	236.371
ENSG00000153187	HNRNPU	protein_coding	1:244835321-244864542	240.791	228.8	234.796
ENSG00000145730	PAM	protein_coding	5:102753980-103031105	169.143	299.777	234.46
ENSG00000111775	COX6A1	protein_coding	12:120438089-120469793	247.495	220.684	234.089
ENSG00000166226	CCT2	protein_coding	12:69585333-69601570	259.541	202.028	230.784
ENSG00000122545	SEPT7	protein_coding	7:35800931-35907105	240.378	219.715	230.046
ENSG00000136156	ITM2B	protein_coding	13:48233157-48270357	197.487	260.804	229.145
ENSG00000129559	NEDD8	protein_coding	14:24171852-24239242	238.29	219.405	228.847
ENSG00000164104	HMGB2	protein_coding	4:173331694-173335125	248.86	206.961	227.911
ENSG00000278272	HIST1H3C	protein_coding	6:26045410-26045821	227.326	228.143	227.734
ENSG00000180596	HIST1H2BC	protein_coding	6:26114872-26123926	251.093	199.793	225.443
ENSG00000163041	H3F3A	protein_coding	1:226060711-226072001	178.993	271.108	225.05
ENSG00000106028	SSBP1	protein_coding	7:141704337-141788640	253.362	196.359	224.861
ENSG00000104824	HNRNPL	protein_coding	19:38815421-38852347	252.665	196.321	224.493
ENSG00000142864	SERBP1	protein_coding	1:67407809-67430415	234.208	212.898	223.553
ENSG00000152795	HNRNPDL	protein_coding	4:82422563-82430225	226.463	219.66	223.061
ENSG00000143742	SRP9	protein_coding	1:225777812-225790466	220.872	224.913	222.893
ENSG00000167004	PDIA3	protein_coding	15:43726917-43803043	218.487	227.085	222.786
ENSG00000135387	CAPRIN1	protein_coding	11:34051682-34101156	228.962	214.689	221.825
ENSG00000252481	SCARNA13	snoRNA	14:95532296-95544724	190.045	252.319	221.182
ENSG00000113558	SKP1	protein_coding	5:134114710-134371047	215.386	225.792	220.589
ENSG00000149925	ALDOA	protein_coding	16:30053089-30070457	252.132	186.445	219.288
ENSG00000120438	TCP1	protein_coding	6:159669056-159789749	253.826	184.708	219.267
ENSG00000164405	UQCRQ	protein_coding	5:132861180-132868031	219.143	218.704	218.923
ENSG00000128595	CALU	protein_coding	7:128739291-128771807	234.987	202.756	218.871
ENSG00000278249	SCARNA2	snoRNA	1:109100192-109100619	184.964	251.165	218.065
ENSG00000156976	EIF4A2	protein_coding	3:186781779-186807058	196.641	239.43	218.036
ENSG00000115524	SF3B1	protein_coding	2:197389783-197435091	218.777	216.171	217.474
ENSG00000273149	RP11-290D2.6	antisense	13:45333470-45420371	233.673	201.196	217.435
ENSG00000101608	MYL12A	protein_coding	18:3247480-3261850	227.631	202.792	215.212
ENSG00000173113	TRMT112	protein_coding	11:64305571-64318084	229.236	199.827	214.531
ENSG00000164032	H2AFZ	protein_coding	4:99948085-100215505	246.892	182.094	214.493
ENSG00000184007	PTP4A2	protein_coding	1:31842018-31944856	246.262	182.66	214.461
ENSG00000069275	NUCKS1	protein_coding	1:205712818-205750276	215.559	212.148	213.853
ENSG00000221491	SNORA34	snoRNA	12:48653400-48682238	95.5726	329.102	212.337
ENSG00000075415	SLC25A3	protein_coding	12:98593590-98606379	206.63	217.552	212.091
ENSG00000112936	C7	protein_coding	5:40909251-40982939	190.329	232.502	211.416
ENSG00000163479	SSR2	protein_coding	1:156009047-156020959	226.952	195.143	211.048
ENSG00000185787	MORF4L1	protein_coding	15:78759202-78898133	202.566	219.449	211.007
ENSG00000063046	EIF4B	protein_coding	12:53006157-53079420	183.568	238.017	210.793
ENSG00000087245	MMP2	protein_coding	16:55389699-55506691	215.226	206.166	210.696
ENSG00000100604	CHGA	protein_coding	14:92923079-92935293	70.7453	349.402	210.074
ENSG00000082153	BZW1	protein_coding	2:200678232-200823846	237.167	182.962	210.065
ENSG00000143870	PDIA6	protein_coding	2:10721648-10837977	224.432	194.038	209.235
ENSG00000189043	NDUFA4	protein_coding	7:10931950-10940256	212.607	203.08	207.844
ENSG00000084623	EIF3I	protein_coding	1:32209093-32231604	238.777	176.102	207.44
ENSG00000277075	HIST1H2AE	protein_coding	6:26216974-26217367	208.899	202.669	205.784
ENSG00000163468	CCT3	protein_coding	1:156308967-156367873	231.291	179.679	205.485
ENSG00000100591	AHSA1	protein_coding	14:77426674-77469474	232.531	178.141	205.336
ENSG00000139644	TMBIM6	protein_coding	12:49568217-49764934	216.55	193.793	205.172
ENSG00000189091	SF3B3	protein_coding	16:70523787-70577670	235.578	174.017	204.798
ENSG00000131051	RBM39	protein_coding	20:35703608-35742312	211.556	197.505	204.531
ENSG00000067560	RHOA	protein_coding	3:49359144-49416475	227.41	178.702	203.056
ENSG00000126267	COX6B1	protein_coding	19:35648222-35658861	211.218	191.582	201.4
ENSG00000136450	SRSF1	protein_coding	17:57989037-58008187	216.372	185.993	201.183
ENSG00000161547	SRSF2	protein_coding	17:76726829-76781449	221.388	180.255	200.822
ENSG00000112081	SRSF3	protein_coding	6:36594352-36605600	205.886	193.018	199.452
ENSG00000134138	MEIS2	protein_coding	15:36889203-37101299	177.045	219.833	198.439
ENSG00000111229	ARPC3	protein_coding	12:110372899-110450422	214.385	182.464	198.424
ENSG00000110492	MDK	protein_coding	11:46380755-46383837	192.4	203.614	198.007
ENSG00000100632	ERH	protein_coding	14:69380122-69462388	200.9	194.22	197.56
ENSG00000171862	PTEN	protein_coding	10:87859160-87971930	194.492	199.976	197.234
ENSG00000169567	HINT1	protein_coding	5:131159026-131205426	200.615	192.421	196.518
ENSG00000057608	GDI2	protein_coding	10:5765222-5842132	205.952	186.795	196.373
ENSG00000131236	CAP1	protein_coding	1:40040232-40072649	236.762	155.409	196.085
ENSG00000198258	UBL5	protein_coding	19:9827891-9830115	197.981	193.884	195.933
ENSG00000272398	CD24	protein_coding	6:106969830-106975627	136.996	253.523	195.26
ENSG00000113140	SPARC	protein_coding	5:151661095-151724782	233.164	155.583	194.373
ENSG00000118680	MYL12B	protein_coding	18:3261908-3278284	199.864	188.185	194.024
ENSG00000111328	CDK2AP1	protein_coding	12:123152319-123272334	197.023	190.47	193.746
ENSG00000166794	PPIB	protein_coding	15:64151714-64163205	206.259	181.186	193.722
ENSG00000126261	UBA2	protein_coding	19:34428351-34471251	212.04	175.086	193.563
ENSG00000184678	HIST2H2BE	protein_coding	1:149842187-149886652	193.286	193.122	193.204
ENSG00000167863	ATP5H	protein_coding	17:75032574-75065889	199.945	180.95	190.447
ENSG00000164111	ANXA5	protein_coding	4:121667954-121697113	206.441	173.79	190.115
ENSG00000113407	TARS	protein_coding	5:33440695-33469539	227.528	152.1	189.814
ENSG00000100664	EIF5	protein_coding	14:103333543-103345025	253.569	125.369	189.469
ENSG00000169020	ATP5I	protein_coding	4:672435-689441	192.507	185.972	189.24
ENSG00000070831	CDC42	protein_coding	1:22052626-22092946	197.363	179.906	188.635
ENSG00000165629	ATP5C1	protein_coding	10:7788128-7807815	192.218	185.041	188.63
ENSG00000276410	HIST1H2BB	protein_coding	6:26043276-26043657	203.005	171.995	187.5
ENSG00000158406	HIST1H4H	protein_coding	6:26285112-26285509	203.885	167.109	185.497
ENSG00000171490	RSL1D1	protein_coding	16:11833849-11851585	194.491	175.9	185.196
ENSG00000134294	SLC38A2	protein_coding	12:46358188-46373778	179.749	190.371	185.06
ENSG00000104529	EEF1D	protein_coding	8:143573489-143603224	203.745	165.704	184.725
ENSG00000156467	UQCRB	protein_coding	8:96225919-96238034	167.945	201.023	184.484
ENSG00000239039	SNORD13	snoRNA	8:33370823-33513601	131.333	237.121	184.227
ENSG00000104738	MCM4	protein_coding	8:47960184-47978160	214.805	153.385	184.095
ENSG00000273703	HIST1H2BM	protein_coding	6:27815043-27815424	182.551	184.098	183.325
ENSG00000197111	PCBP2	protein_coding	12:53441604-53500063	154.862	210.998	182.93
ENSG00000026508	CD44	protein_coding	11:35138869-35232402	246.275	119.097	182.686
ENSG00000197903	HIST1H2BK	protein_coding	6:27146417-27146798	182.483	182.568	182.526
ENSG00000108946	PRKAR1A	protein_coding	17:68259181-68763882	192.919	171.621	182.27
ENSG00000124795	DEK	protein_coding	6:18223867-18264823	207.78	156.547	182.163
ENSG00000132507	EIF5A	protein_coding	17:7306998-7329393	209.647	154.468	182.058
ENSG00000168385	SEPT2	protein_coding	2:241227263-241354027	172.584	191.527	182.055
ENSG00000275713	HIST1H2BH	protein_coding	6:26251650-26252031	174.211	186.89	180.55
ENSG00000115310	RTN4	protein_coding	2:54972186-55112621	163.36	197.114	180.237
ENSG00000140391	TSPAN3	protein_coding	15:77041403-77083984	171.735	187.452	179.594
ENSG00000116030	SUMO1	protein_coding	2:202206179-202238608	176.002	182.7	179.351
ENSG00000170606	HSPA4	protein_coding	5:133051961-133106449	199.106	155.942	177.524
ENSG00000136527	TRA2B	protein_coding	3:185915905-185938136	200.088	154.913	177.5
ENSG00000140319	SRP14	protein_coding	15:40035738-40039188	174.81	179.737	177.274
ENSG00000164346	NSA2	protein_coding	5:74627405-74867854	172.995	181.43	177.213
ENSG00000215021	PHB2	protein_coding	12:6964948-6970825	186.977	166.558	176.767
ENSG00000103769	RAB11A	protein_coding	15:65611365-65891991	170.805	182.257	176.531
ENSG00000087302	C14orf166	protein_coding	14:51989474-52069228	177.77	174.522	176.146
ENSG00000128989	ARPP19	protein_coding	15:52547044-52569883	160.244	191.941	176.093
ENSG00000165502	RPL36AL	protein_coding	14:49618518-49620685	191.315	160.703	176.009
ENSG00000164107	HAND2	protein_coding	4:173524968-173591324	171.527	179.268	175.397
ENSG00000248527	MTATP6P1	unprocessed_pseudogene	1:601435-724903	150.622	198.506	174.564
ENSG00000100902	PSMA6	protein_coding	14:35044906-35317493	195.411	152.539	173.975
ENSG00000140264	SERF2	protein_coding	15:43726917-43803043	182.153	165.721	173.937
ENSG00000166508	MCM7	protein_coding	7:100092727-100128498	194.49	151.939	173.214
ENSG00000143621	ILF2	protein_coding	1:153658653-153671048	192.3	148.845	170.572
ENSG00000212232	SNORD17	snoRNA	20:17941596-18059188	173.466	167.139	170.303
ENSG00000159377	PSMB4	protein_coding	1:151399533-151401944	187.734	152.448	170.091
ENSG00000238942	SNORD2	snoRNA	3:186781779-186807058	59.5369	280.436	169.986
ENSG00000138095	LRPPRC	protein_coding	2:43886507-43996005	170.967	167.969	169.468
ENSG00000169714	CNBP	protein_coding	3:129169483-129183922	168.444	170.165	169.304
ENSG00000106105	GARS	protein_coding	7:30496620-30634033	209.776	127.563	168.669
ENSG00000182004	SNRPE	protein_coding	1:203861602-203870550	161.072	176.112	168.592
ENSG00000090621	PABPC4	protein_coding	1:39560815-39576790	158.15	178.973	168.562
ENSG00000198898	CAPZA2	protein_coding	7:116811069-116922049	182.096	154.842	168.469
ENSG00000130508	PXDN	protein_coding	2:1631886-1744852	153.706	182.894	168.3
ENSG00000198791	CNOT7	protein_coding	8:17224963-17413528	171.772	164.617	168.195
ENSG00000222365	SNORD12B	snoRNA	20:49219294-49295738	168.159	167.301	167.73
ENSG00000116459	ATP5F1	protein_coding	1:111438637-111462773	180.16	155.101	167.63
ENSG00000077097	TOP2B	protein_coding	3:25174331-25664939	141.89	192.716	167.303
ENSG00000141522	ARHGDIA	protein_coding	17:81867720-81871406	176.935	155.481	166.208
ENSG00000170091	HMP19	protein_coding	5:174045603-174243501	189.184	143.223	166.204
ENSG00000115128	SF3B6	protein_coding	2:24067583-24076443	169.959	160.104	165.031
ENSG00000106615	RHEB	protein_coding	7:151466011-151520120	176.157	153.136	164.647
ENSG00000233927	RPS28	protein_coding	19:7958578-8489114	151.048	178.244	164.646
ENSG00000113810	SMC4	protein_coding	3:160225635-160485773	187.721	141.276	164.499
ENSG00000170296	GABARAP	protein_coding	17:7240013-7263983	155.73	173.016	164.373
ENSG00000091136	LAMB1	protein_coding	7:107890969-108003255	132.908	195.484	164.196
ENSG00000041357	PSMA4	protein_coding	15:78540404-78552419	177.505	148.691	163.098
ENSG00000124635	HIST1H2BJ	protein_coding	6:27125896-27132750	165.901	159.105	162.503
ENSG00000255302	EID1	protein_coding	15:48823734-48963444	157.761	167.1	162.43
ENSG00000111639	MRPL51	protein_coding	12:6491885-6531955	188.198	136.058	162.128
ENSG00000118816	CCNI	protein_coding	4:77047157-77076005	135.326	186.738	161.032
ENSG00000196866	HIST1H2AD	protein_coding	6:26198850-26199243	159.475	161.249	160.362
ENSG00000135679	MDM2	protein_coding	12:68808171-68971570	165.362	154.911	160.137
ENSG00000113712	CSNK1A1	protein_coding	5:149492196-149551552	167.298	152.574	159.936
ENSG00000074201	CLNS1A	protein_coding	11:77514935-77637805	158.052	161.523	159.787
ENSG00000084207	GSTP1	protein_coding	11:67583594-67586660	176.595	141.399	158.997
ENSG00000240342	RPS2P5	processed_pseudogene	12:118149800-118372945	150.536	167.446	158.991
ENSG00000129562	DAD1	protein_coding	14:22564904-22589269	170.932	146.633	158.782
ENSG00000142192	APP	protein_coding	21:25880549-26217381	162.43	154.903	158.666
ENSG00000122691	TWIST1	protein_coding	7:19020990-19117672	128.157	188.828	158.493
ENSG00000078369	GNB1	protein_coding	1:1785284-1891117	190.45	126.284	158.367
ENSG00000116132	PRRX1	protein_coding	1:170662727-170739419	158.816	155.695	157.255
ENSG00000213585	VDAC1	protein_coding	5:133971914-134005133	183.681	130.021	156.851
ENSG00000274641	HIST1H2BO	protein_coding	6:27893462-27893843	170.717	142.67	156.694
ENSG00000118705	RPN2	protein_coding	20:37101225-37241623	182.013	131.262	156.637
ENSG00000124575	HIST1H1D	protein_coding	6:26234267-26234933	187.831	123.107	155.469
ENSG00000230989	HSBP1	protein_coding	16:83807842-83819737	157.276	153.333	155.305
ENSG00000154380	ENAH	protein_coding	1:225486834-225653142	158.135	152.137	155.136
ENSG00000101361	NOP56	protein_coding	20:2652144-2658393	183.13	126.814	154.972
ENSG00000196628	TCF4	protein_coding	18:55222330-55664787	122.449	186.688	154.569
ENSG00000263001	GTF2I	protein_coding	7:74657666-74760692	142.858	166.216	154.537
ENSG00000278705	HIST1H4B	protein_coding	6:26026814-26027252	153.083	155.58	154.332
ENSG00000085063	CD59	protein_coding	11:33698260-33736445	204.24	104.31	154.275
ENSG00000139116	KIF21A	protein_coding	12:39293227-39443390	142.151	165.631	153.891
ENSG00000237125	HAND2-AS1	antisense	4:173524968-173591324	121.855	184.997	153.426
ENSG00000274290	HIST1H2BE	protein_coding	6:26183794-26184180	142.753	163.436	153.094
ENSG00000170017	ALCAM	protein_coding	3:105366908-105576900	150.007	155.877	152.942
ENSG00000134440	NARS	protein_coding	18:57600655-57622213	170.938	134.661	152.799
ENSG00000140612	SEC11A	protein_coding	15:84669537-84716716	139.439	165.494	152.466
ENSG00000082898	XPO1	protein_coding	2:61471187-61538626	176.736	127.571	152.154
ENSG00000125944	HNRNPR	protein_coding	1:23303770-23344336	150.833	151.871	151.352
ENSG00000138430	OLA1	protein_coding	2:174072446-174248698	153.145	149.354	151.25
ENSG00000136238	RAC1	protein_coding	7:6374522-6403977	150.632	151.374	151.003
ENSG00000255717	SNHG1	processed_transcript	11:62851987-62855914	125.994	175.387	150.69
ENSG00000124422	USP22	protein_coding	17:20814619-21043760	148.784	149.784	149.284
ENSG00000029363	BCLAF1	protein_coding	6:136256862-136289851	157.364	141.146	149.255
ENSG00000278588	HIST1H2BI	protein_coding	6:26272975-26273356	153.356	145.123	149.239
ENSG00000153827	TRIP12	protein_coding	2:229763837-230013109	155.798	142.417	149.108
ENSG00000131143	COX4I1	protein_coding	16:85771757-85807044	149.643	147.613	148.628
ENSG00000163430	FSTL1	protein_coding	3:120392292-120451253	145.018	151.923	148.471
ENSG00000277775	HIST1H3F	protein_coding	6:26250194-26250605	145.116	148.474	146.795
ENSG00000166986	MARS	protein_coding	12:57460134-57520517	174.738	117.023	145.88
ENSG00000143977	SNRPG	protein_coding	2:70281361-70293771	164.509	127.058	145.784
ENSG00000110092	CCND1	protein_coding	11:69641086-69675416	172.618	118.725	145.671
ENSG00000169230	PRELID1	protein_coding	5:177301197-177312757	176.542	114.747	145.644
ENSG00000214736	TOMM6	protein_coding	6:41770175-41895361	158.882	131.754	145.318
ENSG00000126247	CAPNS1	protein_coding	19:36139574-36150353	170.525	119.316	144.921
ENSG00000057019	DCBLD2	protein_coding	3:98714329-98901689	194.964	94.8244	144.894
ENSG00000213719	CLIC1	protein_coding	6:31727037-31739763	204.849	84.9069	144.878
ENSG00000168036	CTNNB1	protein_coding	3:41194836-41962430	148.336	141.28	144.808
ENSG00000109686	SH3D19	protein_coding	4:151099572-151325632	130.317	159.254	144.786
ENSG00000143321	HDGF	protein_coding	1:156742106-156800817	162.793	126.362	144.577
ENSG00000168439	STIP1	protein_coding	11:64185271-64204543	173.326	115.207	144.267
ENSG00000163466	ARPC2	protein_coding	2:218217093-218254356	164.66	123.705	144.183
ENSG00000143612	C1orf43	protein_coding	1:154206705-154271510	157.089	131.261	144.175
ENSG00000105887	MTPN	protein_coding	7:135926454-135977353	139.776	148.209	143.993
ENSG00000175390	EIF3F	protein_coding	11:7970250-8001862	129.939	157.908	143.923
ENSG00000133835	HSD17B4	protein_coding	5:119452442-119637199	147.845	139.857	143.851
ENSG00000129351	ILF3	protein_coding	19:10654260-10692417	155.554	132.052	143.803
ENSG00000172270	BSG	protein_coding	19:567211-583493	148.968	138.309	143.638
ENSG00000083312	TNPO1	protein_coding	5:72794404-72916733	123.04	164.133	143.587
ENSG00000044115	CTNNA1	protein_coding	5:138610966-138935034	158.6	128.569	143.584
ENSG00000147649	MTDH	protein_coding	8:97644178-97728770	158.794	127.771	143.282
ENSG00000167283	ATP5L	protein_coding	11:118359584-118431496	146.384	140.088	143.236
ENSG00000135829	DHX9	protein_coding	1:182839368-182887751	163.261	121.412	142.337
ENSG00000147677	EIF3H	protein_coding	8:116642129-116876868	125.386	158.586	141.986
ENSG00000277224	HIST1H2BF	protein_coding	6:26199558-26199939	145.145	137.92	141.532
ENSG00000245910	SNHG6	processed_transcript	8:66870748-66926398	120.991	161.982	141.487
ENSG00000198563	DDX39B	protein_coding	6:31528716-31558829	146.409	135.931	141.17
ENSG00000132432	SEC61G	protein_coding	7:54752249-54804928	150.355	131.242	140.798
ENSG00000133706	LARS	protein_coding	5:146084385-146182660	146.44	135.133	140.786
ENSG00000163811	WDR43	protein_coding	2:28894642-28948222	167.962	113.313	140.637
ENSG00000161203	AP2M1	protein_coding	3:184134018-184684758	163.878	116.994	140.436
ENSG00000110696	C11orf58	protein_coding	11:15966448-16756881	152.963	127.377	140.17
ENSG00000152558	TMEM123	protein_coding	11:102396331-102498801	134.29	145.229	139.76
ENSG00000008018	PSMB1	protein_coding	6:170535116-170553341	150.975	128.41	139.692
ENSG00000127483	HP1BP3	protein_coding	1:20742660-20787323	134.957	144.226	139.591
ENSG00000180817	PPA1	protein_coding	10:70202829-70233911	140.569	136.841	138.705
ENSG00000234961	RP11-124N14.3	antisense	10:17214238-17237593	205.329	71.8846	138.607
ENSG00000106245	BUD31	protein_coding	7:99325897-99466331	153.888	123.036	138.462
ENSG00000166681	NGFRAP1	protein_coding	X:103376339-103378077	133.615	142.402	138.008
ENSG00000205339	IPO7	protein_coding	11:9384621-9448126	142.315	133.505	137.91
ENSG00000130811	EIF3G	protein_coding	19:10106222-10119920	151.678	123.993	137.835
ENSG00000041982	TNC	protein_coding	9:115019577-115118257	142.212	132.821	137.517
ENSG00000156261	CCT8	protein_coding	21:29055804-29073797	151.314	123.687	137.5
ENSG00000172115	CYCS	protein_coding	7:25120090-25125361	160.518	114.296	137.407
ENSG00000162613	FUBP1	protein_coding	1:77944054-77979110	136.266	138.394	137.33
ENSG00000003147	ICA1	protein_coding	7:8113183-8344516	69.8077	204.557	137.182
ENSG00000182670	TTC3	protein_coding	21:37073225-37203112	98.561	174.927	136.744
ENSG00000269893	SNHG8	lincRNA	4:118278708-118279823	131.123	141.907	136.515
ENSG00000200785	SNORD8	snoRNA	14:21385193-21456126	65.5328	207.432	136.482
ENSG00000116288	PARK7	protein_coding	1:7954290-7985505	149.36	123.467	136.413
ENSG00000182117	NOP10	protein_coding	15:34341712-34343177	159.894	112.806	136.35
ENSG00000182534	MXRA7	protein_coding	17:76671941-76711016	150.221	121.942	136.082
ENSG00000185088	RPS27L	protein_coding	15:63121799-63158021	148.286	122.982	135.634
ENSG00000108821	COL1A1	protein_coding	17:50183288-50201632	133.725	137.295	135.51
ENSG00000198363	ASPH	protein_coding	8:61057157-61714640	153.392	117.59	135.491
ENSG00000175166	PSMD2	protein_coding	3:184134018-184684758	171.975	98.8674	135.421
ENSG00000274997	HIST1H2AH	protein_coding	6:27147128-27147515	142.124	128.575	135.349
ENSG00000238649	SNORD42A	snoRNA	17:28719392-28743455	61.6059	208.977	135.291
ENSG00000170558	CDH2	protein_coding	18:27950965-28177446	130.87	139.325	135.097
ENSG00000115541	HSPE1	protein_coding	2:197486580-197553699	154.973	115.213	135.093
ENSG00000106554	CHCHD3	protein_coding	7:132784867-133082088	164.348	105.772	135.06
ENSG00000184640	SEPT9	protein_coding	17:77257736-77500596	135.809	133.804	134.806
ENSG00000014641	MDH1	protein_coding	2:63121382-63827843	137.927	130.577	134.252
ENSG00000196747	HIST1H2AI	protein_coding	6:27808198-27808701	141.657	126.567	134.112
ENSG00000164919	COX6C	protein_coding	8:99013265-99894062	134.965	131.545	133.255
ENSG00000182481	KPNA2	protein_coding	17:68035518-68046842	156.053	110.277	133.165
ENSG00000106263	EIF3B	protein_coding	7:2251769-2380745	156.139	109.663	132.901
ENSG00000091129	NRCAM	protein_coding	7:108147622-108456717	144.971	120.729	132.85
ENSG00000238795	SCARNA12	snoRNA	12:6964948-6970825	121.216	144.316	132.766
ENSG00000171530	TBCA	protein_coding	5:77691165-77868780	133.748	131.719	132.733
ENSG00000008294	SPAG9	protein_coding	17:50962173-51120865	135.248	129.904	132.576
ENSG00000105968	H2AFV	protein_coding	7:44826790-44848083	131.245	133.397	132.321
ENSG00000065427	KARS	protein_coding	16:75627473-75761872	145.436	119.193	132.315
ENSG00000177410	ZFAS1	antisense	20:49219294-49295738	142.572	121.79	132.181
ENSG00000112335	SNX3	protein_coding	6:108211221-108261260	135.821	128.341	132.081
ENSG00000258947	TUBB3	protein_coding	16:89873585-89938761	149.413	114.323	131.868
ENSG00000113845	TIMMDC1	protein_coding	3:119498531-119559602	134.743	127.956	131.35
ENSG00000177889	UBE2N	protein_coding	12:93377882-93442262	142.369	119.628	130.999
ENSG00000277443	MARCKS	protein_coding	6:113857361-113863471	120.006	141.769	130.887
ENSG00000115758	ODC1	protein_coding	2:10439967-10448504	163.378	98.0898	130.734
ENSG00000114115	RBP1	protein_coding	3:139389814-139678017	123.196	137.743	130.469
ENSG00000117592	PRDX6	protein_coding	1:173477265-173488807	143.113	117.6	130.356
ENSG00000276171	AC114498.1	miRNA	1:601435-724903	92.9797	167.069	130.024
ENSG00000084733	RAB10	protein_coding	2:26034106-26137454	141.871	118.166	130.019
ENSG00000142168	SOD1	protein_coding	21:31659621-31668931	138.605	121.292	129.948
ENSG00000165280	VCP	protein_coding	9:35056063-35073249	150.325	109.524	129.924
ENSG00000162521	RBBP4	protein_coding	1:32651141-32703596	115.467	144.369	129.918
ENSG00000215301	DDX3X	protein_coding	X:41333347-41364472	119.166	140.613	129.889
ENSG00000086598	TMED2	protein_coding	12:123575890-123598577	140.388	119.136	129.762
ENSG00000003056	M6PR	protein_coding	12:8913895-8949955	146.94	111.716	129.328
ENSG00000126777	KTN1	protein_coding	14:55499277-55701526	120.646	137.868	129.257
ENSG00000081154	PCNP	protein_coding	3:101574094-101594437	128.288	129.619	128.954
ENSG00000139146	FAM60A	protein_coding	12:31280421-31327058	122.932	134.973	128.953
ENSG00000160691	SHC1	protein_coding	1:154957025-154974395	128.121	129.718	128.919
ENSG00000105993	DNAJB6	protein_coding	7:157335380-157417439	126.488	131.313	128.9
ENSG00000133169	BEX1	protein_coding	X:103062650-103064240	124.687	132.175	128.431
ENSG00000173457	PPP1R14B	protein_coding	11:64244479-64249494	151.201	105.22	128.21
ENSG00000115875	SRSF7	protein_coding	2:38743598-38751494	134.689	121.518	128.103
ENSG00000274750	HIST1H3E	protein_coding	6:26225154-26225565	126.589	129.476	128.032
ENSG00000170027	YWHAG	protein_coding	7:76326793-76359031	137.894	117.911	127.903
ENSG00000163902	RPN1	protein_coding	3:128619969-128681075	151.701	103.935	127.818
ENSG00000106333	PCOLCE	protein_coding	7:100572227-100608175	129.878	125.292	127.585
ENSG00000134910	STT3A	protein_coding	11:125569215-125681123	149.471	105.6	127.535
ENSG00000115414	FN1	protein_coding	2:215360439-215436172	168.478	86.5869	127.532
ENSG00000198901	PRC1	protein_coding	15:90966037-90995629	150.699	104.253	127.476
ENSG00000114686	MRPL3	protein_coding	3:131462211-131502983	140.412	113.926	127.169
ENSG00000132646	PCNA	protein_coding	20:5114952-5126626	131.906	121.474	126.69
ENSG00000144895	EIF2A	protein_coding	3:150541993-150630445	128.73	124.201	126.465
ENSG00000140307	GTF2A2	protein_coding	15:59594874-59689534	131.343	121.181	126.262
ENSG00000196683	TOMM7	protein_coding	7:22812627-22822852	115.653	136.484	126.069
ENSG00000004897	CDC27	protein_coding	17:47117702-47189422	139.646	112.34	125.993
ENSG00000126457	PRMT1	protein_coding	19:49675785-49690575	144.172	107.197	125.684
ENSG00000131747	TOP2A	protein_coding	17:40388515-40417950	133.899	116.937	125.418
ENSG00000113648	H2AFY	protein_coding	5:135027734-135401296	136.077	114.617	125.347
ENSG00000138757	G3BP2	protein_coding	4:75642781-75724525	127.054	123.531	125.293
ENSG00000151465	CDC123	protein_coding	10:12129636-12250589	137.821	112.744	125.282
ENSG00000278677	HIST1H2AM	protein_coding	6:27890381-27893149	129.839	120.091	124.965
ENSG00000196305	IARS	protein_coding	9:92210206-92293716	140.616	109.108	124.862
ENSG00000168374	ARF4	protein_coding	3:57571362-57600927	127.326	122.362	124.844
ENSG00000062716	VMP1	protein_coding	17:59618552-59842255	137.841	111.559	124.7
ENSG00000154723	ATP5J	protein_coding	21:25639271-25772460	116.23	132.782	124.506
ENSG00000138668	HNRNPD	protein_coding	4:82352497-82384027	126.224	121.349	123.787
ENSG00000130600	H19	processed_transcript	11:1995162-2001470	26.0128	221.198	123.605
ENSG00000124767	GLO1	protein_coding	6:38675924-38703141	132.992	113.594	123.293
ENSG00000127314	RAP1B	protein_coding	12:68610838-68671901	131.114	114.945	123.029
ENSG00000197157	SND1	protein_coding	7:127652179-128092609	138.353	107.567	122.96
ENSG00000143924	EML4	protein_coding	2:42143237-42332548	135.348	109.994	122.671
ENSG00000170348	TMED10	protein_coding	14:75053220-75176631	118.778	126.282	122.53
ENSG00000209042	SNORD12C	snoRNA	20:49219294-49295738	107.496	137.436	122.466
ENSG00000220988	SNORD88C	snoRNA	19:50797703-50804929	100.329	144.319	122.324
ENSG00000138385	SSB	protein_coding	2:169791932-169824931	122.513	121.929	122.221
ENSG00000109180	OCIAD1	protein_coding	4:48805211-48861817	117.105	126.751	121.928
ENSG00000073921	PICALM	protein_coding	11:85957683-86069882	129.807	113.838	121.822
ENSG00000130741	EIF2S3	protein_coding	X:24054715-24077971	115.106	128.213	121.659
ENSG00000116161	CACYBP	protein_coding	1:174999162-175023425	140.183	102.902	121.542
ENSG00000114850	SSR3	protein_coding	3:156540139-156555184	144.871	97.6967	121.284
ENSG00000125991	ERGIC3	protein_coding	20:35542020-35557634	135.569	106.991	121.28
ENSG00000122705	CLTA	protein_coding	9:36190855-36304924	131.236	110.798	121.017
ENSG00000131711	MAP1B	protein_coding	5:72107233-72209570	120.809	120.92	120.864
ENSG00000078304	PPP2R5C	protein_coding	14:101761797-101927989	110.602	131.066	120.834
ENSG00000275126	HIST1H4L	protein_coding	6:27873198-27873510	133.056	108.592	120.824
ENSG00000159335	PTMS	protein_coding	12:6747995-6770952	137.189	103.715	120.452
ENSG00000162374	ELAVL4	protein_coding	1:50048013-50203786	123.122	117.621	120.371
ENSG00000101182	PSMA7	protein_coding	20:62136734-62143440	138.199	102.346	120.273
ENSG00000100650	SRSF5	protein_coding	14:69726899-69772005	100.691	139.714	120.203
ENSG00000171314	PGAM1	protein_coding	10:97426159-97433441	147.804	92.4143	120.109
ENSG00000151366	NDUFC2	protein_coding	11:78015714-78080219	124.517	115.662	120.09
ENSG00000156411	C14orf2	protein_coding	14:103912287-103928269	120.956	119.11	120.033
ENSG00000178035	IMPDH2	protein_coding	3:49024324-49029706	135.116	104.519	119.818
ENSG00000163938	GNL3	protein_coding	3:52495337-52770949	129.606	109.994	119.8
ENSG00000117395	EBNA1BP2	protein_coding	1:43164174-43274002	153.018	86.399	119.709
ENSG00000106682	EIF4H	protein_coding	7:74174244-74197101	129.957	108.077	119.017
ENSG00000163584	RPL22L1	protein_coding	3:170864874-170870483	148.617	89.3294	118.973
ENSG00000197746	PSAP	protein_coding	10:71816297-71851369	118.762	119.156	118.959
ENSG00000125868	DSTN	protein_coding	20:17569862-17609919	122.326	115.393	118.859
ENSG00000169100	SLC25A6	protein_coding	X:1386151-1392724	98.5455	138.883	118.714
ENSG00000078674	PCM1	protein_coding	8:17922839-18029944	112.947	124.474	118.71
ENSG00000101558	VAPA	protein_coding	18:9914001-9960021	129.931	107.017	118.474
ENSG00000238622	SNORD97	snoRNA	11:10783312-10809110	107.412	128.459	117.936
ENSG00000073712	FERMT2	protein_coding	14:52857267-52952435	132.903	102.817	117.86
ENSG00000155438	NIFK	protein_coding	2:121649649-121736923	126.654	108.908	117.781
ENSG00000160789	LMNA	protein_coding	1:156082572-156140089	161.63	73.2813	117.456
ENSG00000182944	EWSR1	protein_coding	22:29259851-29300525	130.214	104.695	117.454
ENSG00000167005	NUDT21	protein_coding	16:56429132-56520283	118.339	116.565	117.452
ENSG00000100380	ST13	protein_coding	22:40824534-40857022	118.583	115.353	116.968
ENSG00000166012	TAF1D	protein_coding	11:93661638-93814695	135.192	98.4997	116.846
ENSG00000102054	RBBP7	protein_coding	X:16786426-16870414	130.01	103.269	116.639
ENSG00000105185	PDCD5	protein_coding	19:32581067-32587452	131.16	102.09	116.625
ENSG00000170540	ARL6IP1	protein_coding	16:18781294-18801678	113.635	119.591	116.613
ENSG00000163638	ADAMTS9	protein_coding	3:64515653-65011468	102.292	129.738	116.015
ENSG00000164611	PTTG1	protein_coding	5:160421821-160428744	150.834	80.9493	115.892
ENSG00000113643	RARS	protein_coding	5:168486444-168519299	126.832	104.849	115.84
ENSG00000188243	COMMD6	protein_coding	13:75525218-75549439	101.077	129.861	115.469
ENSG00000131174	COX7B	protein_coding	X:77899437-77907373	130.135	100.54	115.338
ENSG00000222489	SNORA79	snoRNA	14:20311367-20333312	108.35	122.209	115.279
ENSG00000120694	HSPH1	protein_coding	13:31134973-31162388	132.035	98.3249	115.18
ENSG00000196504	PRPF40A	protein_coding	2:152651592-152761253	123.122	106.931	115.026
ENSG00000115738	ID2	protein_coding	2:8666635-8684453	128.885	101.149	115.017
ENSG00000107223	EDF1	protein_coding	9:136791354-136957733	125.269	104.065	114.667
ENSG00000186298	PPP1CC	protein_coding	12:110719679-110742939	108.412	120.722	114.567
ENSG00000135046	ANXA1	protein_coding	9:73151756-73170393	147.286	81.569	114.428
ENSG00000111642	CHD4	protein_coding	12:6570082-6607476	117.409	110.289	113.849
ENSG00000164985	PSIP1	protein_coding	9:15422703-15511019	107.372	120.283	113.828
ENSG00000005022	SLC25A5	protein_coding	X:119466033-119471319	111.868	115.624	113.746
ENSG00000238917	SNORD10	snoRNA	17:7561874-7633383	62.8522	164.442	113.647
ENSG00000170515	PA2G4	protein_coding	12:56079856-56113907	139.486	87.8003	113.643
ENSG00000135446	CDK4	protein_coding	12:57723760-57760407	125.084	101.662	113.373
ENSG00000100353	EIF3D	protein_coding	22:36510849-36529436	130.831	95.2105	113.021
ENSG00000115484	CCT4	protein_coding	2:61868088-62147247	133.918	91.9346	112.926
ENSG00000116489	CAPZA1	protein_coding	1:112466540-112671619	125.958	99.8211	112.89
ENSG00000167085	PHB	protein_coding	17:49370739-49476988	135.693	89.9192	112.806
ENSG00000196419	XRCC6	protein_coding	22:41621118-41664048	135.266	90.1391	112.703
ENSG00000243147	MRPL33	protein_coding	2:27771716-28338901	113.677	111.134	112.406
ENSG00000135390	ATP5G2	protein_coding	12:53632725-53677408	119.709	104.701	112.205
ENSG00000120802	TMPO	protein_coding	12:98512972-98550379	124.65	99.2571	111.954
ENSG00000186010	NDUFA13	protein_coding	19:19515735-19537581	117.504	105.898	111.701
ENSG00000116209	TMEM59	protein_coding	1:54031662-54053504	105.828	117.542	111.685
ENSG00000176340	COX8A	protein_coding	11:63974606-64166106	114.152	108.248	111.2
ENSG00000135316	SYNCRIP	protein_coding	6:85505495-85643792	112.601	109.644	111.123
ENSG00000115241	PPM1G	protein_coding	2:27381193-27409687	130.334	91.7627	111.048
ENSG00000172053	QARS	protein_coding	3:49095931-49105101	105.581	116.351	110.966
ENSG00000150459	SAP18	protein_coding	13:21140513-21149084	128.513	92.9212	110.717
ENSG00000127922	SHFM1	protein_coding	7:96481625-96709891	110.122	111.151	110.636
ENSG00000130638	ATXN10	protein_coding	22:45657018-45845307	110.369	110.52	110.445
ENSG00000088205	DDX18	protein_coding	2:117814649-117832379	112.312	108.529	110.421
ENSG00000128050	PAICS	protein_coding	4:56435740-56461368	112.784	107.817	110.3
ENSG00000197006	METTL9	protein_coding	16:21597217-21657473	105.841	114.47	110.155
ENSG00000260032	LINC00657	lincRNA	20:36045621-36050960	91.8287	128.09	109.959
ENSG00000239195	SNORD5	snoRNA	11:93661638-93814695	55.3973	164.464	109.931
ENSG00000011426	ANLN	protein_coding	7:36324220-36453791	151.881	67.9067	109.894
ENSG00000103363	TCEB2	protein_coding	16:2737075-2777297	102.191	117.177	109.684
ENSG00000075239	ACAT1	protein_coding	11:108008732-108147776	109.137	110.126	109.632
ENSG00000169504	CLIC4	protein_coding	1:24745356-24844324	118.654	100.431	109.542
ENSG00000129084	PSMA1	protein_coding	11:14443439-14643635	115.17	103.114	109.142
ENSG00000183291	SEP15	protein_coding	1:86862444-86914424	101.846	115.964	108.905
ENSG00000136810	TXN	protein_coding	9:110243810-110256640	126.033	90.7599	108.396
ENSG00000113328	CCNG1	protein_coding	5:163437568-163446151	100.732	115.966	108.349
ENSG00000277791	PSMB3	protein_coding	17:38752735-38764231	130.826	85.5753	108.201
ENSG00000104341	LAPTM4B	protein_coding	8:97775056-97853013	105.816	110.537	108.177
ENSG00000133872	SARAF	protein_coding	8:30063011-30083467	93.0359	123.259	108.147
ENSG00000005884	ITGA3	protein_coding	17:50055967-50090481	150.02	66.0855	108.053
ENSG00000089063	TMEM230	protein_coding	20:5068231-5113103	101.506	114.508	108.007
ENSG00000213639	PPP1CB	protein_coding	2:28751639-28870301	103.852	111.191	107.522
ENSG00000136758	YME1L1	protein_coding	10:27110111-27186924	112.177	102.847	107.512
ENSG00000166913	YWHAB	protein_coding	20:44885675-44908532	106.27	107.875	107.072
ENSG00000099341	PSMD8	protein_coding	19:38374535-38383824	133.048	81.0098	107.029
ENSG00000159352	PSMD4	protein_coding	1:151254702-151267479	127.535	86.4727	107.004
ENSG00000270103	RNU11	lincRNA	1:28648599-28648733	115.148	98.7847	106.966
ENSG00000105202	FBL	protein_coding	19:39834457-39846414	117.38	96.3684	106.874
ENSG00000134352	IL6ST	protein_coding	5:55935094-55994993	113.969	99.5021	106.736
ENSG00000148248	SURF4	protein_coding	9:133361448-133376166	128.818	84.5609	106.689
ENSG00000108468	CBX1	protein_coding	17:48070051-48101521	107.089	105.996	106.542
ENSG00000114867	EIF4G1	protein_coding	3:184134018-184684758	123.315	89.7151	106.515
ENSG00000155368	DBI	protein_coding	2:119366920-119372560	123.619	89.3564	106.488
ENSG00000110880	CORO1C	protein_coding	12:108645108-108731596	134.611	77.8434	106.227
ENSG00000170142	UBE2E1	protein_coding	3:23804023-23891316	111.096	101.237	106.166
ENSG00000196924	FLNA	protein_coding	X:154348523-154374638	123.032	89.2267	106.129
ENSG00000109606	DHX15	protein_coding	4:24517440-24584550	113.6	98.5377	106.069
ENSG00000198836	OPA1	protein_coding	3:193593143-193697823	109.337	102.537	105.937
ENSG00000089220	PEBP1	protein_coding	12:118063592-118145584	103.371	108.318	105.844
ENSG00000205531	NAP1L4	protein_coding	11:2944430-2992377	117.079	94.4608	105.77
ENSG00000235162	C12orf75	protein_coding	12:105173295-105396097	135.254	75.8825	105.568
ENSG00000144366	GULP1	protein_coding	2:188291668-188595931	101.627	109.346	105.487
ENSG00000047315	POLR2B	protein_coding	4:56963369-57205510	105.973	104.798	105.386
ENSG00000035928	RFC1	protein_coding	4:39287455-39366375	107.077	103.618	105.347
ENSG00000164733	CTSB	protein_coding	8:11842523-11869448	123.682	86.2101	104.946
ENSG00000151247	EIF4E	protein_coding	4:98871683-98994994	114.197	95.679	104.938
ENSG00000168092	PAFAH1B2	protein_coding	11:117144266-117176894	108.128	101.484	104.806
ENSG00000102317	RBM3	protein_coding	X:48568013-48579066	103.677	105.894	104.786
ENSG00000179222	MAGED1	protein_coding	X:51803006-51902357	103.44	106.103	104.772
ENSG00000164932	CTHRC1	protein_coding	8:103371514-103382997	70.9784	138.486	104.732
ENSG00000164934	DCAF13	protein_coding	8:103398634-103443453	115.486	93.8859	104.686
ENSG00000124562	SNRPC	protein_coding	6:34757405-34773794	122.62	86.2942	104.457
ENSG00000082781	ITGB5	protein_coding	3:124761947-124901418	85.399	123.196	104.297
ENSG00000003096	KLHL13	protein_coding	X:117897812-118117340	108.749	99.7801	104.265
ENSG00000173812	EIF1	protein_coding	17:41688884-41692668	96.3098	112.11	104.21
ENSG00000134001	EIF2S1	protein_coding	14:67241108-67386516	125.21	83.1739	104.192
ENSG00000137876	RSL24D1	protein_coding	15:55180805-55197067	99.9468	108.426	104.186
ENSG00000106588	PSMA2	protein_coding	7:42908725-42948958	106.432	101.797	104.114
ENSG00000004487	KDM1A	protein_coding	1:23019447-23177808	100.375	107.749	104.062
ENSG00000119203	CPSF3	protein_coding	2:9423567-9473101	108.873	98.7135	103.793
ENSG00000209482	SNORD83A	snoRNA	22:39312881-39320389	72.6633	134.553	103.608
ENSG00000138758	SEPT11	protein_coding	4:76949702-77040384	107.965	99.1521	103.559
ENSG00000092964	DPYSL2	protein_coding	8:26514274-26658178	94.451	112.478	103.464
ENSG00000244038	DDOST	protein_coding	1:20633454-20661544	108.257	98.006	103.132
ENSG00000169180	XPO6	protein_coding	16:28097978-28211920	115.828	90.3739	103.101
ENSG00000023734	STRAP	protein_coding	12:15882390-15903478	98.6313	107.283	102.957
ENSG00000136240	KDELR2	protein_coding	7:6409125-6484242	110.337	94.7502	102.544
ENSG00000115944	COX7A2L	protein_coding	2:42333545-42425088	99.7437	105.269	102.506
ENSG00000084234	APLP2	protein_coding	11:130069836-130144811	107.528	97.009	102.269
ENSG00000196704	AMZ2	protein_coding	17:68246628-68257164	111.696	92.7649	102.23
ENSG00000138674	SEC31A	protein_coding	4:82818660-83012926	105.517	98.2742	101.896
ENSG00000143153	ATP1B1	protein_coding	1:169105696-169367967	71.5341	131.776	101.655
ENSG00000196591	HDAC2	protein_coding	6:113933027-114471705	95.4434	107.605	101.524
ENSG00000115816	CEBPZ	protein_coding	2:37167819-37324808	106.758	96.0295	101.394
ENSG00000108829	LRRC59	protein_coding	17:50373219-50397888	130.14	72.617	101.379
ENSG00000167986	DDB1	protein_coding	11:61299450-61369509	115.56	87.093	101.327
ENSG00000163171	CDC42EP3	protein_coding	2:37600135-37738468	99.4874	101.959	100.723
ENSG00000141030	COPS3	protein_coding	17:17246819-17281293	114.158	87.2064	100.682
ENSG00000090266	NDUFB2	protein_coding	7:140518419-140924764	110.069	91.0245	100.547
ENSG00000086061	DNAJA1	protein_coding	9:33025210-33039907	102.42	98.6158	100.518
ENSG00000087365	SF3B2	protein_coding	11:66050728-66069619	115.581	85.384	100.483
ENSG00000205937	RNPS1	protein_coding	16:2253115-2273418	100.733	99.8343	100.284
ENSG00000126432	PRDX5	protein_coding	11:64318087-64321811	112.823	87.7355	100.279
ENSG00000073584	SMARCE1	protein_coding	17:40624961-40665181	100.452	99.4459	99.9489
ENSG00000113575	PPP2CA	protein_coding	5:134114710-134371047	111.246	88.5183	99.8821
ENSG00000175768	TOMM5	protein_coding	9:37510891-38069211	112.137	87.5433	99.8401
ENSG00000072778	ACADVL	protein_coding	17:7189889-7225273	111.892	87.7019	99.7969
ENSG00000065150	IPO5	protein_coding	13:97953657-98024297	105.253	94.2111	99.7321
ENSG00000125835	SNRPB	protein_coding	20:2461633-2524702	112.546	86.6745	99.6103
ENSG00000151914	DST	protein_coding	6:56457986-56954628	87.5577	111.414	99.4858
ENSG00000174021	GNG5	protein_coding	1:84498324-84574480	101.594	97.3417	99.4678
ENSG00000155660	PDIA4	protein_coding	7:149003061-149028641	116.116	82.7456	99.4308
ENSG00000135940	COX5B	protein_coding	2:97646039-97648383	102.238	96.4826	99.3603
ENSG00000164292	RHOBTB3	protein_coding	5:95701248-95824383	98.5348	99.8745	99.2047
ENSG00000141759	TXNL4A	protein_coding	18:79964560-80033949	103.552	94.852	99.202
ENSG00000140350	ANP32A	protein_coding	15:68778534-69062743	106.89	91.312	99.101
ENSG00000099622	CIRBP	protein_coding	19:1259383-1274880	93.3518	104.845	99.0984
ENSG00000125870	SNRPB2	protein_coding	20:16714843-16742563	100.28	97.5275	98.9038
ENSG00000213246	SUPT4H1	protein_coding	17:58301227-58417595	101.92	95.6066	98.7633
ENSG00000122034	GTF3A	protein_coding	13:27424543-27450591	110.122	87.1989	98.6604
ENSG00000173726	TOMM20	protein_coding	1:235109335-235128936	85.2382	112.074	98.6561
ENSG00000262831	RP11-498C9.2	antisense	17:81843158-81860694	110.236	87.0053	98.6207
ENSG00000163931	TKT	protein_coding	3:53224706-53256052	118.29	78.7436	98.5168
ENSG00000105393	BABAM1	protein_coding	19:17231882-17287646	108.203	88.7939	98.4984
ENSG00000145050	MANF	protein_coding	3:51385046-51389397	103.934	93.0085	98.4712
ENSG00000267601	RP11-323N12.5	antisense	17:78852976-78925387	87.4279	109.247	98.3374
ENSG00000176731	C8orf59	protein_coding	8:85177224-85220421	96.1779	100.484	98.331
ENSG00000204256	BRD2	protein_coding	6:32934628-32981505	116.96	79.6406	98.3003
ENSG00000183431	SF3A3	protein_coding	1:37956974-37990921	107.034	89.5061	98.27
ENSG00000075785	RAB7A	protein_coding	3:128726121-128814796	107.814	88.7068	98.2604
ENSG00000170759	KIF5B	protein_coding	10:32009009-32056431	102.43	94.0057	98.2178
ENSG00000092108	SCFD1	protein_coding	14:30622111-30822702	101.258	95.1535	98.2057
ENSG00000085224	ATRX	protein_coding	X:77504877-77786269	81.8345	114.447	98.1407
ENSG00000136521	NDUFB5	protein_coding	3:179604689-179627647	96.6571	99.6166	98.1369
ENSG00000197238	HIST1H4J	protein_coding	6:27824107-27824480	81.5771	114.511	98.044
ENSG00000120705	ETF1	protein_coding	5:138506094-138543300	107.292	88.4974	97.8947
ENSG00000276903	HIST1H2AL	protein_coding	6:27837759-27865798	98.1002	97.157	97.6286
ENSG00000155096	AZIN1	protein_coding	8:102826356-102977876	96.2921	98.8096	97.5508
ENSG00000117118	SDHB	protein_coding	1:17018721-17054170	113.636	81.3909	97.5135
ENSG00000072274	TFRC	protein_coding	3:196027182-196082189	115.247	79.5887	97.4179
ENSG00000169813	HNRNPF	protein_coding	10:43385616-43409166	110.824	83.7193	97.2716
ENSG00000011304	PTBP1	protein_coding	19:797074-812327	104.412	90.0711	97.2416
ENSG00000128463	EMC4	protein_coding	15:34224998-34338060	98.2485	96.0313	97.1399
ENSG00000115091	ACTR3	protein_coding	2:113889959-113962596	111.83	82.4479	97.1389
ENSG00000075142	SRI	protein_coding	7:88205117-88306891	100.278	93.9576	97.1178
ENSG00000207496	SNORA7A	snoRNA	3:12796471-12871916	57.8695	135.603	96.7363
ENSG00000117906	RCN2	protein_coding	15:76931618-76954392	90.297	103.095	96.696
ENSG00000130816	DNMT1	protein_coding	19:10133344-10231286	106.903	85.9579	96.4305
ENSG00000273841	AK6	protein_coding	5:69350983-69414801	104.309	88.4696	96.3893
ENSG00000173207	CKS1B	protein_coding	1:154974652-154979249	106.169	86.5326	96.3508
ENSG00000134986	NREP	protein_coding	5:111496032-112017309	79.1283	113.573	96.3507
ENSG00000203814	HIST2H2BF	protein_coding	1:149782670-149812373	102.309	90.2813	96.2952
ENSG00000208037	MIR320A	miRNA	8:22244961-22245043	159.584	32.9774	96.2807
ENSG00000198231	DDX42	protein_coding	17:63702831-63819317	94.2181	98.3255	96.2718
ENSG00000172239	PAIP1	protein_coding	5:43526266-43557758	88.8475	102.918	95.8828
ENSG00000010244	ZNF207	protein_coding	17:32266175-32381886	101.68	89.9898	95.8349
ENSG00000118418	HMGN3	protein_coding	6:79201244-79236797	96.4561	94.877	95.6666
ENSG00000175216	CKAP5	protein_coding	11:46743047-46846308	95.6759	95.6402	95.6581
ENSG00000145912	NHP2	protein_coding	5:178130995-178153967	98.2627	92.9284	95.5956
ENSG00000082641	NFE2L1	protein_coding	17:48048328-48061487	111.596	79.078	95.337
ENSG00000140374	ETFA	protein_coding	15:76059836-76311472	103.591	87.0463	95.3186
ENSG00000167468	GPX4	protein_coding	19:1103925-1106791	109.136	81.3699	95.2529
ENSG00000128641	MYO1B	protein_coding	2:191229164-191425389	96.2943	93.7449	95.0196
ENSG00000167325	RRM1	protein_coding	11:4094706-4138876	110.036	79.97	95.003
ENSG00000136930	PSMB7	protein_coding	9:124353465-124415444	106.247	83.3641	94.8055
ENSG00000102172	SMS	protein_coding	X:21940572-21994835	115.053	74.5177	94.7853
ENSG00000007168	PAFAH1B1	protein_coding	17:2593209-2685615	98.6128	90.7768	94.6948
ENSG00000264558	RP11-138C9.1	antisense	17:47649475-47685505	120.396	68.7626	94.5793
ENSG00000165732	DDX21	protein_coding	10:68956127-68985073	96.8296	92.3244	94.577
ENSG00000185686	PRAME	protein_coding	22:22547700-22566602	92.91	96.2217	94.5658
ENSG00000145907	G3BP1	protein_coding	5:151742315-151812785	104.563	84.5501	94.5566
ENSG00000068697	LAPTM4A	protein_coding	2:20032649-20052028	97.8459	91.1271	94.4865
ENSG00000128609	NDUFA5	protein_coding	7:123536996-123558255	91.4624	96.7733	94.1179
ENSG00000143727	ACP1	protein_coding	2:217729-278283	92.3487	95.5278	93.9382
ENSG00000105583	WDR83OS	protein_coding	19:12643274-12681902	97.2719	90.5841	93.928
ENSG00000166734	CASC4	protein_coding	15:44288728-44427144	84.2041	103.608	93.906
ENSG00000106244	PDAP1	protein_coding	7:99325897-99466331	105.393	82.2089	93.801
ENSG00000165637	VDAC2	protein_coding	10:75210153-75231448	97.4909	89.7942	93.6425
ENSG00000178127	NDUFV2	protein_coding	18:9102629-9285985	102.823	84.4017	93.6123
ENSG00000145632	PLK2	protein_coding	5:58453981-58460260	81.4432	105.696	93.5696
ENSG00000066583	ISOC1	protein_coding	5:129094750-129114028	116.42	70.4261	93.4231
ENSG00000013374	NUB1	protein_coding	7:151341698-151413354	94.5556	92.1906	93.3731
ENSG00000105819	PMPCB	protein_coding	7:103297421-103989516	89.6351	97.1105	93.3728
ENSG00000117114	LPHN2	protein_coding	1:81306159-81992436	86.901	99.7772	93.3391
ENSG00000125107	CNOT1	protein_coding	16:58515478-58629886	96.4199	90.1743	93.2971
ENSG00000134057	CCNB1	protein_coding	5:69167009-69178245	113.097	73.4278	93.2624
ENSG00000185130	HIST1H2BL	protein_coding	6:27807443-27807931	80.94	105.567	93.2535
ENSG00000147669	POLR2K	protein_coding	8:100150583-100154002	93.8533	92.3347	93.094
ENSG00000112514	CUTA	protein_coding	6:33410398-33418317	94.5313	91.2968	92.9141
ENSG00000115457	IGFBP2	protein_coding	2:216632827-216664436	91.9681	93.8589	92.9135
ENSG00000146469	VIP	protein_coding	6:152750797-152759765	131.916	53.8021	92.859
ENSG00000125971	DYNLRB1	protein_coding	20:34516408-34540958	96.9463	88.4963	92.7213
ENSG00000075618	FSCN1	protein_coding	7:5592822-5606655	88.0325	96.8778	92.4552
ENSG00000108559	NUP88	protein_coding	17:5282264-5469060	106.324	78.5462	92.4351
ENSG00000164163	ABCE1	protein_coding	4:144967111-145180161	107.666	77.0651	92.3655
ENSG00000099783	HNRNPM	protein_coding	19:7958578-8489114	102.448	82.2685	92.3582
ENSG00000100028	SNRPD3	protein_coding	22:24540422-24629005	106.899	77.5677	92.2334
ENSG00000035862	TIMP2	protein_coding	17:78852976-78925387	76.8992	107.499	92.1991
ENSG00000087191	PSMC5	protein_coding	17:63819432-63832026	106.944	76.9419	91.9429
ENSG00000104964	AES	protein_coding	19:3052909-3063107	85.5253	98.3427	91.934
ENSG00000058262	SEC61A1	protein_coding	3:128051640-128408646	94.8111	88.4371	91.6241
ENSG00000116754	SRSF11	protein_coding	1:70205681-70253052	97.3829	85.6173	91.5001
ENSG00000153904	DDAH1	protein_coding	1:85266247-85578363	84.844	98.0244	91.4342
ENSG00000022840	RNF10	protein_coding	12:120503273-120577594	104.587	78.1576	91.3723
ENSG00000154473	BUB3	protein_coding	10:123154276-123170467	97.7074	84.6011	91.1543
ENSG00000111786	SRSF9	protein_coding	12:120438089-120469793	91.1008	91.1493	91.1251
ENSG00000179010	MRFAP1	protein_coding	4:6640090-6642745	94.8957	87.1702	91.0329
ENSG00000119318	RAD23B	protein_coding	9:107283136-107332194	102.628	79.4262	91.0271
ENSG00000163297	ANTXR2	protein_coding	4:79901148-80125454	98.2904	83.6897	90.99
ENSG00000077147	TM9SF3	protein_coding	10:96518108-96587452	82.4378	99.204	90.8209
ENSG00000100764	PSMC1	protein_coding	14:90256494-90332137	107.807	73.6373	90.7221
ENSG00000207166	SNORA68	snoRNA	19:17859875-17864153	51.7912	129.542	90.6666
ENSG00000184260	HIST2H2AC	protein_coding	1:149886974-149887364	100.073	81.2313	90.6522
ENSG00000201823	SNORD48	snoRNA	6:31834607-31839766	29.388	151.697	90.5425
ENSG00000198015	MRPL42	protein_coding	12:93467487-93516213	87.7571	93.302	90.5296
ENSG00000276161	SNORA43	snoRNA	9:136712569-136728184	96.9044	84.1251	90.5147
ENSG00000108679	LGALS3BP	protein_coding	17:78971237-78980109	93.4596	87.524	90.4918
ENSG00000188529	SRSF10	protein_coding	1:23964803-23980927	95.6792	84.9066	90.2929
ENSG00000249784	SCARNA22	snoRNA	4:1871423-1982207	60.9313	119.595	90.2631
ENSG00000107937	GTPBP4	protein_coding	10:971145-1049170	101.129	79.327	90.228
ENSG00000150687	PRSS23	protein_coding	11:86791058-86955391	107.85	72.3877	90.1188
ENSG00000132780	NASP	protein_coding	1:45583845-45618904	90.8514	88.7529	89.8021
ENSG00000276368	HIST1H2AJ	protein_coding	6:27814353-27814740	105.34	74.1553	89.7476
ENSG00000102898	NUTF2	protein_coding	16:67806764-67872567	101.293	78.1966	89.7448
ENSG00000278463	HIST1H2AB	protein_coding	6:26033175-26033568	83.7645	95.3629	89.5637
ENSG00000071994	PDCD2	protein_coding	6:170575294-170584692	92.6664	86.3966	89.5315
ENSG00000159140	SON	protein_coding	21:33503930-33977691	85.7404	93.1961	89.4682
ENSG00000166337	TAF10	protein_coding	11:6603641-6612667	94.5572	84.3594	89.4583
ENSG00000065518	NDUFB4	protein_coding	3:120596308-120602500	89.3255	89.5552	89.4403
ENSG00000111142	METAP2	protein_coding	12:95473519-95515839	91.8842	86.9338	89.409
ENSG00000164754	RAD21	protein_coding	8:116642129-116876868	91.2729	87.459	89.3659
ENSG00000175792	RUVBL1	protein_coding	3:128051640-128408646	110.073	68.6232	89.3481
ENSG00000091527	CDV3	protein_coding	3:133573729-133590261	99.6434	78.5884	89.1159
ENSG00000134779	TPGS2	protein_coding	18:36297713-37232172	88.671	89.5108	89.0909
ENSG00000094916	CBX5	protein_coding	12:54230939-54351849	83.6688	93.9855	88.8272
ENSG00000197153	HIST1H3J	protein_coding	6:27890381-27893149	81.5357	96.1091	88.8224
ENSG00000079332	SAR1A	protein_coding	10:70147288-70170523	86.1649	91.3531	88.759
ENSG00000106636	YKT6	protein_coding	7:44200967-44214294	102.7	74.7901	88.745
ENSG00000174780	SRP72	protein_coding	4:56466914-56503680	86.5093	90.9055	88.7074
ENSG00000147684	NDUFB9	protein_coding	8:124488484-124728429	97.6777	79.5295	88.6036
ENSG00000175130	MARCKSL1	protein_coding	1:32333831-32336379	81.1211	96.0545	88.5878
ENSG00000188229	TUBB4B	protein_coding	9:137241212-137247770	118.878	58.2587	88.5683
ENSG00000166503	HDGFRP3	protein_coding	15:83107406-83439445	88.7369	88.0568	88.3969
ENSG00000100296	THOC5	protein_coding	22:29505878-29581337	93.4712	83.2892	88.3802
ENSG00000184575	XPOT	protein_coding	12:64404349-64451127	95.0203	81.4441	88.2322
ENSG00000101166	SLMO2	protein_coding	20:59033144-59042909	92.0128	84.3052	88.159
ENSG00000102316	MAGED2	protein_coding	X:54807598-54816012	85.6046	90.5759	88.0902
ENSG00000089737	DDX24	protein_coding	14:94026328-94081245	98.9073	77.1724	88.0399
ENSG00000183684	ALYREF	protein_coding	17:81887843-81911464	104.38	71.3672	87.8736
ENSG00000139329	LUM	protein_coding	12:91102628-91111831	34.0359	141.657	87.8465
ENSG00000123975	CKS2	protein_coding	9:89311197-89316703	100.268	75.3861	87.827
ENSG00000110367	DDX6	protein_coding	11:118704606-118791149	80.3996	94.8083	87.6039
ENSG00000204463	BAG6	protein_coding	6:31639027-31658210	88.5699	86.584	87.577
ENSG00000149136	SSRP1	protein_coding	11:57325602-57335877	98.934	76.1091	87.5215
ENSG00000160014	CALM3	protein_coding	19:46480795-46610793	97.4922	77.5455	87.5189
ENSG00000124207	CSE1L	protein_coding	20:49046245-49096960	102.68	72.2307	87.4554
ENSG00000090060	PAPOLA	protein_coding	14:96500809-96567111	87.7455	87.1308	87.4382
ENSG00000130520	LSM4	protein_coding	19:18306229-18323274	92.4236	82.4405	87.4321
ENSG00000163463	KRTCAP2	protein_coding	1:155169407-155192916	104.139	70.6684	87.4037
ENSG00000132872	SYT4	protein_coding	18:43267877-43277650	95.3326	79.4532	87.3929
ENSG00000092010	PSME1	protein_coding	14:24136157-24141588	83.718	90.9941	87.3561
ENSG00000132437	DDC	protein_coding	7:50444127-50565457	80.4003	94.0073	87.2038
ENSG00000167815	PRDX2	protein_coding	19:12763002-12874951	81.3208	92.9567	87.1388
ENSG00000154096	THY1	protein_coding	11:119381777-119526664	79.9555	94.2907	87.1231
ENSG00000100519	PSMC6	protein_coding	14:52707171-52728587	102.025	71.8106	86.9178
ENSG00000122786	CALD1	protein_coding	7:134744251-134970728	87.5042	85.9258	86.715
ENSG00000067167	TRAM1	protein_coding	8:70573441-70608387	83.868	89.4802	86.6741
ENSG00000087502	ERGIC2	protein_coding	12:29149102-29381189	95.9236	77.4232	86.6734
ENSG00000105254	TBCB	protein_coding	19:36111201-36125947	95.2165	78.1152	86.6659
ENSG00000138760	SCARB2	protein_coding	4:76158736-76213893	82.1584	91.0148	86.5866
ENSG00000114416	FXR1	protein_coding	3:180602129-180982753	79.4492	93.584	86.5166
ENSG00000106367	AP1S1	protein_coding	7:101154396-101161596	93.877	78.9324	86.4047
ENSG00000134363	FST	protein_coding	5:53480408-53487134	141.946	30.6633	86.3046
ENSG00000182628	SKA2	protein_coding	17:58755868-59155269	89.1975	83.2431	86.2203
ENSG00000116062	MSH6	protein_coding	2:47695529-47907810	87.8828	84.5547	86.2188
ENSG00000004455	AK2	protein_coding	1:32986951-33080996	100.474	71.9207	86.1974
ENSG00000141424	SLC39A6	protein_coding	18:36108531-36129385	83.8905	88.4387	86.1646
ENSG00000120948	TARDBP	protein_coding	1:11012343-11047233	79.5227	92.2902	85.9065
ENSG00000103342	GSPT1	protein_coding	16:11851648-11916082	92.0977	79.5411	85.8194
ENSG00000033178	UBA6	protein_coding	4:67612651-67701179	103.101	68.4802	85.7906
ENSG00000265241	RBM8A	protein_coding	1:145919012-145959106	94.8166	76.6781	85.7473
ENSG00000154582	TCEB1	protein_coding	8:73939168-73972287	95.8977	75.3768	85.6372
ENSG00000103202	NME4	protein_coding	16:396724-412487	86.1698	84.8317	85.5007
ENSG00000115419	GLS	protein_coding	2:190880796-191020960	80.3196	90.5832	85.4514
ENSG00000115204	MPV17	protein_coding	2:27309491-27325680	84.2699	86.3036	85.2868
ENSG00000101266	CSNK2A1	protein_coding	20:473590-543821	88.1163	82.3487	85.2325
ENSG00000138442	WDR12	protein_coding	2:202874781-203014798	94.8324	75.6034	85.2179
ENSG00000113732	ATP6V0E1	protein_coding	5:172983756-173035445	96.041	74.3277	85.1843
ENSG00000106399	RPA3	protein_coding	7:7636517-8094272	86.8414	83.4486	85.145
ENSG00000204435	CSNK2B	protein_coding	6:31661228-31673776	87.4707	82.5865	85.0286
ENSG00000161057	PSMC2	protein_coding	7:103297421-103989516	103.66	65.7511	84.7055
ENSG00000100567	PSMA3	protein_coding	14:57999734-58298139	91.8926	77.5009	84.6968
ENSG00000172775	FAM192A	protein_coding	16:57152465-57186116	91.7402	76.9868	84.3635
ENSG00000135018	UBQLN1	protein_coding	9:83659962-83713378	95.5767	73.1301	84.3534
ENSG00000100804	PSMB5	protein_coding	14:23016542-23035230	91.4491	77.0685	84.2588
ENSG00000135317	SNX14	protein_coding	6:85505495-85643792	82.9074	85.5309	84.2191
ENSG00000130935	NOL11	protein_coding	17:67717832-67744531	93.0378	74.9804	84.0091
ENSG00000111530	CAND1	protein_coding	12:67269280-67319951	85.1043	82.8139	83.9591
ENSG00000123505	AMD1	protein_coding	6:110609977-110895713	87.6834	80.1411	83.9123
ENSG00000128534	LSM8	protein_coding	7:118184031-118192824	91.9924	75.7762	83.8843
ENSG00000204387	C6orf48	protein_coding	6:31834607-31839766	83.5028	84.2301	83.8664
ENSG00000275714	HIST1H3A	protein_coding	6:26020489-26020900	70.4429	97.2048	83.8238
ENSG00000134697	GNL2	protein_coding	1:37556918-37595935	99.1606	68.4861	83.8234
ENSG00000140990	NDUFB10	protein_coding	16:1959507-1961975	96.1281	71.4465	83.7873
ENSG00000092201	SUPT16H	protein_coding	14:21351471-21384266	85.618	81.8068	83.7124
ENSG00000131473	ACLY	protein_coding	17:41866907-41930542	93.5948	73.7986	83.6967
ENSG00000159840	ZYX	protein_coding	7:143381079-143523449	108.928	58.2955	83.6118
ENSG00000127603	MACF1	protein_coding	1:39081315-39487177	76.2261	90.7344	83.4802
ENSG00000108883	EFTUD2	protein_coding	17:44846352-44916937	89.8578	76.7706	83.3142
ENSG00000130429	ARPC1B	protein_coding	7:99325897-99466331	101.837	64.629	83.233
ENSG00000106052	TAX1BP1	protein_coding	7:27733394-28243917	71.2087	95.161	83.1848
ENSG00000277370	SNORD49A	snoRNA	17:16438821-16492153	31.5358	134.689	83.1124
ENSG00000049656	CLPTM1L	protein_coding	5:1317743-1345099	91.3621	74.8063	83.0842
ENSG00000049323	LTBP1	protein_coding	2:32946971-33399509	72.5145	93.629	83.0718
ENSG00000167978	SRRM2	protein_coding	16:2737075-2777297	77.0241	88.8023	82.9132
ENSG00000055044	NOP58	protein_coding	2:202265715-202303666	95.1212	70.6976	82.9094
ENSG00000146701	MDH2	protein_coding	7:76048050-76067508	94.1891	71.5229	82.856
ENSG00000136888	ATP6V1G1	protein_coding	9:114587745-114598373	80.6497	84.9159	82.7828
ENSG00000170248	PDCD6IP	protein_coding	3:33798351-33869707	86.9349	78.0958	82.5153
ENSG00000140575	IQGAP1	protein_coding	15:90388217-90502243	88.6997	76.2487	82.4742
ENSG00000184752	NDUFA12	protein_coding	12:94897054-95003770	88.777	76.0945	82.4357
ENSG00000042753	AP2S1	protein_coding	19:46838135-46850992	88.1074	76.7005	82.404
ENSG00000185359	HGS	protein_coding	17:81681173-81703300	104.065	60.5489	82.307
ENSG00000119013	NDUFB3	protein_coding	2:200908972-201085750	88.4136	76.0289	82.2212
ENSG00000137500	CCDC90B	protein_coding	11:83156987-83423516	79.5979	84.7771	82.1875
ENSG00000137804	NUSAP1	protein_coding	15:41332693-41381050	94.0944	70.1181	82.1062
ENSG00000166165	CKB	protein_coding	14:103519658-103523111	73.239	90.9481	82.0935
ENSG00000275379	HIST1H3I	protein_coding	6:27871904-27872315	73.8903	90.2298	82.06
ENSG00000014824	SLC30A9	protein_coding	4:41990471-42090457	80.3209	83.772	82.0464
ENSG00000140262	TCF12	protein_coding	15:56918622-57299281	80.8141	83.2091	82.0116
ENSG00000079785	DDX1	protein_coding	2:15591177-15631111	82.7742	81.0034	81.8888
ENSG00000111897	SERINC1	protein_coding	6:122443353-122471822	71.2133	92.3776	81.7955
ENSG00000206630	SNORD60	snoRNA	16:2154796-2155358	76.8416	86.4996	81.6706
ENSG00000182985	CADM1	protein_coding	11:115169217-115504957	57.3243	105.967	81.6457
ENSG00000049449	RCN1	protein_coding	11:31784791-32105755	89.1019	73.9383	81.5201
ENSG00000267458	CTC-425F1.4	antisense	19:12938577-12944489	97.3185	65.6852	81.5018
ENSG00000038382	TRIO	protein_coding	5:14143701-14532128	85.636	77.3099	81.4729
ENSG00000188739	RBM34	protein_coding	1:235131182-235344532	87.112	75.2485	81.1803
ENSG00000137818	RPLP1	protein_coding	15:69452783-69456194	57.9608	104.223	81.0919
ENSG00000085662	AKR1B1	protein_coding	7:134442349-134459284	84.7795	77.3885	81.084
ENSG00000165672	PRDX3	protein_coding	10:119167702-119178833	84.0994	78.0528	81.0761
ENSG00000100320	RBFOX2	protein_coding	22:35738735-36028425	73.9659	88.1863	81.0761
ENSG00000143384	MCL1	protein_coding	1:150548561-150579738	81.0851	80.8865	80.9858
ENSG00000104368	PLAT	protein_coding	8:42175232-42207724	73.6975	88.2715	80.9845
ENSG00000104723	TUSC3	protein_coding	8:15417214-15766649	76.7921	85.124	80.9581
ENSG00000207445	SNORD15B	snoRNA	11:75399485-75422280	64.5775	97.2924	80.935
ENSG00000168259	DNAJC7	protein_coding	17:41966740-42065365	87.1664	74.4323	80.7994
ENSG00000120992	LYPLA1	protein_coding	8:54046366-54102017	85.8671	75.5571	80.7121
ENSG00000132386	SERPINF1	protein_coding	17:1761958-1777574	53.6035	107.771	80.6873
ENSG00000054118	THRAP3	protein_coding	1:36224415-36305357	87.424	73.5886	80.5063
ENSG00000166200	COPS2	protein_coding	15:49106067-49620931	79.3334	81.664	80.4987
ENSG00000206775	SNORD37	snoRNA	19:3976055-3985469	42.7731	118.002	80.3876
ENSG00000128564	VGF	protein_coding	7:101162508-101165593	123.916	36.6899	80.3029
ENSG00000196465	MYL6B	protein_coding	12:56150795-56190284	77.1201	83.445	80.2825
ENSG00000086232	EIF2AK1	protein_coding	7:6009244-6059230	70.3166	90.2366	80.2766
ENSG00000106355	LSM5	protein_coding	7:32485331-32495283	77.4317	82.8171	80.1244
ENSG00000110075	PPP6R3	protein_coding	11:68460730-68616711	81.7859	78.3495	80.0677
ENSG00000132522	GPS2	protein_coding	17:7306998-7329393	95.5454	64.5421	80.0438
ENSG00000110958	PTGES3	protein_coding	12:56663340-56688408	80.158	79.9197	80.0388
ENSG00000206597	SNORA57	snoRNA	11:62646847-62673687	70.1239	89.8924	80.0082
ENSG00000253729	PRKDC	protein_coding	8:47773107-47960183	77.3324	82.5684	79.9504
ENSG00000136536	MARCH7	protein_coding	2:159712456-159904749	85.1142	74.7737	79.944
ENSG00000110917	MLEC	protein_coding	12:120686868-120701864	88.1571	71.4106	79.7839
ENSG00000112697	TMEM30A	protein_coding	6:75252923-75284968	73.3655	86.1511	79.7583
ENSG00000168066	SF1	protein_coding	11:64764605-64778786	78.9926	80.4046	79.6986
ENSG00000109133	TMEM33	protein_coding	4:41935119-41960572	77.0991	82.278	79.6886
ENSG00000241781	AL161626.1	miRNA	9:76571814-76571871	91.3483	67.9896	79.6689
ENSG00000121579	NAA50	protein_coding	3:113716459-113746300	85.5324	73.761	79.6467
ENSG00000178952	TUFM	protein_coding	16:28842410-28846408	83.8504	75.3109	79.5806
ENSG00000143156	NME7	protein_coding	1:169105696-169367967	60.5887	98.4616	79.5251
ENSG00000175387	SMAD2	protein_coding	18:47808956-47931146	78.3403	80.6441	79.4922
ENSG00000089597	GANAB	protein_coding	11:62624825-62646726	84.5568	74.2048	79.3808
ENSG00000121741	ZMYM2	protein_coding	13:19958669-20091829	66.0986	92.361	79.2298
ENSG00000074319	TSG101	protein_coding	11:18455823-18527232	81.5519	76.8688	79.2104
ENSG00000004059	ARF5	protein_coding	7:127580617-127602144	82.0089	76.1131	79.061
ENSG00000143183	TMCO1	protein_coding	1:165724292-165911618	86.2168	71.8487	79.0327
ENSG00000078668	VDAC3	protein_coding	8:42391623-42405897	86.6134	71.4447	79.029
ENSG00000071127	WDR1	protein_coding	4:10074338-10116949	104.75	53.2724	79.0112
ENSG00000151239	TWF1	protein_coding	12:43793722-43806375	84.2702	73.5277	78.8989
ENSG00000137845	ADAM10	protein_coding	15:58587506-58749978	74.8954	82.6902	78.7928
ENSG00000074695	LMAN1	protein_coding	18:59327822-59359962	84.8972	72.5191	78.7081
ENSG00000112118	MCM3	protein_coding	6:52264008-52284881	88.671	68.6557	78.6634
ENSG00000123144	C19orf43	protein_coding	19:12730639-12734775	88.2431	69.0028	78.623
ENSG00000016082	ISL1	protein_coding	5:51383390-51394738	51.905	105.24	78.5725
ENSG00000131773	KHDRBS3	protein_coding	8:135457456-135656722	87.9668	68.9658	78.4663
ENSG00000199631	SNORD33	snoRNA	19:49446297-49492308	85.122	71.5987	78.3603
ENSG00000162704	ARPC5	protein_coding	1:183620845-183635757	87.9842	68.7232	78.3537
ENSG00000125968	ID1	protein_coding	20:31605282-31606515	101.321	55.3644	78.3427
ENSG00000115866	DARS	protein_coding	2:135906676-136022318	82.7032	73.8632	78.2832
ENSG00000135862	LAMC1	protein_coding	1:183023459-183145592	83.0376	73.4921	78.2648
ENSG00000075223	SEMA3C	protein_coding	7:80742537-80922359	74.0315	82.4869	78.2592
ENSG00000142230	SAE1	protein_coding	19:47064186-47210636	87.9603	68.4771	78.2187
ENSG00000104388	RAB2A	protein_coding	8:60516856-60623627	83.4314	72.6504	78.0409
ENSG00000169905	TOR1AIP2	protein_coding	1:179839966-179877803	77.3029	78.7675	78.0352
ENSG00000131508	UBE2D2	protein_coding	5:139526430-139628433	80.5887	75.464	78.0264
ENSG00000163527	STT3B	protein_coding	3:31532637-31637622	82.6063	73.2195	77.9129
ENSG00000145216	FIP1L1	protein_coding	4:53377642-54298247	78.7539	77.0717	77.9128
ENSG00000121073	SLC35B1	protein_coding	17:49700942-49836454	91.8193	63.854	77.8366
ENSG00000067057	PFKP	protein_coding	10:3066332-3172841	105.288	50.3381	77.8131
ENSG00000129083	COPB1	protein_coding	11:14443439-14643635	83.5582	72.038	77.7981
ENSG00000062485	CS	protein_coding	12:56271698-56334053	82.9436	72.6054	77.7745
ENSG00000175203	DCTN2	protein_coding	12:57520709-57547331	81.2922	74.1386	77.7154
ENSG00000179348	GATA2	protein_coding	3:128479426-128502348	63.1919	92.0357	77.6138
ENSG00000130402	ACTN4	protein_coding	19:38647648-38769904	95.7882	59.3772	77.5827
ENSG00000241553	ARPC4	protein_coding	3:9749943-9855138	82.9972	72.1547	77.576
ENSG00000114902	SPCS1	protein_coding	3:52495337-52770949	76.9153	78.1095	77.5124
ENSG00000132676	DAP3	protein_coding	1:155609775-155739010	83.2996	71.6948	77.4972
ENSG00000153113	CAST	protein_coding	5:95885097-96808100	82.0574	72.8886	77.473
ENSG00000089053	ANAPC5	protein_coding	12:121308244-121399896	81.7468	73.1629	77.4548
ENSG00000105401	CDC37	protein_coding	19:10391133-10469631	89.1797	65.6193	77.3995
ENSG00000165916	PSMC3	protein_coding	11:47418768-47426473	95.5941	59.1954	77.3948
ENSG00000047410	TPR	protein_coding	1:186296278-186375693	67.6002	87.1757	77.388
ENSG00000167088	SNRPD1	protein_coding	18:21612266-21633524	84.9371	69.7824	77.3597
ENSG00000115306	SPTBN1	protein_coding	2:54456284-54671445	82.397	72.1785	77.2878
ENSG00000077232	DNAJC10	protein_coding	2:182716040-182794464	76.3981	78.0147	77.2064
ENSG00000087274	ADD1	protein_coding	4:2843856-2930076	79.4093	74.9814	77.1953
ENSG00000166197	NOLC1	protein_coding	10:102152175-102163871	83.9165	70.3857	77.1511
ENSG00000114503	NCBP2	protein_coding	3:196935401-196942597	70.8301	83.2487	77.0394
ENSG00000105568	PPP2R1A	protein_coding	19:52190038-52231294	81.8498	72.1648	77.0073
ENSG00000100911	PSME2	protein_coding	14:24143361-24167402	90.7001	63.2366	76.9684
ENSG00000131100	ATP6V1E1	protein_coding	22:17592135-17628818	80.299	73.2105	76.7548
ENSG00000092148	HECTD1	protein_coding	14:31100111-31207804	77.6524	75.7963	76.7244
ENSG00000169398	PTK2	protein_coding	8:140657899-141002216	73.5535	79.7798	76.6667
ENSG00000139318	DUSP6	protein_coding	12:89347231-89353271	59.1448	94.1034	76.6241
ENSG00000131558	EXOC4	protein_coding	7:133253072-134066589	70.4639	82.5293	76.4966
ENSG00000132463	GRSF1	protein_coding	4:70815781-70839945	82.1613	70.826	76.4937
ENSG00000153944	MSI2	protein_coding	17:57255850-57684685	61.3188	91.5898	76.4543
ENSG00000143569	UBAP2L	protein_coding	1:154206705-154271510	83.5904	69.2859	76.4382
ENSG00000105971	CAV2	protein_coding	7:116209233-116508541	76.1425	76.6311	76.3868
ENSG00000183255	PTTG1IP	protein_coding	21:44849584-44873903	77.862	74.8701	76.3661
ENSG00000139684	ESD	protein_coding	13:46771255-46797232	77.0712	75.4636	76.2674
ENSG00000108010	GLRX3	protein_coding	10:130136398-130184521	91.8991	60.6313	76.2652
ENSG00000088832	FKBP1A	protein_coding	20:1309908-1393172	76.4251	75.8749	76.15
ENSG00000108848	LUC7L3	protein_coding	17:50719543-50756213	67.698	84.5285	76.1132
ENSG00000113649	TCERG1	protein_coding	5:146447310-146511961	78.8649	73.2142	76.0396
ENSG00000113141	IK	protein_coding	5:140638739-140662479	83.2777	68.6151	75.9464
ENSG00000128245	YWHAH	protein_coding	22:31933520-31957603	82.0018	69.8831	75.9425
ENSG00000224877	C17orf89	protein_coding	17:81239238-81241281	81.7327	70.1498	75.9412
ENSG00000068796	KIF2A	protein_coding	5:62306161-62628582	65.9103	85.7916	75.851
ENSG00000137312	FLOT1	protein_coding	6:30727708-30742733	97.7832	53.9185	75.8508
ENSG00000162734	PEA15	protein_coding	1:160202198-160215376	96.991	54.3537	75.6723
ENSG00000135930	EIF4E2	protein_coding	2:232547967-232682781	90.5767	60.7473	75.662
ENSG00000168268	NT5DC2	protein_coding	3:52495337-52770949	72.646	78.6592	75.6526
ENSG00000109917	ZPR1	protein_coding	11:116777719-116788050	87.3744	63.8143	75.5943
ENSG00000125995	ROMO1	protein_coding	20:35626030-35700984	75.5442	75.5721	75.5582
ENSG00000065911	MTHFD2	protein_coding	2:74198561-74393882	81.1818	69.834	75.5079
ENSG00000165410	CFL2	protein_coding	14:34706768-34714823	78.9935	71.6009	75.2972
ENSG00000044574	HSPA5	protein_coding	9:125234852-125241330	62.791	87.7642	75.2776
ENSG00000121774	KHDRBS1	protein_coding	1:32013828-32102866	73.09	77.435	75.2625
ENSG00000275996	SNORD27	snoRNA	11:62851987-62855914	24.6124	125.706	75.1592
ENSG00000100603	SNW1	protein_coding	14:77708070-77769742	78.9143	71.2559	75.0851
ENSG00000013275	PSMC4	protein_coding	19:39971004-39981441	88.0319	61.9653	74.9986
ENSG00000163714	U2SURP	protein_coding	3:142949163-143060546	83.9323	65.9986	74.9655
ENSG00000171848	RRM2	protein_coding	2:10122327-10131419	88.9743	60.9378	74.9561
ENSG00000163539	CLASP2	protein_coding	3:33496244-33718356	71.6638	78.2307	74.9472
ENSG00000196549	MME	protein_coding	3:155024123-155183729	36.858	113.036	74.947
ENSG00000171208	NETO2	protein_coding	16:47077702-47143997	73.4874	76.3858	74.9366
ENSG00000162909	CAPN2	protein_coding	1:223701592-223776018	89.638	60.0903	74.8641
ENSG00000173114	LRRN3	protein_coding	7:110663050-111562517	71.0068	78.6619	74.8344
ENSG00000141646	SMAD4	protein_coding	18:50967990-51085045	76.5456	73.0305	74.788
ENSG00000214253	FIS1	protein_coding	7:101239457-101252316	82.5622	66.9772	74.7697
ENSG00000095787	WAC	protein_coding	10:28522651-28623112	74.0086	75.4275	74.7181
ENSG00000170345	FOS	protein_coding	14:75278773-75282230	33.8925	115.536	74.7142
ENSG00000178982	EIF3K	protein_coding	19:38619081-38636955	74.19	75.2081	74.699
ENSG00000128656	CHN1	protein_coding	2:174799362-175005369	64.1082	84.6856	74.3969
ENSG00000153317	ASAP1	protein_coding	8:130052103-130443660	59.2569	89.5353	74.3961
ENSG00000132300	PTCD3	protein_coding	2:86106181-86142157	78.9618	69.8109	74.3863
ENSG00000171735	CAMTA1	protein_coding	1:6785323-7769706	72.942	75.8263	74.3842
ENSG00000129235	TXNDC17	protein_coding	17:6578147-6651634	77.9297	70.7787	74.3542
ENSG00000099194	SCD	protein_coding	10:100347123-100364834	59.675	88.9638	74.3194
ENSG00000159131	GART	protein_coding	21:33503930-33977691	79.7441	68.8691	74.3066
ENSG00000138085	ATRAID	protein_coding	2:27199586-27217178	79.285	69.243	74.264
ENSG00000242372	EIF6	protein_coding	20:35216461-35284985	85.5461	62.8525	74.1993
ENSG00000100345	MYH9	protein_coding	22:36281280-36388018	87.4544	60.7736	74.114
ENSG00000122642	FKBP9	protein_coding	7:32957403-33006931	67.4607	80.4766	73.9686
ENSG00000178741	COX5A	protein_coding	15:74919790-74938168	76.4523	71.432	73.9421
ENSG00000058272	PPP1R12A	protein_coding	12:79574978-79942712	84.2946	63.3894	73.842
ENSG00000183648	NDUFB1	protein_coding	14:92116121-92121917	71.3276	76.268	73.7978
ENSG00000111011	RSRC2	protein_coding	12:122503457-122527000	85.0782	62.492	73.7851
ENSG00000198431	TXNRD1	protein_coding	12:104215778-104350305	86.1217	61.4356	73.7786
ENSG00000136193	SCRN1	protein_coding	7:29920102-30026684	75.9655	71.3729	73.6692
ENSG00000105669	COPE	protein_coding	19:18899513-18946831	69.6018	77.4369	73.5194
ENSG00000107372	ZFAND5	protein_coding	9:72351424-72365235	69.8896	77.0815	73.4856
ENSG00000198843	SELT	protein_coding	3:150541993-150630445	83.2022	63.7381	73.4702
ENSG00000123983	ACSL3	protein_coding	2:222860933-222944639	76.043	70.851	73.447
ENSG00000137801	THBS1	protein_coding	15:39581078-39599466	78.704	68.1621	73.433
ENSG00000124172	ATP5E	protein_coding	20:59019253-59032382	70.8773	75.819	73.3482
ENSG00000267062	CTD-2659N19.10	antisense	19:12763002-12874951	69.9555	76.5988	73.2772
ENSG00000112701	SENP6	protein_coding	6:75601508-75718278	67.6018	78.8982	73.25
ENSG00000105220	GPI	protein_coding	19:34359479-34428273	82.6618	63.8025	73.2322
ENSG00000159593	NAE1	protein_coding	16:66802874-66873256	74.6827	71.7685	73.2256
ENSG00000184432	COPB2	protein_coding	3:139005467-139389732	74.3412	72.0515	73.1963
ENSG00000100462	PRMT5	protein_coding	14:22919455-22929585	87.92	58.4412	73.1806
ENSG00000101294	HM13	protein_coding	20:31514427-31577923	88.2469	57.81	73.0284
ENSG00000197102	DYNC1H1	protein_coding	14:101964527-102066228	77.6015	68.1603	72.8809
ENSG00000064115	TM7SF3	protein_coding	12:26971585-27014434	69.6923	76.0252	72.8588
ENSG00000180964	TCEAL8	protein_coding	X:103252994-103255203	73.4132	72.2276	72.8204
ENSG00000120137	PANK3	protein_coding	5:168548494-168579600	52.9673	92.5802	72.7738
ENSG00000145725	PPIP5K2	protein_coding	5:103085999-103212799	66.6138	78.9287	72.7713
ENSG00000239002	SCARNA10	snoRNA	12:6491885-6531955	63.2977	82.2072	72.7524
ENSG00000125304	TM9SF2	protein_coding	13:99501416-99564006	70.0259	75.4599	72.7429
ENSG00000197451	HNRNPAB	protein_coding	5:178204506-178232791	81.6986	63.6971	72.6979
ENSG00000084754	HADHA	protein_coding	2:26190634-26290468	70.2668	75.1018	72.6843
ENSG00000174695	TMEM167A	protein_coding	5:83052845-83353787	70.9284	74.4112	72.6698
ENSG00000186591	UBE2H	protein_coding	7:129830731-129952949	66.2574	78.9818	72.6196
ENSG00000144642	RBMS3	protein_coding	3:29264193-30010391	69.1967	75.9416	72.5692
ENSG00000140740	UQCRC2	protein_coding	16:21952659-21983660	70.2886	74.8322	72.5604
ENSG00000108691	CCL2	protein_coding	17:34255217-34257203	90.0125	55.0466	72.5296
ENSG00000085733	CTTN	protein_coding	11:70270699-70436584	79.9142	64.9861	72.4501
ENSG00000113368	LMNB1	protein_coding	5:126776622-126837020	81.2257	63.4838	72.3547
ENSG00000109919	MTCH2	protein_coding	11:47617314-47642623	78.5717	66.0294	72.3006
ENSG00000137955	RABGGTB	protein_coding	1:75724346-75795079	86.6563	57.7824	72.2194
ENSG00000087470	DNM1L	protein_coding	12:32679199-32755902	72.5347	71.7733	72.154
ENSG00000139926	FRMD6	protein_coding	14:51454511-51730727	80.0032	64.2591	72.1312
ENSG00000115760	BIRC6	protein_coding	2:32357027-32618899	68.3981	75.7066	72.0523
ENSG00000107581	EIF3A	protein_coding	10:119029715-119080823	73.4351	70.5478	71.9915
ENSG00000155366	RHOC	protein_coding	1:112701105-112715477	96.756	47.2104	71.9832
ENSG00000106603	COA1	protein_coding	7:43582757-43729717	72.6466	71.2654	71.956
ENSG00000163660	CCNL1	protein_coding	3:157146507-157160760	74.4416	69.3306	71.8861
ENSG00000001629	ANKIB1	protein_coding	7:92246233-92401384	66.9191	76.5434	71.7313
ENSG00000166582	CENPV	protein_coding	17:15976559-16353656	73.0128	70.3948	71.7038
ENSG00000074696	PTPLAD1	protein_coding	15:65530417-65578352	75.2955	67.9446	71.62
ENSG00000071054	MAP4K4	protein_coding	2:101696849-101894689	81.5459	61.5711	71.5585
ENSG00000259627	RP11-244F12.2	antisense	15:63042631-63071915	84.3103	58.7742	71.5422
ENSG00000134825	TMEM258	protein_coding	11:61680432-61867354	70.9871	72.0618	71.5245
ENSG00000108588	CCDC47	protein_coding	17:63702831-63819317	71.2784	71.7553	71.5169
ENSG00000149480	MTA2	protein_coding	11:62593213-62601840	83.1209	59.8701	71.4955
ENSG00000197894	ADH5	protein_coding	4:99070977-99088801	78.9913	63.734	71.3627
ENSG00000133657	ATP13A3	protein_coding	3:194402671-194518279	79.628	63.0462	71.3371
ENSG00000101132	PFDN4	protein_coding	20:54207846-54228052	69.243	73.3299	71.2865
ENSG00000128951	DUT	protein_coding	15:48312352-48343373	68.0378	74.3701	71.2039
ENSG00000143106	PSMA5	protein_coding	1:109399030-109426427	83.5539	58.8235	71.1887
ENSG00000197747	S100A10	protein_coding	1:151982914-151994390	78.2266	63.8416	71.0341
ENSG00000275143	SCARNA16	snoRNA	17:77086715-77217101	64.8219	77.2144	71.0181
ENSG00000111481	COPZ1	protein_coding	12:54230939-54351849	71.8456	70.0199	70.9327
ENSG00000118515	SGK1	protein_coding	6:134169245-134318112	109.138	32.3955	70.7668
ENSG00000104872	PIH1D1	protein_coding	19:49446297-49492308	77.1812	64.3507	70.766
ENSG00000164543	STK17A	protein_coding	7:43582757-43729717	65.9851	75.4872	70.7362
ENSG00000242485	MRPL20	protein_coding	1:1399521-1407313	82.2976	59.0632	70.6804
ENSG00000010256	UQCRC1	protein_coding	3:48599001-48610976	80.3582	60.9989	70.6786
ENSG00000182473	EXOC7	protein_coding	17:76038774-76121576	69.8058	71.5215	70.6637
ENSG00000139168	ZCRB1	protein_coding	12:42238446-42590355	72.0337	69.251	70.6423
ENSG00000065548	ZC3H15	protein_coding	2:186486155-186509363	73.064	68.0513	70.5576
ENSG00000272296	SNORD96A	snoRNA	5:181236908-181272307	35.0983	105.96	70.5292
ENSG00000082212	ME2	protein_coding	18:50879048-50954257	76.5795	64.433	70.5062
ENSG00000174231	PRPF8	protein_coding	17:1650628-1685151	71.3974	69.5161	70.4567
ENSG00000148700	ADD3	protein_coding	10:109996367-110135565	57.829	82.9364	70.3827
ENSG00000172531	PPP1CA	protein_coding	11:67317870-67425607	79.6955	60.927	70.3113
ENSG00000155115	GTF3C6	protein_coding	6:110958559-110967890	76.1619	64.4261	70.294
ENSG00000200623	SNORD18A	snoRNA	15:66498014-66565979	31.571	108.991	70.281
ENSG00000153037	SRP19	protein_coding	5:112707497-112922539	75.0903	65.4307	70.2605
ENSG00000135535	CD164	protein_coding	6:109366513-109382559	64.3296	76.0804	70.205
ENSG00000100201	DDX17	protein_coding	22:38468061-38507660	68.2786	72.1262	70.2024
ENSG00000075292	ZNF638	protein_coding	2:71276560-71435069	68.2057	72.1359	70.1708
ENSG00000237550	UBE2Q2P6	transcribed_processed_pseudogene	15:82355141-82439153	55.7342	84.5741	70.1542
ENSG00000197965	MPZL1	protein_coding	1:167721191-167791919	73.1423	67.0604	70.1013
ENSG00000119487	MAPKAP1	protein_coding	9:125437392-125707234	78.379	61.7938	70.0864
ENSG00000128272	ATF4	protein_coding	22:39519694-39522685	75.4785	64.6445	70.0615
ENSG00000179195	ZNF664	protein_coding	12:123762187-124316024	62.5669	77.4387	70.0028
ENSG00000105373	GLTSCR2	protein_coding	19:47745521-47768840	63.1918	76.775	69.9834
ENSG00000182196	ARL6IP4	protein_coding	12:122920950-122982913	74.6039	65.342	69.9729
ENSG00000173692	PSMD1	protein_coding	2:231056863-231172827	80.2427	59.614	69.9283
ENSG00000182287	AP1S2	protein_coding	X:15825805-15855014	71.3067	68.4785	69.8926
ENSG00000120533	ENY2	protein_coding	8:109240918-109345953	73.1562	66.6145	69.8854
ENSG00000132963	POMP	protein_coding	13:28659103-28678925	77.608	62.154	69.881
ENSG00000169139	UBE2V2	protein_coding	8:48008399-48064708	71.5153	68.2439	69.8796
ENSG00000140299	BNIP2	protein_coding	15:59594874-59689534	63.5311	76.1541	69.8426
ENSG00000130725	UBE2M	protein_coding	19:58555711-58558960	87.3862	52.1501	69.7682
ENSG00000069849	ATP1B3	protein_coding	3:141876123-141926514	79.1313	60.3815	69.7564
ENSG00000173473	SMARCC1	protein_coding	3:47585271-47782106	67.6859	71.709	69.6975
ENSG00000138029	HADHB	protein_coding	2:26190634-26290468	69.6418	69.7017	69.6718
ENSG00000198856	OSTC	protein_coding	4:108650583-108667820	67.6437	71.5416	69.5926
ENSG00000084090	STARD7	protein_coding	2:96184858-96242621	75.8938	63.1691	69.5315
ENSG00000113758	DBN1	protein_coding	5:177456607-177474401	75.3734	63.4922	69.4328
ENSG00000184347	SLIT3	protein_coding	5:168654512-169301129	55.3753	83.4228	69.3991
ENSG00000241837	ATP5O	protein_coding	21:33503930-33977691	69.2229	69.4657	69.3443
ENSG00000185627	PSMD13	protein_coding	11:215457-252984	81.0916	57.5684	69.33
ENSG00000061676	NCKAP1	protein_coding	2:182909114-183038858	68.0375	70.542	69.2897
ENSG00000143436	MRPL9	protein_coding	1:151755540-151794402	83.3702	55.0346	69.2024
ENSG00000227057	WDR46	protein_coding	6:33277131-33299324	82.8803	55.4747	69.1775
ENSG00000091140	DLD	protein_coding	7:107890969-108003255	66.4075	71.9031	69.1553
ENSG00000103018	CYB5B	protein_coding	16:69424524-69466266	79.6365	58.5063	69.0714
ENSG00000108592	FTSJ3	protein_coding	17:63819432-63832026	83.178	54.9046	69.0413
ENSG00000126698	DNAJC8	protein_coding	1:28199455-28233025	76.4206	61.4896	68.9551
ENSG00000172354	GNB2	protein_coding	7:100673530-100679174	76.5059	61.3332	68.9196
ENSG00000198677	TTC37	protein_coding	5:95463894-95555007	66.8865	70.8648	68.8757
ENSG00000133983	COX16	protein_coding	14:70325080-70417074	69.1956	68.2046	68.7001
ENSG00000143799	PARP1	protein_coding	1:226360690-226408075	72.5721	64.8149	68.6935
ENSG00000181061	HIGD1A	protein_coding	3:42692662-42804531	71.0158	66.2625	68.6392
ENSG00000167635	ZNF146	protein_coding	19:36182059-36246257	64.4287	72.8157	68.6222
ENSG00000109685	WHSC1	protein_coding	4:1871423-1982207	71.3821	65.8337	68.6079
ENSG00000137210	TMEM14B	protein_coding	6:10747758-10979320	69.1561	67.9202	68.5382
ENSG00000065154	OAT	protein_coding	10:124397302-124418976	70.1253	66.9243	68.5248
ENSG00000208892	SNORA49	snoRNA	12:131949919-132081102	60.9252	76.0196	68.4724
ENSG00000008277	ADAM22	protein_coding	7:87934142-88202889	66.3989	70.4951	68.447
ENSG00000134824	FADS2	protein_coding	11:61680432-61867354	81.2257	55.4905	68.3581
ENSG00000182149	IST1	protein_coding	16:71845990-71999978	68.9868	67.6863	68.3366
ENSG00000104660	LEPROTL1	protein_coding	8:30095397-30183640	73.2237	63.4218	68.3227
ENSG00000088930	XRN2	protein_coding	20:21302730-21389827	71.4057	65.1804	68.293
ENSG00000175550	DRAP1	protein_coding	11:65919256-65921561	87.0421	49.3392	68.1907
ENSG00000095139	ARCN1	protein_coding	11:118436489-118603033	70.4148	65.9112	68.163
ENSG00000162191	UBXN1	protein_coding	11:62676497-62679117	74.8968	61.3865	68.1416
ENSG00000136628	EPRS	protein_coding	1:219968600-220046658	67.0856	69.0847	68.0851
ENSG00000104979	C19orf53	protein_coding	19:13764531-13778462	72.4635	63.6379	68.0507
ENSG00000123131	PRDX4	protein_coding	X:23664261-23686399	78.5459	57.4215	67.9837
ENSG00000150593	PDCD4	protein_coding	10:110869742-110919274	44.3647	91.5846	67.9746
ENSG00000146872	TLK2	protein_coding	17:62458657-62615481	72.2502	63.6446	67.9474
ENSG00000239264	TXNDC5	protein_coding	6:7726796-8102578	82.0961	53.7483	67.9222
ENSG00000145247	OCIAD2	protein_coding	4:48885018-48906937	76.5232	59.1763	67.8498
ENSG00000107643	MAPK8	protein_coding	10:48306638-48439360	64.369	71.0636	67.7163
ENSG00000163634	THOC7	protein_coding	3:63742292-63863903	70.6467	64.6488	67.6478
ENSG00000108465	CDK5RAP3	protein_coding	17:47941505-47996196	65.5092	69.4222	67.4657
ENSG00000163636	PSMD6	protein_coding	3:64004021-64024010	76.2237	58.4504	67.3371
ENSG00000006715	VPS41	protein_coding	7:38722962-38932394	59.6991	74.961	67.33
ENSG00000175063	UBE2C	protein_coding	20:45812575-45816957	84.3976	50.1604	67.279
ENSG00000143702	CEP170	protein_coding	1:243124427-243255406	67.5418	66.8706	67.2062
ENSG00000241685	ARPC1A	protein_coding	7:99325897-99466331	76.6594	57.7483	67.2039
ENSG00000172428	MYEOV2	protein_coding	2:240126562-240136807	67.8719	66.5246	67.1983
ENSG00000100528	CNIH1	protein_coding	14:54423559-54441431	67.5274	66.8083	67.1679
ENSG00000136231	IGF2BP3	protein_coding	7:23298738-23470467	63.3552	70.8831	67.1192
ENSG00000164109	MAD2L1	protein_coding	4:120055607-120416766	75.8041	58.3811	67.0926
ENSG00000146223	RPL7L1	protein_coding	6:42879617-42889925	70.2421	63.7128	66.9775
ENSG00000124762	CDKN1A	protein_coding	6:36676459-36687339	80.7193	53.0685	66.8939
ENSG00000177885	GRB2	protein_coding	17:75318075-75405709	76.1294	57.556	66.8427
ENSG00000198612	COPS8	protein_coding	2:237059433-237100466	68.2959	65.2925	66.7942
ENSG00000233276	GPX1	protein_coding	3:49357175-49358600	73.5192	60.0282	66.7737
ENSG00000184047	DIABLO	protein_coding	12:122203542-122266521	68.8028	64.7432	66.773
ENSG00000134248	LAMTOR5	protein_coding	1:110362847-110432360	59.8999	73.4996	66.6997
ENSG00000213593	TMX2	protein_coding	11:57712599-57819546	73.8988	59.4388	66.6688
ENSG00000163512	AZI2	protein_coding	3:28241583-28349127	63.6349	69.7005	66.6677
ENSG00000089199	CHGB	protein_coding	20:5911429-5925361	40.0185	93.2081	66.6133
ENSG00000140937	CDH11	protein_coding	16:64943752-65126112	67.316	65.8129	66.5644
ENSG00000165533	TTC8	protein_coding	14:88824152-88881078	63.2928	69.7309	66.5119
ENSG00000203394	RP5-930J4.4	antisense	1:20742660-20787323	58.3109	74.6569	66.4839
ENSG00000120885	CLU	protein_coding	8:27596916-27615031	61.8753	71.0244	66.4498
ENSG00000189266	PNRC2	protein_coding	1:23959108-23963462	61.2791	71.3805	66.3298
ENSG00000162368	CMPK1	protein_coding	1:47333796-47378839	67.2973	65.2999	66.2986
ENSG00000036257	CUL3	protein_coding	2:224464681-224585397	66.474	65.8739	66.174
ENSG00000101972	STAG2	protein_coding	X:123959232-124963817	69.7418	62.5164	66.1291
ENSG00000130770	ATPIF1	protein_coding	1:28236108-28246906	62.8844	69.3249	66.1046
ENSG00000266472	MRPS21	protein_coding	1:150293719-150308979	68.344	63.5607	65.9523
ENSG00000006625	GGCT	protein_coding	7:30496620-30634033	64.4123	67.4818	65.9471
ENSG00000160714	UBE2Q1	protein_coding	1:154548576-154559028	71.2659	60.5665	65.9162
ENSG00000143418	CERS2	protein_coding	1:150926262-150975534	74.1611	57.5776	65.8693
ENSG00000180398	MCFD2	protein_coding	2:46899274-47176601	68.3548	63.3662	65.8605
ENSG00000134970	TMED7	protein_coding	5:115578641-115632992	63.3901	68.3205	65.8553
ENSG00000165678	GHITM	protein_coding	10:84138419-84153555	71.2351	60.3266	65.7809
ENSG00000004478	FKBP4	protein_coding	12:2794952-2941140	76.2847	55.272	65.7784
ENSG00000167315	ACAA2	protein_coding	18:49782166-50195093	65.928	65.5142	65.7211
ENSG00000111596	CNOT2	protein_coding	12:69738680-70354993	66.819	64.2595	65.5393
ENSG00000244687	UBE2V1	protein_coding	20:50081123-50153734	61.1151	69.9003	65.5077
ENSG00000003756	RBM5	protein_coding	3:49940006-50189075	73.0386	57.84	65.4393
ENSG00000131828	PDHA1	protein_coding	X:19343892-19515261	71.7063	59.0786	65.3924
ENSG00000115963	RND3	protein_coding	2:150468194-150539011	68.6423	62.0834	65.3629
ENSG00000091039	OSBPL8	protein_coding	12:76351796-76559809	70.0307	60.5475	65.2891
ENSG00000086065	CHMP5	protein_coding	9:33264878-33282069	63.8219	66.7325	65.2772
ENSG00000142208	AKT1	protein_coding	14:104769348-104795751	73.0023	57.4025	65.2024
ENSG00000175582	RAB6A	protein_coding	11:73675637-73761137	61.3089	69.057	65.183
ENSG00000134291	TMEM106C	protein_coding	12:47963568-47968878	68.6327	61.5505	65.0916
ENSG00000182512	GLRX5	protein_coding	14:95532296-95544724	63.3179	66.8198	65.0688
ENSG00000170275	CRTAP	protein_coding	3:33113978-33147773	66.2756	63.8109	65.0433
ENSG00000158710	TAGLN2	protein_coding	1:159918106-159925732	91.3332	38.7098	65.0215
ENSG00000106803	SEC61B	protein_coding	9:99222063-99230615	65.1078	64.9244	65.0161
ENSG00000166136	NDUFB8	protein_coding	10:100486641-100559998	67.383	62.5823	64.9826
ENSG00000122585	NPY	protein_coding	7:24284162-24291865	88.4757	41.4023	64.939
ENSG00000136108	CKAP2	protein_coding	13:52455428-52476628	68.516	61.3	64.908
ENSG00000187735	TCEA1	protein_coding	8:53966551-54022529	65.7586	64.0557	64.9072
ENSG00000173905	GOLIM4	protein_coding	3:168008676-168095975	51.343	78.4218	64.8824
ENSG00000114209	PDCD10	protein_coding	3:167683297-167734939	65.7695	63.9224	64.846
ENSG00000175334	BANF1	protein_coding	11:65996544-66004149	76.4781	53.2037	64.8409
ENSG00000214194	LINC00998	lincRNA	7:113100662-113146330	67.9234	61.6196	64.7715
ENSG00000136522	MRPL47	protein_coding	3:179562879-179604654	72.1793	57.0607	64.62
ENSG00000105323	HNRNPUL1	protein_coding	19:41262495-41440717	66.6399	62.4153	64.5276
ENSG00000004779	NDUFAB1	protein_coding	16:23581001-23596356	65.7318	63.2802	64.506
ENSG00000114956	DGUOK	protein_coding	2:73926825-73981441	68.22	60.6674	64.4437
ENSG00000079931	MOXD1	protein_coding	6:132296054-132401545	48.4703	80.3313	64.4008
ENSG00000090263	MRPS33	protein_coding	7:141006053-141015228	65.4693	63.3058	64.3876
ENSG00000159210	SNF8	protein_coding	17:48929315-48945117	68.647	60.1157	64.3813
ENSG00000143198	MGST3	protein_coding	1:165630860-165661796	68.3928	60.2843	64.3385
ENSG00000091409	ITGA6	protein_coding	2:172427353-172608669	98.8479	29.73	64.2889
ENSG00000134884	ARGLU1	protein_coding	13:106541672-106568164	60.7119	67.7376	64.2248
ENSG00000169727	GPS1	protein_coding	17:82047901-82057470	65.4717	62.9457	64.2087
ENSG00000278615	C11orf48	protein_coding	11:62646847-62673687	78.3298	50.0349	64.1823
ENSG00000138071	ACTR2	protein_coding	2:65227752-65271253	58.8885	69.4365	64.1625
ENSG00000119729	RHOQ	protein_coding	2:46490749-46625742	52.4869	75.7631	64.125
ENSG00000171055	FEZ2	protein_coding	2:36355925-36646087	63.9451	63.9461	63.9456
ENSG00000100836	PABPN1	protein_coding	14:23185315-23326185	70.3467	57.4892	63.9179
ENSG00000249915	PDCD6	protein_coding	5:271620-438291	68.2077	59.6024	63.9051
ENSG00000197448	GSTK1	protein_coding	7:143244092-143288048	70.288	57.5202	63.9041
ENSG00000159199	ATP5G1	protein_coding	17:48874859-48929056	75.0565	52.7242	63.8903
ENSG00000124766	SOX4	protein_coding	6:21592768-21598619	56.0814	71.5646	63.823
ENSG00000117859	OSBPL9	protein_coding	1:51561865-51878937	61.0027	66.4126	63.7077
ENSG00000108406	DHX40	protein_coding	17:59565524-59608345	50.8883	76.5234	63.7058
ENSG00000104765	BNIP3L	protein_coding	8:26379258-26514092	57.5161	69.8541	63.6851
ENSG00000065534	MYLK	protein_coding	3:123585541-123884331	53.8036	73.5588	63.6812
ENSG00000204394	VARS	protein_coding	6:31777517-31795953	85.6552	41.6905	63.6728
ENSG00000103275	UBE2I	protein_coding	16:1305546-1327018	68.2953	59.0312	63.6632
ENSG00000200913	SNORD46	snoRNA	1:44739817-44778779	48.9575	78.332	63.6448
ENSG00000184270	HIST2H2AB	protein_coding	1:149887523-149900798	70.0623	57.1976	63.6299
ENSG00000105983	LMBR1	protein_coding	7:156472195-156893230	53.2781	73.9561	63.6171
ENSG00000141580	WDR45B	protein_coding	17:82519712-82648553	65.4549	61.7687	63.6118
ENSG00000244462	RBM12	protein_coding	20:35626030-35700984	70.2315	56.9662	63.5988
ENSG00000100568	VTI1B	protein_coding	14:67619797-67695814	64.8942	62.2545	63.5743
ENSG00000039123	SKIV2L2	protein_coding	5:55307759-55535050	70.5937	56.2946	63.4442
ENSG00000168283	BMI1	protein_coding	10:22315973-22331484	67.3368	59.5461	63.4415
ENSG00000171634	BPTF	protein_coding	17:67825523-67984378	50.1407	76.6366	63.3886
ENSG00000129636	ITFG1	protein_coding	16:47144322-47701523	54.04	72.7225	63.3812
ENSG00000244754	N4BP2L2	protein_coding	13:32400722-32538885	57.6014	69.0602	63.3308
ENSG00000173598	NUDT4	protein_coding	12:93377882-93442262	44.6363	81.868	63.2522
ENSG00000106261	ZKSCAN1	protein_coding	7:100015571-100041689	56.5047	69.9338	63.2193
ENSG00000106628	POLD2	protein_coding	7:44114680-44124358	74.6836	51.7547	63.2191
ENSG00000100938	GMPR2	protein_coding	14:24171852-24239242	63.8614	62.3676	63.1145
ENSG00000121892	PDS5A	protein_coding	4:39822862-39977956	62.1109	63.9555	63.0332
ENSG00000155506	LARP1	protein_coding	5:154712901-154817607	64.2927	61.7703	63.0315
ENSG00000029364	SLC39A9	protein_coding	14:69380122-69462388	64.707	61.2767	62.9918
ENSG00000161526	SAP30BP	protein_coding	17:75588057-75708062	73.2358	52.655	62.9454
ENSG00000124193	SRSF6	protein_coding	20:43457927-43464247	61.5814	64.2037	62.8925
ENSG00000116001	TIA1	protein_coding	2:70149879-70248660	62.2921	63.4831	62.8876
ENSG00000134330	IAH1	protein_coding	2:9473657-9555792	68.7553	57.0069	62.8811
ENSG00000009954	BAZ1B	protein_coding	7:73440397-73522278	68.0783	57.4217	62.75
ENSG00000165609	NUDT5	protein_coding	10:12129636-12250589	70.6696	54.7265	62.6981
ENSG00000137409	MTCH1	protein_coding	6:36968140-36986298	78.0009	47.345	62.673
ENSG00000225733	FGD5-AS1	antisense	3:14818961-15065335	59.6357	65.697	62.6664
ENSG00000140905	GCSH	protein_coding	16:81053496-81096403	63.7983	61.4239	62.6111
ENSG00000131467	PSME3	protein_coding	17:42798791-42843758	65.5298	59.6215	62.5756
ENSG00000187555	USP7	protein_coding	16:8892093-8966990	54.8542	70.2695	62.5618
ENSG00000105058	FAM32A	protein_coding	19:16185379-16192046	67.5993	57.4816	62.5404
ENSG00000138382	METTL5	protein_coding	2:169791932-169824931	65.8149	59.2626	62.5387
ENSG00000153310	FAM49B	protein_coding	8:129832300-130017129	66.9211	58.1312	62.5262
ENSG00000124733	MEA1	protein_coding	6:42984498-43013968	76.4206	48.466	62.4433
ENSG00000168958	MFF	protein_coding	2:227164564-227357836	62.3558	62.3904	62.3731
ENSG00000129128	SPCS3	protein_coding	4:176308267-176332245	54.1728	70.5641	62.3684
ENSG00000182446	NPLOC4	protein_coding	17:81556886-81648749	74.6787	49.9603	62.3195
ENSG00000125977	EIF2S2	protein_coding	20:33983051-34112332	72.8477	51.7204	62.2841
ENSG00000204381	LAYN	protein_coding	11:111540279-111561745	68.3047	56.1781	62.2414
ENSG00000124541	RRP36	protein_coding	6:43021644-43034405	72.5761	51.4206	61.9984
ENSG00000129657	SEC14L1	protein_coding	17:77086715-77217101	57.2801	66.5054	61.8927
ENSG00000142657	PGD	protein_coding	1:10398591-10420144	71.4107	52.3168	61.8638
ENSG00000111843	TMEM14C	protein_coding	6:10722914-10731129	59.7041	63.9438	61.8239
ENSG00000170312	CDK1	protein_coding	10:60778330-60794852	72.4756	51.0577	61.7666
ENSG00000157045	NTAN1	protein_coding	16:14974590-15154564	71.1921	52.3138	61.7529
ENSG00000117724	CENPF	protein_coding	1:214603194-214664588	62.697	60.7005	61.6988
ENSG00000232119	MCTS1	protein_coding	X:120594009-120621074	67.8816	55.4464	61.664
ENSG00000157916	RER1	protein_coding	1:2391774-2413797	70.0857	53.1572	61.6215
ENSG00000197498	RPF2	protein_coding	6:110982014-111028263	67.7213	55.4894	61.6054
ENSG00000106400	ZNHIT1	protein_coding	7:101205976-101224190	69.4486	53.752	61.6003
ENSG00000128944	KNSTRN	protein_coding	15:40382720-40394246	68.6191	54.4771	61.5481
ENSG00000113460	BRIX1	protein_coding	5:34905263-34925996	65.4863	57.2575	61.3719
ENSG00000265354	TIMM23	protein_coding	10:45972448-46003734	68.7907	53.5004	61.1456
ENSG00000113048	MRPS27	protein_coding	5:72219408-72360225	60.519	61.7185	61.1187
ENSG00000116171	SCP2	protein_coding	1:52927228-53051703	58.5649	63.5875	61.0762
ENSG00000154845	PPP4R1	protein_coding	18:9546790-9615240	68.7726	53.3241	61.0483
ENSG00000136003	ISCU	protein_coding	12:108562581-108569384	59.7483	62.3191	61.0337
ENSG00000103495	MAZ	protein_coding	16:29806105-29848039	61.7714	60.2133	60.9924
ENSG00000225091	SNORA71A	snoRNA	20:38420587-38435353	55.9892	65.9787	60.984
ENSG00000009335	UBE3C	protein_coding	7:157138912-157269372	63.1233	58.8249	60.9741
ENSG00000129515	SNX6	protein_coding	14:34556773-34630183	59.7787	62.1308	60.9548
ENSG00000049245	VAMP3	protein_coding	1:7771268-7781432	61.6341	60.2568	60.9454
ENSG00000134717	BTF3L4	protein_coding	1:52020130-52090716	56.7292	65.0942	60.9117
ENSG00000164099	PRSS12	protein_coding	4:118280037-118353003	78.0765	43.7038	60.8901
ENSG00000100722	ZC3H14	protein_coding	14:88562908-88792752	64.3797	57.2654	60.8225
ENSG00000031698	SARS	protein_coding	1:109213917-109238169	71.2491	50.3552	60.8021
ENSG00000115825	PRKD3	protein_coding	2:37167819-37324808	54.6941	66.8671	60.7806
ENSG00000168288	MMADHC	protein_coding	2:149569633-149859191	67.885	53.6499	60.7675
ENSG00000267697	LUZP6	protein_coding	7:135926454-135977353	54.4679	66.903	60.6855
ENSG00000064726	BTBD1	protein_coding	15:82836945-83103443	63.5079	57.8339	60.6709
ENSG00000101444	AHCY	protein_coding	20:34194568-34311802	61.087	60.2437	60.6654
ENSG00000105223	PLD3	protein_coding	19:40319535-40390187	56.7746	64.4753	60.6249
ENSG00000115561	CHMP3	protein_coding	2:86503429-86778041	58.7622	62.2857	60.5239
ENSG00000153956	CACNA2D1	protein_coding	7:81946443-82443798	46.9082	74.0547	60.4814
ENSG00000113360	DROSHA	protein_coding	5:31400496-31532196	57.0963	63.6553	60.3758
ENSG00000134759	ELP2	protein_coding	18:36129443-36187448	58.2056	62.5357	60.3706
ENSG00000164548	TRA2A	protein_coding	7:23504779-23532041	57.7619	62.9463	60.3541

## Sheet: ReNcell CX
Supplementary Table 4: Genes showing the highest expression
gene_id	gene	gene type	locus	ReN24HR FPKM	ReN72HR FPKM	Average FPKM
ENSG00000277027	RNase_MRP	ribozyme	9:35657750-35658018	14965.9	20248.2	17607
ENSG00000277209	RNaseP_nuc	ribozyme	14:20343047-20357905	6875.25	10253.5	8564.38
ENSG00000225840	RNA45S5	processed_pseudogene	Y:10198503-10199102	1390.31	6408.88	3899.6
ENSG00000026025	VIM	protein_coding	10:17214238-17237593	2675.61	3461.66	3068.64
ENSG00000075624	ACTB	protein_coding	7:5527150-5563784	2340.66	3160.11	2750.39
ENSG00000198938	MT-CO3	protein_coding	MT:8365-9990	2275.76	2825.48	2550.62
ENSG00000174444	RPL4	protein_coding	15:66498014-66565979	2158.18	2404.51	2281.35
ENSG00000167658	EEF2	protein_coding	19:3976055-3985469	2089.82	2397.31	2243.57
ENSG00000138326	RPS24	protein_coding	10:78033759-78056812	2235.96	2018.59	2127.28
ENSG00000197756	RPL37A	protein_coding	2:216385287-216579180	1798.88	2102.06	1950.47
ENSG00000109971	HSPA8	protein_coding	11:123057488-123063230	2045.2	1665.63	1855.41
ENSG00000161970	RPL26	protein_coding	17:8365562-8383213	1989.54	1718.96	1854.25
ENSG00000251562	MALAT1	lincRNA	11:65497761-65506516	2002.33	1595.97	1799.15
ENSG00000181163	NPM1	protein_coding	5:171387115-171411137	1856.02	1599.25	1727.63
ENSG00000137154	RPS6	protein_coding	9:19375450-19380254	1721.33	1695.19	1708.26
ENSG00000205542	TMSB4X	protein_coding	X:12975107-12977227	1462.82	1910.05	1686.43
ENSG00000133112	TPT1	protein_coding	13:45333470-45420371	1673.64	1555.31	1614.47
ENSG00000263764	SNORD43	snoRNA	22:39312881-39320389	2568.19	623.456	1595.82
ENSG00000204628	GNB2L1	protein_coding	5:181236908-181272307	1434.98	1751	1592.99
ENSG00000182774	RPS17	protein_coding	15:82536752-82709914	1594.83	1558.85	1576.84
ENSG00000269968	RP5-940J5.9	antisense	12:6533926-6538374	1375.61	1764.14	1569.88
ENSG00000034510	TMSB10	protein_coding	2:84821649-84907008	1340.09	1745.13	1542.61
ENSG00000184009	ACTG1	protein_coding	17:81509970-81527776	1363.39	1702.17	1532.78
ENSG00000142534	RPS11	protein_coding	19:49496364-49499689	1427.27	1584.18	1505.72
ENSG00000274266	SNORA73A	snoRNA	1:28505942-28539300	1122.64	1857.88	1490.26
ENSG00000125691	RPL23	protein_coding	17:38847864-38853843	1494.89	1436.77	1465.83
ENSG00000089157	RPLP0	protein_coding	12:120196685-120201235	1372.06	1540.99	1456.53
ENSG00000182718	ANXA2	protein_coding	15:60347133-60402883	1423.09	1483.2	1453.14
ENSG00000177954	RPS27	protein_coding	1:153990758-153992150	1383.28	1489.6	1436.44
ENSG00000265681	RPL17	protein_coding	18:49477249-49492565	1406.83	1393.94	1400.38
ENSG00000144713	RPL32	protein_coding	3:12796471-12871916	1362.33	1415.79	1389.06
ENSG00000166441	RPL27A	protein_coding	11:8682410-8910951	1316.1	1445.75	1380.92
ENSG00000197958	RPL12	protein_coding	9:127447673-127451405	1202.79	1543.71	1373.25
ENSG00000140988	RPS2	protein_coding	16:1962051-1964860	1242.71	1463.85	1353.28
ENSG00000142541	RPL13A	protein_coding	19:49446297-49492308	1131.56	1498.49	1315.03
ENSG00000149273	RPS3	protein_coding	11:75399485-75422280	1160.64	1380.75	1270.7
ENSG00000120885	CLU	protein_coding	8:27596916-27615031	1105.46	1415.21	1260.34
ENSG00000142676	RPL11	protein_coding	1:23691778-23696425	1243.47	1252.05	1247.76
ENSG00000089009	RPL6	protein_coding	12:112405189-112509913	1266.25	1199.43	1232.84
ENSG00000231500	RPS18	protein_coding	6:33249533-33276510	1158.91	1293.37	1226.14
ENSG00000142937	RPS8	protein_coding	1:44739817-44778779	1167.73	1279.95	1223.84
ENSG00000148303	RPL7A	protein_coding	9:133348213-133351426	1082.89	1308.48	1195.68
ENSG00000111640	GAPDH	protein_coding	12:6533926-6538374	1100.26	1290.82	1195.54
ENSG00000196262	PPIA	protein_coding	7:44796679-44824564	1172.84	1177.56	1175.2
ENSG00000147604	RPL7	protein_coding	8:73290266-73356461	1126.26	1173.57	1149.91
ENSG00000108298	RPL19	protein_coding	17:39200282-39204727	1107.94	1186.8	1147.37
ENSG00000164434	FABP7	protein_coding	6:122779474-122784074	1127.7	1124.31	1126.01
ENSG00000134419	RPS15A	protein_coding	16:18781294-18801678	1093.57	1099.61	1096.59
ENSG00000026508	CD44	protein_coding	11:35138869-35232402	1157.42	1029.54	1093.48
ENSG00000074800	ENO1	protein_coding	1:8861001-8879894	1041.17	1129.39	1085.28
ENSG00000186468	RPS23	protein_coding	5:81972024-82278577	1067.56	1102.88	1085.22
ENSG00000198712	MT-CO2	protein_coding	MT:7585-8269	993.589	1160.06	1076.82
ENSG00000163682	RPL9	protein_coding	4:39454123-39458948	1066.17	1045.9	1056.04
ENSG00000145425	RPS3A	protein_coding	4:151099572-151325632	1075.75	1015.54	1045.64
ENSG00000113140	SPARC	protein_coding	5:151661095-151724782	916.154	1136.91	1026.53
ENSG00000229117	RPL41	protein_coding	12:56116585-56117943	931.082	1069.38	1000.23
ENSG00000200087	SNORA73B	snoRNA	1:28505942-28539300	860.812	1136.42	998.616
ENSG00000254772	EEF1G	protein_coding	11:62559600-62592177	871.295	1111.54	991.418
ENSG00000145592	RPL37	protein_coding	5:40825261-40835335	950.328	1021.29	985.809
ENSG00000100316	RPL3	protein_coding	22:39312881-39320389	902.791	1045.78	974.285
ENSG00000122406	RPL5	protein_coding	1:92832024-92961522	984.847	956.991	970.919
ENSG00000198804	MT-CO1	protein_coding	MT:5903-7445	882.192	1038.9	960.546
ENSG00000199753	SNORD104	snoRNA	17:64145969-64146476	1447.92	472.44	960.18
ENSG00000110321	EIF4G2	protein_coding	11:10783312-10809110	1013.9	884.2	949.05
ENSG00000167552	TUBA1A	protein_coding	12:49184795-49274603	868.762	988.404	928.583
ENSG00000131469	RPL27	protein_coding	17:42998272-43002959	883.196	943.914	913.555
ENSG00000008988	RPS20	protein_coding	8:56067294-56074581	960.554	866.017	913.285
ENSG00000156482	RPL30	protein_coding	8:97868839-98046469	947.19	875.029	911.11
ENSG00000111716	LDHB	protein_coding	12:21635341-21775581	895.617	824.417	860.017
ENSG00000109475	RPL34	protein_coding	4:108620565-108630412	853.262	807.995	830.629
ENSG00000122026	RPL21	protein_coding	13:27251308-27256691	833.623	816.695	825.159
ENSG00000067225	PKM	protein_coding	15:72199028-72231822	815.242	807.988	811.615
ENSG00000198918	RPL39	protein_coding	X:119786503-119791643	810.561	806.82	808.691
ENSG00000182899	RPL35A	protein_coding	3:197889074-197960142	793.294	786.819	790.056
ENSG00000276788	SNORD26	snoRNA	11:62851987-62855914	1175.63	400.277	787.954
ENSG00000241343	RPL36A	protein_coding	X:101390823-101414133	817.143	751.133	784.138
ENSG00000171863	RPS7	protein_coding	2:3575204-3580919	766.55	792.828	779.689
ENSG00000071082	RPL31	protein_coding	2:100820151-101270316	707.367	848.139	777.753
ENSG00000161960	EIF4A1	protein_coding	17:7561874-7633383	779.556	775.337	777.447
ENSG00000147403	RPL10	protein_coding	X:154389954-154421726	680.813	866.857	773.835
ENSG00000172809	RPL38	protein_coding	17:74203581-74213342	756.661	786.794	771.727
ENSG00000198755	RPL10A	protein_coding	6:35468407-35470785	738.455	800.705	769.58
ENSG00000118181	RPS25	protein_coding	11:118998141-119030906	794.677	736.227	765.452
ENSG00000161016	RPL8	protein_coding	8:144789764-144792587	666.842	853.88	760.361
ENSG00000135404	CD63	protein_coding	12:55725322-55730852	717.621	778.065	747.843
ENSG00000105372	RPS19	protein_coding	19:41859917-41872926	607.815	873.573	740.694
ENSG00000092841	MYL6	protein_coding	12:56150795-56190284	636.839	826.63	731.735
ENSG00000164587	RPS14	protein_coding	5:150443189-150449756	652.354	792.248	722.301
ENSG00000136942	RPL35	protein_coding	9:124853416-124861981	649.906	790.794	720.35
ENSG00000114391	RPL24	protein_coding	3:101681090-101686782	699.369	737.019	718.194
ENSG00000196531	NACA	protein_coding	12:56712427-56787790	692.499	740.585	716.542
ENSG00000198034	RPS4X	protein_coding	X:72181352-72307187	721.236	700.307	710.772
ENSG00000140416	TPM1	protein_coding	15:63042631-63071915	572.465	835.311	703.888
ENSG00000108654	DDX5	protein_coding	17:64499615-64662068	748.822	654.042	701.432
ENSG00000143947	RPS27A	protein_coding	2:55174790-55235853	705.956	673.792	689.874
ENSG00000187514	PTMA	protein_coding	2:231706894-231713541	644.853	698.13	671.491
ENSG00000222328	RNU2-2P	snRNA	11:62832233-62841809	559.316	779.433	669.375
ENSG00000127022	CANX	protein_coding	5:179678582-179730925	685.79	649.807	667.798
ENSG00000166710	B2M	protein_coding	15:44711476-44718877	715.085	603.448	659.266
ENSG00000112306	RPS12	protein_coding	6:132814440-132817564	658.371	654.575	656.473
ENSG00000117450	PRDX1	protein_coding	1:45500052-45523047	615.159	697.386	656.273
ENSG00000115677	HDLBP	protein_coding	2:241227263-241354027	595.159	711.88	653.519
ENSG00000132341	RAN	protein_coding	12:130871878-130877678	672.352	634.558	653.455
ENSG00000198899	MT-ATP6	protein_coding	MT:8365-9990	579.377	717.586	648.481
ENSG00000070756	PABPC1	protein_coding	8:100685815-100722809	653.408	615.104	634.256
ENSG00000277813	ACEA_U3	snoRNA	17:19188015-19188714	696.867	571.56	634.213
ENSG00000179218	CALR	protein_coding	19:12938577-12944489	547.501	693.001	620.251
ENSG00000124614	RPS10	protein_coding	6:34246379-34426125	583.028	650.295	616.661
ENSG00000200084	SNORD68	snoRNA	16:89560656-89566828	774.91	446.143	610.526
ENSG00000197956	S100A6	protein_coding	1:153533602-153536244	621.394	579.376	600.385
ENSG00000063177	RPL18	protein_coding	19:48615327-48637438	518.642	660.955	589.799
ENSG00000065978	YBX1	protein_coding	1:42682394-42702349	605.591	572.391	588.991
ENSG00000087086	FTL	protein_coding	19:48965300-48966878	506.571	640.004	573.288
ENSG00000092199	HNRNPC	protein_coding	14:21209135-21269494	591.227	547.816	569.522
ENSG00000100097	LGALS1	protein_coding	22:37675607-37679806	450.791	670.667	560.729
ENSG00000096384	HSP90AB1	protein_coding	6:44246165-44253888	584.733	535.866	560.299
ENSG00000228253	MT-ATP8	protein_coding	MT:8365-9990	500.363	613.214	556.788
ENSG00000162244	RPL29	protein_coding	3:51993599-51995942	504.651	604.467	554.559
ENSG00000234961	RP11-124N14.3	antisense	10:17214238-17237593	419.438	667.869	543.654
ENSG00000110955	ATP5B	protein_coding	12:56638174-56646068	544.29	531.134	537.712
ENSG00000136156	ITM2B	protein_coding	13:48233157-48270357	584.09	490.686	537.388
ENSG00000172757	CFL1	protein_coding	11:65823021-65873592	461.662	592.871	527.266
ENSG00000167526	RPL13	protein_coding	16:89560656-89566828	465.63	588.276	526.953
ENSG00000242265	PEG10	protein_coding	7:94656324-94669695	529.733	514.506	522.12
ENSG00000198242	RPL23A	protein_coding	17:28719392-28743455	504.997	538.364	521.681
ENSG00000166598	HSP90B1	protein_coding	12:103841450-103965708	521.403	514.611	518.007
ENSG00000198886	MT-ND4	protein_coding	MT:10469-12137	432.474	601.673	517.073
ENSG00000188846	RPL14	protein_coding	3:40457291-40462370	478.961	547.43	513.196
ENSG00000201098	RNY1	misc_RNA	7:148987135-148987248	576.219	448.459	512.339
ENSG00000234741	GAS5	processed_transcript	1:173863247-173903549	658.964	357.707	508.336
ENSG00000117519	CNN3	protein_coding	1:94896948-94927278	494.323	520.401	507.362
ENSG00000111669	TPI1	protein_coding	12:6867118-6923698	474.528	531.837	503.183
ENSG00000155368	DBI	protein_coding	2:119366920-119372560	437.72	562.505	500.113
ENSG00000238741	SCARNA7	scaRNA	3:160494994-160569248	586.095	409.962	498.029
ENSG00000113387	SUB1	protein_coding	5:32531632-32604079	558.853	433.265	496.059
ENSG00000150991	UBC	protein_coding	12:124911603-124917368	480.911	504.985	492.948
ENSG00000147140	NONO	protein_coding	X:71283191-71301168	450.052	534.412	492.232
ENSG00000143933	CALM2	protein_coding	2:46899274-47176601	493.271	478.598	485.935
ENSG00000168028	RPSA	protein_coding	3:39406688-39412542	473.969	495.48	484.725
ENSG00000110700	RPS13	protein_coding	11:17074388-17207983	483.727	483.236	483.481
ENSG00000221539	SNORD99	snoRNA	1:28553084-28582983	728.519	238.307	483.413
ENSG00000212304	SNORD12	snoRNA	20:49219294-49295738	681.203	247.217	464.21
ENSG00000167460	TPM4	protein_coding	19:16067020-16103005	428.191	499.71	463.95
ENSG00000279576	MALAT1	protein_coding	11:65497761-65506516	542.754	384.828	463.791
ENSG00000041982	TNC	protein_coding	9:115019577-115118257	460.543	456.61	458.577
ENSG00000145741	BTF3	protein_coding	5:73498407-73505635	468.262	446.756	457.509
ENSG00000170315	UBB	protein_coding	17:16380797-16382745	416.981	492.391	454.686
ENSG00000167996	FTH1	protein_coding	11:61949820-61967660	476.314	432.683	454.499
ENSG00000171951	SCG2	protein_coding	2:223596939-223602503	493.977	408.682	451.329
ENSG00000104408	EIF3E	protein_coding	8:108201215-108435333	505.435	395.458	450.447
ENSG00000135046	ANXA1	protein_coding	9:73151756-73170393	517.991	382.792	450.391
ENSG00000198727	MT-CYB	protein_coding	MT:14746-15887	390.109	508.604	449.356
ENSG00000174748	RPL15	protein_coding	3:23891659-23980618	413.52	478.742	446.131
ENSG00000221983	UBA52	protein_coding	19:18571729-18621039	404.13	479.909	442.019
ENSG00000130255	RPL36	protein_coding	19:5674946-5720572	384.427	488.693	436.56
ENSG00000131095	GFAP	protein_coding	17:44846352-44916937	254.906	598.672	426.789
ENSG00000154380	ENAH	protein_coding	1:225486834-225653142	434.291	419.161	426.726
ENSG00000163430	FSTL1	protein_coding	3:120392292-120451253	387.435	465.531	426.483
ENSG00000185624	P4HB	protein_coding	17:81843158-81860694	370.561	481.205	425.883
ENSG00000165119	HNRNPK	protein_coding	9:83968082-83980616	445.122	402.947	424.034
ENSG00000134308	YWHAQ	protein_coding	2:9583971-9631014	405.516	427.315	416.416
ENSG00000243678	NME1-NME2	protein_coding	17:51153535-51171747	412.389	416.529	414.459
ENSG00000114942	EEF1B2	protein_coding	2:206114816-206162928	435.65	389.23	412.44
ENSG00000057019	DCBLD2	protein_coding	3:98714329-98901689	381.455	439.446	410.451
ENSG00000144381	HSPD1	protein_coding	2:197486580-197553699	440.64	367.71	404.175
ENSG00000119335	SET	protein_coding	9:128683423-128696400	417.122	382.804	399.963
ENSG00000116285	ERRFI1	protein_coding	1:8004403-8026308	391.294	399.796	395.545
ENSG00000175061	LRRC75A-AS1	processed_transcript	17:16438821-16492153	394.678	394.965	394.822
ENSG00000115758	ODC1	protein_coding	2:10439967-10448504	348.502	430.09	389.296
ENSG00000087460	GNAS	protein_coding	20:58818918-58911192	329.534	443.954	386.744
ENSG00000044115	CTNNA1	protein_coding	5:138610966-138935034	364.599	407.766	386.183
ENSG00000164111	ANXA5	protein_coding	4:121667954-121697113	419.476	343.602	381.539
ENSG00000169045	HNRNPH1	protein_coding	5:179614177-179634784	380.901	373.098	377
ENSG00000187109	NAP1L1	protein_coding	12:76036586-76085033	376.575	377.258	376.916
ENSG00000154277	UCHL1	protein_coding	4:41220073-41268455	348.109	395.233	371.671
ENSG00000015479	MATR3	protein_coding	5:138946719-139331677	393.373	348.344	370.858
ENSG00000198668	CALM1	protein_coding	14:90396501-90408261	375.584	356.366	365.975
ENSG00000207500	SNORD102	snoRNA	13:27251308-27256691	533.558	194.941	364.25
ENSG00000152234	ATP5A1	protein_coding	18:46080247-46128333	358.884	369.209	364.047
ENSG00000203875	SNHG5	processed_transcript	6:85660949-85678736	411.19	313.77	362.48
ENSG00000150093	ITGB1	protein_coding	10:32900318-33082102	359.092	361.043	360.067
ENSG00000164924	YWHAZ	protein_coding	8:100916524-100953388	373.17	344.662	358.916
ENSG00000075415	SLC25A3	protein_coding	12:98593590-98606379	349.934	360.932	355.433
ENSG00000150753	CCT5	protein_coding	5:10249920-10267146	375.537	330.9	353.218
ENSG00000163468	CCT3	protein_coding	1:156308967-156367873	373.289	331.53	352.409
ENSG00000172270	BSG	protein_coding	19:567211-583493	306.152	391.236	348.694
ENSG00000177600	RPLP2	protein_coding	11:790474-812880	313.817	377.697	345.757
ENSG00000149925	ALDOA	protein_coding	16:30053089-30070457	332.627	357.541	345.084
ENSG00000115053	NCL	protein_coding	2:231453530-231483641	356.14	329.581	342.861
ENSG00000149806	FAU	protein_coding	11:65120627-65134533	317.857	365.42	341.639
ENSG00000100129	EIF3L	protein_coding	22:37830854-37895563	338.749	343.812	341.281
ENSG00000170558	CDH2	protein_coding	18:27950965-28177446	346.118	336.284	341.201
ENSG00000198888	MT-ND1	protein_coding	MT:3306-4262	301.164	377.969	339.567
ENSG00000101608	MYL12A	protein_coding	18:3247480-3261850	350.185	324.097	337.141
ENSG00000083845	RPS5	protein_coding	19:58386399-58394806	316.767	357.091	336.929
ENSG00000009307	CSDE1	protein_coding	1:114716912-114758676	345.038	327.172	336.105
ENSG00000138430	OLA1	protein_coding	2:174072446-174248698	358.549	307.377	332.963
ENSG00000079246	XRCC5	protein_coding	2:216107463-216206303	356.074	307.423	331.749
ENSG00000108561	C1QBP	protein_coding	17:5282264-5469060	369.263	291.717	330.49
ENSG00000105640	RPL18A	protein_coding	19:17859875-17864153	255.804	403.237	329.521
ENSG00000238942	SNORD2	snoRNA	3:186781779-186807058	489.835	163.529	326.682
ENSG00000135624	CCT7	protein_coding	2:73233419-73253021	339.749	310.477	325.113
ENSG00000111328	CDK2AP1	protein_coding	12:123152319-123272334	324.054	322.491	323.272
ENSG00000163931	TKT	protein_coding	3:53224706-53256052	255.694	389.308	322.501
ENSG00000189403	HMGB1	protein_coding	13:30456703-30617597	296.52	339.451	317.986
ENSG00000123416	TUBA1B	protein_coding	12:49127781-49147869	259.292	375.615	317.453
ENSG00000173915	USMG5	protein_coding	10:103367966-103396466	349.728	284.312	317.02
ENSG00000060718	COL11A1	protein_coding	1:102876466-103108496	320.523	309.029	314.776
ENSG00000149100	EIF3M	protein_coding	11:32583797-32794658	347.72	280.597	314.159
ENSG00000135862	LAMC1	protein_coding	1:183023459-183145592	319.653	305.376	312.514
ENSG00000123562	MORF4L2	protein_coding	X:103675495-103691772	314.266	307.806	311.036
ENSG00000132475	H3F3B	protein_coding	17:75776433-75825799	309.505	311.09	310.298
ENSG00000149591	TAGLN	protein_coding	11:117199320-117232525	189.047	429.707	309.377
ENSG00000127184	COX7C	protein_coding	5:86617903-86620962	302.752	312.428	307.59
ENSG00000171617	ENC1	protein_coding	5:74627405-74867854	276.459	336.74	306.6
ENSG00000196924	FLNA	protein_coding	X:154348523-154374638	245.893	364.165	305.029
ENSG00000151914	DST	protein_coding	6:56457986-56954628	306.875	302.167	304.521
ENSG00000109861	CTSC	protein_coding	11:88293591-88337787	279.975	328.011	303.993
ENSG00000113013	HSPA9	protein_coding	5:138554881-138575444	347.993	254.137	301.065
ENSG00000185088	RPS27L	protein_coding	15:63121799-63158021	324.916	276.076	300.496
ENSG00000139644	TMBIM6	protein_coding	12:49568217-49764934	312.113	285.168	298.64
ENSG00000100644	HIF1A	protein_coding	14:61681040-61796428	314.564	280.963	297.764
ENSG00000197728	RPS26	protein_coding	12:56041852-56044675	260.136	334.323	297.23
ENSG00000113558	SKP1	protein_coding	5:134114710-134371047	298.807	293.678	296.243
ENSG00000115268	RPS15	protein_coding	19:1438357-1440494	239.023	352.424	295.724
ENSG00000277370	SNORD49A	snoRNA	17:16438821-16492153	505.542	85.4135	295.478
ENSG00000164919	COX6C	protein_coding	8:99013265-99894062	300.684	289.506	295.095
ENSG00000116251	RPL22	protein_coding	1:6181268-6235972	292.119	297.017	294.568
ENSG00000108691	CCL2	protein_coding	17:34255217-34257203	274.647	313.293	293.97
ENSG00000202538	RNU4-2	snRNA	12:120291762-120291903	282.544	303.971	293.257
ENSG00000198786	MT-ND5	protein_coding	MT:12336-14148	260.573	324.675	292.624
ENSG00000170889	RPS9	protein_coding	19:54200741-54281184	249.798	333.274	291.536
ENSG00000169439	SDC2	protein_coding	8:96493350-96611780	289.508	293.549	291.529
ENSG00000104529	EEF1D	protein_coding	8:143573489-143603224	258.085	324.254	291.169
ENSG00000102144	PGK1	protein_coding	X:78065187-78129296	296.412	279.723	288.067
ENSG00000238649	SNORD42A	snoRNA	17:28719392-28743455	455.608	120.236	287.922
ENSG00000212907	MT-ND4L	protein_coding	MT:10469-12137	245.553	328.528	287.041
ENSG00000135387	CAPRIN1	protein_coding	11:34051682-34101156	297.275	275.891	286.583
ENSG00000197746	PSAP	protein_coding	10:71816297-71851369	253.882	319.211	286.547
ENSG00000136810	TXN	protein_coding	9:110243810-110256640	310.017	262.719	286.368
ENSG00000198840	MT-ND3	protein_coding	MT:10058-10404	269.438	301.216	285.327
ENSG00000168385	SEPT2	protein_coding	2:241227263-241354027	273.052	294.128	283.59
ENSG00000130402	ACTN4	protein_coding	19:38647648-38769904	235.689	331.015	283.352
ENSG00000142192	APP	protein_coding	21:25880549-26217381	250.995	314.661	282.828
ENSG00000127603	MACF1	protein_coding	1:39081315-39487177	293.201	271.142	282.172
ENSG00000167004	PDIA3	protein_coding	15:43726917-43803043	275.344	288.629	281.986
ENSG00000108107	RPL28	protein_coding	19:55385344-55407777	220.07	343.199	281.635
ENSG00000265401	RP11-138I1.4	antisense	17:16380797-16382745	259.951	300.451	280.201
ENSG00000063046	EIF4B	protein_coding	12:53006157-53079420	271.338	287.969	279.654
ENSG00000166165	CKB	protein_coding	14:103519658-103523111	227.877	331.258	279.567
ENSG00000175183	CSRP2	protein_coding	12:76858714-76880352	231.836	325.323	278.579
ENSG00000164951	PDP1	protein_coding	8:93857806-93926066	281.591	273.952	277.772
ENSG00000197747	S100A10	protein_coding	1:151982914-151994390	282.832	269.495	276.163
ENSG00000134333	LDHA	protein_coding	11:18394387-18408425	302.373	248.609	275.491
ENSG00000084234	APLP2	protein_coding	11:130069836-130144811	257.995	291.867	274.931
ENSG00000130066	SAT1	protein_coding	X:23783157-23786226	252.033	297.422	274.728
ENSG00000100380	ST13	protein_coding	22:40824534-40857022	276.336	270.787	273.562
ENSG00000080824	HSP90AA1	protein_coding	14:102080737-102305200	304.473	242.186	273.329
ENSG00000188612	SUMO2	protein_coding	17:75135247-75182983	270.645	274.189	272.417
ENSG00000117152	RGS4	protein_coding	1:163068774-163076802	327.382	216.053	271.717
ENSG00000135486	HNRNPA1	protein_coding	12:54230939-54351849	253.686	289.15	271.418
ENSG00000222365	SNORD12B	snoRNA	20:49219294-49295738	436.179	104.68	270.429
ENSG00000146731	CCT6A	protein_coding	7:56051629-56063989	292.182	248.614	270.398
ENSG00000116459	ATP5F1	protein_coding	1:111438637-111462773	288.773	251.654	270.214
ENSG00000279950	RPS4Y1	protein_coding	Y:2841485-2932000	270.136	270.203	270.169
ENSG00000171858	RPS21	protein_coding	20:62387115-62388520	260.327	279.582	269.954
ENSG00000213585	VDAC1	protein_coding	5:133971914-134005133	272.983	264.543	268.763
ENSG00000067560	RHOA	protein_coding	3:49359144-49416475	260.965	275.751	268.358
ENSG00000108953	YWHAE	protein_coding	17:1344271-1400378	251.506	284.174	267.84
ENSG00000057608	GDI2	protein_coding	10:5765222-5842132	276.585	257.255	266.92
ENSG00000239195	SNORD5	snoRNA	11:93661638-93814695	442.141	91.5205	266.831
ENSG00000156976	EIF4A2	protein_coding	3:186781779-186807058	255.187	277.856	266.522
ENSG00000168653	NDUFS5	protein_coding	1:39026317-39034636	273.62	258.246	265.933
ENSG00000173598	NUDT4	protein_coding	12:93377882-93442262	246.173	285.301	265.737
ENSG00000107796	ACTA2	protein_coding	10:88879733-89015785	176.923	352.267	264.595
ENSG00000198695	MT-ND6	protein_coding	MT:14148-14673	221.787	305.285	263.536
ENSG00000131051	RBM39	protein_coding	20:35703608-35742312	289.233	233.198	261.216
ENSG00000161203	AP2M1	protein_coding	3:184134018-184684758	268.696	253.608	261.152
ENSG00000113657	DPYSL3	protein_coding	5:147390810-147510056	227.747	292.18	259.964
ENSG00000100345	MYH9	protein_coding	22:36281280-36388018	223.852	295.454	259.653
ENSG00000143742	SRP9	protein_coding	1:225777812-225790466	269.176	246.204	257.69
ENSG00000189159	HN1	protein_coding	17:75135247-75182983	242.266	268.269	255.267
ENSG00000104327	CALB1	protein_coding	8:90058607-90095475	289.239	220.743	254.991
ENSG00000130726	TRIM28	protein_coding	19:58544090-58550722	232.916	276.56	254.738
ENSG00000122786	CALD1	protein_coding	7:134744251-134970728	231.092	277.898	254.495
ENSG00000166226	CCT2	protein_coding	12:69585333-69601570	290.301	217.791	254.046
ENSG00000091136	LAMB1	protein_coding	7:107890969-108003255	246.991	259.803	253.397
ENSG00000241468	ATP5J2	protein_coding	7:99325897-99466331	247.276	258.136	252.706
ENSG00000273149	RP11-290D2.6	antisense	13:45333470-45420371	234.167	270.952	252.56
ENSG00000108518	PFN1	protein_coding	17:4945651-4957131	218.103	284.496	251.299
ENSG00000196419	XRCC6	protein_coding	22:41621118-41664048	249.369	252.842	251.106
ENSG00000140319	SRP14	protein_coding	15:40035738-40039188	240.12	260.686	250.403
ENSG00000187837	HIST1H1C	protein_coding	6:26055786-26056428	200.007	299.897	249.952
ENSG00000272540	XXbac-BPG252P9.9	antisense	6:30720200-30725426	215.117	284.775	249.946
ENSG00000050165	DKK3	protein_coding	11:11963105-12009769	230.608	269.058	249.833
ENSG00000277586	NEFL	protein_coding	8:24950954-24957110	253.232	246	249.616
ENSG00000113407	TARS	protein_coding	5:33440695-33469539	277.534	220.118	248.826
ENSG00000275996	SNORD27	snoRNA	11:62851987-62855914	419.375	76.8406	248.108
ENSG00000114850	SSR3	protein_coding	3:156540139-156555184	232.77	262.523	247.647
ENSG00000115457	IGFBP2	protein_coding	2:216632827-216664436	212.499	282.684	247.591
ENSG00000119705	SLIRP	protein_coding	14:77708070-77769742	266.81	223.193	245.002
ENSG00000152795	HNRNPDL	protein_coding	4:82422563-82430225	259.564	229.607	244.586
ENSG00000088986	DYNLL1	protein_coding	12:120469849-120498493	255.002	231.179	243.091
ENSG00000142864	SERBP1	protein_coding	1:67407809-67430415	253.72	231.985	242.853
ENSG00000165502	RPL36AL	protein_coding	14:49618518-49620685	253.399	231.523	242.461
ENSG00000232112	TMA7	protein_coding	3:48432163-48446656	248.873	234.187	241.53
ENSG00000198830	HMGN2	protein_coding	1:26472449-26475972	217.478	264.725	241.102
ENSG00000200795	RNU4-1	snRNA	12:120293096-120293237	238.442	243.359	240.901
ENSG00000198763	MT-ND2	protein_coding	MT:4469-5511	230.324	251.412	240.868
ENSG00000165629	ATP5C1	protein_coding	10:7788128-7807815	244.942	236.255	240.599
ENSG00000120438	TCP1	protein_coding	6:159669056-159789749	264.123	211.068	237.596
ENSG00000113328	CCNG1	protein_coding	5:163437568-163446151	244.03	230.15	237.09
ENSG00000125868	DSTN	protein_coding	20:17569862-17609919	238.499	235.566	237.032
ENSG00000171490	RSL1D1	protein_coding	16:11833849-11851585	259.482	211.937	235.71
ENSG00000156467	UQCRB	protein_coding	8:96225919-96238034	254.912	216.169	235.541
ENSG00000184640	SEPT9	protein_coding	17:77257736-77500596	207.367	260.921	234.144
ENSG00000116560	SFPQ	protein_coding	1:35176377-35193148	247.542	219.877	233.709
ENSG00000126247	CAPNS1	protein_coding	19:36139574-36150353	209.442	257.318	233.38
ENSG00000255717	SNHG1	processed_transcript	11:62851987-62855914	330.776	133.822	232.299
ENSG00000277512	SNORD65	snoRNA	17:16438821-16492153	409.158	52.993	231.076
ENSG00000131236	CAP1	protein_coding	1:40040232-40072649	210.337	251.715	231.026
ENSG00000106484	MEST	protein_coding	7:130486041-130687432	219.518	241.031	230.274
ENSG00000173660	UQCRH	protein_coding	1:46303630-46316776	225.71	234.149	229.93
ENSG00000102024	PLS3	protein_coding	X:115518181-115650861	241.108	218.524	229.816
ENSG00000109332	UBE2D3	protein_coding	4:102794382-102868896	251.886	205.454	228.67
ENSG00000166794	PPIB	protein_coding	15:64151714-64163205	210.67	246.187	228.428
ENSG00000276966	HIST1H4E	protein_coding	6:26204644-26204956	202.128	254.364	228.246
ENSG00000125743	SNRPD2	protein_coding	19:45687453-45703989	217.536	238.171	227.853
ENSG00000140264	SERF2	protein_coding	15:43726917-43803043	182.262	268.808	225.535
ENSG00000196230	TUBB	protein_coding	6:30720200-30725426	197.461	252.128	224.794
ENSG00000205581	HMGN1	protein_coding	21:39342314-39349647	233.347	215.337	224.342
ENSG00000279868	RN7SL3	miRNA	14:49853615-49853914	201.299	246.905	224.102
ENSG00000115524	SF3B1	protein_coding	2:197389783-197435091	229.348	217.573	223.461
ENSG00000138758	SEPT11	protein_coding	4:76949702-77040384	236.843	209.72	223.281
ENSG00000104904	OAZ1	protein_coding	19:2252251-2354806	212.746	233.596	223.171
ENSG00000140391	TSPAN3	protein_coding	15:77041403-77083984	238.785	207.046	222.916
ENSG00000123349	PFDN5	protein_coding	12:53295290-53307177	214.292	231.312	222.802
ENSG00000175899	A2M	protein_coding	12:9065176-9116229	202.135	243.036	222.585
ENSG00000108424	KPNB1	protein_coding	17:47649475-47685505	219.756	224.56	222.158
ENSG00000240342	RPS2P5	processed_pseudogene	12:118149800-118372945	207.989	236.133	222.061
ENSG00000138434	SSFA2	protein_coding	2:181891832-181930738	204.449	235.925	220.187
ENSG00000089220	PEBP1	protein_coding	12:118063592-118145584	199.319	239.119	219.219
ENSG00000239672	NME1	protein_coding	17:51153535-51171747	243.009	195.07	219.039
ENSG00000130707	ASS1	protein_coding	9:130444928-130501274	190.388	246.456	218.422
ENSG00000185787	MORF4L1	protein_coding	15:78759202-78898133	238.445	198.326	218.385
ENSG00000104824	HNRNPL	protein_coding	19:38815421-38852347	220.278	215.812	218.045
ENSG00000103769	RAB11A	protein_coding	15:65611365-65891991	216.764	219.202	217.983
ENSG00000141367	CLTC	protein_coding	17:59618552-59842255	209.553	225.291	217.422
ENSG00000101361	NOP56	protein_coding	20:2652144-2658393	247.533	186.879	217.206
ENSG00000087302	C14orf166	protein_coding	14:51989474-52069228	225.487	208.68	217.084
ENSG00000113712	CSNK1A1	protein_coding	5:149492196-149551552	222.136	208.931	215.534
ENSG00000255302	EID1	protein_coding	15:48823734-48963444	228.875	202.074	215.475
ENSG00000137563	GGH	protein_coding	8:63015078-63039171	171.15	259.467	215.308
ENSG00000147649	MTDH	protein_coding	8:97644178-97728770	223.156	207.428	215.292
ENSG00000153187	HNRNPU	protein_coding	1:244835321-244864542	226.715	201.381	214.048
ENSG00000169567	HINT1	protein_coding	5:131159026-131205426	218.339	205.138	211.738
ENSG00000180817	PPA1	protein_coding	10:70202829-70233911	219.021	203.238	211.13
ENSG00000134824	FADS2	protein_coding	11:61680432-61867354	179.641	240.24	209.94
ENSG00000163597	SNHG16	processed_transcript	17:76557765-76586956	207.459	211.871	209.665
ENSG00000071127	WDR1	protein_coding	4:10074338-10116949	188.923	228.074	208.499
ENSG00000145730	PAM	protein_coding	5:102753980-103031105	197.621	218.488	208.055
ENSG00000118705	RPN2	protein_coding	20:37101225-37241623	201.001	214.063	207.532
ENSG00000143321	HDGF	protein_coding	1:156742106-156800817	199.995	214.791	207.393
ENSG00000169714	CNBP	protein_coding	3:129169483-129183922	220.54	193.468	207.004
ENSG00000168298	HIST1H1E	protein_coding	6:26156390-26157050	158.059	255.817	206.938
ENSG00000168615	ADAM9	protein_coding	8:38996868-39105144	199.116	213.294	206.205
ENSG00000132507	EIF5A	protein_coding	17:7306998-7329393	205.023	206.665	205.844
ENSG00000233927	RPS28	protein_coding	19:7958578-8489114	179.823	230.22	205.022
ENSG00000112531	QKI	protein_coding	6:163413999-163578596	207.02	201.75	204.385
ENSG00000135679	MDM2	protein_coding	12:68808171-68971570	239.58	167.364	203.472
ENSG00000143621	ILF2	protein_coding	1:153658653-153671048	205.611	199.594	202.602
ENSG00000228474	OST4	protein_coding	2:27042363-27071773	206.022	198.117	202.07
ENSG00000143870	PDIA6	protein_coding	2:10721648-10837977	200.135	203.368	201.751
ENSG00000143549	TPM3	protein_coding	1:154155303-154194648	193.581	209.74	201.661
ENSG00000085063	CD59	protein_coding	11:33698260-33736445	185.528	216.713	201.12
ENSG00000145349	CAMK2D	protein_coding	4:113451031-113761927	206.788	194.818	200.803
ENSG00000152558	TMEM123	protein_coding	11:102396331-102498801	205.505	192.656	199.081
ENSG00000209582	SNORA48	snoRNA	17:7561874-7633383	161.482	235.219	198.351
ENSG00000100664	EIF5	protein_coding	14:103333543-103345025	231.421	165.201	198.311
ENSG00000153113	CAST	protein_coding	5:95885097-96808100	209.344	187.094	198.219
ENSG00000049449	RCN1	protein_coding	11:31784791-32105755	194.879	201.466	198.173
ENSG00000079215	SLC1A3	protein_coding	5:36606354-36725195	177.94	217.42	197.68
ENSG00000118680	MYL12B	protein_coding	18:3261908-3278284	200.241	191.424	195.833
ENSG00000170606	HSPA4	protein_coding	5:133051961-133106449	214.914	174.307	194.611
ENSG00000168036	CTNNB1	protein_coding	3:41194836-41962430	184.731	203.225	193.978
ENSG00000147274	RBMX	protein_coding	X:136840930-136880764	189.323	197.18	193.252
ENSG00000227195	MIR663AHG	processed_transcript	20:26186919-26251526	180.806	205.408	193.107
ENSG00000164032	H2AFZ	protein_coding	4:99948085-100215505	190.3	195.829	193.065
ENSG00000112695	COX7A2	protein_coding	6:75237674-75250323	194.764	190.301	192.532
ENSG00000166681	NGFRAP1	protein_coding	X:103376339-103378077	177.051	207.587	192.319
ENSG00000079459	FDFT1	protein_coding	8:11795572-11839309	181.611	202.787	192.199
ENSG00000111775	COX6A1	protein_coding	12:120438089-120469793	192.446	191.9	192.173
ENSG00000168439	STIP1	protein_coding	11:64185271-64204543	199.821	184.132	191.976
ENSG00000213639	PPP1CB	protein_coding	2:28751639-28870301	201.329	179.618	190.474
ENSG00000122566	HNRNPA2B1	protein_coding	7:26189926-26213356	197.922	182.271	190.096
ENSG00000198467	TPM2	protein_coding	9:35681991-35691020	160.797	217.634	189.215
ENSG00000182287	AP1S2	protein_coding	X:15825805-15855014	190.334	186.838	188.586
ENSG00000077782	FGFR1	protein_coding	8:38411137-38468834	166.867	210.301	188.584
ENSG00000099194	SCD	protein_coding	10:100347123-100364834	186.745	189.358	188.052
ENSG00000128272	ATF4	protein_coding	22:39519694-39522685	180.44	195.008	187.724
ENSG00000103363	TCEB2	protein_coding	16:2737075-2777297	163.596	210.764	187.18
ENSG00000197061	HIST1H4C	protein_coding	6:26103875-26104310	179.746	193.476	186.611
ENSG00000213719	CLIC1	protein_coding	6:31727037-31739763	186.896	185.46	186.178
ENSG00000209042	SNORD12C	snoRNA	20:49219294-49295738	297.165	74.7783	185.972
ENSG00000069275	NUCKS1	protein_coding	1:205712818-205750276	178.806	191.042	184.924
ENSG00000189091	SF3B3	protein_coding	16:70523787-70577670	184.969	183.799	184.384
ENSG00000099901	RANBP1	protein_coding	22:20080231-20127357	187.681	179.559	183.62
ENSG00000171530	TBCA	protein_coding	5:77691165-77868780	193.901	173.045	183.473
ENSG00000041357	PSMA4	protein_coding	15:78540404-78552419	204.473	162.066	183.269
ENSG00000129116	PALLD	protein_coding	4:168356734-169010275	181.017	184.868	182.942
ENSG00000221491	SNORA34	snoRNA	12:48653400-48682238	111.315	254.271	182.793
ENSG00000072778	ACADVL	protein_coding	17:7189889-7225273	163.606	201.495	182.55
ENSG00000117592	PRDX6	protein_coding	1:173477265-173488807	180.391	183.707	182.049
ENSG00000165280	VCP	protein_coding	9:35056063-35073249	183.328	180.617	181.972
ENSG00000018408	WWTR1	protein_coding	3:149517234-149736714	167.256	195.196	181.226
ENSG00000131981	LGALS3	protein_coding	14:55124109-55145413	197.363	164.955	181.159
ENSG00000175166	PSMD2	protein_coding	3:184134018-184684758	180.611	178.005	179.308
ENSG00000105185	PDCD5	protein_coding	19:32581067-32587452	201.287	157.113	179.2
ENSG00000170296	GABARAP	protein_coding	17:7240013-7263983	178.435	179.464	178.95
ENSG00000166033	HTRA1	protein_coding	10:122461524-122514908	156.496	200.148	178.322
ENSG00000084207	GSTP1	protein_coding	11:67583594-67586660	162.217	194.401	178.309
ENSG00000092964	DPYSL2	protein_coding	8:26514274-26658178	165.223	191.301	178.262
ENSG00000110880	CORO1C	protein_coding	12:108645108-108731596	165.399	189.38	177.389
ENSG00000126267	COX6B1	protein_coding	19:35648222-35658861	172.631	181.747	177.189
ENSG00000083857	FAT1	protein_coding	4:186587782-186726722	176.822	176.465	176.644
ENSG00000163584	RPL22L1	protein_coding	3:170864874-170870483	186.919	164.691	175.805
ENSG00000206775	SNORD37	snoRNA	19:3976055-3985469	265.241	86.2326	175.737
ENSG00000112081	SRSF3	protein_coding	6:36594352-36605600	183.398	167.933	175.666
ENSG00000129562	DAD1	protein_coding	14:22564904-22589269	179.927	171.24	175.584
ENSG00000115091	ACTR3	protein_coding	2:113889959-113962596	176.764	171.302	174.033
ENSG00000082153	BZW1	protein_coding	2:200678232-200823846	187.097	160.944	174.02
ENSG00000122545	SEPT7	protein_coding	7:35800931-35907105	170.296	177.702	173.999
ENSG00000115310	RTN4	protein_coding	2:54972186-55112621	180.98	166.212	173.596
ENSG00000128989	ARPP19	protein_coding	15:52547044-52569883	168.88	178.108	173.494
ENSG00000163041	H3F3A	protein_coding	1:226060711-226072001	181.674	165.311	173.493
ENSG00000128595	CALU	protein_coding	7:128739291-128771807	155.669	191.297	173.483
ENSG00000136527	TRA2B	protein_coding	3:185915905-185938136	188.58	158.294	173.437
ENSG00000258232	RP11-161H23.5	antisense	12:49184795-49274603	160.419	185.839	173.129
ENSG00000160691	SHC1	protein_coding	1:154957025-154974395	156.128	189.744	172.936
ENSG00000092758	COL9A3	protein_coding	20:62816243-62861763	141.658	204.004	172.831
ENSG00000143612	C1orf43	protein_coding	1:154206705-154271510	175.065	170.421	172.743
ENSG00000078369	GNB1	protein_coding	1:1785284-1891117	146.32	198.745	172.532
ENSG00000201823	SNORD48	snoRNA	6:31834607-31839766	281.706	62.3495	172.028
ENSG00000106153	CHCHD2	protein_coding	7:56101568-56106576	157.288	186.314	171.801
ENSG00000142168	SOD1	protein_coding	21:31659621-31668931	173.545	168.342	170.944
ENSG00000170348	TMED10	protein_coding	14:75053220-75176631	168.947	171.87	170.409
ENSG00000160789	LMNA	protein_coding	1:156082572-156140089	164.628	175.836	170.232
ENSG00000215021	PHB2	protein_coding	12:6964948-6970825	163.098	177.251	170.175
ENSG00000074410	CA12	protein_coding	15:63321377-63382161	168.497	170.09	169.293
ENSG00000101558	VAPA	protein_coding	18:9914001-9960021	179.133	159.153	169.143
ENSG00000164649	CDCA7L	protein_coding	7:21543214-21946084	163.678	174.568	169.123
ENSG00000198563	DDX39B	protein_coding	6:31528716-31558829	175.154	162.419	168.786
ENSG00000156261	CCT8	protein_coding	21:29055804-29073797	176.581	160.267	168.424
ENSG00000070831	CDC42	protein_coding	1:22052626-22092946	166.198	170.628	168.413
ENSG00000140575	IQGAP1	protein_coding	15:90388217-90502243	184.883	151.81	168.346
ENSG00000084623	EIF3I	protein_coding	1:32209093-32231604	168.901	167.771	168.336
ENSG00000115541	HSPE1	protein_coding	2:197486580-197553699	182.545	153.539	168.042
ENSG00000122565	CBX3	protein_coding	7:26189926-26213356	176.984	158.016	167.5
ENSG00000070087	PFN2	protein_coding	3:149761104-150225190	168.999	164.118	166.558
ENSG00000136450	SRSF1	protein_coding	17:57989037-58008187	174.802	157.107	165.954
ENSG00000189043	NDUFA4	protein_coding	7:10931950-10940256	166.494	164.107	165.3
ENSG00000091129	NRCAM	protein_coding	7:108147622-108456717	155.748	173.86	164.804
ENSG00000164346	NSA2	protein_coding	5:74627405-74867854	182.659	146.72	164.69
ENSG00000100902	PSMA6	protein_coding	14:35044906-35317493	187.548	141.575	164.561
ENSG00000272296	SNORD96A	snoRNA	5:181236908-181272307	276.212	50.3867	163.299
ENSG00000114686	MRPL3	protein_coding	3:131462211-131502983	180.001	145.479	162.74
ENSG00000164405	UQCRQ	protein_coding	5:132861180-132868031	169.651	155.81	162.731
ENSG00000162595	DIRAS3	protein_coding	1:67701465-68233120	148.236	176.944	162.59
ENSG00000110696	C11orf58	protein_coding	11:15966448-16756881	169.643	154.684	162.163
ENSG00000169020	ATP5I	protein_coding	4:672435-689441	155.05	168.719	161.885
ENSG00000177410	ZFAS1	antisense	20:49219294-49295738	183.395	140.123	161.759
ENSG00000100632	ERH	protein_coding	14:69380122-69462388	166.138	157.063	161.601
ENSG00000050405	LIMA1	protein_coding	12:50175787-50283546	159.233	163.597	161.415
ENSG00000220988	SNORD88C	snoRNA	19:50797703-50804929	215.428	106.315	160.871
ENSG00000133169	BEX1	protein_coding	X:103062650-103064240	151.44	169.584	160.512
ENSG00000167553	TUBA1C	protein_coding	12:49184795-49274603	133.297	187.653	160.475
ENSG00000182670	TTC3	protein_coding	21:37073225-37203112	164.473	156.184	160.329
ENSG00000132688	NES	protein_coding	1:156668762-156677397	145.13	174.967	160.048
ENSG00000162909	CAPN2	protein_coding	1:223701592-223776018	159.911	159.69	159.8
ENSG00000159377	PSMB4	protein_coding	1:151399533-151401944	162.206	156.922	159.564
ENSG00000102172	SMS	protein_coding	X:21940572-21994835	155.412	162.541	158.976
ENSG00000171314	PGAM1	protein_coding	10:97426159-97433441	152.754	164.855	158.804
ENSG00000163902	RPN1	protein_coding	3:128619969-128681075	162.098	155.423	158.761
ENSG00000134440	NARS	protein_coding	18:57600655-57622213	176.186	139.585	157.886
ENSG00000163938	GNL3	protein_coding	3:52495337-52770949	178.501	135.306	156.904
ENSG00000046653	GPM6B	protein_coding	X:13771030-13938638	169.893	142.518	156.206
ENSG00000129559	NEDD8	protein_coding	14:24171852-24239242	150.452	161.107	155.779
ENSG00000156804	FBXO32	protein_coding	8:123497888-123541206	138.937	172.187	155.562
ENSG00000116288	PARK7	protein_coding	1:7954290-7985505	156.859	154.186	155.523
ENSG00000116030	SUMO1	protein_coding	2:202206179-202238608	160.441	149.973	155.207
ENSG00000179222	MAGED1	protein_coding	X:51803006-51902357	135.163	175.028	155.096
ENSG00000125944	HNRNPR	protein_coding	1:23303770-23344336	160.46	149.026	154.743
ENSG00000120708	TGFBI	protein_coding	5:136028894-136063818	158.197	150.771	154.484
ENSG00000200320	SNORA63	snoRNA	3:186781779-186807058	131.231	177.169	154.2
ENSG00000124795	DEK	protein_coding	6:18223867-18264823	150.777	157.452	154.114
ENSG00000152661	GJA1	protein_coding	6:121435691-121449727	157.995	149.68	153.838
ENSG00000205531	NAP1L4	protein_coding	11:2944430-2992377	157.756	149.808	153.782
ENSG00000116774	OLFML3	protein_coding	1:113979390-113982254	143.705	163.558	153.632
ENSG00000083312	TNPO1	protein_coding	5:72794404-72916733	152.962	154.142	153.552
ENSG00000086598	TMED2	protein_coding	12:123575890-123598577	154.265	152.674	153.469
ENSG00000170540	ARL6IP1	protein_coding	16:18781294-18801678	144.561	161.813	153.187
ENSG00000124422	USP22	protein_coding	17:20814619-21043760	143.556	161.785	152.671
ENSG00000147065	MSN	protein_coding	X:65588376-65741931	135.566	169.754	152.66
ENSG00000134910	STT3A	protein_coding	11:125569215-125681123	147.479	157.512	152.495
ENSG00000107223	EDF1	protein_coding	9:136791354-136957733	140.939	163.578	152.258
ENSG00000240184	PCDHGC3	protein_coding	5:141330570-141512981	124.24	180.195	152.218
ENSG00000100353	EIF3D	protein_coding	22:36510849-36529436	154.393	149.655	152.024
ENSG00000276232	SCARNA10	sense_intronic	12:6491885-6531955	167.77	135.196	151.483
ENSG00000164543	STK17A	protein_coding	7:43582757-43729717	162.809	138.84	150.825
ENSG00000163939	PBRM1	protein_coding	3:52495337-52770949	150.142	151.345	150.743
ENSG00000129351	ILF3	protein_coding	19:10654260-10692417	149.436	151.265	150.351
ENSG00000138385	SSB	protein_coding	2:169791932-169824931	172.794	127.639	150.216
ENSG00000196305	IARS	protein_coding	9:92210206-92293716	169.214	130.988	150.101
ENSG00000127483	HP1BP3	protein_coding	1:20742660-20787323	140.022	160.041	150.031
ENSG00000209482	SNORD83A	snoRNA	22:39312881-39320389	156.248	143.738	149.993
ENSG00000178035	IMPDH2	protein_coding	3:49024324-49029706	149.253	148.637	148.945
ENSG00000200623	SNORD18A	snoRNA	15:66498014-66565979	247.704	50.1746	148.939
ENSG00000100650	SRSF5	protein_coding	14:69726899-69772005	160.033	137.812	148.923
ENSG00000161547	SRSF2	protein_coding	17:76726829-76781449	152.635	144.235	148.435
ENSG00000106028	SSBP1	protein_coding	7:141704337-141788640	165.696	129.372	147.534
ENSG00000172380	GNG12	protein_coding	1:67701465-68233120	148.787	145.114	146.951
ENSG00000111639	MRPL51	protein_coding	12:6491885-6531955	148.077	143.889	145.983
ENSG00000118418	HMGN3	protein_coding	6:79201244-79236797	162.533	129.266	145.899
ENSG00000127314	RAP1B	protein_coding	12:68610838-68671901	160.729	129.886	145.308
ENSG00000198898	CAPZA2	protein_coding	7:116811069-116922049	149.953	140.273	145.113
ENSG00000101670	LIPG	protein_coding	18:49560698-49599182	119.962	169.402	144.682
ENSG00000181061	HIGD1A	protein_coding	3:42692662-42804531	146.01	143.021	144.515
ENSG00000008018	PSMB1	protein_coding	6:170535116-170553341	152.179	135.315	143.747
ENSG00000124767	GLO1	protein_coding	6:38675924-38703141	140.343	146.29	143.316
ENSG00000159176	CSRP1	protein_coding	1:201483529-201533608	119.721	166.823	143.272
ENSG00000100591	AHSA1	protein_coding	14:77426674-77469474	152.938	133.32	143.129
ENSG00000139318	DUSP6	protein_coding	12:89347231-89353271	162.943	122.081	142.512
ENSG00000084733	RAB10	protein_coding	2:26034106-26137454	156.205	128.254	142.23
ENSG00000153827	TRIP12	protein_coding	2:229763837-230013109	155.542	128.466	142.004
ENSG00000131143	COX4I1	protein_coding	16:85771757-85807044	129.622	153.922	141.772
ENSG00000131711	MAP1B	protein_coding	5:72107233-72209570	141.528	140.411	140.969
ENSG00000029363	BCLAF1	protein_coding	6:136256862-136289851	154.064	127.784	140.924
ENSG00000159335	PTMS	protein_coding	12:6747995-6770952	130.49	150.822	140.656
ENSG00000173457	PPP1R14B	protein_coding	11:64244479-64249494	125.29	154.844	140.067
ENSG00000133706	LARS	protein_coding	5:146084385-146182660	143.245	136.128	139.686
ENSG00000109686	SH3D19	protein_coding	4:151099572-151325632	124.108	155.255	139.681
ENSG00000105894	PTN	protein_coding	7:137227340-137343865	154.953	123.862	139.407
ENSG00000117118	SDHB	protein_coding	1:17018721-17054170	141.947	136.657	139.302
ENSG00000188243	COMMD6	protein_coding	13:75525218-75549439	151.45	126.964	139.207
ENSG00000181019	NQO1	protein_coding	16:69706995-69726951	152.597	125.474	139.036
ENSG00000152977	ZIC1	protein_coding	3:147386045-147510293	125.641	152.262	138.952
ENSG00000126261	UBA2	protein_coding	19:34428351-34471251	144.616	133.035	138.826
ENSG00000170515	PA2G4	protein_coding	12:56079856-56113907	152.478	124.605	138.542
ENSG00000086666	ZFAND6	protein_coding	15:80059567-80138393	135.011	141.744	138.377
ENSG00000114867	EIF4G1	protein_coding	3:184134018-184684758	134.65	141.708	138.179
ENSG00000115484	CCT4	protein_coding	2:61868088-62147247	145.328	130.966	138.147
ENSG00000111229	ARPC3	protein_coding	12:110372899-110450422	139.917	136.221	138.069
ENSG00000140612	SEC11A	protein_coding	15:84669537-84716716	139.577	136.383	137.98
ENSG00000102265	TIMP1	protein_coding	X:47561099-47619853	131.869	143.786	137.827
ENSG00000163811	WDR43	protein_coding	2:28894642-28948222	158.189	117.284	137.737
ENSG00000128050	PAICS	protein_coding	4:56435740-56461368	136.975	137.709	137.342
ENSG00000106263	EIF3B	protein_coding	7:2251769-2380745	141.737	132.87	137.303
ENSG00000062716	VMP1	protein_coding	17:59618552-59842255	134.498	138.105	136.301
ENSG00000180596	HIST1H2BC	protein_coding	6:26114872-26123926	125.467	146.748	136.107
ENSG00000182117	NOP10	protein_coding	15:34341712-34343177	137.857	133.726	135.791
ENSG00000198431	TXNRD1	protein_coding	12:104215778-104350305	135.486	134.333	134.909
ENSG00000143977	SNRPG	protein_coding	2:70281361-70293771	144.66	124.843	134.751
ENSG00000109180	OCIAD1	protein_coding	4:48805211-48861817	148.485	120.771	134.628
ENSG00000106105	GARS	protein_coding	7:30496620-30634033	147.411	121.809	134.61
ENSG00000126457	PRMT1	protein_coding	19:49675785-49690575	131.961	136.93	134.446
ENSG00000165637	VDAC2	protein_coding	10:75210153-75231448	142.774	125.981	134.377
ENSG00000099622	CIRBP	protein_coding	19:1259383-1274880	125.379	142.802	134.09
ENSG00000172115	CYCS	protein_coding	7:25120090-25125361	143.643	124.075	133.859
ENSG00000060138	YBX3	protein_coding	12:10699088-10723312	136.075	131.537	133.806
ENSG00000035403	VCL	protein_coding	10:73995192-74151063	130.808	136.599	133.703
ENSG00000163479	SSR2	protein_coding	1:156009047-156020959	131.79	135.498	133.644
ENSG00000091490	SEL1L3	protein_coding	4:25747426-25929874	121.431	145.759	133.595
ENSG00000150459	SAP18	protein_coding	13:21140513-21149084	132.727	134.066	133.397
ENSG00000167863	ATP5H	protein_coding	17:75032574-75065889	134.555	131.844	133.2
ENSG00000082898	XPO1	protein_coding	2:61471187-61538626	138.022	127.534	132.778
ENSG00000112335	SNX3	protein_coding	6:108211221-108261260	145.931	119.404	132.668
ENSG00000123505	AMD1	protein_coding	6:110609977-110895713	144.608	120.371	132.489
ENSG00000075239	ACAT1	protein_coding	11:108008732-108147776	137.937	126.681	132.309
ENSG00000184357	HIST1H1B	protein_coding	6:27866848-27867529	112.585	151.841	132.213
ENSG00000075142	SRI	protein_coding	7:88205117-88306891	132.604	131.561	132.083
ENSG00000135390	ATP5G2	protein_coding	12:53632725-53677408	124.218	139.617	131.917
ENSG00000129084	PSMA1	protein_coding	11:14443439-14643635	146.847	116.886	131.867
ENSG00000135829	DHX9	protein_coding	1:182839368-182887751	143.05	120.179	131.615
ENSG00000274267	HIST1H3B	protein_coding	6:26031649-26032060	112.019	150.804	131.411
ENSG00000278249	SCARNA2	scaRNA	1:109100192-109100619	111.203	151.614	131.409
ENSG00000182944	EWSR1	protein_coding	22:29259851-29300525	128.948	132.786	130.867
ENSG00000109113	RAB34	protein_coding	17:28714283-28718429	133.394	128.126	130.76
ENSG00000074201	CLNS1A	protein_coding	11:77514935-77637805	139.29	121.952	130.621
ENSG00000138829	FBN2	protein_coding	5:128257908-129033642	124.08	136.969	130.524
ENSG00000147677	EIF3H	protein_coding	8:116642129-116876868	130.19	130.762	130.476
ENSG00000136997	MYC	protein_coding	8:127735433-127741434	133.537	127.1	130.319
ENSG00000158373	HIST1H2BD	protein_coding	6:26158145-26171349	114.193	146.166	130.179
ENSG00000196504	PRPF40A	protein_coding	2:152651592-152761253	141.17	119.173	130.171
ENSG00000184007	PTP4A2	protein_coding	1:31842018-31944856	139.366	120.149	129.757
ENSG00000167468	GPX4	protein_coding	19:1103925-1106791	109.018	150.296	129.657
ENSG00000149257	SERPINH1	protein_coding	11:75562055-75572783	120.966	137.677	129.321
ENSG00000075618	FSCN1	protein_coding	7:5592822-5606655	104.346	154.072	129.209
ENSG00000198363	ASPH	protein_coding	8:61057157-61714640	123.569	134.839	129.204
ENSG00000212232	SNORD17	snoRNA	20:17941596-18059188	116.246	141.775	129.011
ENSG00000200785	SNORD8	snoRNA	14:21385193-21456126	91.1977	165.523	128.36
ENSG00000140350	ANP32A	protein_coding	15:68778534-69062743	124.593	131.4	127.996
ENSG00000197111	PCBP2	protein_coding	12:53441604-53500063	129.348	126.424	127.886
ENSG00000168374	ARF4	protein_coding	3:57571362-57600927	130.922	124.846	127.884
ENSG00000198258	UBL5	protein_coding	19:9827891-9830115	123.681	132.078	127.88
ENSG00000162734	PEA15	protein_coding	1:160202198-160215376	119.666	135.842	127.754
ENSG00000069849	ATP1B3	protein_coding	3:141876123-141926514	128.022	126.55	127.286
ENSG00000106682	EIF4H	protein_coding	7:74174244-74197101	119.102	135.128	127.115
ENSG00000122705	CLTA	protein_coding	9:36190855-36304924	128.223	125.463	126.843
ENSG00000130508	PXDN	protein_coding	2:1631886-1744852	111.748	141.391	126.57
ENSG00000014641	MDH1	protein_coding	2:63121382-63827843	125.67	127.174	126.422
ENSG00000065427	KARS	protein_coding	16:75627473-75761872	129.498	122.309	125.903
ENSG00000154556	SORBS2	protein_coding	4:185585443-185956652	109.582	142.217	125.9
ENSG00000104738	MCM4	protein_coding	8:47960184-47978160	123.027	128.762	125.894
ENSG00000151247	EIF4E	protein_coding	4:98871683-98994994	132.277	119.506	125.891
ENSG00000198836	OPA1	protein_coding	3:193593143-193697823	138.926	112.723	125.825
ENSG00000108679	LGALS3BP	protein_coding	17:78971237-78980109	105.595	146.009	125.802
ENSG00000140262	TCF12	protein_coding	15:56918622-57299281	128.173	123.284	125.728
ENSG00000126777	KTN1	protein_coding	14:55499277-55701526	135.812	115.536	125.674
ENSG00000169398	PTK2	protein_coding	8:140657899-141002216	137.24	113.404	125.322
ENSG00000206630	SNORD60	snoRNA	16:2154796-2155358	187.294	63.2559	125.275
ENSG00000167283	ATP5L	protein_coding	11:118359584-118431496	124.077	126.043	125.06
ENSG00000175390	EIF3F	protein_coding	11:7970250-8001862	119.722	130.189	124.956
ENSG00000131016	AKAP12	protein_coding	6:151239998-151358557	126.418	123.323	124.87
ENSG00000151465	CDC123	protein_coding	10:12129636-12250589	136.989	112.692	124.84
ENSG00000267601	RP11-323N12.5	antisense	17:78852976-78925387	97.8874	151.248	124.568
ENSG00000130811	EIF3G	protein_coding	19:10106222-10119920	117.958	130.795	124.376
ENSG00000100201	DDX17	protein_coding	22:38468061-38507660	124.142	124.105	124.124
ENSG00000145050	MANF	protein_coding	3:51385046-51389397	129.763	118.451	124.107
ENSG00000155438	NIFK	protein_coding	2:121649649-121736923	144.791	102.906	123.849
ENSG00000163453	IGFBP7	protein_coding	4:56963369-57205510	108.93	138.758	123.844
ENSG00000148248	SURF4	protein_coding	9:133361448-133376166	120.054	127.357	123.706
ENSG00000164611	PTTG1	protein_coding	5:160421821-160428744	108.095	139.01	123.552
ENSG00000178980	SEPW1	protein_coding	19:47778571-47784686	109.607	137.465	123.536
ENSG00000058262	SEC61A1	protein_coding	3:128051640-128408646	122.154	124.385	123.269
ENSG00000267458	CTC-425F1.4	antisense	19:12938577-12944489	122.93	123.471	123.201
ENSG00000170142	UBE2E1	protein_coding	3:23804023-23891316	128.46	117.866	123.163
ENSG00000102317	RBM3	protein_coding	X:48568013-48579066	124.941	120.1	122.52
ENSG00000125991	ERGIC3	protein_coding	20:35542020-35557634	112.679	132.195	122.437
ENSG00000133872	SARAF	protein_coding	8:30063011-30083467	120.249	124.581	122.415
ENSG00000105202	FBL	protein_coding	19:39834457-39846414	117.003	127.446	122.225
ENSG00000183722	LHFP	protein_coding	13:39342891-39603528	115.362	128.532	121.947
ENSG00000277300	AP003041.1	miRNA	11:130069836-130144811	122.439	120.537	121.488
ENSG00000177156	TALDO1	protein_coding	11:747328-765024	112.927	129.886	121.406
ENSG00000004455	AK2	protein_coding	1:32986951-33080996	122.113	120.671	121.392
ENSG00000259627	RP11-244F12.2	antisense	15:63042631-63071915	105.639	136.908	121.273
ENSG00000145860	RNF145	protein_coding	5:159157408-159248796	117.578	124.807	121.192
ENSG00000170759	KIF5B	protein_coding	10:32009009-32056431	130.775	111.439	121.107
ENSG00000110492	MDK	protein_coding	11:46380755-46383837	111.422	130.338	120.88
ENSG00000205339	IPO7	protein_coding	11:9384621-9448126	122.217	119.266	120.742
ENSG00000182004	SNRPE	protein_coding	1:203861602-203870550	133.963	107.041	120.502
ENSG00000263001	GTF2I	protein_coding	7:74657666-74760692	122.604	117.276	119.94
ENSG00000022840	RNF10	protein_coding	12:120503273-120577594	126.569	113.009	119.789
ENSG00000047315	POLR2B	protein_coding	4:56963369-57205510	130.972	108.57	119.771
ENSG00000182534	MXRA7	protein_coding	17:76671941-76711016	109.417	130.087	119.752
ENSG00000108946	PRKAR1A	protein_coding	17:68259181-68763882	124.702	114.75	119.726
ENSG00000112096	SOD2	protein_coding	6:159669056-159789749	115.04	123.547	119.293
ENSG00000131473	ACLY	protein_coding	17:41866907-41930542	114.446	123.985	119.215
ENSG00000178127	NDUFV2	protein_coding	18:9102629-9285985	121.263	116.772	119.018
ENSG00000111906	HDDC2	protein_coding	6:125119048-125302078	114.802	122.719	118.761
ENSG00000262831	RP11-498C9.2	antisense	17:81843158-81860694	110.206	127.258	118.732
ENSG00000100567	PSMA3	protein_coding	14:57999734-58298139	126.248	111.202	118.725
ENSG00000135316	SYNCRIP	protein_coding	6:85505495-85643792	136.967	100.377	118.672
ENSG00000023734	STRAP	protein_coding	12:15882390-15903478	126.949	110.091	118.52
ENSG00000117632	STMN1	protein_coding	1:25884180-25906991	94.9258	141.936	118.431
ENSG00000099341	PSMD8	protein_coding	19:38374535-38383824	113.537	122.975	118.256
ENSG00000089737	DDX24	protein_coding	14:94026328-94081245	120.824	115.333	118.078
ENSG00000138095	LRPPRC	protein_coding	2:43886507-43996005	131.179	104.565	117.872
ENSG00000173113	TRMT112	protein_coding	11:64305571-64318084	116.256	119.339	117.797
ENSG00000141759	TXNL4A	protein_coding	18:79964560-80033949	125.686	109.824	117.755
ENSG00000273802	HIST1H2BG	protein_coding	6:26216065-26216692	104.603	130.827	117.715
ENSG00000166012	TAF1D	protein_coding	11:93661638-93814695	139.906	95.2062	117.556
ENSG00000004487	KDM1A	protein_coding	1:23019447-23177808	114.579	120.405	117.492
ENSG00000138757	G3BP2	protein_coding	4:75642781-75724525	118.848	115.877	117.362
ENSG00000101182	PSMA7	protein_coding	20:62136734-62143440	122.429	112.282	117.356
ENSG00000131435	PDLIM4	protein_coding	5:132184875-132395614	102.355	132.2	117.278
ENSG00000132300	PTCD3	protein_coding	2:86106181-86142157	124.862	109.67	117.266
ENSG00000003056	M6PR	protein_coding	12:8913895-8949955	125.198	109.011	117.105
ENSG00000186591	UBE2H	protein_coding	7:129830731-129952949	111.539	122.413	116.976
ENSG00000151491	EPS8	protein_coding	12:15620157-15882329	115.009	118.77	116.889
ENSG00000113648	H2AFY	protein_coding	5:135027734-135401296	106.265	127.428	116.846
ENSG00000116489	CAPZA1	protein_coding	1:112466540-112671619	118.69	114.882	116.786
ENSG00000149084	HSD17B12	protein_coding	11:43556435-43880726	120.064	113.063	116.564
ENSG00000119318	RAD23B	protein_coding	9:107283136-107332194	109.661	122.623	116.142
ENSG00000122034	GTF3A	protein_coding	13:27424543-27450591	128.323	103.157	115.74
ENSG00000155366	RHOC	protein_coding	1:112701105-112715477	95.2207	136.144	115.682
ENSG00000275043	SNORD25	snoRNA	11:62851987-62855914	160.281	70.9875	115.634
ENSG00000067167	TRAM1	protein_coding	8:70573441-70608387	123.325	107.447	115.386
ENSG00000116161	CACYBP	protein_coding	1:174999162-175023425	120.12	110.608	115.364
ENSG00000113732	ATP6V0E1	protein_coding	5:172983756-173035445	124.385	105.939	115.162
ENSG00000163466	ARPC2	protein_coding	2:218217093-218254356	113.242	116.918	115.08
ENSG00000182481	KPNA2	protein_coding	17:68035518-68046842	114.028	116.069	115.049
ENSG00000145907	G3BP1	protein_coding	5:151742315-151812785	114.582	115.508	115.045
ENSG00000081154	PCNP	protein_coding	3:101574094-101594437	117.173	112.696	114.934
ENSG00000002586	CD99	protein_coding	X:2691178-2741309	93.2729	136.333	114.803
ENSG00000162521	RBBP4	protein_coding	1:32651141-32703596	119.845	109.751	114.798
ENSG00000239264	TXNDC5	protein_coding	6:7726796-8102578	100.138	129.401	114.77
ENSG00000134294	SLC38A2	protein_coding	12:46358188-46373778	122.356	107.124	114.74
ENSG00000139684	ESD	protein_coding	13:46771255-46797232	110.304	119.05	114.677
ENSG00000204256	BRD2	protein_coding	6:32934628-32981505	123.176	105.954	114.565
ENSG00000100028	SNRPD3	protein_coding	22:24540422-24629005	115.795	112.903	114.349
ENSG00000087245	MMP2	protein_coding	16:55389699-55506691	114.619	113.796	114.208
ENSG00000198791	CNOT7	protein_coding	8:17224963-17413528	126.717	101.528	114.123
ENSG00000089006	SNX5	protein_coding	20:17941596-18059188	124.472	103.659	114.066
ENSG00000126934	MAP2K2	protein_coding	19:4090320-4124129	98.7905	129.237	114.014
ENSG00000215301	DDX3X	protein_coding	X:41333347-41364472	118.653	109.259	113.956
ENSG00000125107	CNOT1	protein_coding	16:58515478-58629886	115.722	112.021	113.871
ENSG00000214736	TOMM6	protein_coding	6:41770175-41895361	119.605	108.093	113.849
ENSG00000136231	IGF2BP3	protein_coding	7:23298738-23470467	129.505	98.1001	113.803
ENSG00000134779	TPGS2	protein_coding	18:36297713-37232172	106.369	120.449	113.409
ENSG00000198612	COPS8	protein_coding	2:237059433-237100466	111.141	115.566	113.353
ENSG00000008294	SPAG9	protein_coding	17:50962173-51120865	120.325	106.056	113.191
ENSG00000102900	NUP93	protein_coding	16:56638665-56850286	103.875	122.483	113.179
ENSG00000118257	NRP2	protein_coding	2:205681989-205798133	98.9038	127.271	113.087
ENSG00000130638	ATXN10	protein_coding	22:45657018-45845307	111.555	114.528	113.042
ENSG00000112514	CUTA	protein_coding	6:33410398-33418317	109.431	116.606	113.018
ENSG00000090621	PABPC4	protein_coding	1:39560815-39576790	124.838	100.973	112.905
ENSG00000116754	SRSF11	protein_coding	1:70205681-70253052	119.95	105.247	112.599
ENSG00000273749	CYFIP1	protein_coding	15:22838640-22981063	109.874	115.226	112.55
ENSG00000082781	ITGB5	protein_coding	3:124761947-124901418	92.6947	132.383	112.539
ENSG00000164163	ABCE1	protein_coding	4:144967111-145180161	129.43	95.327	112.379
ENSG00000164104	HMGB2	protein_coding	4:173331694-173335125	97.2951	127.353	112.324
ENSG00000156411	C14orf2	protein_coding	14:103912287-103928269	111.458	112.58	112.019
ENSG00000118816	CCNI	protein_coding	4:77047157-77076005	99.5111	124.076	111.794
ENSG00000202270	SNORD114-12	snoRNA	14:100967651-100987280	186.782	36.7901	111.786
ENSG00000115128	SF3B6	protein_coding	2:24067583-24076443	116.958	106.607	111.782
ENSG00000248527	MTATP6P1	unprocessed_pseudogene	1:601435-724903	99.686	123.705	111.696
ENSG00000164251	F2RL1	protein_coding	5:76818932-76835315	115.475	107.825	111.65
ENSG00000163527	STT3B	protein_coding	3:31532637-31637622	112.99	110.229	111.609
ENSG00000239039	SNORD13	snoRNA	8:33370823-33513601	103.956	119.199	111.578
ENSG00000140374	ETFA	protein_coding	15:76059836-76311472	113.641	109.36	111.501
ENSG00000100462	PRMT5	protein_coding	14:22919455-22929585	118.734	104.071	111.403
ENSG00000076043	REXO2	protein_coding	11:114391442-114450279	115.983	106.519	111.251
ENSG00000170345	FOS	protein_coding	14:75278773-75282230	64.2264	157.621	110.924
ENSG00000118432	CNR1	protein_coding	6:88139863-88166359	108.33	113.484	110.907
ENSG00000033867	SLC4A7	protein_coding	3:27372720-27484420	114.164	107.605	110.885
ENSG00000113575	PPP2CA	protein_coding	5:134114710-134371047	114.538	107.204	110.871
ENSG00000141002	TCF25	protein_coding	16:89873585-89938761	104.803	116.889	110.846
ENSG00000159352	PSMD4	protein_coding	1:151254702-151267479	109.466	111.925	110.695
ENSG00000168092	PAFAH1B2	protein_coding	11:117144266-117176894	109.603	111.736	110.669
ENSG00000144895	EIF2A	protein_coding	3:150541993-150630445	116.939	104.032	110.486
ENSG00000277157	HIST1H4D	protein_coding	6:26188764-26189076	94.5379	126.001	110.269
ENSG00000241837	ATP5O	protein_coding	21:33503930-33977691	112.899	107.218	110.059
ENSG00000115866	DARS	protein_coding	2:135906676-136022318	116.531	103.532	110.031
ENSG00000151366	NDUFC2	protein_coding	11:78015714-78080219	116.395	103.321	109.858
ENSG00000134001	EIF2S1	protein_coding	14:67241108-67386516	119.637	100.07	109.853
ENSG00000131174	COX7B	protein_coding	X:77899437-77907373	119.59	99.526	109.558
ENSG00000196683	TOMM7	protein_coding	7:22812627-22822852	105.887	112.855	109.371
ENSG00000167986	DDB1	protein_coding	11:61299450-61369509	101.253	117.262	109.257
ENSG00000167815	PRDX2	protein_coding	19:12763002-12874951	90.1423	128.352	109.247
ENSG00000198843	SELT	protein_coding	3:150541993-150630445	112.857	105.605	109.231
ENSG00000105568	PPP2R1A	protein_coding	19:52190038-52231294	97.1704	121.104	109.137
ENSG00000244038	DDOST	protein_coding	1:20633454-20661544	100.038	118.219	109.129
ENSG00000103018	CYB5B	protein_coding	16:69424524-69466266	108.371	109.781	109.076
ENSG00000125945	ZNF436	protein_coding	1:23359447-23371839	119.631	98.3326	108.982
ENSG00000135940	COX5B	protein_coding	2:97646039-97648383	109.037	108.416	108.727
ENSG00000183255	PTTG1IP	protein_coding	21:44849584-44873903	100.851	116.363	108.607
ENSG00000109606	DHX15	protein_coding	4:24517440-24584550	115.842	101.062	108.452
ENSG00000130741	EIF2S3	protein_coding	X:24054715-24077971	111.023	105.624	108.323
ENSG00000166986	MARS	protein_coding	12:57460134-57520517	114.739	101.63	108.184
ENSG00000131100	ATP6V1E1	protein_coding	22:17592135-17628818	112.236	103.747	107.992
ENSG00000118523	CTGF	protein_coding	6:131948175-132077393	94.6503	121.026	107.838
ENSG00000031698	SARS	protein_coding	1:109213917-109238169	108.309	107.364	107.837
ENSG00000198901	PRC1	protein_coding	15:90966037-90995629	97.0457	118.422	107.734
ENSG00000116729	WLS	protein_coding	1:67701465-68233120	100.535	113.999	107.267
ENSG00000186298	PPP1CC	protein_coding	12:110719679-110742939	108.902	105.423	107.162
ENSG00000275713	HIST1H2BH	protein_coding	6:26251650-26252031	86.8598	127.345	107.102
ENSG00000152767	FARP1	protein_coding	13:98142561-98578830	93.0875	120.002	106.545
ENSG00000169230	PRELID1	protein_coding	5:177301197-177312757	101.538	111.329	106.433
ENSG00000252481	SCARNA13	scaRNA	14:95532296-95544724	108.053	104.55	106.302
ENSG00000010244	ZNF207	protein_coding	17:32266175-32381886	105.98	106.539	106.26
ENSG00000104964	AES	protein_coding	19:3052909-3063107	87.1942	125.135	106.165
ENSG00000058272	PPP1R12A	protein_coding	12:79574978-79942712	113.563	98.2296	105.896
ENSG00000277791	PSMB3	protein_coding	17:38752735-38764231	105.523	106.257	105.89
ENSG00000133835	HSD17B4	protein_coding	5:119452442-119637199	103.904	107.808	105.856
ENSG00000072210	ALDH3A2	protein_coding	17:19648135-19677598	109.097	102.139	105.618
ENSG00000274641	HIST1H2BO	protein_coding	6:27893462-27893843	80.6035	130.523	105.563
ENSG00000277443	MARCKS	protein_coding	6:113857361-113863471	107.112	103.994	105.553
ENSG00000267062	CTD-2659N19.10	antisense	19:12763002-12874951	90.7951	119.731	105.263
ENSG00000106278	PTPRZ1	protein_coding	7:121873088-122062036	110.366	99.9761	105.171
ENSG00000126432	PRDX5	protein_coding	11:64318087-64321811	93.9114	116.25	105.081
ENSG00000160752	FDPS	protein_coding	1:155308747-155331114	87.087	122.783	104.935
ENSG00000091527	CDV3	protein_coding	3:133573729-133590261	107.892	101.441	104.666
ENSG00000120705	ETF1	protein_coding	5:138506094-138543300	110.722	98.5582	104.64
ENSG00000172965	MIR4435-1HG	lincRNA	2:111195962-111510990	102.042	106.732	104.387
ENSG00000184678	HIST2H2BE	protein_coding	1:149842187-149886652	78.3325	130.43	104.381
ENSG00000136238	RAC1	protein_coding	7:6374522-6403977	94.8562	113.715	104.286
ENSG00000108559	NUP88	protein_coding	17:5282264-5469060	113.694	94.3785	104.036
ENSG00000099783	HNRNPM	protein_coding	19:7958578-8489114	114.375	93.6397	104.007
ENSG00000038427	VCAN	protein_coding	5:83471464-83582303	94.7994	112.75	103.775
ENSG00000165672	PRDX3	protein_coding	10:119167702-119178833	106.035	101.43	103.733
ENSG00000177889	UBE2N	protein_coding	12:93377882-93442262	103.196	103.841	103.518
ENSG00000160014	CALM3	protein_coding	19:46480795-46610793	84.2941	122.401	103.348
ENSG00000139146	FAM60A	protein_coding	12:31280421-31327058	107.859	98.6202	103.24
ENSG00000140740	UQCRC2	protein_coding	16:21952659-21983660	103.842	102.598	103.22
ENSG00000157483	MYO1E	protein_coding	15:59105077-59523549	106.019	99.9834	103.001
ENSG00000230989	HSBP1	protein_coding	16:83807842-83819737	107.897	97.8838	102.89
ENSG00000141522	ARHGDIA	protein_coding	17:81867720-81871406	88.4169	117.348	102.882
ENSG00000243147	MRPL33	protein_coding	2:27771716-28338901	97.4449	107.141	102.293
ENSG00000113758	DBN1	protein_coding	5:177456607-177474401	82.4021	122.173	102.288
ENSG00000120992	LYPLA1	protein_coding	8:54046366-54102017	108.778	95.6989	102.238
ENSG00000166337	TAF10	protein_coding	11:6603641-6612667	92.5994	111.588	102.094
ENSG00000197102	DYNC1H1	protein_coding	14:101964527-102066228	103.953	99.9702	101.962
ENSG00000169180	XPO6	protein_coding	16:28097978-28211920	103.229	100.543	101.886
ENSG00000177697	CD151	protein_coding	11:818901-842545	83.9077	119.547	101.727
ENSG00000183291	SEP15	protein_coding	1:86862444-86914424	111.782	91.1463	101.464
ENSG00000183431	SF3A3	protein_coding	1:37956974-37990921	106.726	96.1845	101.455
ENSG00000140905	GCSH	protein_coding	16:81053496-81096403	106.564	96.1508	101.357
ENSG00000155660	PDIA4	protein_coding	7:149003061-149028641	91.567	111.087	101.327
ENSG00000175203	DCTN2	protein_coding	12:57520709-57547331	85.6783	116.714	101.196
ENSG00000092010	PSME1	protein_coding	14:24136157-24141588	103.592	98.4248	101.008
ENSG00000149428	HYOU1	protein_coding	11:119044187-119057202	96.1615	105.836	100.999
ENSG00000089597	GANAB	protein_coding	11:62624825-62646726	98.8607	103.074	100.967
ENSG00000197894	ADH5	protein_coding	4:99070977-99088801	101.266	100.657	100.962
ENSG00000156515	HK1	protein_coding	10:69269983-69401882	99.2533	102.574	100.914
ENSG00000073921	PICALM	protein_coding	11:85957683-86069882	108.714	92.6524	100.683
ENSG00000144724	PTPRG	protein_coding	3:61561568-62369330	110.467	90.8027	100.635
ENSG00000182628	SKA2	protein_coding	17:58755868-59155269	103.796	97.3862	100.591
ENSG00000150687	PRSS23	protein_coding	11:86791058-86955391	98.1224	102.79	100.456
ENSG00000105854	PON2	protein_coding	7:95404866-95435198	101.833	98.9678	100.4
ENSG00000137845	ADAM10	protein_coding	15:58587506-58749978	112.047	88.585	100.316
ENSG00000123091	RNF11	protein_coding	1:51236270-51273455	96.3135	104.276	100.295
ENSG00000162613	FUBP1	protein_coding	1:77944054-77979110	108.923	91.4064	100.165
ENSG00000179010	MRFAP1	protein_coding	4:6640090-6642745	103.559	96.5714	100.065
ENSG00000186010	NDUFA13	protein_coding	19:19515735-19537581	84.0132	115.996	100.005
ENSG00000171867	PRNP	protein_coding	20:4686235-4701590	103.764	96.1542	99.9591
ENSG00000136158	SPRY2	protein_coding	13:80335975-80340951	89.9774	109.939	99.9582
ENSG00000132463	GRSF1	protein_coding	4:70815781-70839945	104.228	95.6822	99.9551
ENSG00000142657	PGD	protein_coding	1:10398591-10420144	94.1329	105.706	99.9195
ENSG00000100519	PSMC6	protein_coding	14:52707171-52728587	110.474	89.3056	99.8898
ENSG00000035862	TIMP2	protein_coding	17:78852976-78925387	80.5915	119.042	99.8167
ENSG00000124562	SNRPC	protein_coding	6:34757405-34773794	105.313	93.854	99.5835
ENSG00000197157	SND1	protein_coding	7:127652179-128092609	92.8674	106.188	99.5277
ENSG00000167978	SRRM2	protein_coding	16:2737075-2777297	102.072	96.5143	99.2931
ENSG00000131828	PDHA1	protein_coding	X:19343892-19515261	97.0094	101.47	99.2397
ENSG00000101384	JAG1	protein_coding	20:10637683-10994924	94.9939	103.479	99.2364
ENSG00000086061	DNAJA1	protein_coding	9:33025210-33039907	107.647	90.5734	99.1102
ENSG00000198015	MRPL42	protein_coding	12:93467487-93516213	106.162	92.0193	99.0907
ENSG00000184203	PPP1R2	protein_coding	3:195514424-195543386	115.061	83.1025	99.0817
ENSG00000077147	TM9SF3	protein_coding	10:96518108-96587452	100.834	97.2861	99.0601
ENSG00000172239	PAIP1	protein_coding	5:43526266-43557758	109.34	88.6245	98.9822
ENSG00000111142	METAP2	protein_coding	12:95473519-95515839	104.724	93.2384	98.9812
ENSG00000102898	NUTF2	protein_coding	16:67806764-67872567	93.2287	104.325	98.7768
ENSG00000143106	PSMA5	protein_coding	1:109399030-109426427	103.874	93.6143	98.7441
ENSG00000176731	C8orf59	protein_coding	8:85177224-85220421	106.606	90.3111	98.4586
ENSG00000169504	CLIC4	protein_coding	1:24745356-24844324	96.499	100.413	98.456
ENSG00000175768	TOMM5	protein_coding	9:37510891-38069211	105.928	90.8644	98.3962
ENSG00000258947	TUBB3	protein_coding	16:89873585-89938761	93.9042	102.876	98.3901
ENSG00000101773	RBBP8	protein_coding	18:22699480-23026488	97.6179	99.1171	98.3675
ENSG00000135318	NT5E	protein_coding	6:85449583-85495791	85.3946	111.227	98.3108
ENSG00000001630	CYP51A1	protein_coding	7:92112150-92180725	100.959	95.5976	98.2783
ENSG00000065150	IPO5	protein_coding	13:97953657-98024297	100.414	96.1164	98.2652
ENSG00000241781	AL161626.1	miRNA	9:76571814-76571871	21.0508	175.397	98.2239
ENSG00000100994	PYGB	protein_coding	20:25248068-25390983	83.5064	112.898	98.2022
ENSG00000128739	SNRPN	protein_coding	15:24823646-25439028	96.9026	99.2995	98.1011
ENSG00000078304	PPP2R5C	protein_coding	14:101761797-101927989	104.343	91.7737	98.0584
ENSG00000127922	SHFM1	protein_coding	7:96481625-96709891	92.387	103.191	97.789
ENSG00000073584	SMARCE1	protein_coding	17:40624961-40665181	98.6045	96.9332	97.7689
ENSG00000169100	SLC25A6	protein_coding	X:1386151-1392724	80.1125	115.053	97.5828
ENSG00000108010	GLRX3	protein_coding	10:130136398-130184521	107.726	87.3233	97.5247
ENSG00000105993	DNAJB6	protein_coding	7:157335380-157417439	103.473	91.5281	97.5006
ENSG00000115963	RND3	protein_coding	2:150468194-150539011	105.413	89.4789	97.4459
ENSG00000105223	PLD3	protein_coding	19:40319535-40390187	79.8037	115.003	97.4034
ENSG00000113810	SMC4	protein_coding	3:160225635-160485773	102.748	92.0562	97.4021
ENSG00000204580	DDR1	protein_coding	6:30876420-30900156	75.3179	119.362	97.3399
ENSG00000170027	YWHAG	protein_coding	7:76326793-76359031	97.2345	97.3651	97.2998
ENSG00000138674	SEC31A	protein_coding	4:82818660-83012926	95.1108	99.2932	97.202
ENSG00000174021	GNG5	protein_coding	1:84498324-84574480	105.965	88.3273	97.1462
ENSG00000106588	PSMA2	protein_coding	7:42908725-42948958	102.204	91.8883	97.0461
ENSG00000103187	COTL1	protein_coding	16:84565593-84618077	92.2807	101.756	97.0183
ENSG00000140990	NDUFB10	protein_coding	16:1959507-1961975	102.446	91.0835	96.7647
ENSG00000128641	MYO1B	protein_coding	2:191229164-191425389	104.92	88.2671	96.5935
ENSG00000168259	DNAJC7	protein_coding	17:41966740-42065365	102.518	90.3977	96.4579
ENSG00000111786	SRSF9	protein_coding	12:120438089-120469793	95.2287	97.5814	96.4051
ENSG00000167085	PHB	protein_coding	17:49370739-49476988	97.6646	94.931	96.2978
ENSG00000100030	MAPK1	protein_coding	22:21754499-21867680	93.5265	98.9655	96.246
ENSG00000169813	HNRNPF	protein_coding	10:43385616-43409166	94.1725	98.2773	96.2249
ENSG00000162368	CMPK1	protein_coding	1:47333796-47378839	100.416	91.7713	96.0936
ENSG00000070961	ATP2B1	protein_coding	12:89561128-89712590	116.008	76.1632	96.0856
ENSG00000004897	CDC27	protein_coding	17:47117702-47189422	99.9899	92.1789	96.0844
ENSG00000277075	HIST1H2AE	protein_coding	6:26216974-26217367	76.079	116.078	96.0785
ENSG00000197043	ANXA6	protein_coding	5:151100711-151157882	75.8497	116.249	96.0494
ENSG00000132432	SEC61G	protein_coding	7:54752249-54804928	105.114	86.5936	95.8538
ENSG00000168003	SLC3A2	protein_coding	11:62856101-62888875	119.845	71.4716	95.6583
ENSG00000067182	TNFRSF1A	protein_coding	12:6328756-6342114	88.2113	102.939	95.5751
ENSG00000100911	PSME2	protein_coding	14:24143361-24167402	103.011	87.807	95.409
ENSG00000135446	CDK4	protein_coding	12:57723760-57760407	94.7905	96.0254	95.4079
ENSG00000181449	SOX2	protein_coding	3:180983708-181836880	85.4621	105.228	95.3451
ENSG00000237765	FAM200B	protein_coding	4:15604538-15738313	108.842	81.6802	95.2611
ENSG00000116209	TMEM59	protein_coding	1:54031662-54053504	101.836	88.5817	95.2088
ENSG00000092108	SCFD1	protein_coding	14:30622111-30822702	105.877	84.4453	95.1611
ENSG00000077549	CAPZB	protein_coding	1:19338775-19485539	89.646	100.592	95.119
ENSG00000152990	GPR125	protein_coding	4:22345070-22516054	97.8734	92.336	95.1047
ENSG00000141756	FKBP10	protein_coding	17:41812679-41823217	81.6381	108.263	94.9505
ENSG00000101166	SLMO2	protein_coding	20:59033144-59042909	94.4037	95.3435	94.8736
ENSG00000137309	HMGA1	protein_coding	6:34236872-34246231	71.2751	118.387	94.8311
ENSG00000077097	TOP2B	protein_coding	3:25174331-25664939	106.855	82.4655	94.6603
ENSG00000184983	NDUFA6	protein_coding	22:42085524-42139927	100.057	89.1549	94.606
ENSG00000065518	NDUFB4	protein_coding	3:120596308-120602500	90.6826	98.1749	94.4287
ENSG00000012232	EXTL3	protein_coding	8:28600468-28755599	89.1557	99.5424	94.3491
ENSG00000010810	FYN	protein_coding	6:111660331-111873452	90.8435	97.7889	94.3162
ENSG00000154723	ATP5J	protein_coding	21:25639271-25772460	98.8496	89.4433	94.1464
ENSG00000089053	ANAPC5	protein_coding	12:121308244-121399896	92.7538	95.3798	94.0668
ENSG00000185567	AHNAK2	protein_coding	14:104924815-104978357	95.9026	91.9771	93.9399
ENSG00000085733	CTTN	protein_coding	11:70270699-70436584	89.6798	97.9632	93.8215
ENSG00000143420	ENSA	protein_coding	1:150600850-150629612	85.9215	101.535	93.7283
ENSG00000104341	LAPTM4B	protein_coding	8:97775056-97853013	99.3542	87.6863	93.5203
ENSG00000139278	GLIPR1	protein_coding	12:75480679-75511636	88.5996	97.9872	93.2934
ENSG00000106615	RHEB	protein_coding	7:151466011-151520120	98.8741	87.5779	93.226
ENSG00000244405	ETV5	protein_coding	3:186046307-186362237	88.2299	97.9206	93.0752
ENSG00000178105	DDX10	protein_coding	11:108665024-108940930	104.987	80.9203	92.9536
ENSG00000117906	RCN2	protein_coding	15:76931618-76954392	98.7927	86.9736	92.8832
ENSG00000138029	HADHB	protein_coding	2:26190634-26290468	90.1803	95.3148	92.7476
ENSG00000273841	AK6	protein_coding	5:69350983-69414801	97.9172	87.4794	92.6983
ENSG00000113643	RARS	protein_coding	5:168486444-168519299	99.9409	85.3039	92.6224
ENSG00000112851	ERBB2IP	protein_coding	5:65926474-66082549	92.7797	92.4519	92.6158
ENSG00000075711	DLG1	protein_coding	3:197042559-197303747	102.452	82.6117	92.5318
ENSG00000109919	MTCH2	protein_coding	11:47617314-47642623	99.5695	85.4092	92.4894
ENSG00000143384	MCL1	protein_coding	1:150548561-150579738	96.5469	88.2299	92.3884
ENSG00000107372	ZFAND5	protein_coding	9:72351424-72365235	95.922	88.7772	92.3496
ENSG00000101444	AHCY	protein_coding	20:34194568-34311802	91.7235	92.3758	92.0496
ENSG00000071575	TRIB2	protein_coding	2:12716888-12742734	93.0117	90.9847	91.9982
ENSG00000176340	COX8A	protein_coding	11:63974606-64166106	84.1349	99.7779	91.9564
ENSG00000260032	LINC00657	lincRNA	20:36045621-36050960	92.8769	90.9577	91.9173
ENSG00000134057	CCNB1	protein_coding	5:69167009-69178245	87.6369	96.0906	91.8637
ENSG00000007168	PAFAH1B1	protein_coding	17:2593209-2685615	96.4228	87.2497	91.8363
ENSG00000068697	LAPTM4A	protein_coding	2:20032649-20052028	95.2871	88.162	91.7245
ENSG00000010256	UQCRC1	protein_coding	3:48599001-48610976	82.5275	100.919	91.7233
ENSG00000101856	PGRMC1	protein_coding	X:119236244-119244466	92.5291	90.6357	91.5824
ENSG00000126698	DNAJC8	protein_coding	1:28199455-28233025	96.7246	86.0398	91.3822
ENSG00000136813	KIAA0368	protein_coding	9:111360691-111484745	93.9051	88.4471	91.1761
ENSG00000207496	SNORA7A	snoRNA	3:12796471-12871916	71.6605	110.512	91.0863
ENSG00000104325	DECR1	protein_coding	8:89933335-90052092	87.3861	94.7855	91.0858
ENSG00000124207	CSE1L	protein_coding	20:49046245-49096960	97.1974	84.9518	91.0746
ENSG00000188643	S100A16	protein_coding	1:153606885-153613145	88.7756	93.3252	91.0504
ENSG00000124783	SSR1	protein_coding	6:7268305-7418037	95.0259	86.9585	90.9922
ENSG00000143198	MGST3	protein_coding	1:165630860-165661796	87.7453	94.0644	90.9049
ENSG00000166200	COPS2	protein_coding	15:49106067-49620931	98.6433	82.5445	90.5939
ENSG00000196591	HDAC2	protein_coding	6:113933027-114471705	89.2884	91.7617	90.525
ENSG00000114416	FXR1	protein_coding	3:180602129-180982753	90.0927	90.9096	90.5011
ENSG00000116133	DHCR24	protein_coding	1:54849632-54888850	76.1095	104.723	90.4162
ENSG00000102054	RBBP7	protein_coding	X:16786426-16870414	88.5092	92.2046	90.3569
ENSG00000182149	IST1	protein_coding	16:71845990-71999978	85.4333	95.0291	90.2312
ENSG00000123144	C19orf43	protein_coding	19:12730639-12734775	88.5994	91.75	90.1747
ENSG00000005022	SLC25A5	protein_coding	X:119466033-119471319	87.9298	92.3891	90.1594
ENSG00000052802	MSMO1	protein_coding	4:165327622-165343160	93.6008	86.6741	90.1375
ENSG00000136758	YME1L1	protein_coding	10:27110111-27186924	92.9352	87.1427	90.0389
ENSG00000136930	PSMB7	protein_coding	9:124353465-124415444	89.2362	90.8389	90.0375
ENSG00000116044	NFE2L2	protein_coding	2:177227594-177543836	96.2249	83.8286	90.0267
ENSG00000184117	NIPSNAP1	protein_coding	22:29505878-29581337	73.8146	106.159	89.9868
ENSG00000255248	RP11-166D19.1	sense_overlapping	11:122028354-122116323	89.047	90.7278	89.8874
ENSG00000137876	RSL24D1	protein_coding	15:55180805-55197067	96.9451	82.6038	89.7745
ENSG00000184752	NDUFA12	protein_coding	12:94897054-95003770	91.1579	88.1081	89.633
ENSG00000100764	PSMC1	protein_coding	14:90256494-90332137	97.568	81.6551	89.6115
ENSG00000123983	ACSL3	protein_coding	2:222860933-222944639	95.4478	83.475	89.4614
ENSG00000121579	NAA50	protein_coding	3:113716459-113746300	91.4085	87.471	89.4398
ENSG00000265241	RBM8A	protein_coding	1:145919012-145959106	97.3068	81.4903	89.3986
ENSG00000183648	NDUFB1	protein_coding	14:92116121-92121917	93.6876	84.8117	89.2497
ENSG00000171055	FEZ2	protein_coding	2:36355925-36646087	86.8692	91.4594	89.1643
ENSG00000111642	CHD4	protein_coding	12:6570082-6607476	85.5763	92.7458	89.1611
ENSG00000141030	COPS3	protein_coding	17:17246819-17281293	99.4217	78.7351	89.0784
ENSG00000011304	PTBP1	protein_coding	19:797074-812327	83.2163	94.7698	88.9931
ENSG00000113141	IK	protein_coding	5:140638739-140662479	90.7696	86.9006	88.8351
ENSG00000137710	RDX	protein_coding	11:110174879-110296722	88.6469	88.6615	88.6542
ENSG00000264558	RP11-138C9.1	antisense	17:47649475-47685505	83.4302	93.8384	88.6343
ENSG00000103342	GSPT1	protein_coding	16:11851648-11916082	93.4967	83.7066	88.6017
ENSG00000238531	SNORD105B	snoRNA	19:10106222-10119920	117.702	59.49	88.596
ENSG00000075785	RAB7A	protein_coding	3:128726121-128814796	88.9577	87.9961	88.4769
ENSG00000130770	ATPIF1	protein_coding	1:28236108-28246906	87.6917	89.0198	88.3558
ENSG00000115419	GLS	protein_coding	2:190880796-191020960	87.4905	89.1852	88.3379
ENSG00000105220	GPI	protein_coding	19:34359479-34428273	76.9992	99.5507	88.275
ENSG00000164985	PSIP1	protein_coding	9:15422703-15511019	87.8165	88.6246	88.2206
ENSG00000145362	ANK2	protein_coding	4:112818108-113383740	90.4958	85.9321	88.214
ENSG00000175130	MARCKSL1	protein_coding	1:32333831-32336379	80.9037	95.5054	88.2045
ENSG00000188229	TUBB4B	protein_coding	9:137241212-137247770	77.9977	98.3851	88.1914
ENSG00000088832	FKBP1A	protein_coding	20:1309908-1393172	91.5713	84.7687	88.17
ENSG00000008394	MGST1	protein_coding	12:16347141-16610594	82.8447	93.4659	88.1553
ENSG00000188529	SRSF10	protein_coding	1:23964803-23980927	94.8518	81.3748	88.1133
ENSG00000166483	WEE1	protein_coding	11:9573680-9593457	89.7012	86.4852	88.0932
ENSG00000102316	MAGED2	protein_coding	X:54807598-54816012	80.0479	96.0824	88.0652
ENSG00000111481	COPZ1	protein_coding	12:54230939-54351849	91.6124	84.299	87.9557
ENSG00000082641	NFE2L1	protein_coding	17:48048328-48061487	82.1885	93.6935	87.941
ENSG00000071054	MAP4K4	protein_coding	2:101696849-101894689	88.2695	87.5839	87.9267
ENSG00000114353	GNAI2	protein_coding	3:50226291-50259355	73.7076	101.969	87.8383
ENSG00000087274	ADD1	protein_coding	4:2843856-2930076	81.9258	93.6704	87.7981
ENSG00000072274	TFRC	protein_coding	3:196027182-196082189	96.987	78.2315	87.6093
ENSG00000172053	QARS	protein_coding	3:49095931-49105101	84.5978	90.4245	87.5112
ENSG00000132676	DAP3	protein_coding	1:155609775-155739010	90.4821	84.4654	87.4737
ENSG00000138668	HNRNPD	protein_coding	4:82352497-82384027	98.8044	76.0812	87.4428
ENSG00000110917	MLEC	protein_coding	12:120686868-120701864	86.101	88.7734	87.4372
ENSG00000143569	UBAP2L	protein_coding	1:154206705-154271510	89.2074	85.6238	87.4156
ENSG00000100836	PABPN1	protein_coding	14:23185315-23326185	92.0946	82.6579	87.3762
ENSG00000175792	RUVBL1	protein_coding	3:128051640-128408646	91.0864	83.4671	87.2767
ENSG00000136830	FAM129B	protein_coding	9:127505338-127578989	78.5695	95.8066	87.1881
ENSG00000135018	UBQLN1	protein_coding	9:83659962-83713378	93.7775	80.4271	87.1023
ENSG00000112972	HMGCS1	protein_coding	5:43287600-43313512	89.1357	84.7623	86.949
ENSG00000178741	COX5A	protein_coding	15:74919790-74938168	88.3976	85.4995	86.9485
ENSG00000120802	TMPO	protein_coding	12:98512972-98550379	80.8645	92.9029	86.8837
ENSG00000087502	ERGIC2	protein_coding	12:29149102-29381189	96.6453	76.9986	86.822
ENSG00000107937	GTPBP4	protein_coding	10:971145-1049170	90.5981	83.011	86.8046
ENSG00000238917	SNORD10	snoRNA	17:7561874-7633383	58.9649	114.627	86.796
ENSG00000074696	PTPLAD1	protein_coding	15:65530417-65578352	83.0129	90.5746	86.7938
ENSG00000145912	NHP2	protein_coding	5:178130995-178153967	89.6997	83.8525	86.7761
ENSG00000166508	MCM7	protein_coding	7:100092727-100128498	79.5035	93.9851	86.7443
ENSG00000165678	GHITM	protein_coding	10:84138419-84153555	97.561	75.8098	86.6854
ENSG00000124356	STAMBP	protein_coding	2:73828915-73873659	86.5966	86.6579	86.6273
ENSG00000124575	HIST1H1D	protein_coding	6:26234267-26234933	61.6671	111.162	86.4146
ENSG00000054118	THRAP3	protein_coding	1:36224415-36305357	89.8932	82.7768	86.335
ENSG00000147862	NFIB	protein_coding	9:14081842-14398983	78.8961	93.5504	86.2233
ENSG00000111897	SERINC1	protein_coding	6:122443353-122471822	89.4318	82.9761	86.2039
ENSG00000136628	EPRS	protein_coding	1:219968600-220046658	92.7827	79.4287	86.1057
ENSG00000175216	CKAP5	protein_coding	11:46743047-46846308	81.9981	90.2007	86.0994
ENSG00000100804	PSMB5	protein_coding	14:23016542-23035230	87.2255	84.9718	86.0986
ENSG00000135821	GLUL	protein_coding	1:182381703-182392206	74.8663	97.2728	86.0695
ENSG00000155189	AGPAT5	protein_coding	8:6708356-6759666	93.6942	78.205	85.9496
ENSG00000206597	SNORA57	snoRNA	11:62646847-62673687	45.9812	125.698	85.8396
ENSG00000137801	THBS1	protein_coding	15:39581078-39599466	72.6609	98.9217	85.7913
ENSG00000135677	GNS	protein_coding	12:64713444-64759447	78.0969	93.2567	85.6768
ENSG00000184432	COPB2	protein_coding	3:139005467-139389732	83.1068	88.0263	85.5666
ENSG00000117069	ST6GALNAC5	protein_coding	1:76867440-77065711	86.1094	84.9521	85.5307
ENSG00000142230	SAE1	protein_coding	19:47064186-47210636	84.1828	86.8684	85.5256
ENSG00000159140	SON	protein_coding	21:33503930-33977691	93.7296	77.279	85.5043
ENSG00000078668	VDAC3	protein_coding	8:42391623-42405897	88.0082	82.9448	85.4765
ENSG00000166197	NOLC1	protein_coding	10:102152175-102163871	89.0387	81.7466	85.3927
ENSG00000147684	NDUFB9	protein_coding	8:124488484-124728429	87.4218	83.3059	85.3638
ENSG00000084090	STARD7	protein_coding	2:96184858-96242621	83.8536	86.7024	85.278
ENSG00000197321	SVIL	protein_coding	10:29409401-29736781	96.3423	73.746	85.0442
ENSG00000188343	FAM92A1	protein_coding	8:93213301-93741017	84.1546	85.919	85.0368
ENSG00000178952	TUFM	protein_coding	16:28842410-28846408	77.8852	91.99	84.9376
ENSG00000249784	SCARNA22	scaRNA	4:1871423-1982207	46.6683	123.129	84.8987
ENSG00000137285	TUBB2B	protein_coding	6:3224260-3457022	70.743	99.0475	84.8953
ENSG00000197903	HIST1H2BK	protein_coding	6:27146417-27146798	66.6661	102.97	84.818
ENSG00000135930	EIF4E2	protein_coding	2:232547967-232682781	94.366	74.9652	84.6656
ENSG00000206053	HN1L	protein_coding	16:1612324-1702280	77.7645	91.2398	84.5022
ENSG00000065911	MTHFD2	protein_coding	2:74198561-74393882	87.0052	81.8621	84.4337
ENSG00000105254	TBCB	protein_coding	19:36111201-36125947	80.5999	88.1324	84.3662
ENSG00000105393	BABAM1	protein_coding	19:17231882-17287646	81.6556	87.035	84.3453
ENSG00000049245	VAMP3	protein_coding	1:7771268-7781432	83.1006	85.5723	84.3364
ENSG00000135535	CD164	protein_coding	6:109366513-109382559	92.6675	75.8946	84.281
ENSG00000044574	HSPA5	protein_coding	9:125234852-125241330	98.4149	70.0148	84.2148
ENSG00000120948	TARDBP	protein_coding	1:11012343-11047233	84.3667	83.8199	84.0933
ENSG00000106803	SEC61B	protein_coding	9:99222063-99230615	90.1517	77.9722	84.0619
ENSG00000155506	LARP1	protein_coding	5:154712901-154817607	83.1507	84.9314	84.041
ENSG00000155115	GTF3C6	protein_coding	6:110958559-110967890	91.5349	76.419	83.9769
ENSG00000205323	SARNP	protein_coding	12:55743279-55842966	84.8062	83.1344	83.9703
ENSG00000134352	IL6ST	protein_coding	5:55935094-55994993	90.9961	76.7595	83.8778
ENSG00000084754	HADHA	protein_coding	2:26190634-26290468	79.1847	88.3907	83.7877
ENSG00000139289	PHLDA1	protein_coding	12:76025446-76033932	77.4902	89.8551	83.6727
ENSG00000172020	GAP43	protein_coding	3:115623323-115721490	83.7072	83.6181	83.6626
ENSG00000035928	RFC1	protein_coding	4:39287455-39366375	88.8739	78.336	83.605
ENSG00000156642	NPTN	protein_coding	15:73443157-73634134	84.7386	82.2192	83.4789
ENSG00000116171	SCP2	protein_coding	1:52927228-53051703	79.3321	87.5865	83.4593
ENSG00000087365	SF3B2	protein_coding	11:66050728-66069619	79.4065	87.0753	83.2409
ENSG00000062485	CS	protein_coding	12:56271698-56334053	81.1772	84.9193	83.0482
ENSG00000136536	MARCH7	protein_coding	2:159712456-159904749	93.0064	72.9833	82.9948
ENSG00000204394	VARS	protein_coding	6:31777517-31795953	83.6841	82.2701	82.9771
ENSG00000170248	PDCD6IP	protein_coding	3:33798351-33869707	86.3983	79.2659	82.8321
ENSG00000136240	KDELR2	protein_coding	7:6409125-6484242	77.6611	87.9447	82.8029
ENSG00000107863	ARHGAP21	protein_coding	10:24583608-24723668	80.3295	85.0701	82.6998
ENSG00000136888	ATP6V1G1	protein_coding	9:114587745-114598373	87.5357	77.5891	82.5624
ENSG00000124762	CDKN1A	protein_coding	6:36676459-36687339	78.3186	86.7727	82.5456
ENSG00000111530	CAND1	protein_coding	12:67269280-67319951	84.9698	80.0268	82.4983
ENSG00000235162	C12orf75	protein_coding	12:105173295-105396097	63.2259	101.737	82.4814
ENSG00000153037	SRP19	protein_coding	5:112707497-112922539	92.4698	72.365	82.4174
ENSG00000204435	CSNK2B	protein_coding	6:31661228-31673776	80.0542	84.6751	82.3646
ENSG00000168288	MMADHC	protein_coding	2:149569633-149859191	91.1253	73.5984	82.3619
ENSG00000153944	MSI2	protein_coding	17:57255850-57684685	86.7978	77.8731	82.3354
ENSG00000257727	CNPY2	protein_coding	12:56271698-56334053	83.3104	81.3142	82.3123
ENSG00000134884	ARGLU1	protein_coding	13:106541672-106568164	83.9826	80.4843	82.2335
ENSG00000115694	STK25	protein_coding	2:241356242-241509730	74.8092	89.4411	82.1252
ENSG00000167315	ACAA2	protein_coding	18:49782166-50195093	86.8556	77.3929	82.1242
ENSG00000161714	PLCD3	protein_coding	17:45023339-45144181	51.1225	112.963	82.0427
ENSG00000072110	ACTN1	protein_coding	14:68874142-68979440	66.7392	97.2693	82.0042
ENSG00000123131	PRDX4	protein_coding	X:23664261-23686399	89.3403	74.5969	81.9686
ENSG00000164929	BAALC	protein_coding	8:103121031-103332866	83.0336	80.7845	81.9091
ENSG00000149485	FADS1	protein_coding	11:61680432-61867354	74.3705	89.1596	81.7651
ENSG00000119326	CTNNAL1	protein_coding	9:108934180-109013529	90.8959	72.5018	81.6988
ENSG00000072042	RDH11	protein_coding	14:67619797-67695814	86.7437	76.6446	81.6942
ENSG00000176014	TUBB6	protein_coding	18:12307668-12377314	77.9978	85.3062	81.652
ENSG00000111011	RSRC2	protein_coding	12:122503457-122527000	92.9053	69.9284	81.4168
ENSG00000056097	ZFR	protein_coding	5:32354349-32444761	86.2775	76.4851	81.3813
ENSG00000107581	EIF3A	protein_coding	10:119029715-119080823	83.349	79.3996	81.3743
ENSG00000198721	ECI2	protein_coding	6:4021266-4157385	77.8955	84.848	81.3717
ENSG00000166913	YWHAB	protein_coding	20:44885675-44908532	83.7697	78.8177	81.2937
ENSG00000115306	SPTBN1	protein_coding	2:54456284-54671445	78.7175	83.8396	81.2785
ENSG00000104695	PPP2CB	protein_coding	8:30774456-30814314	87.9638	74.5836	81.2737
ENSG00000106591	MRPL32	protein_coding	7:42908725-42948958	91.9807	70.5443	81.2625
ENSG00000163463	KRTCAP2	protein_coding	1:155169407-155192916	84.9861	77.1844	81.0853
ENSG00000135506	OS9	protein_coding	12:57693954-57721557	74.8094	87.29	81.0497
ENSG00000149480	MTA2	protein_coding	11:62593213-62601840	84.4786	77.4691	80.9738
ENSG00000108883	EFTUD2	protein_coding	17:44846352-44916937	83.2167	78.6002	80.9085
ENSG00000124181	PLCG1	protein_coding	20:41028817-41317672	71.7104	90.036	80.8732
ENSG00000164054	SHISA5	protein_coding	3:48467797-48504826	73.2581	88.3284	80.7933
ENSG00000126602	TRAP1	protein_coding	16:3611727-3717597	75.0464	86.291	80.6687
ENSG00000196914	ARHGEF12	protein_coding	11:120336913-120489936	83.6256	77.6066	80.6161
ENSG00000155380	SLC16A1	protein_coding	1:112911846-112999496	91.6858	69.5014	80.5936
ENSG00000162704	ARPC5	protein_coding	1:183620845-183635757	78.0887	83.0902	80.5894
ENSG00000114062	UBE3A	protein_coding	15:24823646-25439028	85.4878	75.6183	80.553
ENSG00000101266	CSNK2A1	protein_coding	20:473590-543821	86.0908	75.0057	80.5482
ENSG00000137409	MTCH1	protein_coding	6:36968140-36986298	70.6363	90.3236	80.48
ENSG00000110367	DDX6	protein_coding	11:118704606-118791149	84.768	76.1843	80.4761
ENSG00000073792	IGF2BP2	protein_coding	3:185643738-185825056	86.4897	74.1858	80.3377
ENSG00000115875	SRSF7	protein_coding	2:38743598-38751494	86.2152	74.4378	80.3265
ENSG00000204381	LAYN	protein_coding	11:111540279-111561745	66.8414	93.3436	80.0925
ENSG00000164062	APEH	protein_coding	3:49674001-49723951	74.1846	85.8269	80.0058
ENSG00000182512	GLRX5	protein_coding	14:95532296-95544724	78.7701	81.2143	79.9922
ENSG00000277775	HIST1H3F	protein_coding	6:26250194-26250605	66.7747	93.1568	79.9657
ENSG00000196866	HIST1H2AD	protein_coding	6:26198850-26199243	70.3312	89.5138	79.9225
ENSG00000115241	PPM1G	protein_coding	2:27381193-27409687	75.9217	83.855	79.8884
ENSG00000214548	MEG3	lincRNA	14:100779409-100861031	62.258	97.4223	79.8402
ENSG00000125971	DYNLRB1	protein_coding	20:34516408-34540958	70.4964	89.1167	79.8065
ENSG00000154518	ATP5G3	protein_coding	2:175176257-175184607	79.3573	80.068	79.7126
ENSG00000079332	SAR1A	protein_coding	10:70147288-70170523	79.528	79.8827	79.7054
ENSG00000100138	NHP2L1	protein_coding	22:41673929-41698136	76.1753	83.022	79.5986
ENSG00000131747	TOP2A	protein_coding	17:40388515-40417950	73.6101	85.5617	79.5859
ENSG00000188739	RBM34	protein_coding	1:235131182-235344532	86.2079	72.664	79.4359
ENSG00000055044	NOP58	protein_coding	2:202265715-202303666	95.1155	63.6643	79.3899
ENSG00000218336	TENM3	protein_coding	4:181874437-182803024	76.2401	82.3713	79.3057
ENSG00000165916	PSMC3	protein_coding	11:47418768-47426473	75.2848	83.2543	79.2696
ENSG00000065548	ZC3H15	protein_coding	2:186486155-186509363	88.6991	69.5653	79.1322
ENSG00000170906	NDUFA3	protein_coding	19:54102727-54131719	64.2412	93.8363	79.0387
ENSG00000154582	TCEB1	protein_coding	8:73939168-73972287	82.9343	75.0229	78.9786
ENSG00000010404	IDS	protein_coding	X:149476989-149550510	78.7722	79.0676	78.9199
ENSG00000017483	SLC38A5	protein_coding	X:48458536-48470256	75.7594	81.9575	78.8585
ENSG00000145216	FIP1L1	protein_coding	4:53377642-54298247	85.6477	72.0371	78.8424
ENSG00000130816	DNMT1	protein_coding	19:10133344-10231286	71.7549	85.7963	78.7756
ENSG00000105323	HNRNPUL1	protein_coding	19:41262495-41440717	71.2579	85.9134	78.5857
ENSG00000159199	ATP5G1	protein_coding	17:48874859-48929056	82.3394	74.7936	78.5665
ENSG00000130147	SH3BP4	protein_coding	2:234951972-235055714	67.1361	89.9718	78.554
ENSG00000172775	FAM192A	protein_coding	16:57152465-57186116	78.8876	78.178	78.5328
ENSG00000131508	UBE2D2	protein_coding	5:139526430-139628433	79.2532	77.5833	78.4183
ENSG00000119487	MAPKAP1	protein_coding	9:125437392-125707234	77.7713	79.0563	78.4138
ENSG00000158710	TAGLN2	protein_coding	1:159918106-159925732	72.2067	84.12	78.1634
ENSG00000204387	C6orf48	protein_coding	6:31834607-31839766	82.4405	73.611	78.0258
ENSG00000140307	GTF2A2	protein_coding	15:59594874-59689534	84.1751	71.8656	78.0204
ENSG00000090060	PAPOLA	protein_coding	14:96500809-96567111	79.744	76.2939	78.0189
ENSG00000167461	RAB8A	protein_coding	19:16111628-16158575	80.2311	75.7305	77.9808
ENSG00000111907	TPD52L1	protein_coding	6:125119048-125302078	64.1809	91.6009	77.8909
ENSG00000166136	NDUFB8	protein_coding	10:100486641-100559998	76.273	79.3051	77.7891
ENSG00000164934	DCAF13	protein_coding	8:103398634-103443453	88.9362	66.4412	77.6887
ENSG00000276161	SNORA43	snoRNA	9:136712569-136728184	56.0287	99.2331	77.6309
ENSG00000124570	SERPINB6	protein_coding	6:2948158-2972165	69.6888	85.547	77.6179
ENSG00000054116	TRAPPC3	protein_coding	1:36136569-36180849	80.2276	74.8926	77.5601
ENSG00000103275	UBE2I	protein_coding	16:1305546-1327018	76.232	78.879	77.5555
ENSG00000163636	PSMD6	protein_coding	3:64004021-64024010	84.5131	70.5568	77.5349
ENSG00000167325	RRM1	protein_coding	11:4094706-4138876	70.3233	84.6371	77.4802
ENSG00000238795	SCARNA12	snoRNA	12:6964948-6970825	64.8566	90.09	77.4733
ENSG00000111615	KRR1	protein_coding	12:75480679-75511636	85.465	69.343	77.404
ENSG00000006744	ELAC2	protein_coding	17:12992390-13018187	77.7746	77.0194	77.397
ENSG00000136521	NDUFB5	protein_coding	3:179604689-179627647	83.7313	71.05	77.3906
ENSG00000132780	NASP	protein_coding	1:45583845-45618904	73.5788	81.1647	77.3717
ENSG00000078674	PCM1	protein_coding	8:17922839-18029944	84.0372	69.6992	76.8682
ENSG00000173726	TOMM20	protein_coding	1:235109335-235128936	79.5973	74.0568	76.827
ENSG00000163714	U2SURP	protein_coding	3:142949163-143060546	83.2049	70.1547	76.6798
ENSG00000103202	NME4	protein_coding	16:396724-412487	58.3368	94.8994	76.6181
ENSG00000106245	BUD31	protein_coding	7:99325897-99466331	83.3785	69.8404	76.6095
ENSG00000166734	CASC4	protein_coding	15:44288728-44427144	78.4945	74.572	76.5333
ENSG00000187555	USP7	protein_coding	16:8892093-8966990	84.0774	68.7938	76.4356
ENSG00000119013	NDUFB3	protein_coding	2:200908972-201085750	79.2624	73.4952	76.3788
ENSG00000214078	CPNE1	protein_coding	20:35626030-35700984	74.6793	77.991	76.3351
ENSG00000167005	NUDT21	protein_coding	16:56429132-56520283	75.0444	77.4703	76.2574
ENSG00000132716	DCAF8	protein_coding	1:160215714-160286348	83.7503	68.7617	76.256
ENSG00000082212	ME2	protein_coding	18:50879048-50954257	86.5452	65.7958	76.1705
ENSG00000206602	SNORD58A	snoRNA	18:49477249-49492565	126.199	26.1255	76.1623
ENSG00000241553	ARPC4	protein_coding	3:9749943-9855138	74.9649	77.1276	76.0463
ENSG00000101294	HM13	protein_coding	20:31514427-31577923	79.5579	72.4554	76.0067
ENSG00000171208	NETO2	protein_coding	16:47077702-47143997	79.6969	72.0752	75.886
ENSG00000065154	OAT	protein_coding	10:124397302-124418976	77.8733	73.8914	75.8824
ENSG00000100823	APEX1	protein_coding	14:20455190-20461612	81.7004	69.9381	75.8193
ENSG00000197451	HNRNPAB	protein_coding	5:178204506-178232791	74.1973	77.426	75.8117
ENSG00000036257	CUL3	protein_coding	2:224464681-224585397	81.726	69.5134	75.6197
ENSG00000079819	EPB41L2	protein_coding	6:130839346-131063322	70.4169	80.6462	75.5315
ENSG00000110717	NDUFS8	protein_coding	11:68030616-68036644	65.6464	85.2691	75.4578
ENSG00000013364	MVP	protein_coding	16:29806105-29848039	64.6289	86.0419	75.3354
ENSG00000173692	PSMD1	protein_coding	2:231056863-231172827	80.1613	70.4881	75.3247
ENSG00000064666	CNN2	protein_coding	19:1026580-1039068	57.5829	93.0211	75.302
ENSG00000163634	THOC7	protein_coding	3:63742292-63863903	78.7758	71.7863	75.281
ENSG00000100813	ACIN1	protein_coding	14:23058563-23100462	75.2751	75.2696	75.2723
ENSG00000204843	DCTN1	protein_coding	2:74198561-74393882	73.8653	76.6684	75.2669
ENSG00000153310	FAM49B	protein_coding	8:129832300-130017129	75.9249	74.5938	75.2593
ENSG00000198931	APRT	protein_coding	16:88809338-88811944	76.2796	74.161	75.2203
ENSG00000222345	SNORD19	snoRNA	3:52495337-52770949	125.799	24.5366	75.1678
ENSG00000125977	EIF2S2	protein_coding	20:33983051-34112332	80.5301	69.7789	75.1545
ENSG00000166086	JAM3	protein_coding	11:134068924-134247792	72.147	78.0808	75.1139
ENSG00000131238	PPT1	protein_coding	1:40072704-40097703	77.3998	72.6188	75.0093
ENSG00000124635	HIST1H2BJ	protein_coding	6:27125896-27132750	61.4321	88.535	74.9835
ENSG00000003756	RBM5	protein_coding	3:49940006-50189075	78.5364	71.1413	74.8389
ENSG00000226950	DANCR	processed_transcript	4:52712403-52720831	76.4455	73.1247	74.7851
ENSG00000136193	SCRN1	protein_coding	7:29920102-30026684	72.5593	76.9385	74.7489
ENSG00000129636	ITFG1	protein_coding	16:47144322-47701523	83.1165	66.0502	74.5833
ENSG00000075420	FNDC3B	protein_coding	3:172039627-172401665	71.3093	77.8312	74.5702
ENSG00000105974	CAV1	protein_coding	7:116524784-116561184	79.9108	68.9936	74.4522
ENSG00000136504	KAT7	protein_coding	17:49700942-49836454	79.0153	69.8563	74.4358
ENSG00000109099	PMP22	protein_coding	17:15229776-15265707	79.2003	69.6417	74.421
ENSG00000075213	SEMA3A	protein_coding	7:83955776-84492724	78.4654	70.2509	74.3581
ENSG00000104388	RAB2A	protein_coding	8:60516856-60623627	76.3252	72.3749	74.35
ENSG00000126214	KLC1	protein_coding	14:103553420-103715504	75.1546	73.5087	74.3316
ENSG00000104131	EIF3J	protein_coding	15:44537056-44663678	83.1075	65.4556	74.2816
ENSG00000068745	IP6K2	protein_coding	3:48688002-48740353	76.0151	72.5154	74.2653
ENSG00000128463	EMC4	protein_coding	15:34224998-34338060	80.3479	68.0612	74.2045
ENSG00000198887	SMC5	protein_coding	9:70258961-70354888	74.2531	73.9833	74.1182
ENSG00000266412	NCOA4	protein_coding	10:46005087-46030714	78.6808	69.4719	74.0764
ENSG00000118564	FBXL5	protein_coding	4:15604538-15738313	70.5975	77.4938	74.0456
ENSG00000143727	ACP1	protein_coding	2:217729-278283	77.3086	70.5848	73.9467
ENSG00000174780	SRP72	protein_coding	4:56466914-56503680	77.1228	70.7129	73.9179
ENSG00000143183	TMCO1	protein_coding	1:165724292-165911618	79.7101	68.0296	73.8698
ENSG00000158406	HIST1H4H	protein_coding	6:26285112-26285509	65.0898	82.606	73.8479
ENSG00000146223	RPL7L1	protein_coding	6:42879617-42889925	75.8312	71.6387	73.7349
ENSG00000168894	RNF181	protein_coding	2:85595724-85598171	70.4192	77.0246	73.7219
ENSG00000239900	ADSL	protein_coding	22:40346499-40636702	76.1455	71.2903	73.7179
ENSG00000159200	RCAN1	protein_coding	21:34513141-34615142	82.1579	64.8405	73.4992
ENSG00000011426	ANLN	protein_coding	7:36324220-36453791	67.3709	79.5963	73.4836
ENSG00000274750	HIST1H3E	protein_coding	6:26225154-26225565	60.8815	86.0589	73.4702
ENSG00000168610	STAT3	protein_coding	17:42313323-42388568	66.3962	80.5427	73.4694
ENSG00000245910	SNHG6	processed_transcript	8:66870748-66926398	80.7471	66.1334	73.4402
ENSG00000113161	HMGCR	protein_coding	5:75320154-75362104	77.8032	68.9793	73.3912
ENSG00000117448	AKR1A1	protein_coding	1:45550542-45570049	66.431	80.2646	73.3478
ENSG00000151239	TWF1	protein_coding	12:43793722-43806375	77.9459	68.6202	73.2831
ENSG00000112996	MRPS30	protein_coding	5:44808924-44820428	80.6445	65.7905	73.2175
ENSG00000137331	IER3	protein_coding	6:30742928-30744554	63.112	82.7839	72.948
ENSG00000101132	PFDN4	protein_coding	20:54207846-54228052	80.9526	64.94	72.9463
ENSG00000172037	LAMB2	protein_coding	3:49121113-49133118	62.8269	82.9181	72.8725
ENSG00000161526	SAP30BP	protein_coding	17:75588057-75708062	70.4632	74.9471	72.7052
ENSG00000106628	POLD2	protein_coding	7:44114680-44124358	68.8584	76.478	72.6682
ENSG00000139737	SLAIN1	protein_coding	13:77697853-77764242	72.632	72.6483	72.6402
ENSG00000130520	LSM4	protein_coding	19:18306229-18323274	65.9349	79.1239	72.5294
ENSG00000047849	MAP4	protein_coding	3:47850689-48089272	65.7491	79.301	72.525
ENSG00000177731	FLII	protein_coding	17:18225586-18258916	66.8519	78.09	72.471
ENSG00000143774	GUK1	protein_coding	1:228139961-228148984	68.0404	76.8864	72.4634
ENSG00000106554	CHCHD3	protein_coding	7:132784867-133082088	76.4695	68.4164	72.4429
ENSG00000205937	RNPS1	protein_coding	16:2253115-2273418	70.8116	73.9579	72.3847
ENSG00000160131	VMA21	protein_coding	X:151396514-151409364	74.4251	70.2902	72.3577
ENSG00000038382	TRIO	protein_coding	5:14143701-14532128	74.256	70.2117	72.2338
ENSG00000124172	ATP5E	protein_coding	20:59019253-59032382	67.5849	76.8495	72.2172
ENSG00000185721	DRG1	protein_coding	22:31399522-31662432	78.7742	65.6522	72.2132
ENSG00000061676	NCKAP1	protein_coding	2:182909114-183038858	73.9587	70.4626	72.2106
ENSG00000110958	PTGES3	protein_coding	12:56663340-56688408	76.9628	67.0294	71.9961
ENSG00000095139	ARCN1	protein_coding	11:118436489-118603033	71.9341	72.0133	71.9737
ENSG00000089063	TMEM230	protein_coding	20:5068231-5113103	71.8747	72.0559	71.9653
ENSG00000133657	ATP13A3	protein_coding	3:194402671-194518279	78.9254	64.8366	71.881
ENSG00000100852	ARHGAP5	protein_coding	14:32074945-32159728	78.0502	65.7095	71.8799
ENSG00000100528	CNIH1	protein_coding	14:54423559-54441431	69.8623	73.7915	71.8269
ENSG00000196141	SPATS2L	protein_coding	2:200305880-200482263	63.3473	80.1538	71.7506
ENSG00000124942	AHNAK	protein_coding	11:62433541-62556235	72.3502	71.1414	71.7458
ENSG00000100934	SEC23A	protein_coding	14:39031918-39109646	65.038	78.3916	71.7148
ENSG00000103194	USP10	protein_coding	16:84699977-84779922	74.1213	69.143	71.6321
ENSG00000006327	TNFRSF12A	protein_coding	16:3014711-3022383	82.1443	60.7169	71.4306
ENSG00000204463	BAG6	protein_coding	6:31639027-31658210	66.9424	75.7962	71.3693
ENSG00000177469	PTRF	protein_coding	17:42402451-42423517	56.6116	86.0252	71.3184
ENSG00000109846	CRYAB	protein_coding	11:111908564-111926872	29.3412	113.292	71.3166
ENSG00000278677	HIST1H2AM	protein_coding	6:27890381-27893149	55.7553	86.7179	71.2366
ENSG00000072364	AFF4	protein_coding	5:132875378-132963634	77.5107	64.9536	71.2321
ENSG00000110075	PPP6R3	protein_coding	11:68460730-68616711	75.3982	67.0522	71.2252
ENSG00000184076	UQCR10	protein_coding	22:29767368-29770413	68.901	73.4812	71.1911
ENSG00000104549	SQLE	protein_coding	8:124998496-125022283	74.8226	67.5367	71.1796
ENSG00000200913	SNORD46	snoRNA	1:44739817-44778779	70.9937	70.9693	70.9815
ENSG00000050130	JKAMP	protein_coding	14:59429021-59576831	77.7808	64.1319	70.9564
ENSG00000100554	ATP6V1D	protein_coding	14:67241108-67386516	72.866	68.9977	70.9318
ENSG00000175387	SMAD2	protein_coding	18:47808956-47931146	69.8684	71.9748	70.9216
ENSG00000039123	SKIV2L2	protein_coding	5:55307759-55535050	78.355	63.4019	70.8785
ENSG00000233276	GPX1	protein_coding	3:49357175-49358600	64.7228	76.9682	70.8455
ENSG00000138442	WDR12	protein_coding	2:202874781-203014798	81.1467	60.4473	70.797
ENSG00000143436	MRPL9	protein_coding	1:151755540-151794402	75.0023	66.391	70.6967
ENSG00000078018	MAP2	protein_coding	2:209424057-209734118	73.049	68.2145	70.6318
ENSG00000143418	CERS2	protein_coding	1:150926262-150975534	68.744	72.47	70.607
ENSG00000168958	MFF	protein_coding	2:227164564-227357836	72.1201	69.0806	70.6003
ENSG00000134697	GNL2	protein_coding	1:37556918-37595935	77.3968	63.689	70.5429
ENSG00000090520	DNAJB11	protein_coding	3:186538440-186597203	72.8822	68.0851	70.4836
ENSG00000104852	SNRNP70	protein_coding	19:49085418-49108605	67.8234	73.0483	70.4359
ENSG00000153922	CHD1	protein_coding	5:98853984-98928957	77.7653	63.0334	70.3993
ENSG00000169764	UGP2	protein_coding	2:63840939-63891562	75.7623	64.9591	70.3607
ENSG00000090863	GLG1	protein_coding	16:74451957-74607114	66.8795	73.8326	70.356
ENSG00000278615	C11orf48	protein_coding	11:62646847-62673687	73.9606	66.5868	70.2737
ENSG00000138069	RAB1A	protein_coding	2:65056365-65130106	74.3653	66.1241	70.2447
ENSG00000136108	CKAP2	protein_coding	13:52455428-52476628	72.2217	68.1382	70.1799
ENSG00000196465	MYL6B	protein_coding	12:56150795-56190284	58.885	81.4001	70.1425
ENSG00000033178	UBA6	protein_coding	4:67612651-67701179	73.1728	66.9445	70.0587
ENSG00000144746	ARL6IP5	protein_coding	3:69084943-69106066	72.3292	67.714	70.0216
ENSG00000108848	LUC7L3	protein_coding	17:50719543-50756213	71.6838	68.3543	70.019
ENSG00000199631	SNORD33	snoRNA	19:49446297-49492308	89.69	50.2497	69.9698
ENSG00000146701	MDH2	protein_coding	7:76048050-76067508	63.0034	76.8853	69.9444
ENSG00000128656	CHN1	protein_coding	2:174799362-175005369	64.5705	75.3124	69.9415
ENSG00000164754	RAD21	protein_coding	8:116642129-116876868	69.8058	70.0714	69.9386
ENSG00000201675	SNORD32A	snoRNA	19:49446297-49492308	114.608	25.0713	69.8397
ENSG00000051108	HERPUD1	protein_coding	16:56932047-56944863	74.0289	65.6268	69.8278
ENSG00000113048	MRPS27	protein_coding	5:72219408-72360225	70.083	69.4562	69.7696
ENSG00000049656	CLPTM1L	protein_coding	5:1317743-1345099	68.8088	70.6118	69.7103
ENSG00000147853	AK3	protein_coding	9:4709558-4742043	65.5038	73.8568	69.6803
ENSG00000155511	GRIA1	protein_coding	5:153489614-153813869	66.4497	72.7589	69.6043
ENSG00000005893	LAMP2	protein_coding	X:120427826-120469365	72.2329	66.854	69.5435
ENSG00000108039	XPNPEP1	protein_coding	10:109864765-109923553	64.2406	74.6265	69.4335
ENSG00000181350	LRRC75A	protein_coding	17:16438821-16492153	66.6023	72.1882	69.3953
ENSG00000074695	LMAN1	protein_coding	18:59327822-59359962	72.3968	66.3732	69.385
ENSG00000105583	WDR83OS	protein_coding	19:12643274-12681902	63.3526	75.3378	69.3452
ENSG00000007202	KIAA0100	protein_coding	17:28455751-28645454	68.8667	69.72	69.2934
ENSG00000108582	CPD	protein_coding	17:30378904-30469989	74.8324	63.6737	69.2531
ENSG00000108588	CCDC47	protein_coding	17:63702831-63819317	75.785	62.7156	69.2503
ENSG00000102804	TSC22D1	protein_coding	13:44432142-44580432	65.3632	73.0761	69.2197
ENSG00000198677	TTC37	protein_coding	5:95463894-95555007	72.3815	65.8567	69.1191
ENSG00000139970	RTN1	protein_coding	14:59595975-59870966	70.5939	67.5556	69.0747
ENSG00000159131	GART	protein_coding	21:33503930-33977691	69.1538	68.9678	69.0608
ENSG00000184575	XPOT	protein_coding	12:64404349-64451127	72.8202	65.082	68.9511
ENSG00000003436	TFPI	protein_coding	2:187001875-187565760	77.5067	60.1199	68.8133
ENSG00000137312	FLOT1	protein_coding	6:30727708-30742733	60.472	77.1	68.786
ENSG00000146278	PNRC1	protein_coding	6:89080750-89085160	70.8433	66.6922	68.7678
ENSG00000123975	CKS2	protein_coding	9:89311197-89316703	67.4553	69.9837	68.7195
ENSG00000179195	ZNF664	protein_coding	12:123762187-124316024	70.2943	67.0981	68.6962
ENSG00000104765	BNIP3L	protein_coding	8:26379258-26514092	65.8778	71.4254	68.6516
ENSG00000212452	SNORD69	snoRNA	3:52495337-52770949	115.286	21.7979	68.5419
ENSG00000105401	CDC37	protein_coding	19:10391133-10469631	61.8482	75.0792	68.4637
