# Supplementary material for: Noncoding RNA in the transcriptional landscape of human neural progenitor cell differentiation
Source: Front Neurosci. 2015 Oct 23;9:392. doi: 10.3389/fnins.2015.00392 (PMC4615820; doi:10.3389/fnins.2015.00392)
Supplement: Supplementary file 5 [file Table5.XLSX]

## Sheet: q<0.05
Supplementary Table 5: Characteristics of differentially expressed genes. Abbreviation: DE, differentially expressed. *refers to the 72 h collection time-point; differential expression defined as q <0.05.
Cell Line	Number DE genes	Number Protein Coding	Number Protein Coding Downregulated	Number Protein Coding Upregulated	Number Noncoding RNA	Number Noncoding RNA Downregulated	Number Noncoding RNA Upregulated
SK-N-SH	222	212 (95.5%)	107 (52.7%)	105 (47.3%)	10 (4.5%)	4 (40%)	6 (60%)
ReNcell CX	19	19 (100%)	5 (26.3%)	14 (73.7%)	0 (0%)	0 (0%)	0 (0%)

## Sheet: p<0.05
Supplementary Table 5: Characteristics of differentially expressed genes. Abbreviation: DE, differentially expressed. *refers to the 72 h collection time-point; differential expression defined as p <0.05.
Cell Line	Number DE genes	Number Protein Coding	Number Protein Coding Downregulated	Number Protein Coding Upregulated	Number Noncoding RNA	Number Noncoding RNA Downregulated	Number Noncoding RNA Upregulated
SK-N-SH	1284	1137 (88.6%)	590 (51.9%)	547 (48.1%)	147 (11.4%)	37 (25.2%)	110 (74.8%)
ReNcell CX	534	514 (96.2%)	103 (20%)	411 (80%)	20 (3.8%)	11 (55%)	9 (45%)
