# Supplementary material for: Noncoding RNA in the transcriptional landscape of human neural progenitor cell differentiation
Source: Front Neurosci. 2015 Oct 23;9:392. doi: 10.3389/fnins.2015.00392 (PMC4615820; doi:10.3389/fnins.2015.00392)
Supplement: Supplementary file 6 [file Table6.XLSX]

## Sheet: SK-N-SH
Supplementary Table 6: List of differentially expressed genes
gene_id	gene	gene type	locus	SK24HR	SK72HR	log2(fold_change)	test_stat	p_value	q_value	WHICH CELLS	DIRECTION
ENSG00000169429	CXCL8	protein_coding	4:73740505-73743716	55.0746	3.15058	-4.1277	-2.80344	5e-05	0.00607461	SK-N-SH
ENSG00000100867	DHRS2	protein_coding	14:23630114-23645639	5.62076	0.427005	-3.71844	-2.08602	5e-05	0.00607461	BOTH	SAME
ENSG00000056558	TRAF1	protein_coding	9:120902392-120929173	2.2403	0.175392	-3.67504	-2.6676	5e-05	0.00607461	SK-N-SH
ENSG00000095752	IL11	protein_coding	19:55364388-55370463	9.1518	0.789057	-3.53585	-2.08741	5e-05	0.00607461	SK-N-SH
ENSG00000118503	TNFAIP3	protein_coding	6:137823672-137883312	2.15566	0.221348	-3.28374	-0.897997	5e-05	0.00607461	BOTH	SAME
ENSG00000106366	SERPINE1	protein_coding	7:101127088-101139266	542.238	61.0964	-3.14977	-3.53506	5e-05	0.00607461	SK-N-SH
ENSG00000149968	MMP3	protein_coding	11:102746967-102843803	94.5091	11.0086	-3.10182	-1.64833	5e-05	0.00607461	SK-N-SH
ENSG00000023445	BIRC3	protein_coding	11:102317449-102339403	8.24211	1.06026	-2.95859	-1.90135	5e-05	0.00607461	BOTH	SAME
ENSG00000140961	OSGIN1	protein_coding	16:83899125-83966332	2.0078	0.2828	-2.82776	-0.514245	5e-05	0.00607461	SK-N-SH
ENSG00000100292	HMOX1	protein_coding	22:35380360-35394214	5.54379	0.813222	-2.76915	-1.30271	5e-05	0.00607461	BOTH	SAME
ENSG00000168685	IL7R	protein_coding	5:35852694-35879603	2.02438	0.324808	-2.63982	-0.848794	5e-05	0.00607461	SK-N-SH
ENSG00000138356	AOX1	protein_coding	2:200585867-200677064	3.96807	0.656092	-2.59647	-1.03535	5e-05	0.00607461	SK-N-SH
ENSG00000205336	GPR56	protein_coding	16:57610651-57665580	2.92812	0.509003	-2.52423	-0.371629	5e-05	0.00607461	BOTH	OPPOSITE
ENSG00000164283	ESM1	protein_coding	5:54977863-55042844	9.46208	1.68348	-2.49071	-1.91057	5e-05	0.00607461	SK-N-SH
ENSG00000082126	MPP4	protein_coding	2:201644869-201698694	9.08373	1.69303	-2.42368	-1.7696	5e-05	0.00607461	SK-N-SH
ENSG00000164619	BMPER	protein_coding	7:33904910-34155872	6.69452	1.36666	-2.29233	-1.21008	5e-05	0.00607461	SK-N-SH
ENSG00000204767	FAM196B	protein_coding	5:169637246-170083382	4.17007	0.858372	-2.2804	-1.16295	5e-05	0.00607461	SK-N-SH
ENSG00000128591	FLNC	protein_coding	7:128830376-128910719	23.9791	4.94591	-2.27747	-2.01439	5e-05	0.00607461	SK-N-SH
ENSG00000175592	FOSL1	protein_coding	11:65892048-65900573	11.3853	2.3656	-2.26689	-1.86961	5e-05	0.00607461	SK-N-SH
ENSG00000134516	DOCK2	protein_coding	5:169637246-170083382	2.21187	0.467331	-2.24275	-0.589663	5e-05	0.00607461	SK-N-SH
ENSG00000134817	APLNR	protein_coding	11:57233576-57237314	1.51782	0.3209	-2.24181	-1.37937	5e-05	0.00607461	SK-N-SH
ENSG00000160712	IL6R	protein_coding	1:154402327-154469450	1.14348	0.243691	-2.23031	-0.651291	5e-05	0.00607461	SK-N-SH
ENSG00000134363	FST	protein_coding	5:53480408-53487134	141.946	30.6633	-2.21075	-1.83792	5e-05	0.00607461	SK-N-SH
ENSG00000115648	MLPH	protein_coding	2:237485427-237555318	26.913	6.08119	-2.14587	-1.69027	5e-05	0.00607461	SK-N-SH
ENSG00000113070	HBEGF	protein_coding	5:140332842-140346631	14.023	3.20177	-2.13085	-1.84294	5e-05	0.00607461	BOTH	SAME
ENSG00000168404	MLKL	protein_coding	16:74671854-74700960	3.59984	0.84901	-2.08408	-1.23557	5e-05	0.00607461	SK-N-SH
ENSG00000203805	PPAPDC1A	protein_coding	10:120456953-120589855	12.1675	2.90919	-2.06435	-1.68148	5e-05	0.00607461	SK-N-SH
ENSG00000006327	TNFRSF12A	protein_coding	16:3014711-3022383	80.0346	19.3824	-2.04587	-2.02943	5e-05	0.00607461	SK-N-SH
ENSG00000162746	FCRLB	protein_coding	1:161721562-161728143	1.14691	0.278827	-2.04031	-1.02271	5e-05	0.00607461	SK-N-SH
ENSG00000188522	FAM83G	protein_coding	17:18950344-19047637	4.11225	1.03254	-1.99373	-1.59232	5e-05	0.00607461	SK-N-SH
ENSG00000183696	UPP1	protein_coding	7:48088627-48108733	9.81085	2.48553	-1.98082	-1.67712	5e-05	0.00607461	SK-N-SH
ENSG00000120217	CD274	protein_coding	9:5450502-5470566	9.92596	2.53819	-1.96741	-1.28674	5e-05	0.00607461	SK-N-SH
ENSG00000163545	NUAK2	protein_coding	1:205302058-205321755	1.3753	0.357398	-1.94414	-1.42396	5e-05	0.00607461	BOTH	OPPOSITE
ENSG00000011422	PLAUR	protein_coding	19:43646094-43670547	32.1625	8.41235	-1.9348	-1.85415	5e-05	0.00607461	SK-N-SH
ENSG00000169760	NLGN1	protein_coding	3:173396283-174286644	3.56891	0.994364	-1.84364	-1.13514	5e-05	0.00607461	SK-N-SH
ENSG00000165891	E2F7	protein_coding	12:77021246-77065580	21.5756	6.14403	-1.81215	-1.2505	5e-05	0.00607461	SK-N-SH
ENSG00000249992	TMEM158	protein_coding	3:45224465-45226278	41.7747	12.0241	-1.7967	-2.08182	5e-05	0.00607461	SK-N-SH
ENSG00000105825	TFPI2	protein_coding	7:93591572-93911265	59.3389	17.4362	-1.76689	-1.60187	5e-05	0.00607461	SK-N-SH
ENSG00000128564	VGF	protein_coding	7:101162508-101165593	123.916	36.6899	-1.75591	-1.80739	5e-05	0.00607461	BOTH	SAME
ENSG00000085117	CD82	protein_coding	11:44564426-44620363	13.3404	3.95475	-1.75415	-1.40174	5e-05	0.00607461	SK-N-SH
ENSG00000118515	SGK1	protein_coding	6:134169245-134318112	109.138	32.3955	-1.75228	-1.60844	5e-05	0.00607461	SK-N-SH
ENSG00000091409	ITGA6	protein_coding	2:172427353-172608669	98.8479	29.73	-1.73329	-1.18763	5e-05	0.00607461	SK-N-SH
ENSG00000204520	MICA	protein_coding	6:31399783-31477506	5.53005	1.67852	-1.7201	-1.33895	5e-05	0.00607461	SK-N-SH
ENSG00000125148	MT2A	protein_coding	16:56608198-56609497	31.7247	9.91991	-1.67721	-1.40767	5e-05	0.00607461	SK-N-SH
ENSG00000128567	PODXL	protein_coding	7:131500261-131558217	43.9305	13.8177	-1.6687	-1.56262	5e-05	0.00607461	BOTH	OPPOSITE
ENSG00000077150	NFKB2	protein_coding	10:102394109-102402529	10.7722	3.42207	-1.65438	-1.22722	5e-05	0.00607461	SK-N-SH
ENSG00000101384	JAG1	protein_coding	20:10637683-10994924	5.59525	1.78868	-1.64531	-0.932151	5e-05	0.00607461	SK-N-SH
ENSG00000070404	FSTL3	protein_coding	19:676364-683390	12.9579	4.28273	-1.59723	-1.3945	5e-05	0.00607461	SK-N-SH
ENSG00000175352	NRIP3	protein_coding	11:8980575-9004049	5.35289	1.81878	-1.55734	-1.11243	5e-05	0.00607461	SK-N-SH
ENSG00000106070	GRB10	protein_coding	7:50590062-50793462	3.15224	1.07471	-1.55243	-0.825083	5e-05	0.00607461	SK-N-SH
ENSG00000227036	LINC00511	lincRNA	17:72323122-72640472	3.60153	1.22861	-1.55159	-0.763107	5e-05	0.00607461	SK-N-SH
ENSG00000135111	TBX3	protein_coding	12:114670253-114684164	53.3828	18.5627	-1.52397	-1.25245	5e-05	0.00607461	SK-N-SH
ENSG00000166923	GREM1	protein_coding	15:32717269-32745107	56.07	19.7315	-1.50673	-1.41936	5e-05	0.00607461	SK-N-SH
ENSG00000163814	CDCP1	protein_coding	3:45082277-45146422	5.60783	2.0074	-1.48212	-1.10334	5e-05	0.00607461	BOTH	OPPOSITE
ENSG00000177469	PTRF	protein_coding	17:42402451-42423517	63.7325	23.9473	-1.41217	-1.64585	5e-05	0.00607461	BOTH	OPPOSITE
ENSG00000159200	RCAN1	protein_coding	21:34513141-34615142	20.4819	7.87149	-1.37964	-1.51931	5e-05	0.00607461	SK-N-SH
ENSG00000103187	COTL1	protein_coding	16:84565593-84618077	28.619	11.0064	-1.37863	-1.52099	5e-05	0.00607461	SK-N-SH
ENSG00000078269	SYNJ2	protein_coding	6:157981886-158099176	12.4014	4.98588	-1.31459	-1.05447	5e-05	0.00607461	SK-N-SH
ENSG00000105499	PLA2G4C	protein_coding	19:48047842-48110817	4.38022	1.76991	-1.30733	-0.773578	5e-05	0.00607461	BOTH	SAME
ENSG00000213719	CLIC1	protein_coding	6:31727037-31739763	204.849	84.9069	-1.27061	-1.42902	5e-05	0.00607461	SK-N-SH
ENSG00000184557	SOCS3	protein_coding	17:78356777-78360077	33.6156	13.9738	-1.26641	-1.46437	5e-05	0.00607461	BOTH	OPPOSITE
ENSG00000154127	UBASH3B	protein_coding	11:122655674-122814473	6.82918	2.88391	-1.24368	-0.996119	5e-05	0.00607461	SK-N-SH
ENSG00000075426	FOSL2	protein_coding	2:28384408-28417312	10.1087	4.27085	-1.243	-0.978703	5e-05	0.00607461	SK-N-SH
ENSG00000158710	TAGLN2	protein_coding	1:159918106-159925732	91.3332	38.7098	-1.23844	-1.44618	5e-05	0.00607461	SK-N-SH
ENSG00000172020	GAP43	protein_coding	3:115623323-115721490	76.4139	32.5706	-1.23026	-1.4975	5e-05	0.00607461	SK-N-SH
ENSG00000067798	NAV3	protein_coding	12:77830904-78213008	19.213	8.23374	-1.22247	-0.66768	5e-05	0.00607461	SK-N-SH
ENSG00000005884	ITGA3	protein_coding	17:50055967-50090481	150.02	66.0855	-1.18275	-0.842418	5e-05	0.00607461	SK-N-SH
ENSG00000147065	MSN	protein_coding	X:65588376-65741931	64.5811	31.2079	-1.0492	-1.32561	5e-05	0.00607461	SK-N-SH
ENSG00000154556	SORBS2	protein_coding	4:185585443-185956652	3.37315	6.68059	0.985877	0.595689	5e-05	0.00607461	SK-N-SH
ENSG00000016082	ISL1	protein_coding	5:51383390-51394738	51.905	105.24	1.01973	1.28844	5e-05	0.00607461	SK-N-SH
ENSG00000122641	INHBA	protein_coding	7:41667167-41779388	18.8469	38.5067	1.03078	1.24744	5e-05	0.00607461	SK-N-SH
ENSG00000140948	ZCCHC14	protein_coding	16:87406245-87492045	7.6308	15.5962	1.03128	1.20579	5e-05	0.00607461	SK-N-SH
ENSG00000138759	FRAS1	protein_coding	4:78057569-78544269	7.45034	15.528	1.05949	0.975888	5e-05	0.00607461	SK-N-SH
ENSG00000149212	SESN3	protein_coding	11:95150538-95234104	6.17404	13.3496	1.11251	1.27921	5e-05	0.00607461	SK-N-SH
ENSG00000153094	BCL2L11	protein_coding	2:111119377-111168447	5.41176	11.7334	1.11645	0.84941	5e-05	0.00607461	SK-N-SH
ENSG00000165029	ABCA1	protein_coding	9:104781001-104928892	4.43793	9.74837	1.13527	1.23452	5e-05	0.00607461	SK-N-SH
ENSG00000162849	KIF26B	protein_coding	1:245154984-245709431	7.71175	16.9989	1.14032	1.21431	5e-05	0.00607461	SK-N-SH
ENSG00000165868	HSPA12A	protein_coding	10:116663695-116742574	7.23749	16.7144	1.20753	1.084	5e-05	0.00607461	SK-N-SH
ENSG00000168675	LDLRAD4	protein_coding	18:13217497-13652755	2.0133	4.67161	1.21436	0.597746	5e-05	0.00607461	BOTH	SAME
ENSG00000089199	CHGB	protein_coding	20:5911429-5925361	40.0185	93.2081	1.21979	1.49275	5e-05	0.00607461	BOTH	OPPOSITE
ENSG00000164684	ZNF704	protein_coding	8:80628450-80874781	32.3308	80.2969	1.31244	0.623198	5e-05	0.00607461	SK-N-SH
ENSG00000144730	IL17RD	protein_coding	3:57089981-57170306	20.0282	49.7708	1.31326	0.862461	5e-05	0.00607461	SK-N-SH
ENSG00000134853	PDGFRA	protein_coding	4:53377642-54298247	29.5786	73.7007	1.31712	0.933017	5e-05	0.00607461	SK-N-SH
ENSG00000110881	ASIC1	protein_coding	12:50057547-50083611	1.40973	3.64914	1.37214	0.947801	5e-05	0.00607461	SK-N-SH
ENSG00000008196	TFAP2B	protein_coding	6:50818722-50847613	13.4948	35.1287	1.38025	1.29801	5e-05	0.00607461	SK-N-SH
ENSG00000164742	ADCY1	protein_coding	7:45574139-45723116	4.38965	11.568	1.39796	1.15568	5e-05	0.00607461	SK-N-SH
ENSG00000185650	ZFP36L1	protein_coding	14:68787659-68796253	1.84791	4.87071	1.39824	1.1823	5e-05	0.00607461	BOTH	SAME
ENSG00000131979	GCH1	protein_coding	14:54842007-54902852	16.6822	44.1563	1.40431	1.68336	5e-05	0.00607461	SK-N-SH
ENSG00000115461	IGFBP5	protein_coding	2:216672104-216994079	13.3243	36.0957	1.43777	1.82486	5e-05	0.00607461	BOTH	SAME
ENSG00000171094	ALK	protein_coding	2:29192773-29921566	6.18408	17.5653	1.50609	1.42953	5e-05	0.00607461	SK-N-SH
ENSG00000143341	HMCN1	protein_coding	1:185734550-186190949	2.57037	7.32791	1.51143	0.666439	5e-05	0.00607461	SK-N-SH
ENSG00000104081	BMF	protein_coding	15:40087889-40108892	0.741056	2.14744	1.53497	0.857068	5e-05	0.00607461	BOTH	SAME
ENSG00000003147	ICA1	protein_coding	7:8113183-8344516	69.8077	204.557	1.55105	1.5758	5e-05	0.00607461	SK-N-SH
ENSG00000196549	MME	protein_coding	3:155024123-155183729	36.858	113.036	1.61673	1.46693	5e-05	0.00607461	SK-N-SH
ENSG00000078114	NEBL	protein_coding	10:20779972-21175048	14.1441	43.6927	1.6272	1.30407	5e-05	0.00607461	SK-N-SH
ENSG00000075461	CACNG4	protein_coding	17:66964909-67033398	20.1208	62.8679	1.64364	1.97599	5e-05	0.00607461	BOTH	SAME
ENSG00000120738	EGR1	protein_coding	5:138465489-138469315	7.63775	25.6808	1.74947	1.85829	5e-05	0.00607461	SK-N-SH
ENSG00000170345	FOS	protein_coding	14:75278773-75282230	33.8925	115.536	1.76931	1.61425	5e-05	0.00607461	BOTH	SAME
ENSG00000276644	DACH1	protein_coding	13:71437965-71867192	2.10183	7.25479	1.78729	1.73795	5e-05	0.00607461	SK-N-SH
ENSG00000158445	KCNB1	protein_coding	20:49363876-49482647	0.475714	1.68013	1.82041	1.69737	5e-05	0.00607461	SK-N-SH
ENSG00000174469	CNTNAP2	protein_coding	7:146116360-148420998	3.63123	13.1439	1.85586	1.69201	5e-05	0.00607461	SK-N-SH
ENSG00000171004	HS6ST2	protein_coding	X:132626015-132961395	3.4489	12.5588	1.86449	1.9873	5e-05	0.00607461	SK-N-SH
ENSG00000123454	DBH	protein_coding	9:133636359-133659344	25.4231	92.6511	1.86566	1.99199	5e-05	0.00607461	SK-N-SH
ENSG00000155052	CNTNAP5	protein_coding	2:124025286-124915287	1.16505	4.34713	1.89967	1.15798	5e-05	0.00607461	SK-N-SH
ENSG00000116147	TNR	protein_coding	1:175307217-175743770	0.979216	3.75989	1.94099	1.34792	5e-05	0.00607461	SK-N-SH
ENSG00000179284	DAND5	protein_coding	19:12965158-12974762	1.10388	4.38239	1.98913	1.50295	5e-05	0.00607461	SK-N-SH
ENSG00000139329	LUM	protein_coding	12:91102628-91111831	34.0359	141.657	2.05727	2.04196	5e-05	0.00607461	SK-N-SH
ENSG00000255690	TRIL	protein_coding	7:28953357-28959345	1.87283	7.80433	2.05905	1.88992	5e-05	0.00607461	BOTH	SAME
ENSG00000162407	PPAP2B	protein_coding	1:56494746-56645301	8.67949	36.2142	2.06087	1.8953	5e-05	0.00607461	SK-N-SH
ENSG00000273230	RP11-1246C19.1	lincRNA	7:1464496-1467522	0.552126	2.35609	2.09332	1.46143	5e-05	0.00607461	SK-N-SH
ENSG00000152377	SPOCK1	protein_coding	5:136975297-137598379	3.37671	14.6591	2.11811	1.35247	5e-05	0.00607461	SK-N-SH
ENSG00000185559	DLK1	protein_coding	14:100725704-100738224	14.37	69.8956	2.28214	1.9149	5e-05	0.00607461	BOTH	SAME
ENSG00000100604	CHGA	protein_coding	14:92923079-92935293	70.7453	349.402	2.30418	2.40773	5e-05	0.00607461	SK-N-SH
ENSG00000120337	TNFSF18	protein_coding	1:172775904-173064015	0.651034	3.24274	2.31641	1.5514	5e-05	0.00607461	SK-N-SH
ENSG00000125740	FOSB	protein_coding	19:45379633-45478828	2.72128	14.6191	2.42549	1.02473	5e-05	0.00607461	SK-N-SH
ENSG00000133019	CHRM3	protein_coding	1:239386564-239916955	4.90026	27.4831	2.48762	1.78321	5e-05	0.00607461	SK-N-SH
ENSG00000011465	DCN	protein_coding	12:91140483-91183123	3.84919	24.5277	2.67178	1.87556	5e-05	0.00607461	SK-N-SH
ENSG00000158258	CLSTN2	protein_coding	3:139935184-140577397	0.643048	4.13805	2.68595	2.2508	5e-05	0.00607461	SK-N-SH
ENSG00000130822	PNCK	protein_coding	X:153669729-153696593	0.241762	1.55608	2.68626	0.250352	5e-05	0.00607461	SK-N-SH
ENSG00000254656	RTL1	protein_coding	14:100880654-100884847	1.50676	9.99035	2.72908	2.33347	5e-05	0.00607461	SK-N-SH
ENSG00000175097	RAG2	protein_coding	11:36510708-36659290	1.33029	9.91777	2.89828	0.968463	5e-05	0.00607461	SK-N-SH
ENSG00000169851	PCDH7	protein_coding	4:30720414-31146805	0.581324	4.87748	3.06872	1.40746	5e-05	0.00607461	SK-N-SH
ENSG00000130600	H19	processed_transcript	11:1995162-2001470	26.0128	221.198	3.08805	2.36408	5e-05	0.00607461	SK-N-SH
ENSG00000233355	CHRM3-AS2	antisense	1:239386564-239916955	0.635786	5.46843	3.10451	0.487051	5e-05	0.00607461	SK-N-SH
ENSG00000152910	CNTNAP4	protein_coding	16:76277277-76928169	0.161696	1.39435	3.10824	1.14051	5e-05	0.00607461	SK-N-SH
ENSG00000164035	EMCN	protein_coding	4:100395340-100880126	0.220066	2.19197	3.31622	0.655275	5e-05	0.00607461	SK-N-SH
ENSG00000064692	SNCAIP	protein_coding	5:122311296-122479087	0.339829	3.61724	3.41201	1.10931	5e-05	0.00607461	SK-N-SH
ENSG00000054803	CBLN4	protein_coding	20:55997439-56005472	0.589602	6.50893	3.46461	2.19507	5e-05	0.00607461	SK-N-SH
ENSG00000171346	KRT15	protein_coding	17:41513742-41522529	2.30031	0.253312	-3.18284	-1.13761	0.0001	0.0107248	SK-N-SH
ENSG00000208037	MIR320A	miRNA	8:22244961-22245043	159.584	32.9774	-2.27477	-1.45978	0.0001	0.0107248	BOTH	OPPOSITE
ENSG00000111863	ADTRP	protein_coding	6:11712053-11807046	1.18005	0.377603	-1.64391	-0.713898	0.0001	0.0107248	SK-N-SH
ENSG00000222041	LINC00152	lincRNA	2:87455367-87606805	26.7079	8.59477	-1.63573	-1.32276	0.0001	0.0107248	SK-N-SH
ENSG00000138795	LEF1	protein_coding	4:108047544-108256836	5.41686	1.7432	-1.63571	-0.950598	0.0001	0.0107248	SK-N-SH
ENSG00000008517	IL32	protein_coding	16:3065296-3087100	3.91428	1.29878	-1.59159	-0.754867	0.0001	0.0107248	SK-N-SH
ENSG00000105894	PTN	protein_coding	7:137227340-137343865	46.6149	17.1772	-1.4403	-1.50125	0.0001	0.0107248	SK-N-SH
ENSG00000181026	AEN	protein_coding	15:88621295-88632282	27.3855	12.9901	-1.076	-1.24157	0.0001	0.0107248	BOTH	SAME
ENSG00000154736	ADAMTS5	protein_coding	21:26889375-26966513	1.79803	4.02708	1.16332	1.20676	0.0001	0.0107248	SK-N-SH
ENSG00000180447	GAS1	protein_coding	9:86944362-86947189	9.99877	22.709	1.18344	1.24828	0.0001	0.0107248	SK-N-SH
ENSG00000156687	UNC5D	protein_coding	8:35235456-35796550	3.36639	7.84325	1.22025	1.29188	0.0001	0.0107248	SK-N-SH
ENSG00000114796	KLHL24	protein_coding	3:183635567-183684477	13.9938	33.5784	1.26274	0.884551	0.0001	0.0107248	SK-N-SH
ENSG00000260412	RP11-438B23.2	sense_overlapping	9:27937616-27944497	1.70623	4.14659	1.28111	1.36482	0.0001	0.0107248	SK-N-SH
ENSG00000140092	FBLN5	protein_coding	14:91869411-91947987	5.22248	13.5774	1.3784	1.24401	0.0001	0.0107248	BOTH	SAME
ENSG00000166292	TMEM100	protein_coding	17:55719626-55732121	3.7941	10.3754	1.45134	1.2977	0.0001	0.0107248	SK-N-SH
ENSG00000125879	OTOR	protein_coding	20:16748357-16770062	1.34028	4.31383	1.68643	1.26753	0.0001	0.0107248	SK-N-SH
ENSG00000138829	FBN2	protein_coding	5:128257908-129033642	0.510751	7.06517	3.79003	1.44272	0.0001	0.0107248	SK-N-SH
ENSG00000128283	CDC42EP1	protein_coding	22:37560446-37569405	3.7032	0.704867	-2.39335	-1.3409	0.00015	0.0152461	SK-N-SH
ENSG00000151012	SLC7A11	protein_coding	4:138027421-138242349	6.27344	1.73741	-1.85232	-1.25372	0.00015	0.0152461	BOTH	SAME
ENSG00000089327	FXYD5	protein_coding	19:35154729-35169883	20.7038	8.20055	-1.3361	-1.29373	0.00015	0.0152461	SK-N-SH
ENSG00000124406	ATP8A1	protein_coding	4:42408372-42657105	8.98984	18.7779	1.06267	0.606043	0.00015	0.0152461	SK-N-SH
ENSG00000117707	PROX1	protein_coding	1:213817750-214041502	11.7965	25.2491	1.09787	0.911969	0.00015	0.0152461	SK-N-SH
ENSG00000260230	FRRS1L	protein_coding	9:109130292-109167291	1.66207	3.75522	1.17592	1.22514	0.00015	0.0152461	SK-N-SH
ENSG00000175344	CHRNA7	protein_coding	15:32030487-32172521	1.83221	4.33662	1.24299	1.29499	0.00015	0.0152461	SK-N-SH
ENSG00000143473	KCNH1	protein_coding	1:210678314-211134115	0.704736	2.27081	1.68805	1.38411	0.00015	0.0152461	SK-N-SH
ENSG00000204291	COL15A1	protein_coding	9:98943178-99070792	10.3064	2.12378	-2.27884	-1.38322	0.0002	0.018624	SK-N-SH
ENSG00000189410	SH2D5	protein_coding	1:20719731-20732837	2.68067	0.598327	-2.16359	-1.065	0.0002	0.018624	SK-N-SH
ENSG00000226380	MIR29B1	lincRNA	7:130853719-130928649	2.86196	0.728557	-1.97389	-0.935195	0.0002	0.018624	SK-N-SH
ENSG00000259207	ITGB3	protein_coding	17:47253845-47441312	4.68334	1.71668	-1.44791	-1.08684	0.0002	0.018624	SK-N-SH
ENSG00000146469	VIP	protein_coding	6:152750797-152759765	131.916	53.8021	-1.29388	-1.44713	0.0002	0.018624	SK-N-SH
ENSG00000188229	TUBB4B	protein_coding	9:137241212-137247770	118.878	58.2587	-1.02893	-1.27793	0.0002	0.018624	SK-N-SH
ENSG00000071127	WDR1	protein_coding	4:10074338-10116949	104.75	53.2724	-0.975486	-0.886547	0.0002	0.018624	SK-N-SH
ENSG00000155760	FZD7	protein_coding	2:202034586-202038445	8.07835	15.9311	0.979713	1.18223	0.0002	0.018624	SK-N-SH
ENSG00000182836	PLCXD3	protein_coding	5:41306953-41510628	12.7723	26.9052	1.07487	1.34757	0.0002	0.018624	SK-N-SH
ENSG00000077279	DCX	protein_coding	X:111293779-111412375	14.4704	32.4175	1.16367	1.1531	0.0002	0.018624	SK-N-SH
ENSG00000280237	MIR4697HG	TEC	11:133896437-133901601	2.26689	5.20072	1.198	1.26703	0.0002	0.018624	SK-N-SH
ENSG00000130226	DPP6	protein_coding	7:153887096-154894285	1.43146	3.33943	1.22212	0.853544	0.0002	0.018624	SK-N-SH
ENSG00000256043	CTSO	protein_coding	4:155924117-155953917	1.34371	3.42999	1.35199	1.18856	0.0002	0.018624	BOTH	OPPOSITE
ENSG00000071073	MGAT4A	protein_coding	2:98619105-98731126	1.43711	3.85549	1.42375	0.81495	0.0002	0.018624	SK-N-SH
ENSG00000173559	NABP1	protein_coding	2:191678067-191696659	14.4269	5.10069	-1.5	-1.16835	0.00025	0.0219647	SK-N-SH
ENSG00000168077	SCARA3	protein_coding	8:27633867-27676776	6.33523	2.56746	-1.30306	-1.27824	0.00025	0.0219647	BOTH	OPPOSITE
ENSG00000163359	COL6A3	protein_coding	2:237324002-237414375	12.5215	5.33509	-1.23082	-1.05382	0.00025	0.0219647	SK-N-SH
ENSG00000182667	NTM	protein_coding	11:131370477-132336822	3.2753	1.41146	-1.21444	-0.674837	0.00025	0.0219647	SK-N-SH
ENSG00000184564	SLITRK6	protein_coding	13:85792789-85799488	12.4646	25.7852	1.0487	1.21929	0.00025	0.0219647	SK-N-SH
ENSG00000146083	RNF44	protein_coding	5:176526696-176538025	3.82742	8.57864	1.16438	0.867541	0.00025	0.0219647	BOTH	SAME
ENSG00000139910	NOVA1	protein_coding	14:26443092-26597754	1.69791	4.04414	1.25207	0.729909	0.00025	0.0219647	SK-N-SH
ENSG00000272636	DOC2B	protein_coding	17:142788-181636	2.84153	7.25048	1.35141	0.919873	0.00025	0.0219647	SK-N-SH
ENSG00000141668	CBLN2	protein_coding	18:72536679-72638521	1.22489	3.3599	1.45577	0.920814	0.00025	0.0219647	SK-N-SH
ENSG00000198797	BRINP2	protein_coding	1:177171496-177282422	0.382871	4.0834	3.41484	1.79049	0.00025	0.0219647	SK-N-SH
ENSG00000011426	ANLN	protein_coding	7:36324220-36453791	151.881	67.9067	-1.16131	-0.951451	0.0003	0.0257751	SK-N-SH
ENSG00000167601	AXL	protein_coding	19:41219202-41261766	29.7353	14.4317	-1.04293	-1.16434	0.0003	0.0257751	SK-N-SH
ENSG00000166402	TUB	protein_coding	11:8019243-8169055	10.878	20.2703	0.897954	1.04322	0.0003	0.0257751	SK-N-SH
ENSG00000144218	AFF3	protein_coding	2:99545418-100142739	2.13603	5.73721	1.42542	0.720539	0.0003	0.0257751	SK-N-SH
ENSG00000176170	SPHK1	protein_coding	17:76309485-76387860	7.80036	0.788365	-3.3066	-0.842466	0.00035	0.0283482	SK-N-SH
ENSG00000197971	MBP	protein_coding	18:76974689-77133683	5.25566	1.729	-1.60393	-0.714117	0.00035	0.0283482	SK-N-SH
ENSG00000169085	C8orf46	protein_coding	8:66429027-66518524	1.06098	0.369011	-1.52366	-0.214699	0.00035	0.0283482	SK-N-SH
ENSG00000134070	IRAK2	protein_coding	3:10164864-10243743	3.72087	1.34583	-1.46715	-1.2134	0.00035	0.0283482	SK-N-SH
ENSG00000122585	NPY	protein_coding	7:24284162-24291865	88.4757	41.4023	-1.09557	-1.28695	0.00035	0.0283482	SK-N-SH
ENSG00000269821	KCNQ1OT1	antisense	11:2444683-2861568	0.652478	1.26656	0.956919	1.18217	0.00035	0.0283482	SK-N-SH
ENSG00000078699	CBFA2T2	protein_coding	20:33490074-33650036	7.99156	15.5773	0.962893	0.857797	0.00035	0.0283482	SK-N-SH
ENSG00000164932	CTHRC1	protein_coding	8:103371514-103382997	70.9784	138.486	0.964289	1.15145	0.00035	0.0283482	SK-N-SH
ENSG00000143850	PLEKHA6	protein_coding	1:204218850-204377665	8.79051	17.8973	1.02572	0.8753	0.00035	0.0283482	SK-N-SH
ENSG00000164176	EDIL3	protein_coding	5:83940553-84490765	18.6354	38.4063	1.04329	0.923783	0.00035	0.0283482	SK-N-SH
ENSG00000175785	PRIMA1	protein_coding	14:93718297-93788481	1.64632	4.99659	1.6017	1.19226	0.00035	0.0283482	SK-N-SH
ENSG00000117399	CDC20	protein_coding	1:43358954-43363203	39.3974	17.5978	-1.1627	-1.12221	0.0004	0.0322301	SK-N-SH
ENSG00000262406	MMP12	protein_coding	11:102862735-102875034	2.47591	0.532456	-2.21723	-1.33248	0.00045	0.0343037	SK-N-SH
ENSG00000104856	RELB	protein_coding	19:45001429-45038194	4.3039	1.64806	-1.38488	-0.960691	0.00045	0.0343037	SK-N-SH
ENSG00000178031	ADAMTSL1	protein_coding	9:18473893-18910950	18.0323	7.69183	-1.22919	-1.09115	0.00045	0.0343037	BOTH	OPPOSITE
ENSG00000103196	CRISPLD2	protein_coding	16:84819983-84920768	1.72334	0.751542	-1.19728	-0.720807	0.00045	0.0343037	SK-N-SH
ENSG00000188643	S100A16	protein_coding	1:153606885-153613145	40.0902	17.6616	-1.18263	-1.27817	0.00045	0.0343037	SK-N-SH
ENSG00000155366	RHOC	protein_coding	1:112701105-112715477	96.756	47.2104	-1.03525	-1.20671	0.00045	0.0343037	BOTH	OPPOSITE
ENSG00000137267	TUBB2A	protein_coding	6:3153668-3157526	19.9117	10.4568	-0.929173	-1.05773	0.00045	0.0343037	SK-N-SH
ENSG00000155090	KLF10	protein_coding	8:102648778-102655902	46.9202	24.7092	-0.925162	-1.15326	0.00045	0.0343037	BOTH	SAME
ENSG00000150907	FOXO1	protein_coding	13:40555666-40666597	1.64999	4.88906	1.5671	0.599717	0.00045	0.0343037	SK-N-SH
ENSG00000119714	GPR68	protein_coding	14:91232531-91253925	1.07204	3.20427	1.57964	1.05662	0.00045	0.0343037	SK-N-SH
ENSG00000116981	NT5C1A	protein_coding	1:39659120-39672038	3.04935	10.1763	1.73864	1.33412	0.00045	0.0343037	SK-N-SH
ENSG00000114270	COL7A1	protein_coding	3:48564072-48595267	3.01983	0.847629	-1.83296	-0.747594	0.0005	0.0368507	SK-N-SH
ENSG00000116717	GADD45A	protein_coding	1:67685060-67688338	40.1053	18.1648	-1.14265	-1.19376	0.0005	0.0368507	BOTH	SAME
ENSG00000114767	RRP9	protein_coding	3:51933429-51941941	18.7225	8.8026	-1.08877	-1.15155	0.0005	0.0368507	SK-N-SH
ENSG00000011258	MBTD1	protein_coding	17:51177424-51260163	11.2132	21.3581	0.929581	0.875461	0.0005	0.0368507	SK-N-SH
ENSG00000137142	IGFBPL1	protein_coding	9:38408993-38424447	23.398	45.3828	0.955763	1.11906	0.0005	0.0368507	SK-N-SH
ENSG00000205269	TMEM170B	protein_coding	6:11538277-11583524	4.60469	9.28052	1.0111	1.12632	0.0005	0.0368507	SK-N-SH
ENSG00000136235	GPNMB	protein_coding	7:23235966-23275108	7.67941	22.312	1.53875	1.19683	0.0005	0.0368507	SK-N-SH
ENSG00000185022	MAFF	protein_coding	22:38111494-38216511	6.40862	2.02804	-1.65993	-1.22434	0.00055	0.0401552	SK-N-SH
ENSG00000095794	CREM	protein_coding	10:35098005-35212958	25.75	13.4025	-0.942069	-0.947184	0.00055	0.0401552	SK-N-SH
ENSG00000162772	ATF3	protein_coding	1:212565333-212620777	8.7081	3.16516	-1.46008	-1.11027	0.0006	0.0428009	BOTH	SAME
ENSG00000034152	MAP2K3	protein_coding	17:21284671-21315240	6.87262	2.90744	-1.24111	-1.03885	0.0006	0.0428009	SK-N-SH
ENSG00000127418	FGFRL1	protein_coding	4:1009935-1026897	3.13378	1.33542	-1.23061	-0.931829	0.0006	0.0428009	BOTH	OPPOSITE
ENSG00000143322	ABL2	protein_coding	1:179099326-179229684	19.3439	10.1271	-0.933664	-0.605432	0.0006	0.0428009	SK-N-SH
ENSG00000127920	GNG11	protein_coding	7:93921698-93928610	50.0728	28.4376	-0.816227	-1.0677	0.0006	0.0428009	SK-N-SH
ENSG00000158292	GPR153	protein_coding	1:6247345-6260975	2.28436	4.90394	1.10215	1.10929	0.00065	0.0457382	SK-N-SH
ENSG00000144452	ABCA12	protein_coding	2:214810228-215138428	4.42246	9.86481	1.15744	1.16804	0.00065	0.0457382	SK-N-SH
ENSG00000205403	CFI	protein_coding	4:109740693-109802179	1.75475	4.67528	1.41379	1.17724	0.00065	0.0457382	SK-N-SH
ENSG00000140859	KIFC3	protein_coding	16:57758216-57863053	11.4576	4.36958	-1.39073	-0.840936	0.0007	0.0490347	SK-N-SH
ENSG00000114529	C3orf52	protein_coding	3:112086334-112133305	2.66497	0.8632	-1.62635	-0.986795	0.00075	0.0509312	SK-N-SH
ENSG00000144655	CSRNP1	protein_coding	3:39141854-39154562	3.56505	1.19757	-1.57381	-1.283	0.00075	0.0509312	SK-N-SH
ENSG00000160789	LMNA	protein_coding	1:156082572-156140089	161.63	73.2813	-1.14118	-0.948305	0.00075	0.0509312	SK-N-SH
ENSG00000108829	LRRC59	protein_coding	17:50373219-50397888	130.14	72.617	-0.841688	-1.03068	0.00075	0.0509312	SK-N-SH
ENSG00000136205	TNS3	protein_coding	7:47275153-47582558	10.4447	20.4034	0.966039	0.723877	0.00075	0.0509312	BOTH	SAME
ENSG00000137968	SLC44A5	protein_coding	1:75202130-75611116	4.49742	8.99807	1.00052	1.11184	0.00075	0.0509312	SK-N-SH
ENSG00000184194	GPR173	protein_coding	X:53049090-53080615	1.64151	3.8128	1.21582	0.928376	0.00075	0.0509312	SK-N-SH
ENSG00000089159	PXN	protein_coding	12:120201290-120265771	14.6577	7.35478	-0.994904	-0.771144	0.0008	0.0538563	SK-N-SH
ENSG00000187122	SLIT1	protein_coding	10:96998037-97292673	0.283011	1.98327	2.80895	0.488429	0.0008	0.0538563	SK-N-SH
ENSG00000134668	SPOCD1	protein_coding	1:31789129-31816051	1.51629	0.381243	-1.99177	-0.752623	0.00085	0.0562483	SK-N-SH
ENSG00000139973	SYT16	protein_coding	14:61995822-62130962	0.999869	2.12403	1.08699	1.06803	0.00085	0.0562483	SK-N-SH
ENSG00000106714	CNTNAP3	protein_coding	9:39072766-39288315	0.558978	1.5936	1.51143	0.656112	0.00085	0.0562483	BOTH	OPPOSITE
ENSG00000248222	CTB-174D11.1	antisense	5:168654512-169301129	0.230863	1.63463	2.82386	0.140906	0.00085	0.0562483	SK-N-SH
ENSG00000172927	MYEOV	protein_coding	11:69294137-69367726	1.60884	0.265947	-2.59681	-0.577992	0.0009	0.0575963	SK-N-SH
ENSG00000073008	PVR	protein_coding	19:44537057-44718759	26.7105	13.452	-0.989591	-0.907592	0.0009	0.0575963	SK-N-SH
ENSG00000152104	PTPN14	protein_coding	1:214344171-214552449	13.3046	7.07203	-0.911733	-0.596459	0.0009	0.0575963	SK-N-SH
ENSG00000164099	PRSS12	protein_coding	4:118280037-118353003	78.0765	43.7038	-0.837129	-0.642698	0.0009	0.0575963	BOTH	OPPOSITE
ENSG00000112182	BACH2	protein_coding	6:89926528-90296908	3.36873	5.98139	0.828276	0.641226	0.0009	0.0575963	SK-N-SH
ENSG00000117016	RIMS3	protein_coding	1:40620678-40665657	5.024	9.40266	0.904233	0.972407	0.0009	0.0575963	SK-N-SH
ENSG00000182747	SLC35D3	protein_coding	6:136922263-136925639	2.44303	6.71166	1.458	1.20127	0.0009	0.0575963	SK-N-SH
ENSG00000185736	ADARB2	protein_coding	10:1177317-1737476	0.129416	1.33261	3.36417	0.77476	0.0009	0.0575963	SK-N-SH
ENSG00000157470	FAM81A	protein_coding	15:59105077-59523549	1.33102	0.475074	-1.4863	-0.149167	0.00095	0.0590938	SK-N-SH
ENSG00000107984	DKK1	protein_coding	10:52314295-52318042	58.6853	26.635	-1.13968	-1.07783	0.00095	0.0590938	SK-N-SH
ENSG00000138180	CEP55	protein_coding	10:93496631-93529092	42.2754	22.5043	-0.909616	-0.972549	0.00095	0.0590938	SK-N-SH
ENSG00000229807	XIST	lincRNA	X:73792204-73852753	30.9412	53.9399	0.801827	0.386088	0.00095	0.0590938	SK-N-SH
ENSG00000168348	INSM2	protein_coding	14:35534041-35537054	9.49486	19.7687	1.058	1.10864	0.00095	0.0590938	SK-N-SH
ENSG00000164616	FBXL21	polymorphic_pseudogene	5:135922278-135955034	8.6727	22.6289	1.38361	1.28045	0.00095	0.0590938	SK-N-SH
ENSG00000137857	DUOX1	protein_coding	15:45092649-45201175	0.621004	1.8498	1.5747	0.297009	0.00095	0.0590938	SK-N-SH
ENSG00000173698	GPR64	protein_coding	X:18989308-19122637	1.47198	0.377171	-1.96446	-1.08638	0.001	0.0612244	BOTH	OPPOSITE
ENSG00000113083	LOX	protein_coding	5:121961960-122078285	21.8582	8.61743	-1.34285	-1.13324	0.001	0.0612244	SK-N-SH
ENSG00000151491	EPS8	protein_coding	12:15620157-15882329	12.4973	5.76039	-1.11738	-0.897101	0.001	0.0612244	SK-N-SH
ENSG00000272398	CD24	protein_coding	6:106969830-106975627	136.996	253.523	0.887982	1.03733	0.001	0.0612244	SK-N-SH
ENSG00000161638	ITGA5	protein_coding	12:54353660-54497688	19.345	9.34226	-1.05012	-0.752745	0.00105	0.0637834	SK-N-SH
ENSG00000132329	RAMP1	protein_coding	2:237858892-237912114	8.79685	23.8551	1.43924	1.18288	0.00105	0.0637834	SK-N-SH
ENSG00000138835	RGS3	protein_coding	9:113444730-113597743	15.5753	7.95396	-0.969513	-0.924102	0.0011	0.0663027	SK-N-SH
ENSG00000143196	DPT	protein_coding	1:168695458-168729264	1.9935	5.5821	1.4855	1.13892	0.0011	0.0663027	SK-N-SH
ENSG00000138411	HECW2	protein_coding	2:196194369-196593692	9.50352	3.91666	-1.27884	-0.583311	0.00115	0.0682582	SK-N-SH
ENSG00000100664	EIF5	protein_coding	14:103333543-103345025	253.569	125.369	-1.01619	-0.857088	0.00115	0.0682582	SK-N-SH
ENSG00000166833	NAV2	protein_coding	11:19350723-20121598	7.91165	14.0616	0.829713	0.556758	0.00115	0.0682582	SK-N-SH
ENSG00000197859	ADAMTSL2	protein_coding	9:133532163-133575519	0.82804	3.10845	1.90842	1.34709	0.00115	0.0682582	SK-N-SH
ENSG00000204915	RP6-99M1.1	processed_pseudogene	X:45730751-45731688	8.21484	1.91801	-2.09862	-1.2859	0.0012	0.0701549	SK-N-SH
ENSG00000128342	LIF	protein_coding	22:30239193-30246998	2.75554	0.772631	-1.83448	-0.962335	0.0012	0.0701549	SK-N-SH
ENSG00000018236	CNTN1	protein_coding	12:40692441-41072418	32.1818	60.5145	0.911037	0.7503	0.0012	0.0701549	SK-N-SH
ENSG00000130518	KIAA1683	protein_coding	19:18257096-18274509	0.52624	1.50782	1.51867	0.71151	0.0012	0.0701549	SK-N-SH
ENSG00000241032	RN7SL709P	misc_RNA	8:37908737-37909037	4.05488	0.437904	-3.21097	-1.31752	0.00125	0.072263	SK-N-SH
ENSG00000182985	CADM1	protein_coding	11:115169217-115504957	57.3243	105.967	0.886399	0.785873	0.00125	0.072263	SK-N-SH
ENSG00000156564	LRFN2	protein_coding	6:40391585-40587465	0.724769	2.02516	1.48244	1.11672	0.00125	0.072263	SK-N-SH
ENSG00000100739	BDKRB1	protein_coding	14:96204678-96268967	3.31583	0.491238	-2.75488	-1.04314	0.0013	0.0735138	SK-N-SH
ENSG00000132688	NES	protein_coding	1:156668762-156677397	47.7808	27.0177	-0.822528	-1.1122	0.0013	0.0735138	SK-N-SH
ENSG00000132386	SERPINF1	protein_coding	17:1761958-1777574	53.6035	107.771	1.00757	1.11115	0.0013	0.0735138	SK-N-SH
ENSG00000175155	YPEL2	protein_coding	17:59331688-59403303	3.99609	8.34845	1.06292	0.767328	0.0013	0.0735138	SK-N-SH
ENSG00000138316	ADAMTS14	protein_coding	10:70672802-70762441	0.511328	1.48305	1.53625	1.24405	0.0013	0.0735138	SK-N-SH
ENSG00000118194	TNNT2	protein_coding	1:201359007-201399608	0.137266	1.07291	2.96648	0.231668	0.0013	0.0735138	SK-N-SH
ENSG00000196878	LAMB3	protein_coding	1:209614869-209652466	5.39276	2.18469	-1.30359	-0.90972	0.00135	0.0752468	SK-N-SH
ENSG00000049130	KITLG	protein_coding	12:88492792-88580851	31.3394	14.6788	-1.09424	-0.98407	0.00135	0.0752468	SK-N-SH
ENSG00000087586	AURKA	protein_coding	20:56369388-56392337	32.6878	17.6626	-0.888056	-1.05247	0.00135	0.0752468	SK-N-SH
ENSG00000188070	C11orf95	protein_coding	11:63759891-63768775	5.30165	9.57029	0.852121	0.79122	0.00135	0.0752468	SK-N-SH
ENSG00000168003	SLC3A2	protein_coding	11:62856101-62888875	84.3243	34.1934	-1.30223	-1.1125	0.0014	0.077755	BOTH	SAME
ENSG00000197415	VEPH1	protein_coding	3:157175222-157533619	8.18877	3.29183	-1.31476	-0.44111	0.00145	0.0791191	SK-N-SH
ENSG00000107554	DNMBP	protein_coding	10:99875576-100009919	13.6364	6.92846	-0.976852	-0.753304	0.00145	0.0791191	SK-N-SH
ENSG00000085063	CD59	protein_coding	11:33698260-33736445	204.24	104.31	-0.969388	-0.945266	0.00145	0.0791191	SK-N-SH
ENSG00000145826	LECT2	protein_coding	5:135922278-135955034	0.634105	2.54423	2.00444	0.517372	0.00145	0.0791191	SK-N-SH
ENSG00000198975	MIRLET7A2	miRNA	11:122146520-122146593	0	3.93333	inf	#NAME?	0.00145	0.0791191	SK-N-SH
ENSG00000180287	PLD5	protein_coding	1:242082985-242524696	5.5918	13.5502	1.27693	0.9049	0.0015	0.081277	SK-N-SH
ENSG00000156265	MAP3K7CL	protein_coding	21:29077470-29175889	1.57224	4.79779	1.60955	1.04578	0.0015	0.081277	SK-N-SH
ENSG00000120129	DUSP1	protein_coding	5:172758225-172777774	9.33785	18.1095	0.955587	1.02939	0.00155	0.083405	SK-N-SH
ENSG00000168772	CXXC4	protein_coding	4:104468311-105120000	1.7593	3.88849	1.14421	0.812271	0.00155	0.083405	SK-N-SH
ENSG00000134259	NGF	protein_coding	1:115283033-115368072	7.64968	2.8227	-1.43832	-1.08975	0.0016	0.085211	SK-N-SH
ENSG00000164611	PTTG1	protein_coding	5:160421821-160428744	150.834	80.9493	-0.897873	-1.08862	0.0016	0.085211	SK-N-SH
ENSG00000171812	COL8A2	protein_coding	1:36095235-36125220	1.23322	2.68614	1.12311	1.03	0.0016	0.085211	BOTH	SAME
ENSG00000170989	S1PR1	protein_coding	1:101236887-101241518	3.5008	1.13085	-1.63028	-1.11373	0.00165	0.087276	SK-N-SH
ENSG00000170703	TTLL6	protein_coding	17:48762234-48817214	0.325195	1.31075	2.01102	0.664048	0.00165	0.087276	SK-N-SH
ENSG00000102007	PLP2	protein_coding	X:49171925-49175239	38.0017	19.1476	-0.988895	-1.08248	0.0017	0.0887138	SK-N-SH
ENSG00000171533	MAP6	protein_coding	11:75583195-75669120	13.2419	26.3411	0.992208	1.05838	0.0017	0.0887138	SK-N-SH
ENSG00000165633	VSTM4	protein_coding	10:48684875-49115509	1.63573	3.45622	1.07926	0.848214	0.0017	0.0887138	SK-N-SH
ENSG00000106415	GLCCI1	protein_coding	7:7636517-8094272	21.5904	51.8901	1.26507	0.780755	0.0017	0.0887138	SK-N-SH
ENSG00000137310	TCF19	protein_coding	6:31158541-31180731	9.47605	4.74068	-0.999192	-0.983084	0.00175	0.0904128	SK-N-SH
ENSG00000120820	GLT8D2	protein_coding	12:103988983-104064183	8.24777	16.5073	1.00103	0.987849	0.00175	0.0904128	SK-N-SH
ENSG00000272796	RP1-74M1.3	lincRNA	1:22916681-22921500	0.855556	1.84901	1.11182	1.01862	0.00175	0.0904128	SK-N-SH
ENSG00000150630	VEGFC	protein_coding	4:176669620-176792727	34.1508	15.4936	-1.14025	-1.12929	0.0018	0.0914765	SK-N-SH
ENSG00000159176	CSRP1	protein_coding	1:201483529-201533608	48.7046	25.957	-0.907937	-0.895753	0.0018	0.0914765	BOTH	OPPOSITE
ENSG00000109320	NFKB1	protein_coding	4:102501328-102617302	14.6386	7.99855	-0.871964	-0.778995	0.0018	0.0914765	SK-N-SH
ENSG00000125968	ID1	protein_coding	20:31605282-31606515	101.321	55.3644	-0.871903	-1.02731	0.0018	0.0914765	SK-N-SH
ENSG00000138696	BMPR1B	protein_coding	4:94757967-95158448	5.59411	11.7623	1.07219	0.777645	0.0018	0.0914765	SK-N-SH
ENSG00000134709	HOOK1	protein_coding	1:59814785-59876378	2.48912	4.94159	0.989338	0.708988	0.00185	0.0937112	SK-N-SH
ENSG00000122591	FAM126A	protein_coding	7:22889370-23014130	3.11725	1.13085	-1.46287	-0.686087	0.0019	0.095621	SK-N-SH
ENSG00000120594	PLXDC2	protein_coding	10:19816238-20289856	0.927774	3.36246	1.85767	1.19799	0.0019	0.095621	SK-N-SH
ENSG00000119138	KLF9	protein_coding	9:70384596-70414624	3.54671	6.72085	0.922162	1.02051	0.00195	0.0975063	SK-N-SH
ENSG00000119508	NR4A3	protein_coding	9:99821854-99866891	1.11893	2.50776	1.16428	1.05584	0.00195	0.0975063	SK-N-SH
ENSG00000142634	EFHD2	protein_coding	1:15409894-15430343	8.75482	4.53909	-0.947674	-0.977106	0.002	0.0993674	SK-N-SH
ENSG00000166482	MFAP4	protein_coding	17:19337553-19387240	22.4403	48.3362	1.10701	1.02034	0.002	0.0993674	SK-N-SH
ENSG00000186897	C1QL4	protein_coding	12:49332410-49337188	3.90965	1.43297	-1.44803	-1.10514	0.00205	0.10025	SK-N-SH
ENSG00000100906	NFKBIA	protein_coding	14:35401510-35404749	36.092	19.4666	-0.890676	-0.928912	0.00205	0.10025	SK-N-SH
ENSG00000163346	PBXIP1	protein_coding	1:154944075-154956123	6.28287	11.4954	0.871556	0.897876	0.00205	0.10025	BOTH	SAME
ENSG00000164086	DUSP7	protein_coding	3:52048918-52056550	3.80157	7.85608	1.04721	1.02732	0.00205	0.10025	SK-N-SH
ENSG00000165606	DRGX	protein_coding	10:49364180-49396016	1.10198	3.00154	1.4456	1.08113	0.00205	0.10025	SK-N-SH
ENSG00000134531	EMP1	protein_coding	12:13196715-13219939	31.7641	12.9169	-1.29814	-0.856593	0.0021	0.100794	SK-N-SH
ENSG00000185760	KCNQ5	protein_coding	6:72621791-73198851	4.25396	2.17669	-0.966668	-0.691351	0.0021	0.100794	SK-N-SH
ENSG00000180611	MB21D2	protein_coding	3:192796814-192918161	7.20099	3.7096	-0.956933	-1.02179	0.0021	0.100794	SK-N-SH
ENSG00000033327	GAB2	protein_coding	11:78215296-78574874	15.1862	28.1154	0.888602	0.640379	0.0021	0.100794	SK-N-SH
ENSG00000152954	NRSN1	protein_coding	6:24126121-24154900	3.11083	6.88939	1.14708	0.804317	0.0021	0.100794	SK-N-SH
ENSG00000146013	GFRA3	protein_coding	5:138252378-138274671	0.767102	3.22837	2.07332	1.41547	0.0021	0.100794	SK-N-SH
ENSG00000170955	PRKCDBP	protein_coding	11:6318945-6320647	3.82149	0.91568	-2.06122	-1.32059	0.0022	0.103988	SK-N-SH
ENSG00000189184	PCDH18	protein_coding	4:137518917-137532494	23.5013	40.7774	0.79503	0.847887	0.0022	0.103988	BOTH	SAME
ENSG00000182670	TTC3	protein_coding	21:37073225-37203112	98.561	174.927	0.827664	0.64859	0.0022	0.103988	SK-N-SH
ENSG00000146278	PNRC1	protein_coding	6:89080750-89085160	27.9818	55.019	0.975439	1.06588	0.0022	0.103988	SK-N-SH
ENSG00000207994	MIR100	miRNA	11:122152228-122152308	0	7.27356	inf	#NAME?	0.0022	0.103988	SK-N-SH
ENSG00000103257	SLC7A5	protein_coding	16:87830022-87869488	8.98317	4.58055	-0.971703	-0.99126	0.00225	0.105074	SK-N-SH
ENSG00000120137	PANK3	protein_coding	5:168548494-168579600	52.9673	92.5802	0.805601	0.47966	0.00225	0.105074	SK-N-SH
ENSG00000136720	HS6ST1	protein_coding	2:128236715-128318577	5.63123	10.2713	0.867092	0.943322	0.00225	0.105074	BOTH	SAME
ENSG00000237515	SHISA9	protein_coding	16:12901619-13240413	1.35696	2.69653	0.990725	0.902672	0.00225	0.105074	SK-N-SH
ENSG00000150990	DHX37	protein_coding	12:124946824-124989122	8.77229	4.57419	-0.939436	-0.785261	0.0023	0.106768	SK-N-SH
ENSG00000123500	COL10A1	protein_coding	6:116100848-116249497	2.05032	15.7736	2.94359	0.750962	0.0023	0.106768	SK-N-SH
ENSG00000110031	LPXN	protein_coding	11:58526870-58578220	4.16601	1.61105	-1.37066	-1.01464	0.00235	0.108121	SK-N-SH
ENSG00000034510	TMSB10	protein_coding	2:84821649-84907008	1502.68	858.097	-0.808328	-1.01364	0.00235	0.108121	SK-N-SH
ENSG00000185499	MUC1	protein_coding	1:155169407-155192916	0.582853	1.13189	0.957531	0.127273	0.00235	0.108121	SK-N-SH
ENSG00000123095	BHLHE41	protein_coding	12:26120025-26833198	15.7851	3.81614	-2.04838	-0.438802	0.0024	0.108181	SK-N-SH
ENSG00000197461	PDGFA	protein_coding	7:497257-520296	5.17794	2.39773	-1.11071	-0.89029	0.0024	0.108181	BOTH	OPPOSITE
ENSG00000117395	EBNA1BP2	protein_coding	1:43164174-43274002	153.018	86.399	-0.824613	-1.03149	0.0024	0.108181	SK-N-SH
ENSG00000033050	ABCF2	protein_coding	7:151207836-151227230	58.1524	33.3575	-0.801825	-0.881747	0.0024	0.108181	SK-N-SH
ENSG00000144891	AGTR1	protein_coding	3:148697783-148743008	0.676082	1.71489	1.34285	0.899096	0.0024	0.108181	SK-N-SH
ENSG00000168830	HTR1E	protein_coding	6:86937305-87016683	0.812577	2.95296	1.86159	1.12147	0.0024	0.108181	SK-N-SH
ENSG00000181085	MAPK15	protein_coding	8:143716258-143722458	1.49564	7.10467	2.24801	1.21562	0.0024	0.108181	SK-N-SH
ENSG00000177283	FZD8	protein_coding	10:35638248-35642278	1.30124	0.277255	-2.2306	-1.47418	0.00245	0.108857	SK-N-SH
ENSG00000134242	PTPN22	protein_coding	1:113761831-113914086	2.48697	0.569693	-2.12613	-0.355233	0.00245	0.108857	SK-N-SH
ENSG00000135046	ANXA1	protein_coding	9:73151756-73170393	147.286	81.569	-0.852532	-0.9834	0.00245	0.108857	BOTH	SAME
ENSG00000122012	SV2C	protein_coding	5:76081945-76353939	7.56736	12.8656	0.765661	0.622156	0.00245	0.108857	SK-N-SH
ENSG00000164112	TMEM155	protein_coding	4:121758932-121766814	5.70786	11.8759	1.05702	0.865669	0.00245	0.108857	SK-N-SH
ENSG00000100558	PLEK2	protein_coding	14:67386982-67412200	2.50229	0.684794	-1.86951	-0.935826	0.0025	0.109823	SK-N-SH
ENSG00000166401	SERPINB8	protein_coding	18:63949300-64005667	4.7694	1.88983	-1.33556	-0.922987	0.0025	0.109823	SK-N-SH
ENSG00000276023	DUSP14	protein_coding	17:37489830-37513501	20.753	10.9565	-0.921533	-1.02965	0.0025	0.109823	SK-N-SH
ENSG00000188322	SBK1	protein_coding	16:28292518-28323849	2.20552	4.84468	1.13528	1.05013	0.0025	0.109823	SK-N-SH
ENSG00000129951	LPPR3	protein_coding	19:812487-821977	1.21045	3.75412	1.63293	0.733902	0.00255	0.111704	SK-N-SH
ENSG00000233806	LINC01237	processed_transcript	2:241881362-242084138	0.336508	1.46286	2.12008	0.646695	0.0026	0.113575	SK-N-SH
ENSG00000057019	DCBLD2	protein_coding	3:98714329-98901689	194.964	94.8244	-1.03988	-0.547552	0.00265	0.114792	SK-N-SH
ENSG00000076356	PLXNA2	protein_coding	1:208022241-208244320	7.40184	4.12471	-0.843591	-0.484581	0.00265	0.114792	SK-N-SH
ENSG00000113763	UNC5A	protein_coding	5:176810476-176899332	3.07932	6.49332	1.07635	0.904581	0.00265	0.114792	SK-N-SH
ENSG00000158715	SLC45A3	protein_coding	1:205657850-205680459	2.30341	0.891812	-1.36896	-1.01793	0.0027	0.116309	SK-N-SH
ENSG00000162576	MXRA8	protein_coding	1:1352688-1361777	1.22556	3.31389	1.43508	0.796784	0.0027	0.116309	BOTH	SAME
ENSG00000145730	PAM	protein_coding	5:102753980-103031105	169.143	299.777	0.825647	0.741026	0.00275	0.117487	SK-N-SH
ENSG00000116983	HPCAL4	protein_coding	1:39678647-39691689	10.9457	19.6086	0.841119	1.01651	0.00275	0.117487	SK-N-SH
ENSG00000112902	SEMA5A	protein_coding	5:9001773-9546075	3.10504	5.90083	0.926305	0.704654	0.00275	0.117487	SK-N-SH
ENSG00000161082	CELF5	protein_coding	19:3224702-3303003	1.84283	3.81479	1.04968	0.718938	0.0028	0.119295	SK-N-SH
ENSG00000023909	GCLM	protein_coding	1:93885204-93909456	16.4581	7.28739	-1.17533	-0.975464	0.00285	0.121094	SK-N-SH
ENSG00000233117	LINC00702	lincRNA	10:4201140-4243912	5.66891	1.67366	-1.76007	-0.753179	0.0029	0.122549	SK-N-SH
ENSG00000119326	CTNNAL1	protein_coding	9:108934180-109013529	44.5657	24.1587	-0.883393	-0.968586	0.0029	0.122549	SK-N-SH
ENSG00000279417	RP11-382B18.1	TEC	15:30344306-30348236	5.08036	9.277	0.868728	0.960283	0.00295	0.124324	SK-N-SH
ENSG00000165323	FAT3	protein_coding	11:92352095-92896470	2.95576	1.16777	-1.33977	-0.477885	0.003	0.125075	SK-N-SH
ENSG00000172965	MIR4435-1HG	lincRNA	2:111195962-111510990	24.3057	10.3999	-1.22473	-1.00445	0.003	0.125075	SK-N-SH
ENSG00000151067	CACNA1C	protein_coding	12:1946053-2697950	1.59543	3.39604	1.08991	0.416615	0.003	0.125075	SK-N-SH
ENSG00000202529	SNORD18B	snoRNA	15:66498014-66565979	0	13.7453	inf	#NAME?	0.003	0.125075	SK-N-SH
ENSG00000151929	BAG3	protein_coding	10:119651369-119677819	5.62526	2.76174	-1.02634	-0.951728	0.00305	0.126481	SK-N-SH
ENSG00000165271	NOL6	protein_coding	9:33461440-33473930	23.533	12.6087	-0.900267	-0.965392	0.00305	0.126481	SK-N-SH
ENSG00000168306	ACOX2	protein_coding	3:58505135-58537319	2.10219	0.792779	-1.4069	-0.667652	0.0031	0.126863	SK-N-SH
ENSG00000143867	OSR1	protein_coding	2:19351484-19358653	3.74971	1.56931	-1.25665	-1.03546	0.0031	0.126863	SK-N-SH
ENSG00000180354	MTURN	protein_coding	7:30134809-30162762	15.8636	26.2128	0.724552	0.81198	0.0031	0.126863	SK-N-SH
ENSG00000121297	TSHZ3	protein_coding	19:31274944-31417794	3.54706	6.25759	0.818982	0.773102	0.0031	0.126863	SK-N-SH
ENSG00000107518	ATRNL1	protein_coding	10:115093364-115948992	25.0139	52.4329	1.06774	0.792802	0.0031	0.126863	SK-N-SH
ENSG00000144619	CNTN4	protein_coding	3:2098812-3061145	4.45852	8.86536	0.991614	0.738678	0.00315	0.128571	SK-N-SH
ENSG00000197646	PDCD1LG2	protein_coding	9:5510569-5571254	4.92946	2.31735	-1.08896	-1.02954	0.0032	0.129255	SK-N-SH
ENSG00000117598	LPPR5	protein_coding	1:98890244-99148852	14.3379	24.8903	0.795748	0.803272	0.0032	0.129255	SK-N-SH
ENSG00000197614	MFAP5	protein_coding	12:8634366-8662888	5.22981	11.6595	1.15667	0.818588	0.0032	0.129255	BOTH	SAME
ENSG00000226053	RP5-1070A16.1	lincRNA	1:98210746-98272658	0.654207	1.6338	1.32041	1.00186	0.0032	0.129255	SK-N-SH
ENSG00000182199	SHMT2	protein_coding	12:57229326-57240715	49.5907	26.2506	-0.917719	-0.982133	0.00325	0.13026	SK-N-SH
ENSG00000100097	LGALS1	protein_coding	22:37675607-37679806	455.38	258.286	-0.818098	-0.983204	0.00325	0.13026	BOTH	OPPOSITE
ENSG00000227195	MIR663AHG	processed_transcript	20:26186919-26251526	179.135	464.17	1.37361	1.21008	0.00325	0.13026	SK-N-SH
ENSG00000131730	CKMT2	protein_coding	5:80947696-81301560	0.445492	1.08276	1.28124	0.240468	0.0033	0.131924	SK-N-SH
ENSG00000053747	LAMA3	protein_coding	18:23689442-23955066	1.28356	2.87016	1.16098	0.558297	0.00335	0.133579	SK-N-SH
ENSG00000008513	ST3GAL1	protein_coding	8:133454847-133571940	2.39036	1.2776	-0.903789	-0.468684	0.0034	0.134538	SK-N-SH
ENSG00000105270	CLIP3	protein_coding	19:36014507-36054762	4.56878	8.58945	0.910756	0.795105	0.0034	0.134538	BOTH	SAME
ENSG00000199347	RNU5E-1	snRNA	1:11908151-11908271	24.0173	57.2075	1.25213	0.905477	0.0034	0.134538	SK-N-SH
ENSG00000004468	CD38	protein_coding	4:15778274-15853230	0.440739	1.3624	1.62815	0.678828	0.00345	0.13617	SK-N-SH
ENSG00000142227	EMP3	protein_coding	19:48296456-48330553	37.7477	16.1187	-1.22766	-1.12586	0.0035	0.137099	SK-N-SH
ENSG00000137312	FLOT1	protein_coding	6:30727708-30742733	97.7832	53.9185	-0.858807	-0.866965	0.0035	0.137099	SK-N-SH
ENSG00000162734	PEA15	protein_coding	1:160202198-160215376	96.991	54.3537	-0.835473	-0.955638	0.0035	0.137099	SK-N-SH
ENSG00000066322	ELOVL1	protein_coding	1:43363396-43368074	30.9783	15.7623	-0.974786	-1.03334	0.00355	0.138015	SK-N-SH
ENSG00000182718	ANXA2	protein_coding	15:60347133-60402883	820.888	446.019	-0.880079	-0.849619	0.00355	0.138015	SK-N-SH
ENSG00000109452	INPP4B	protein_coding	4:142023159-142847432	0.589527	1.08575	0.881057	0.281241	0.00355	0.138015	SK-N-SH
ENSG00000136542	GALNT5	protein_coding	2:157257597-157314211	4.3383	8.32661	0.9406	0.750024	0.0036	0.13961	SK-N-SH
ENSG00000115758	ODC1	protein_coding	2:10439967-10448504	163.378	98.0898	-0.736039	-0.90109	0.00365	0.140151	SK-N-SH
ENSG00000047346	FAM214A	protein_coding	15:52577841-52709817	7.78621	13.5172	0.795806	0.744912	0.00365	0.140151	SK-N-SH
ENSG00000075035	WSCD2	protein_coding	12:108129470-108250537	1.15274	2.39987	1.05789	0.531285	0.00365	0.140151	SK-N-SH
ENSG00000233930	KRTAP5-AS1	antisense	11:1554043-1599184	0.252919	1.16856	2.20798	0.455618	0.00365	0.140151	SK-N-SH
ENSG00000137834	SMAD6	protein_coding	15:66702227-66782848	4.52762	1.66008	-1.4475	-0.834448	0.0037	0.141026	SK-N-SH
ENSG00000198682	PAPSS2	protein_coding	10:87607984-87747705	18.6252	10.0442	-0.890893	-0.693182	0.0037	0.141026	SK-N-SH
ENSG00000276550	HERC2P2	transcribed_unprocessed_pseudogene	15:22495569-22590815	3.37476	6.5084	0.947518	0.642349	0.0037	0.141026	SK-N-SH
ENSG00000258976	CTD-2207P18.2	lincRNA	14:74614692-74616647	1.91825	0.479541	-2.00006	-1.1359	0.00375	0.142583	SK-N-SH
ENSG00000253616	RP11-875O11.3	antisense	8:22687658-23083619	4.48905	0.164144	-4.77338	-0.237152	0.0038	0.143781	SK-N-SH
ENSG00000261584	RP11-457M11.5	lincRNA	6:26686240-26687964	0.316101	1.09881	1.79748	1.03458	0.0038	0.143781	SK-N-SH
ENSG00000260966	RP11-690D19.3	sense_overlapping	11:103050686-103055799	1.487	2.81025	0.918298	0.906356	0.00385	0.144967	SK-N-SH
ENSG00000163661	PTX3	protein_coding	3:157175222-157533619	7.43233	17.999	1.27603	1.06539	0.00385	0.144967	BOTH	OPPOSITE
ENSG00000167244	IGF2	protein_coding	11:2129111-2161341	0.801171	7.55034	3.23636	2.10568	0.0039	0.146495	SK-N-SH
ENSG00000136158	SPRY2	protein_coding	13:80335975-80340951	20.5012	36.2456	0.822094	0.990182	0.00395	0.148016	SK-N-SH
ENSG00000183963	SMTN	protein_coding	22:31051629-31104757	7.95558	3.65352	-1.12268	-0.700974	0.004	0.149529	SK-N-SH
ENSG00000154639	CXADR	protein_coding	21:17512381-17593579	7.88872	14.8702	0.914564	0.826172	0.0041	0.15217	SK-N-SH
ENSG00000135842	FAM129A	protein_coding	1:184790723-184974550	15.9471	30.079	0.915465	0.893292	0.0041	0.15217	SK-N-SH
ENSG00000138162	TACC2	protein_coding	10:121989173-122254545	3.72992	8.24086	1.14365	0.849323	0.0041	0.15217	SK-N-SH
ENSG00000049192	ADAMTS6	protein_coding	5:65148735-65481920	11.3332	4.36827	-1.37542	-0.992427	0.00415	0.152209	SK-N-SH
ENSG00000178105	DDX10	protein_coding	11:108665024-108940930	50.5195	25.2403	-1.00111	-0.768631	0.00415	0.152209	SK-N-SH
ENSG00000133816	MICAL2	protein_coding	11:12094007-12263789	42.3423	22.005	-0.944268	-0.542689	0.00415	0.152209	SK-N-SH
ENSG00000110880	CORO1C	protein_coding	12:108645108-108731596	134.611	77.8434	-0.790152	-0.837863	0.00415	0.152209	SK-N-SH
ENSG00000151892	GFRA1	protein_coding	10:116056924-116273467	0.624866	1.46489	1.22917	0.671627	0.00415	0.152209	SK-N-SH
ENSG00000162998	FRZB	protein_coding	2:182833274-182867162	0.869306	2.21587	1.34994	1.03363	0.0042	0.15368	SK-N-SH
ENSG00000173210	ABLIM3	protein_coding	5:149141482-149341802	2.61764	1.13087	-1.21084	-0.741868	0.00425	0.154782	SK-N-SH
ENSG00000177272	KCNA3	protein_coding	1:110672464-110675033	1.01676	2.515	1.30658	0.991543	0.00425	0.154782	SK-N-SH
ENSG00000147955	SIGMAR1	protein_coding	9:34634721-34637809	45.3905	27.4609	-0.72501	-0.901446	0.0043	0.156237	SK-N-SH
ENSG00000143333	RGS16	protein_coding	1:182598622-182604408	7.18573	3.67335	-0.968039	-0.930317	0.00435	0.156953	BOTH	OPPOSITE
ENSG00000115414	FN1	protein_coding	2:215360439-215436172	168.478	86.5869	-0.96034	-0.726821	0.00435	0.156953	SK-N-SH
ENSG00000198846	TOX	protein_coding	8:58805417-59121346	5.87894	11.0313	0.90798	0.960363	0.00435	0.156953	SK-N-SH
ENSG00000250903	GMDS-AS1	lincRNA	6:2245747-2482022	1.33893	2.66428	0.992667	0.592126	0.0044	0.15839	SK-N-SH
ENSG00000149257	SERPINH1	protein_coding	11:75562055-75572783	45.1432	26.6836	-0.758555	-0.875228	0.00445	0.15872	SK-N-SH
ENSG00000171314	PGAM1	protein_coding	10:97426159-97433441	147.804	92.4143	-0.677493	-0.885617	0.00445	0.15872	SK-N-SH
ENSG00000139220	PPFIA2	protein_coding	12:80792519-81759553	2.5835	5.025	0.959795	0.53572	0.00445	0.15872	SK-N-SH
ENSG00000200156	RNU5B-1	snRNA	15:65304676-65304792	13.286	33.4732	1.3331	0.947383	0.00445	0.15872	SK-N-SH
ENSG00000114120	SLC25A36	protein_coding	3:140941829-140979933	31.4611	50.2209	0.67472	0.621181	0.0045	0.159771	SK-N-SH
ENSG00000279267	RP11-395L14.18	TEC	2:113605866-113607908	1.66818	3.52466	1.07921	0.919752	0.0045	0.159771	SK-N-SH
ENSG00000137393	RNF144B	protein_coding	6:18387349-18468874	3.5572	1.7819	-0.997327	-0.863525	0.00455	0.160811	SK-N-SH
ENSG00000132334	PTPRE	protein_coding	10:127907060-128085855	13.0922	7.72934	-0.760291	-0.640961	0.00455	0.160811	SK-N-SH
ENSG00000127824	TUBA4A	protein_coding	2:219229756-219278170	3.02996	1.05505	-1.52199	-0.424593	0.00465	0.162865	SK-N-SH
ENSG00000123485	HJURP	protein_coding	2:233775678-233854566	26.7739	15.0124	-0.834677	-0.794902	0.00465	0.162865	SK-N-SH
ENSG00000173230	GOLGB1	protein_coding	3:121663198-121749767	17.3661	29.1497	0.74721	0.463981	0.00465	0.162865	SK-N-SH
ENSG00000072182	ASIC4	protein_coding	2:219434845-219538772	0.41284	2.08566	2.33685	0.543512	0.00465	0.162865	SK-N-SH
ENSG00000104689	TNFRSF10A	protein_coding	8:23189278-23230926	3.57506	1.48912	-1.26351	-0.763768	0.0047	0.163512	SK-N-SH
ENSG00000146592	CREB5	protein_coding	7:28299320-28825894	5.95432	3.32076	-0.842426	-0.49045	0.0047	0.163512	SK-N-SH
ENSG00000137558	PI15	protein_coding	8:74599774-74866939	9.41161	5.31234	-0.825094	-0.93192	0.0047	0.163512	SK-N-SH
ENSG00000263528	IKBKE	protein_coding	1:206470475-206497728	2.33481	0.854315	-1.45047	-0.81046	0.00475	0.164149	SK-N-SH
ENSG00000102935	ZNF423	protein_coding	16:49487523-49857919	13.8882	25.3048	0.865552	1.00452	0.00475	0.164149	SK-N-SH
ENSG00000235244	RP11-761E20.1	lincRNA	X:115917270-115969089	0.686563	1.75942	1.35763	0.918878	0.00475	0.164149	SK-N-SH
ENSG00000066583	ISOC1	protein_coding	5:129094750-129114028	116.42	70.4261	-0.725152	-0.902496	0.00485	0.167234	SK-N-SH
ENSG00000176014	TUBB6	protein_coding	18:12307668-12377314	50.3335	20.8272	-1.27305	-0.914703	0.005	0.171645	SK-N-SH
ENSG00000171634	BPTF	protein_coding	17:67825523-67984378	50.1407	76.6366	0.612051	0.462281	0.005	0.171645	SK-N-SH
ENSG00000147459	DOCK5	protein_coding	8:25184722-25418082	12.4074	7.17066	-0.791028	-0.479481	0.00505	0.17222	SK-N-SH
ENSG00000149403	GRIK4	protein_coding	11:120511758-120988904	0.292301	1.23955	2.08429	0.286282	0.00505	0.17222	SK-N-SH
ENSG00000138439	FAM117B	protein_coding	2:202635187-202769757	5.46459	9.51631	0.80029	0.901034	0.00505	0.172221	SK-N-SH
ENSG00000135299	ANKRD6	protein_coding	6:89433169-89638753	3.52003	7.92099	1.17009	0.434059	0.0051	0.173545	SK-N-SH
ENSG00000123977	DAW1	protein_coding	2:227871053-227924344	1.39975	0.317064	-2.14232	-0.78104	0.0053	0.179957	SK-N-SH
ENSG00000100167	SEPT3	protein_coding	22:41976271-41998221	3.30897	5.98599	0.855206	0.853072	0.00535	0.181259	SK-N-SH
ENSG00000053254	FOXN3	protein_coding	14:89124870-89954777	14.6331	24.9805	0.771572	0.456282	0.00545	0.183052	SK-N-SH
ENSG00000163884	KLF15	protein_coding	3:126342634-126357442	1.68114	3.34568	0.992861	0.779945	0.00545	0.183052	SK-N-SH
ENSG00000163536	SERPINI1	protein_coding	3:167735242-167825568	3.05097	8.26252	1.43731	1.05741	0.00545	0.183052	SK-N-SH
ENSG00000050767	COL23A1	protein_coding	5:178237617-178590555	0.315858	1.19261	1.91677	0.933147	0.00545	0.183052	SK-N-SH
ENSG00000026508	CD44	protein_coding	11:35138869-35232402	246.275	119.097	-1.04814	-0.678394	0.0055	0.183542	SK-N-SH
ENSG00000067082	KLF6	protein_coding	10:3775995-3785281	43.8668	24.4684	-0.842208	-0.772563	0.0055	0.183542	SK-N-SH
ENSG00000111252	SH2B3	protein_coding	12:111405947-111451623	11.761	6.83527	-0.782937	-0.916076	0.0055	0.183542	SK-N-SH
ENSG00000060709	RIMBP2	protein_coding	12:130396136-130716281	7.17595	14.5027	1.01508	0.747713	0.00555	0.184814	SK-N-SH
ENSG00000248698	LINC01085	lincRNA	4:14111967-14143592	2.69345	0.856596	-1.65277	-0.996324	0.0056	0.185289	SK-N-SH
ENSG00000147010	SH3KBP1	protein_coding	X:19533974-19887601	29.007	15.2754	-0.92519	-0.746431	0.0056	0.185289	SK-N-SH
ENSG00000116016	EPAS1	protein_coding	2:46293666-46386703	32.8996	58.2859	0.825077	0.657213	0.0056	0.185289	SK-N-SH
ENSG00000125753	VASP	protein_coding	19:45506578-45526983	23.461	12.3733	-0.923029	-0.759635	0.00565	0.186151	SK-N-SH
ENSG00000087074	PPP1R15A	protein_coding	19:48872391-48876057	16.9137	9.26627	-0.86813	-0.925743	0.00565	0.186151	BOTH	SAME
ENSG00000000971	CFH	protein_coding	1:196651877-196747504	1.55242	3.61706	1.22029	0.940086	0.0058	0.190286	SK-N-SH
ENSG00000208035	MIR143	miRNA	5:149428917-149429023	0	1.69553	inf	#NAME?	0.0058	0.190287	SK-N-SH
ENSG00000118689	FOXO3	protein_coding	6:108559834-108684774	14.946	24.7987	0.730507	0.877736	0.00585	0.191523	SK-N-SH
ENSG00000235884	LINC00941	lincRNA	12:30795680-30802711	1.97298	0.656966	-1.58649	-0.963754	0.0059	0.191947	SK-N-SH
ENSG00000196141	SPATS2L	protein_coding	2:200305880-200482263	41.4789	22.8765	-0.858511	-0.82933	0.0059	0.191947	SK-N-SH
ENSG00000114739	ACVR2B	protein_coding	3:38451026-38493142	6.36512	10.4435	0.714347	0.836536	0.0059	0.191947	SK-N-SH
ENSG00000170006	TMEM154	protein_coding	4:152618631-152680165	3.41479	1.08416	-1.65522	-0.636272	0.00595	0.192367	SK-N-SH
ENSG00000131149	GSE1	protein_coding	16:85611408-85690073	16.6514	27.7413	0.736396	0.582042	0.00595	0.192367	SK-N-SH
ENSG00000269905	TFDP2	protein_coding	3:141944427-142149544	4.27723	8.25399	0.948415	0.872967	0.00595	0.192367	SK-N-SH
ENSG00000122863	CHST3	protein_coding	10:71964364-72013564	7.37124	4.30212	-0.776857	-0.901784	0.006	0.193581	SK-N-SH
ENSG00000166073	GPR176	protein_coding	15:39600030-39920892	16.1683	9.12649	-0.825038	-0.939017	0.00605	0.19479	SK-N-SH
ENSG00000226312	CFLAR-AS1	antisense	2:201116103-201176687	1.45198	0.470686	-1.62518	-0.199552	0.00615	0.197193	SK-N-SH
ENSG00000099860	GADD45B	protein_coding	19:2476121-2478259	7.37143	3.46546	-1.0889	-0.815083	0.00615	0.197193	SK-N-SH
ENSG00000111641	NOP2	protein_coding	12:6556862-6568691	38.5154	22.789	-0.757097	-0.775251	0.0062	0.197574	SK-N-SH
ENSG00000138336	TET1	protein_coding	10:68560655-68694482	6.4459	10.6976	0.730828	0.896739	0.0062	0.197574	SK-N-SH
ENSG00000144407	PTH2R	protein_coding	2:208359713-208854503	2.03991	3.86729	0.922814	0.816299	0.0062	0.197574	SK-N-SH
ENSG00000041515	MYO16	protein_coding	13:108596151-109208007	0.913275	1.65446	0.857235	0.725576	0.00625	0.19876	SK-N-SH
ENSG00000187688	TRPV2	protein_coding	17:16414523-16437003	2.43638	1.02537	-1.24859	-0.668033	0.00635	0.200302	SK-N-SH
ENSG00000128578	STRIP2	protein_coding	7:129433889-129488399	3.93255	1.9856	-0.98589	-0.850737	0.00635	0.200302	SK-N-SH
ENSG00000124260	MAGEA10	protein_coding	X:152114598-152138578	8.58121	4.5379	-0.919158	-0.832124	0.00635	0.200302	SK-N-SH
ENSG00000091428	RAPGEF4	protein_coding	2:172677140-173052893	31.6317	19.7373	-0.680444	-0.591038	0.00635	0.200302	SK-N-SH
ENSG00000070785	EIF2B3	protein_coding	1:44850521-44986722	21.9882	12.5841	-0.805124	-0.920044	0.00655	0.204536	SK-N-SH
ENSG00000158321	AUTS2	protein_coding	7:69598918-70793068	15.912	25.9075	0.703251	0.507818	0.00655	0.204536	SK-N-SH
ENSG00000147251	DOCK11	protein_coding	X:118495897-118686163	21.7246	36.4464	0.746448	0.902229	0.00655	0.204536	SK-N-SH
ENSG00000135472	FAIM2	protein_coding	12:49866895-49904217	1.66187	3.58122	1.10764	0.722251	0.00655	0.204536	SK-N-SH
ENSG00000007402	CACNA2D2	protein_coding	3:50347329-50504244	8.20833	19.9668	1.28244	0.990543	0.0065	0.204536	SK-N-SH
ENSG00000181649	PHLDA2	protein_coding	11:2928272-2929455	1.85115	0.532159	-1.79849	-0.993081	0.0066	0.205273	SK-N-SH
ENSG00000265561	AC025458.1	miRNA	5:31639409-32121941	0	1.51553	inf	#NAME?	0.0066	0.205273	SK-N-SH
ENSG00000196990	FAM163B	protein_coding	9:133578414-133586197	2.27528	8.53287	1.90699	1.33819	0.00665	0.206415	SK-N-SH
ENSG00000278619	MRM1	protein_coding	17:36601571-36608971	4.33537	1.72718	-1.32774	-0.983532	0.00675	0.208272	SK-N-SH
ENSG00000189143	CLDN4	protein_coding	7:73799541-73832693	1.03097	0.425856	-1.27557	-0.762838	0.00675	0.208272	SK-N-SH
ENSG00000150995	ITPR1	protein_coding	3:4493347-4887293	8.09117	12.9054	0.673552	0.464187	0.00675	0.208272	SK-N-SH
ENSG00000116285	ERRFI1	protein_coding	1:8004403-8026308	33.9503	19.8581	-0.773698	-0.849496	0.0068	0.208986	SK-N-SH
ENSG00000155093	PTPRN2	protein_coding	7:157539055-158587788	3.92724	7.23106	0.880691	0.854673	0.0068	0.208986	BOTH	OPPOSITE
ENSG00000279561	AL845472.1	pseudogene	9:41269915-41273997	2.78801	5.01644	0.847428	0.901003	0.00685	0.209694	SK-N-SH
ENSG00000166741	NNMT	protein_coding	11:114059592-114356571	11.0408	24.7505	1.16461	1.07273	0.00685	0.209694	BOTH	SAME
ENSG00000167232	ZNF91	protein_coding	19:23304990-23395560	23.8874	38.2437	0.678971	0.640111	0.00705	0.215392	SK-N-SH
ENSG00000237846	RP11-216M21.1	processed_pseudogene	9:40105821-40106527	11.4063	3.83753	-1.57158	-0.839519	0.0071	0.215649	BOTH	OPPOSITE
ENSG00000147573	TRIM55	protein_coding	8:66126895-66175487	5.23603	2.44124	-1.10086	-0.914109	0.0071	0.215649	SK-N-SH
ENSG00000145555	MYO10	protein_coding	5:16661913-16936276	11.8992	6.36373	-0.902924	-0.775381	0.0071	0.215649	SK-N-SH
ENSG00000131386	GALNT15	protein_coding	3:16174648-16231992	1.47359	0.617697	-1.25437	-0.708435	0.00715	0.216153	SK-N-SH
ENSG00000162302	RPS6KA4	protein_coding	11:64359147-64372215	9.93512	4.77683	-1.05648	-0.800805	0.0072	0.216153	SK-N-SH
ENSG00000156697	UTP14A	protein_coding	X:129869063-129957528	40.9244	25.5363	-0.680412	-0.851956	0.0072	0.216153	SK-N-SH
ENSG00000197121	PGAP1	protein_coding	2:196833003-196927796	16.2082	26.1504	0.69011	0.529187	0.00715	0.216153	SK-N-SH
ENSG00000124374	PAIP2B	protein_coding	2:71182738-71227083	0.741334	1.42456	0.942323	0.87024	0.0072	0.216153	SK-N-SH
ENSG00000182771	GRID1	protein_coding	10:85599554-86366493	0.531985	1.47621	1.47244	0.887481	0.0072	0.216153	SK-N-SH
ENSG00000125384	PTGER2	protein_coding	14:52314304-52328606	8.22559	4.19398	-0.971798	-0.870032	0.00725	0.216817	SK-N-SH
ENSG00000250979	RP11-656G20.1	unprocessed_pseudogene	8:72202750-72251565	0.892766	2.7348	1.61508	1.03929	0.00725	0.216817	SK-N-SH
ENSG00000125347	IRF1	protein_coding	5:132481608-132490798	8.77279	4.36535	-1.00694	-0.798701	0.00745	0.221944	SK-N-SH
ENSG00000261115	TMEM178B	protein_coding	7:141074231-141480380	4.30678	7.26679	0.754707	0.632098	0.00745	0.221944	SK-N-SH
ENSG00000125629	INSIG2	protein_coding	2:118088451-118110997	5.13603	9.98061	0.958473	0.831536	0.00765	0.227467	SK-N-SH
ENSG00000113645	WWC1	protein_coding	5:168291650-168472303	14.6465	7.97503	-0.876992	-0.630777	0.00775	0.228691	SK-N-SH
ENSG00000163584	RPL22L1	protein_coding	3:170864874-170870483	148.617	89.3294	-0.734391	-0.92191	0.00775	0.228691	SK-N-SH
ENSG00000178104	PDE4DIP	protein_coding	1:148808180-149048286	21.6136	14.3033	-0.595596	-0.455056	0.00775	0.228691	SK-N-SH
ENSG00000141431	ASXL3	protein_coding	18:33578614-33751192	1.42898	2.49095	0.801709	0.383686	0.00775	0.228691	SK-N-SH
ENSG00000207827	MIR30A	miRNA	6:71221456-71420769	0	8.73084	inf	#NAME?	0.0078	0.229731	SK-N-SH
ENSG00000119547	ONECUT2	protein_coding	18:57435684-57491297	2.10753	3.68781	0.807212	0.576477	0.00785	0.230766	SK-N-SH
ENSG00000198796	ALPK2	protein_coding	18:58481246-58628957	4.15161	1.60199	-1.37381	-0.763922	0.0079	0.231361	SK-N-SH
ENSG00000188549	C15orf52	protein_coding	15:40331451-40340967	6.9727	3.39642	-1.0377	-0.647463	0.0079	0.231361	SK-N-SH
ENSG00000135709	KIAA0513	protein_coding	16:85027750-85094230	2.78493	1.27447	-1.12774	-0.620764	0.00795	0.231672	SK-N-SH
ENSG00000253368	TRNP1	protein_coding	1:26993706-27000898	6.87907	3.44403	-0.998115	-0.820789	0.008	0.231672	SK-N-SH
ENSG00000118257	NRP2	protein_coding	2:205681989-205798133	43.8004	25.2955	-0.792062	-0.480568	0.008	0.231672	SK-N-SH
ENSG00000060656	PTPRU	protein_coding	1:29236515-29326813	6.63597	12.1216	0.869204	0.634864	0.008	0.231672	SK-N-SH
ENSG00000152580	IGSF10	protein_coding	3:151085696-151458709	3.69946	7.19767	0.960216	0.582045	0.00795	0.231672	SK-N-SH
ENSG00000171126	KCNG3	protein_coding	2:42442016-42494097	0.891824	1.86315	1.06291	0.916797	0.008	0.231672	SK-N-SH
ENSG00000122694	GLIPR2	protein_coding	9:36136535-36163913	17.3287	9.66188	-0.842791	-0.892408	0.00805	0.232687	SK-N-SH
ENSG00000204624	PTCHD2	protein_coding	1:11479165-11537584	0.511845	1.4933	1.54472	0.748675	0.00815	0.23514	SK-N-SH
ENSG00000196562	SULF2	protein_coding	20:47501901-47786616	4.43419	10.504	1.2442	0.499146	0.0082	0.236145	SK-N-SH
ENSG00000049759	NEDD4L	protein_coding	18:58044366-58401540	11.3094	7.03029	-0.685869	-0.456935	0.00825	0.236708	SK-N-SH
ENSG00000186487	MYT1L	protein_coding	2:1789112-2331260	7.62911	13.3695	0.809362	0.531951	0.00825	0.236708	SK-N-SH
ENSG00000134443	GRP	protein_coding	18:59220167-59230774	0.487872	2.76273	2.50152	1.12253	0.0083	0.237704	SK-N-SH
ENSG00000054793	ATP9A	protein_coding	20:51596513-51768634	8.13262	13.4657	0.727495	0.729932	0.00835	0.238258	SK-N-SH
ENSG00000135622	SEMA4F	protein_coding	2:74654227-74683853	4.37447	7.34242	0.747147	0.643773	0.00835	0.238258	SK-N-SH
ENSG00000157227	MMP14	protein_coding	14:22836556-22849027	29.3449	16.4348	-0.836362	-0.84404	0.0084	0.239246	BOTH	OPPOSITE
ENSG00000143575	HAX1	protein_coding	1:154272510-154275875	64.5838	37.1374	-0.798299	-0.930719	0.00845	0.239792	SK-N-SH
ENSG00000105976	MET	protein_coding	7:116672389-116798386	27.6433	16.7759	-0.720545	-0.580752	0.00845	0.239792	SK-N-SH
ENSG00000074800	ENO1	protein_coding	1:8861001-8879894	701.04	398.14	-0.816222	-0.836496	0.00855	0.241747	SK-N-SH
ENSG00000112769	LAMA4	protein_coding	6:112108759-112351296	13.9546	22.5196	0.690438	0.49431	0.00855	0.241747	SK-N-SH
ENSG00000139970	RTN1	protein_coding	14:59595975-59870966	32.2784	53.6452	0.732881	0.877042	0.0086	0.24272	SK-N-SH
ENSG00000152601	MBNL1	protein_coding	3:152243827-152496813	64.2299	40.0807	-0.68034	-0.650968	0.00865	0.242809	SK-N-SH
ENSG00000185950	IRS2	protein_coding	13:109752697-109808252	11.1305	17.9372	0.688437	0.865684	0.00865	0.242809	SK-N-SH
ENSG00000143153	ATP1B1	protein_coding	1:169105696-169367967	71.5341	131.776	0.881385	0.804352	0.00865	0.242809	SK-N-SH
ENSG00000067057	PFKP	protein_coding	10:3066332-3172841	105.288	50.3381	-1.06462	-0.784726	0.00875	0.245173	SK-N-SH
ENSG00000274492	RP11-976B16.1	lincRNA	14:88819607-88822151	0.74364	1.6769	1.17312	0.871968	0.00885	0.247085	SK-N-SH
ENSG00000140284	SLC27A2	protein_coding	15:49858237-50236395	0.54334	1.54507	1.50774	0.716738	0.00885	0.247085	SK-N-SH
ENSG00000143614	GATAD2B	protein_coding	1:153804724-153922975	4.76202	7.91635	0.733261	0.850099	0.00895	0.249429	SK-N-SH
ENSG00000115641	FHL2	protein_coding	2:105357711-105438513	10.3496	5.19572	-0.994185	-0.96325	0.009	0.250374	SK-N-SH
ENSG00000030110	BAK1	protein_coding	6:33540045-33593338	7.58357	4.17164	-0.862264	-0.89619	0.00905	0.250867	SK-N-SH
ENSG00000236437	AP001891.1	lincRNA	11:116496898-116500630	0.76203	2.06366	1.43729	0.819736	0.00905	0.250867	SK-N-SH
ENSG00000187867	PALM3	protein_coding	19:14053364-14059159	1.74965	0.825953	-1.08293	-0.738331	0.00925	0.255955	SK-N-SH
ENSG00000139352	ASCL1	protein_coding	12:102836884-102960516	0.946212	3.38429	1.83862	1.11133	0.00935	0.258263	SK-N-SH
ENSG00000142599	RERE	protein_coding	1:8352396-8817643	14.4301	24.4793	0.762483	0.46706	0.00945	0.259641	SK-N-SH
ENSG00000071967	CYBRD1	protein_coding	2:171522246-171558133	11.9198	21.1107	0.824619	0.818427	0.00945	0.259641	SK-N-SH
ENSG00000163046	ANKRD30BL	protein_coding	2:132147590-132257969	1.39122	4.19435	1.5921	1.08602	0.00945	0.259641	SK-N-SH
ENSG00000273301	RP11-314B1.2	lincRNA	2:225698253-225703654	0.740646	1.46968	0.988646	0.827321	0.0095	0.260555	SK-N-SH
ENSG00000175063	UBE2C	protein_coding	20:45812575-45816957	84.3976	50.1604	-0.750655	-0.910483	0.00955	0.261465	SK-N-SH
ENSG00000108691	CCL2	protein_coding	17:34255217-34257203	90.0125	55.0466	-0.709472	-0.838292	0.00965	0.262815	SK-N-SH
ENSG00000241956	CTC-340A15.2	antisense	5:164296695-165171643	2.92102	5.29548	0.858285	0.639804	0.00965	0.262815	SK-N-SH
ENSG00000169271	HSPB3	protein_coding	5:54455600-54456384	0.392376	1.35843	1.79163	0.81119	0.00965	0.262815	SK-N-SH
ENSG00000115525	ST3GAL5	protein_coding	2:85839143-85889014	9.15285	17.5656	0.940461	0.795687	0.0097	0.263254	SK-N-SH
ENSG00000142549	IGLON5	protein_coding	19:51311847-51330354	2.14171	4.34047	1.01908	0.877332	0.0097	0.263254	SK-N-SH
ENSG00000128045	RASL11B	protein_coding	4:52862289-52866835	5.03068	9.30341	0.887007	0.854626	0.00975	0.26415	BOTH	SAME
ENSG00000182752	PAPPA	protein_coding	9:116153803-116402322	20.4927	9.86129	-1.05526	-0.635391	0.0098	0.264583	SK-N-SH
ENSG00000169744	LDB2	protein_coding	4:16400429-16898809	3.52133	1.70009	-1.05051	-0.645148	0.0098	0.264583	SK-N-SH
ENSG00000068366	ACSL4	protein_coding	X:109623699-109733403	54.1486	32.8407	-0.721439	-0.575807	0.00995	0.267241	SK-N-SH
ENSG00000160179	ABCG1	protein_coding	21:42199688-42297244	1.32094	2.53552	0.940723	0.755982	0.00995	0.267241	SK-N-SH
ENSG00000155530	LRGUK	protein_coding	7:134127298-134264591	1.25173	2.4572	0.973096	0.778464	0.00995	0.267241	SK-N-SH
ENSG00000162616	DNAJB4	protein_coding	1:77979174-78138449	13.8429	7.30166	-0.922847	-0.79453	0.01	0.267659	SK-N-SH
ENSG00000196132	MYT1	protein_coding	20:64151790-64242253	1.97817	3.82716	0.95211	0.666803	0.01	0.267659	SK-N-SH
ENSG00000279673	RP11-185E8.2	TEC	3:171460611-171462256	1.52983	0.620852	-1.30105	-0.860429	0.01005	0.268075	SK-N-SH
ENSG00000142627	EPHA2	protein_coding	1:16124336-16157329	11.4205	6.55779	-0.800345	-0.653338	0.01005	0.268075	SK-N-SH
ENSG00000140416	TPM1	protein_coding	15:63042631-63071915	452.23	242.593	-0.898521	-0.857214	0.01015	0.268897	SK-N-SH
ENSG00000147872	PLIN2	protein_coding	9:19108374-19149290	27.4176	17.3365	-0.661287	-0.762197	0.01015	0.268897	SK-N-SH
ENSG00000197122	SRC	protein_coding	20:37344684-37406050	12.5707	20.8296	0.728571	0.5325	0.01015	0.268897	SK-N-SH
ENSG00000105640	RPL18A	protein_coding	19:17859875-17864153	290.609	500.197	0.783416	0.885043	0.01015	0.268897	BOTH	SAME
ENSG00000180875	GREM2	protein_coding	1:240489572-240612149	1.0694	0.501761	-1.09173	-0.845538	0.01025	0.271085	SK-N-SH
ENSG00000138050	THUMPD2	protein_coding	2:39736059-39779267	17.3895	10.1142	-0.781832	-0.714839	0.0103	0.271944	BOTH	SAME
ENSG00000142494	SLC47A1	protein_coding	17:19495384-19597922	2.51778	1.28508	-0.970294	-0.573513	0.01035	0.27234	SK-N-SH
ENSG00000170153	RNF150	protein_coding	4:140859806-141212877	21.0856	33.8392	0.682435	0.617931	0.01035	0.27234	SK-N-SH
ENSG00000265972	TXNIP	protein_coding	1:145992434-145996600	50.8814	31.0636	-0.711913	-0.74336	0.0104	0.272733	SK-N-SH
ENSG00000167861	HID1	protein_coding	17:74950742-74975728	4.2229	8.6327	1.03158	0.68143	0.0104	0.272733	SK-N-SH
ENSG00000120800	UTP20	protein_coding	12:101280108-101386616	17.7793	11.5891	-0.617425	-0.755302	0.01045	0.273582	BOTH	SAME
ENSG00000163110	PDLIM5	protein_coding	4:94451856-94668227	18.1675	11.4369	-0.667672	-0.513747	0.0105	0.273969	SK-N-SH
ENSG00000151690	MFSD6	protein_coding	2:190408354-190534722	8.94906	15.4051	0.783598	0.591928	0.0105	0.273969	SK-N-SH
ENSG00000181019	NQO1	protein_coding	16:69706995-69726951	62.6038	32.235	-0.957621	-0.973105	0.0106	0.274734	SK-N-SH
ENSG00000165806	CASP7	protein_coding	10:113679161-113730907	15.6197	9.15815	-0.770234	-0.826313	0.01055	0.274734	SK-N-SH
ENSG00000215158	RP11-1023L17.1	transcribed_unprocessed_pseudogene	5:34164697-34244796	8.76165	17.4189	0.991382	0.844232	0.0106	0.274734	SK-N-SH
ENSG00000270173	RP11-382B18.4	lincRNA	15:30357765-30358773	0.73375	2.25135	1.61743	0.946507	0.0106	0.274734	SK-N-SH
ENSG00000188738	FSIP2	protein_coding	2:185719873-185833290	0.70439	1.50071	1.0912	0.659265	0.01065	0.275571	SK-N-SH
ENSG00000108406	DHX40	protein_coding	17:59565524-59608345	50.8883	76.5234	0.588569	0.665009	0.0107	0.275946	SK-N-SH
ENSG00000198478	SH3BGRL2	protein_coding	6:79631282-79703659	7.54958	11.8852	0.654699	0.806506	0.0107	0.275946	SK-N-SH
ENSG00000107249	GLIS3	protein_coding	9:3824126-4348392	7.10251	3.67778	-0.949493	-0.653294	0.0108	0.277605	SK-N-SH
ENSG00000187605	TET3	protein_coding	2:73986403-74108176	4.46755	7.11222	0.670815	0.662393	0.0108	0.277605	SK-N-SH
ENSG00000102172	SMS	protein_coding	X:21940572-21994835	115.053	74.5177	-0.62664	-0.8243	0.01085	0.27843	SK-N-SH
ENSG00000111885	MAN1A1	protein_coding	6:119177208-119349761	26.5205	48.9559	0.884373	0.914603	0.0109	0.279252	SK-N-SH
ENSG00000164125	FAM198B	protein_coding	4:158124473-158255411	1.19068	2.38702	1.00342	0.592765	0.011	0.28135	SK-N-SH
ENSG00000165617	DACT1	protein_coding	14:58633966-58648321	2.57019	1.15619	-1.15249	-0.795094	0.01105	0.281703	SK-N-SH
ENSG00000117450	PRDX1	protein_coding	1:45500052-45523047	371.112	226.377	-0.713123	-0.851048	0.01105	0.281703	SK-N-SH
ENSG00000114646	CSPG5	protein_coding	3:47562238-47580792	1.05162	2.23001	1.08444	0.80961	0.0111	0.282514	SK-N-SH
ENSG00000197183	NOL4L	protein_coding	20:32443058-32608893	6.82551	11.0894	0.700172	0.532328	0.01115	0.283323	SK-N-SH
ENSG00000075043	KCNQ2	protein_coding	20:63406038-63472638	13.2875	24.3336	0.872878	0.832565	0.0112	0.284129	SK-N-SH
ENSG00000184178	SCFD2	protein_coding	4:52872981-53366075	14.8749	8.89386	-0.741997	-0.756086	0.01125	0.284933	SK-N-SH
ENSG00000136933	RABEPK	protein_coding	9:125200541-125234158	19.3952	11.3487	-0.77318	-0.894304	0.0114	0.286863	SK-N-SH
ENSG00000174482	LINGO2	protein_coding	9:27948077-28670286	7.15799	11.815	0.722997	0.691235	0.0114	0.286863	SK-N-SH
ENSG00000104313	EYA1	protein_coding	8:71155456-71362232	8.13998	16.9491	1.05811	0.983625	0.01135	0.286863	SK-N-SH
ENSG00000141338	ABCA8	protein_coding	17:68867291-68955392	0.635392	1.58616	1.31982	0.573177	0.0114	0.286863	SK-N-SH
ENSG00000130513	GDF15	protein_coding	19:18374730-18389176	8.05497	3.65536	-1.13987	-0.882991	0.01145	0.287057	SK-N-SH
ENSG00000143891	GALM	protein_coding	2:38665909-38741237	8.58561	4.98901	-0.783166	-0.753864	0.0115	0.287057	SK-N-SH
ENSG00000071575	TRIB2	protein_coding	2:12716888-12742734	52.2055	32.9526	-0.663809	-0.712194	0.0115	0.287057	SK-N-SH
ENSG00000079931	MOXD1	protein_coding	6:132296054-132401545	48.4703	80.3313	0.728859	0.844373	0.01145	0.287057	SK-N-SH
ENSG00000280106	CTC-523E23.3	TEC	19:34949037-34951205	0.820949	1.77811	1.11498	0.856328	0.0115	0.287057	SK-N-SH
ENSG00000019549	SNAI2	protein_coding	8:48917689-48921740	8.81614	4.0849	-1.10985	-0.897939	0.0116	0.289089	SK-N-SH
ENSG00000269028	MTRNR2L12	protein_coding	3:96617187-96618236	33.7813	57.5399	0.768336	0.815771	0.01165	0.289871	SK-N-SH
ENSG00000157833	GAREML	protein_coding	2:26173090-26189663	3.19445	5.64479	0.82135	0.568758	0.0117	0.29065	BOTH	SAME
ENSG00000099341	PSMD8	protein_coding	19:38374535-38383824	133.048	81.0098	-0.715773	-0.86889	0.01175	0.291426	SK-N-SH
ENSG00000165923	AGBL2	protein_coding	11:47659590-47715389	0.806785	1.71965	1.09186	0.538313	0.01185	0.293438	SK-N-SH
ENSG00000245067	IGFBP7-AS1	antisense	4:56963369-57205510	0.340291	2.25102	2.72573	0.161802	0.0119	0.294208	SK-N-SH
ENSG00000117143	UAP1	protein_coding	1:162561505-162599842	33.0191	20.5862	-0.681625	-0.807555	0.012	0.29621	SK-N-SH
ENSG00000168621	GDNF	protein_coding	5:37812676-37839686	1.24217	0.627492	-0.985194	-0.484903	0.01205	0.296972	SK-N-SH
ENSG00000272686	RP11-390E23.6	antisense	7:123749067-123751166	3.98761	7.05912	0.823962	0.817488	0.0121	0.297733	SK-N-SH
ENSG00000117139	KDM5B	protein_coding	1:202724490-202809470	26.4488	40.9316	0.630014	0.497898	0.01215	0.298491	SK-N-SH
ENSG00000270189	RP11-258C19.7	lincRNA	X:53169096-53170914	1.99353	3.84185	0.946474	0.802844	0.01225	0.300473	SK-N-SH
ENSG00000171084	FAM86JP	transcribed_unprocessed_pseudogene	3:125916619-125937039	4.12533	1.99521	-1.04797	-0.868403	0.01235	0.301499	SK-N-SH
ENSG00000132109	TRIM21	protein_coding	11:4384896-4393696	7.2172	3.67415	-0.974029	-0.813453	0.01235	0.301499	SK-N-SH
ENSG00000133401	PDZD2	protein_coding	5:31639409-32121941	1.31971	2.62985	0.994756	0.434096	0.01235	0.301499	SK-N-SH
ENSG00000005471	ABCB4	protein_coding	7:87401696-87480435	0.594581	1.19706	1.00955	0.479885	0.0124	0.302245	SK-N-SH
ENSG00000163041	H3F3A	protein_coding	1:226060711-226072001	178.993	271.108	0.598966	0.797602	0.01245	0.302989	SK-N-SH
ENSG00000134690	CDCA8	protein_coding	1:37692417-37709719	9.43363	5.39651	-0.805787	-0.861582	0.0125	0.303257	SK-N-SH
ENSG00000232677	LINC00665	lincRNA	19:36313066-36331718	11.0704	18.6863	0.755272	0.75139	0.0125	0.303257	SK-N-SH
ENSG00000253203	GUSBP3	transcribed_unprocessed_pseudogene	5:69639458-69679259	1.5449	3.20323	1.05202	0.77745	0.01255	0.303995	SK-N-SH
ENSG00000105889	STEAP1B	protein_coding	7:22419443-22665533	9.26268	2.22913	-2.05495	-1.26118	0.0126	0.304259	SK-N-SH
ENSG00000137727	ARHGAP20	protein_coding	11:110577041-110713189	0.776498	1.54376	0.991389	0.852654	0.0126	0.304259	SK-N-SH
ENSG00000178996	SNX18	protein_coding	5:54517758-54546585	5.24309	8.41359	0.682303	0.816388	0.01265	0.304992	SK-N-SH
ENSG00000168032	ENTPD3	protein_coding	3:40313801-40453329	1.06841	0.320589	-1.73667	-0.795646	0.0127	0.305251	SK-N-SH
ENSG00000016402	IL20RA	protein_coding	6:136999970-137045180	4.60865	8.03852	0.802585	0.58285	0.0127	0.305251	SK-N-SH
ENSG00000140853	NLRC5	protein_coding	16:56989484-57083531	4.73369	2.63078	-0.847475	-0.497267	0.0128	0.30718	SK-N-SH
ENSG00000160145	KALRN	protein_coding	3:124080022-124726325	13.0227	20.239	0.636107	0.440066	0.01285	0.307905	SK-N-SH
ENSG00000104783	KCNN4	protein_coding	19:43766532-43781257	2.33813	0.813707	-1.52277	-0.819912	0.01295	0.309824	BOTH	OPPOSITE
ENSG00000196358	NTNG2	protein_coding	9:132161675-132244534	0.950031	1.92786	1.02095	0.560086	0.013	0.310542	SK-N-SH
ENSG00000258929	RP11-58E21.3	lincRNA	14:49981711-50092643	1.21836	0.368324	-1.72589	-0.485047	0.0131	0.312451	SK-N-SH
ENSG00000152409	JMY	protein_coding	5:79236188-79327215	5.42202	9.76155	0.848279	0.448835	0.01315	0.312684	SK-N-SH
ENSG00000090238	YPEL3	protein_coding	16:30092313-30104116	3.89101	8.43715	1.11661	0.85267	0.01315	0.312684	BOTH	SAME
ENSG00000159388	BTG2	protein_coding	1:203305490-203309602	4.77351	8.2304	0.785911	0.812625	0.0132	0.313394	BOTH	SAME
ENSG00000179240	RP11-111M22.2	protein_coding	11:76381312-76414619	1.49732	3.38897	1.17847	0.742654	0.01325	0.314102	SK-N-SH
ENSG00000186854	TRABD2A	protein_coding	2:84821649-84907008	2.11116	0.761478	-1.47116	-0.0894212	0.0133	0.314329	SK-N-SH
ENSG00000142065	ZFP14	protein_coding	19:36334452-36379199	4.67268	7.76903	0.733484	0.523872	0.0133	0.314329	SK-N-SH
ENSG00000175550	DRAP1	protein_coding	11:65919256-65921561	87.0421	49.3392	-0.818978	-0.883955	0.01335	0.315032	SK-N-SH
ENSG00000092820	EZR	protein_coding	6:158765740-158820593	29.3298	18.5849	-0.658238	-0.813233	0.0135	0.318089	SK-N-SH
ENSG00000123374	CDK2	protein_coding	12:55954104-55973317	47.3359	25.7385	-0.879005	-0.817608	0.01355	0.318784	SK-N-SH
ENSG00000204516	MICB	protein_coding	6:31494880-31511124	2.24704	0.830072	-1.43672	-0.855539	0.0136	0.318995	SK-N-SH
ENSG00000232164	AC092669.3	lincRNA	2:66383305-66392450	11.0278	17.5686	0.671857	0.774775	0.0136	0.318995	SK-N-SH
ENSG00000221955	SLC12A8	protein_coding	3:125082635-125212864	1.45843	0.778504	-0.905642	-0.458026	0.01375	0.32106	SK-N-SH
ENSG00000112576	CCND3	protein_coding	6:41934932-42050357	13.1945	7.88279	-0.743159	-0.660133	0.01375	0.32106	SK-N-SH
ENSG00000115233	PSMD14	protein_coding	2:161308037-161411717	72.4927	47.7632	-0.601937	-0.761843	0.01375	0.32106	SK-N-SH
ENSG00000102900	NUP93	protein_coding	16:56638665-56850286	61.2542	34.911	-0.811125	-0.765431	0.0139	0.323303	SK-N-SH
ENSG00000145220	LYAR	protein_coding	4:4267700-4290169	27.4275	16.9391	-0.695269	-0.818761	0.0139	0.323303	SK-N-SH
ENSG00000169925	BRD3	protein_coding	9:134025438-134068535	6.01869	10.5222	0.805908	0.689415	0.01395	0.323303	SK-N-SH
ENSG00000143126	CELSR2	protein_coding	1:109250018-109275750	1.81753	3.23305	0.830914	0.704236	0.01395	0.323303	BOTH	SAME
ENSG00000112137	PHACTR1	protein_coding	6:12716804-13328583	4.71221	9.45661	1.00492	0.594015	0.01395	0.323303	SK-N-SH
ENSG00000185585	OLFML2A	protein_coding	9:124777157-124814885	1.08832	2.06902	0.926844	0.73763	0.014	0.323979	BOTH	SAME
ENSG00000215788	TNFRSF25	protein_coding	1:6424787-6520061	2.02905	4.21557	1.05492	0.432768	0.0141	0.325325	SK-N-SH
ENSG00000230910	RP3-525N10.2	antisense	6:68629961-68635027	2.05035	6.08959	1.57047	0.881564	0.0141	0.325325	SK-N-SH
ENSG00000138073	PREB	protein_coding	2:27123788-27134675	24.564	15.1384	-0.698337	-0.693205	0.0142	0.327147	SK-N-SH
ENSG00000123384	LRP1	protein_coding	12:57088893-57213351	7.28553	11.9721	0.716571	0.326638	0.01425	0.327813	BOTH	SAME
ENSG00000105963	ADAP1	protein_coding	7:897900-975599	2.60146	1.11438	-1.22308	-0.391905	0.0143	0.328478	SK-N-SH
ENSG00000141753	IGFBP4	protein_coding	17:40443460-40457731	16.6348	26.8259	0.689427	0.801957	0.01435	0.32914	SK-N-SH
ENSG00000166407	LMO1	protein_coding	11:8224303-8268716	3.5725	7.12672	0.996304	0.834807	0.0144	0.3298	SK-N-SH
ENSG00000108518	PFN1	protein_coding	17:4945651-4957131	289.827	185.549	-0.643389	-0.815727	0.01445	0.330459	SK-N-SH
ENSG00000108344	PSMD3	protein_coding	17:39980796-39997960	60.9258	38.1211	-0.676464	-0.729937	0.0146	0.333399	SK-N-SH
ENSG00000109971	HSPA8	protein_coding	11:123057488-123063230	1667.6	1044.77	-0.674584	-0.704597	0.0147	0.333722	SK-N-SH
ENSG00000216775	RP1-152L7.5	transcribed_unprocessed_pseudogene	6:52665147-52669155	7.31863	12.121	0.727864	0.676738	0.01465	0.333722	SK-N-SH
ENSG00000113196	HAND1	protein_coding	5:154474971-154478264	8.48416	14.3017	0.753342	0.787059	0.0147	0.333722	SK-N-SH
ENSG00000179979	CRIPAK	protein_coding	4:1391551-1395989	0.558273	1.17857	1.07799	0.832779	0.0147	0.333722	SK-N-SH
ENSG00000166979	EVA1C	protein_coding	21:32412005-32515397	3.18529	1.25617	-1.34239	-0.74067	0.01475	0.333882	SK-N-SH
ENSG00000072274	TFRC	protein_coding	3:196027182-196082189	115.247	79.5887	-0.534089	-0.420074	0.01475	0.333882	SK-N-SH
ENSG00000167862	ICT1	protein_coding	17:75012669-75021261	41.5701	24.7323	-0.749148	-0.836335	0.0148	0.334042	SK-N-SH
ENSG00000249614	RP11-703G6.1	lincRNA	4:103961615-104036923	28.1623	47.8035	0.76335	0.809967	0.0148	0.334042	SK-N-SH
ENSG00000166206	GABRB3	protein_coding	15:26543545-26949207	13.1086	20.283	0.629759	0.584516	0.0149	0.335325	SK-N-SH
ENSG00000012822	CALCOCO1	protein_coding	12:53708516-53727745	12.9686	21.829	0.75122	0.733628	0.0149	0.335325	SK-N-SH
ENSG00000109132	PHOX2B	protein_coding	4:41744081-41824119	19.9569	31.9667	0.679685	0.77681	0.01505	0.338212	SK-N-SH
ENSG00000178445	GLDC	protein_coding	9:6532463-6645650	2.79851	4.88785	0.804541	0.630585	0.0151	0.338846	SK-N-SH
ENSG00000271303	SRXN1	protein_coding	20:646614-676179	20.0973	12.584	-0.675413	-0.803369	0.01515	0.339478	SK-N-SH
ENSG00000106991	ENG	protein_coding	9:127815011-127854756	4.63934	2.42535	-0.935726	-0.770169	0.0152	0.340108	SK-N-SH
ENSG00000159840	ZYX	protein_coding	7:143381079-143523449	108.928	58.2955	-0.901918	-0.846132	0.01525	0.340248	SK-N-SH
ENSG00000104312	RIPK2	protein_coding	8:89757746-89791063	13.1982	7.78392	-0.761769	-0.757759	0.01525	0.340248	SK-N-SH
ENSG00000145386	CCNA2	protein_coding	4:121801316-121823933	63.7692	37.3856	-0.770379	-0.812898	0.0153	0.340874	SK-N-SH
ENSG00000275700	AATF	protein_coding	17:36948874-37056871	26.1236	17.0093	-0.619028	-0.666567	0.01535	0.341011	SK-N-SH
ENSG00000180229	HERC2P3	transcribed_unprocessed_pseudogene	15:20379494-20506180	5.23358	8.6345	0.722313	0.502158	0.01535	0.341011	SK-N-SH
ENSG00000163191	S100A11	protein_coding	1:151994530-152047907	58.5408	34.3505	-0.769111	-0.836037	0.01545	0.342255	SK-N-SH
ENSG00000126500	FLRT1	protein_coding	11:63974606-64166106	0.162115	1.97565	3.60724	0.4874	0.01545	0.342255	SK-N-SH
ENSG00000106638	TBL2	protein_coding	7:73568931-73578791	25.7272	16.8705	-0.608791	-0.628524	0.01555	0.34398	SK-N-SH
ENSG00000105355	PLIN3	protein_coding	19:4838331-4867768	20.2477	12.2397	-0.726198	-0.732037	0.01565	0.344234	SK-N-SH
ENSG00000162409	PRKAA2	protein_coding	1:56645321-56715335	4.76901	7.47047	0.647508	0.803044	0.01565	0.344234	SK-N-SH
ENSG00000134569	LRP4	protein_coding	11:46846411-46918642	4.16259	7.57899	0.864523	0.645627	0.0156	0.344234	SK-N-SH
ENSG00000099864	PALM	protein_coding	19:709092-748330	6.07459	11.1282	0.873357	0.66254	0.01565	0.344234	BOTH	SAME
ENSG00000142669	SH3BGRL3	protein_coding	1:26279175-26320523	59.6121	30.7192	-0.956467	-0.831959	0.01575	0.345944	SK-N-SH
ENSG00000158270	COLEC12	protein_coding	18:319360-500722	5.22354	8.45998	0.695626	0.766551	0.0158	0.346553	SK-N-SH
ENSG00000183305	MAGEA2B	protein_coding	X:152714585-152718607	1.2435	0.580887	-1.09808	-0.452478	0.01585	0.34716	SK-N-SH
ENSG00000108798	ABI3	protein_coding	17:49202790-49223225	1.42383	0.378381	-1.91186	-0.924262	0.0159	0.347277	SK-N-SH
ENSG00000183605	SFXN4	protein_coding	10:119140766-119165667	19.2013	10.3637	-0.889661	-0.792855	0.0159	0.347277	SK-N-SH
ENSG00000042062	FAM65C	protein_coding	20:50586107-50691528	0.376652	1.15984	1.62262	0.763875	0.01595	0.34788	SK-N-SH
ENSG00000175893	ZDHHC21	protein_coding	9:14611070-14693471	7.39572	11.2401	0.603896	0.514541	0.016	0.347994	SK-N-SH
ENSG00000109819	PPARGC1A	protein_coding	4:23560922-23904089	1.23769	2.20861	0.835488	0.333856	0.016	0.347994	SK-N-SH
ENSG00000092445	TYRO3	protein_coding	15:41557674-41583586	12.3974	6.7608	-0.874775	-0.6983	0.01605	0.348594	SK-N-SH
ENSG00000123700	KCNJ2	protein_coding	17:70166960-70180048	16.0016	9.55236	-0.744285	-0.79937	0.0161	0.349193	SK-N-SH
ENSG00000198963	RORB	protein_coding	9:74485550-74693177	20.4622	12.443	-0.717627	-0.817588	0.0163	0.351082	SK-N-SH
ENSG00000105647	PIK3R2	protein_coding	19:18153117-18178117	16.4408	26.4409	0.685486	0.584047	0.0163	0.351082	SK-N-SH
ENSG00000196177	ACADSB	protein_coding	10:123008978-123058311	6.70197	11.011	0.716286	0.583351	0.0163	0.351082	SK-N-SH
ENSG00000108175	ZMIZ1	protein_coding	10:79069034-79316528	17.9791	29.7261	0.725409	0.515396	0.01625	0.351082	SK-N-SH
ENSG00000235703	LINC00894	antisense	X:149929526-150224580	0.690594	1.87396	1.44018	0.353808	0.01625	0.351082	SK-N-SH
ENSG00000196693	ZNF33B	protein_coding	10:42574184-42638568	11.2601	17.7599	0.657404	0.489296	0.01635	0.351672	SK-N-SH
ENSG00000141232	TOB1	protein_coding	17:50862222-50910232	21.8306	35.3239	0.694293	0.795686	0.0164	0.351774	SK-N-SH
ENSG00000198597	ZNF536	protein_coding	19:30219665-30713538	8.62889	14.0155	0.699773	0.65043	0.0164	0.351774	SK-N-SH
ENSG00000126217	MCF2L	protein_coding	13:112894377-113099739	7.08458	11.1817	0.658386	0.512254	0.01645	0.351876	SK-N-SH
ENSG00000239521	GATS	protein_coding	7:100177562-100272218	5.99929	11.2459	0.906541	0.617596	0.01645	0.351876	SK-N-SH
ENSG00000137409	MTCH1	protein_coding	6:36968140-36986298	78.0009	47.345	-0.72028	-0.786841	0.0165	0.352461	SK-N-SH
ENSG00000129474	AJUBA	protein_coding	14:22929608-22982642	9.85673	3.89207	-1.34057	-0.571948	0.0166	0.353142	SK-N-SH
ENSG00000106554	CHCHD3	protein_coding	7:132784867-133082088	164.348	105.772	-0.635794	-0.804754	0.0166	0.353142	SK-N-SH
ENSG00000274827	LINC01297	lincRNA	14:19344577-19384587	0.517299	1.16239	1.16802	0.615338	0.0166	0.353142	SK-N-SH
ENSG00000137501	SYTL2	protein_coding	11:85694223-85811159	9.42192	16.2115	0.782927	0.638015	0.01665	0.353239	SK-N-SH
ENSG00000082293	COL19A1	protein_coding	6:69866570-70209976	0.458665	1.6052	1.80724	0.602367	0.01665	0.353239	SK-N-SH
ENSG00000213064	SFT2D2	protein_coding	1:168225937-168253025	10.0083	15.7717	0.65614	0.486885	0.0167	0.353817	SK-N-SH
ENSG00000112367	FIG4	protein_coding	6:109691311-109825428	9.28067	15.4643	0.736642	0.648713	0.01675	0.354394	SK-N-SH
ENSG00000196628	TCF4	protein_coding	18:55222330-55664787	122.449	186.688	0.608448	0.553848	0.01685	0.35458	SK-N-SH
ENSG00000153815	CMIP	protein_coding	16:81445169-81711762	10.0357	16.1131	0.683088	0.622226	0.01685	0.35458	SK-N-SH
ENSG00000249731	RP11-259O2.3	lincRNA	5:1968093-1969013	15.4491	26.2696	0.765869	0.752503	0.01685	0.35458	SK-N-SH
ENSG00000072133	RPS6KA6	protein_coding	X:84058345-84187925	3.52817	6.2155	0.816953	0.662431	0.0168	0.35458	SK-N-SH
ENSG00000163328	GPR155	protein_coding	2:174431570-174487094	4.99733	8.62962	0.78814	0.63267	0.0169	0.354672	SK-N-SH
ENSG00000235597	LINC01102	lincRNA	2:104433266-104520832	0.814365	1.97099	1.27518	0.821938	0.0169	0.354672	SK-N-SH
ENSG00000157064	NMNAT2	protein_coding	1:183248236-183418602	5.82631	9.30673	0.675693	0.658455	0.017	0.35629	SK-N-SH
ENSG00000244242	IFITM10	protein_coding	11:1732409-1764025	0.221175	1.21823	2.46152	0.427121	0.01705	0.356857	SK-N-SH
ENSG00000123416	TUBA1B	protein_coding	12:49127781-49147869	466.478	300.911	-0.632474	-0.754577	0.0171	0.357422	BOTH	OPPOSITE
ENSG00000213160	KLHL23	protein_coding	2:169694453-169776989	26.4395	43.6266	0.722514	0.701789	0.01715	0.357986	SK-N-SH
ENSG00000139767	SRRM4	protein_coding	12:118981494-119163051	1.29846	2.85983	1.13913	0.49561	0.01735	0.361675	SK-N-SH
ENSG00000151276	MAGI1	protein_coding	3:65353524-66038834	10.8924	17.5558	0.688627	0.590066	0.0174	0.361748	SK-N-SH
ENSG00000106819	ASPN	protein_coding	9:92297357-92670265	0.473334	2.96064	2.64498	0.538738	0.0174	0.361748	SK-N-SH
ENSG00000197467	COL13A1	protein_coding	10:69801930-69964275	2.35537	0.854857	-1.4622	-0.747718	0.01745	0.362303	SK-N-SH
ENSG00000162745	OLFML2B	protein_coding	1:161983191-162023854	2.22247	5.24341	1.23834	0.741185	0.0175	0.362857	SK-N-SH
ENSG00000166250	CLMP	protein_coding	11:123069864-123228277	58.6552	39.2066	-0.581162	-0.590377	0.01755	0.363409	SK-N-SH
ENSG00000130725	UBE2M	protein_coding	19:58555711-58558960	87.3862	52.1501	-0.744735	-0.749114	0.0176	0.36396	SK-N-SH
ENSG00000253276	CCDC71L	protein_coding	7:106372250-106770207	28.0722	17.1346	-0.712228	-0.814856	0.0178	0.367607	SK-N-SH
ENSG00000080947	CROCCP3	transcribed_unprocessed_pseudogene	1:16460947-16499257	1.6072	3.14107	0.966707	0.451154	0.01785	0.36815	SK-N-SH
ENSG00000259017	RP11-561B11.6	lincRNA	14:35447002-35447625	1.53885	4.00333	1.37935	0.802852	0.01805	0.371782	SK-N-SH
ENSG00000170425	ADORA2B	protein_coding	17:15944916-15975746	3.17286	1.54621	-1.03705	-0.849824	0.0181	0.371827	SK-N-SH
ENSG00000268166	CTC-471F3.6	lincRNA	19:40020384-40021041	0.785792	2.23316	1.50687	0.859079	0.0181	0.371827	SK-N-SH
ENSG00000087903	RFX2	protein_coding	19:5978402-6199572	5.12242	3.20032	-0.678608	-0.401141	0.01825	0.374414	SK-N-SH
ENSG00000214900	C14orf182	lincRNA	14:49981711-50092643	1.29962	0.269652	-2.26892	-0.936187	0.0183	0.374452	SK-N-SH
ENSG00000278931	bP-2189O9.2	unprocessed_pseudogene	21:8857259-8880976	1.07978	2.168	1.00563	0.772121	0.0183	0.374452	SK-N-SH
ENSG00000174136	RGMB	protein_coding	5:98768649-98798643	13.4475	6.42603	-1.06533	-0.562186	0.01835	0.374489	SK-N-SH
ENSG00000143549	TPM3	protein_coding	1:154155303-154194648	293.502	190.039	-0.627071	-0.775741	0.01835	0.374489	SK-N-SH
ENSG00000100029	PES1	protein_coding	22:30576624-30627278	65.5285	36.1193	-0.859353	-0.843424	0.01855	0.378075	SK-N-SH
ENSG00000100003	SEC14L2	protein_coding	22:30331987-30429053	10.9695	4.21357	-1.38038	-0.456474	0.0186	0.378598	SK-N-SH
ENSG00000232533	AC093673.5	antisense	7:143379691-143380495	39.7068	23.0671	-0.783546	-0.77099	0.0188	0.381669	SK-N-SH
ENSG00000104112	SCG3	protein_coding	15:51681352-51721031	23.5804	37.6804	0.676226	0.793576	0.0188	0.381669	SK-N-SH
ENSG00000258691	RP11-404P21.8	protein_coding	14:96204678-96268967	1.9038	0.23244	-3.03395	-0.576135	0.0189	0.383199	SK-N-SH
ENSG00000099194	SCD	protein_coding	10:100347123-100364834	59.675	88.9638	0.576092	0.735276	0.01895	0.383214	SK-N-SH
ENSG00000142303	ADAMTS10	protein_coding	19:8580241-8610735	1.81782	3.79096	1.06035	0.666273	0.01895	0.383214	BOTH	SAME
ENSG00000126562	WNK4	protein_coding	17:42780677-42798704	1.1287	0.388219	-1.53972	-0.27671	0.01915	0.384272	SK-N-SH
ENSG00000184226	PCDH9	protein_coding	13:66302833-67230445	9.44158	5.16867	-0.869235	-0.754318	0.01915	0.384272	SK-N-SH
ENSG00000180801	ARSJ	protein_coding	4:113900283-113979727	30.8082	19.086	-0.690799	-0.773138	0.0191	0.384272	SK-N-SH
ENSG00000197172	MAGEA6	protein_coding	X:152766135-152769747	14.4368	9.00598	-0.680794	-0.749066	0.0192	0.384272	SK-N-SH
ENSG00000134250	NOTCH2	protein_coding	1:119911552-120069626	26.6376	18.2238	-0.547643	-0.578362	0.01905	0.384272	SK-N-SH
ENSG00000187764	SEMA4D	protein_coding	9:89360786-89498130	4.5267	7.23729	0.67699	0.470409	0.0192	0.384272	SK-N-SH
ENSG00000260400	RP11-119F7.5	sense_overlapping	10:68698499-68700794	3.11385	5.60458	0.847909	0.787077	0.0191	0.384272	SK-N-SH
ENSG00000175745	NR2F1	protein_coding	5:93409358-93594615	5.3765	9.93555	0.885933	0.657597	0.0192	0.384272	SK-N-SH
ENSG00000150551	LYPD1	protein_coding	2:132416573-132671579	3.09591	1.09664	-1.49728	-0.947474	0.01935	0.38628	SK-N-SH
ENSG00000126705	AHDC1	protein_coding	1:27534034-27604431	1.13777	2.10831	0.889885	0.479369	0.01935	0.38628	BOTH	SAME
ENSG00000143314	MRPL24	protein_coding	1:156737302-156741590	70.9957	43.4919	-0.706987	-0.799762	0.01945	0.387778	SK-N-SH
ENSG00000182118	FAM89A	protein_coding	1:231018957-231040246	1.20309	0.499648	-1.26776	-0.712299	0.0195	0.387781	SK-N-SH
ENSG00000177125	ZBTB34	protein_coding	9:126860664-126885878	5.75447	8.82074	0.616216	0.759695	0.0195	0.387781	SK-N-SH
ENSG00000197956	S100A6	protein_coding	1:153533602-153536244	314.412	203.23	-0.629541	-0.760841	0.01955	0.387783	SK-N-SH
ENSG00000230333	AC004538.3	processed_transcript	7:11181731-11832198	1.40394	3.34077	1.2507	0.119935	0.01955	0.387783	SK-N-SH
ENSG00000134057	CCNB1	protein_coding	5:69167009-69178245	113.097	73.4278	-0.623164	-0.726419	0.0196	0.38828	SK-N-SH
ENSG00000106066	CPVL	protein_coding	7:28979966-29563670	3.51506	1.59517	-1.13984	-0.605045	0.01965	0.388775	SK-N-SH
ENSG00000114019	AMOTL2	protein_coding	3:134351851-134375479	15.195	9.5555	-0.669193	-0.596656	0.0197	0.388775	SK-N-SH
ENSG00000138764	CCNG2	protein_coding	4:77157150-77494286	13.734	24.7871	0.851831	0.798607	0.0197	0.388775	SK-N-SH
ENSG00000124762	CDKN1A	protein_coding	6:36676459-36687339	80.7193	53.0685	-0.605057	-0.752359	0.01985	0.391239	SK-N-SH
ENSG00000138131	LOXL4	protein_coding	10:98247689-98268250	0.688517	1.40946	1.03357	0.788249	0.0199	0.391728	BOTH	SAME
ENSG00000076513	ANKRD13A	protein_coding	12:109999185-110073686	30.298	18.9531	-0.676791	-0.602028	0.02005	0.39219	SK-N-SH
ENSG00000003989	SLC7A2	protein_coding	8:17497087-17570573	19.6498	12.6602	-0.634217	-0.75974	0.0201	0.39219	SK-N-SH
ENSG00000136295	TTYH3	protein_coding	7:2631950-2664802	15.232	24.4362	0.68191	0.60042	0.02	0.39219	BOTH	SAME
ENSG00000171105	INSR	protein_coding	19:7112254-7294034	4.07503	6.56097	0.687099	0.47869	0.02	0.39219	SK-N-SH
ENSG00000225156	AC012354.6	lincRNA	2:44954663-44968762	1.62623	2.83184	0.800209	0.720705	0.0201	0.39219	SK-N-SH
ENSG00000261685	RP11-401P9.4	lincRNA	16:50645808-50649249	0.580711	1.1374	0.969844	0.744851	0.0201	0.39219	SK-N-SH
ENSG00000272511	RP11-180N14.1	lincRNA	3:21412221-21413944	0.476574	1.34425	1.49603	0.8491	0.0201	0.39219	SK-N-SH
ENSG00000149182	ARFGAP2	protein_coding	11:46936688-47177125	31.238	19.1145	-0.708635	-0.565145	0.02025	0.393635	SK-N-SH
ENSG00000159409	CELF3	protein_coding	1:151701025-151729805	3.87533	7.40999	0.935153	0.699326	0.02025	0.393635	SK-N-SH
ENSG00000102996	MMP15	protein_coding	16:58025565-58046901	1.24824	2.47246	0.986058	0.711426	0.0202	0.393635	BOTH	SAME
ENSG00000197019	SERTAD1	protein_coding	19:40421591-40426025	2.22298	1.0421	-1.093	-0.776797	0.0203	0.394114	SK-N-SH
ENSG00000188158	NHS	protein_coding	X:17375419-17735994	2.76258	1.39612	-0.984595	-0.426771	0.02045	0.396037	SK-N-SH
ENSG00000158042	MRPL17	protein_coding	11:6680781-6683401	49.0022	30.0514	-0.705412	-0.711995	0.02045	0.396037	SK-N-SH
ENSG00000148677	ANKRD1	protein_coding	10:90912095-90921276	7.41843	12.8741	0.795289	0.764132	0.0205	0.396512	BOTH	SAME
ENSG00000189339	SLC35E2B	protein_coding	1:1632094-1745992	11.7555	18.5545	0.658428	0.71957	0.02055	0.396985	SK-N-SH
ENSG00000100234	TIMP3	protein_coding	22:32512551-33058372	9.66188	14.7893	0.614176	0.74639	0.0206	0.397457	BOTH	SAME
ENSG00000268434	AC011530.4	protein_coding	19:45764784-45792802	1.2615	0.212162	-2.5719	-0.166259	0.02065	0.397928	SK-N-SH
ENSG00000125675	GRIA3	protein_coding	X:123184152-123490915	5.25491	2.8098	-0.903197	-0.580103	0.02075	0.398842	SK-N-SH
ENSG00000163754	GYG1	protein_coding	3:148991340-149027632	13.4741	8.46605	-0.670427	-0.624477	0.0208	0.398842	SK-N-SH
ENSG00000072571	HMMR	protein_coding	5:163460202-163494058	48.1854	31.3468	-0.620279	-0.685857	0.02075	0.398842	SK-N-SH
ENSG00000132639	SNAP25	protein_coding	20:9986087-10368776	28.9619	48.6738	0.748987	0.761956	0.0208	0.398842	SK-N-SH
ENSG00000171243	SOSTDC1	protein_coding	7:16461480-16581568	3.2698	1.14463	-1.51432	-0.990122	0.0209	0.399282	SK-N-SH
ENSG00000198040	ZNF84	protein_coding	12:133037291-133063304	18.008	26.8486	0.57621	0.577507	0.02085	0.399282	SK-N-SH
ENSG00000115841	RMDN2	protein_coding	2:37923186-38181855	9.02653	17.9948	0.995337	0.845212	0.0209	0.399282	SK-N-SH
ENSG00000136463	TACO1	protein_coding	17:63600871-63608365	16.7599	10.1912	-0.717696	-0.777924	0.021	0.400701	SK-N-SH
ENSG00000171241	SHCBP1	protein_coding	16:46580553-46621626	14.6042	8.83724	-0.724711	-0.580047	0.02105	0.401162	SK-N-SH
ENSG00000249437	NAIP	protein_coding	5:70968482-71025114	3.83082	7.34783	0.939666	0.697917	0.0211	0.401623	SK-N-SH
ENSG00000164199	GPR98	protein_coding	5:90515610-91164221	3.03494	5.37566	0.824773	0.303877	0.0212	0.403033	SK-N-SH
ENSG00000275131	CH17-472G23.4	unprocessed_pseudogene	1:120489624-120579190	1.60647	0.876534	-0.87401	-0.768549	0.0213	0.403455	SK-N-SH
ENSG00000123146	CD97	protein_coding	19:14380500-14408725	2.28177	1.37939	-0.72612	-0.390271	0.0213	0.403455	SK-N-SH
ENSG00000174243	DDX23	protein_coding	12:48829763-48852842	56.8551	36.9353	-0.62229	-0.581927	0.02125	0.403455	SK-N-SH
ENSG00000204394	VARS	protein_coding	6:31777517-31795953	85.6552	41.6905	-1.03882	-0.705126	0.02145	0.405802	SK-N-SH
ENSG00000162595	DIRAS3	protein_coding	1:67701465-68233120	13.9462	2.03372	-2.77768	-0.439016	0.02155	0.406211	SK-N-SH
ENSG00000198467	TPM2	protein_coding	9:35681991-35691020	50.6219	31.0351	-0.705861	-0.765161	0.0215	0.406211	BOTH	OPPOSITE
ENSG00000170515	PA2G4	protein_coding	12:56079856-56113907	139.486	87.8003	-0.667823	-0.723763	0.02155	0.406211	SK-N-SH
ENSG00000232527	RP11-14N7.2	lincRNA	1:144227029-144250288	5.27923	2.64617	-0.996422	-0.671903	0.02165	0.407109	SK-N-SH
ENSG00000185345	PARK2	protein_coding	6:161347419-163315492	0.757651	1.44073	0.927196	0.364503	0.02165	0.407109	SK-N-SH
ENSG00000154146	NRGN	protein_coding	11:124739845-124747210	3.37498	1.26063	-1.42073	-0.87881	0.0218	0.407466	SK-N-SH
ENSG00000204186	ZDBF2	protein_coding	2:206274662-206314428	5.63853	8.56695	0.603462	0.766098	0.02175	0.407466	SK-N-SH
ENSG00000071242	RPS6KA2	protein_coding	6:166409363-166957191	11.9287	21.3425	0.839296	0.592467	0.0218	0.407466	SK-N-SH
ENSG00000249743	RP11-60A8.1	lincRNA	5:73213946-73294934	0.333034	1.38146	2.05245	0.737915	0.0217	0.407466	SK-N-SH
ENSG00000145506	NKD2	protein_coding	5:1008828-1038943	0.241658	3.89077	4.00902	1.44323	0.0218	0.407466	SK-N-SH
ENSG00000164638	SLC29A4	protein_coding	7:5274368-5425414	10.5434	23.2488	1.14082	0.705651	0.0219	0.408844	SK-N-SH
ENSG00000162909	CAPN2	protein_coding	1:223701592-223776018	89.638	60.0903	-0.576978	-0.643358	0.02195	0.409286	SK-N-SH
ENSG00000182700	IGIP	protein_coding	5:140125934-140129392	0.750363	1.5062	1.00525	0.767606	0.022	0.409727	SK-N-SH
ENSG00000170545	SMAGP	protein_coding	12:51238291-51271362	7.987	3.42446	-1.22178	-0.373312	0.02215	0.412027	SK-N-SH
ENSG00000125089	SH3TC1	protein_coding	4:8182071-8241803	4.3021	2.18158	-0.979666	-0.473152	0.02225	0.412785	SK-N-SH
ENSG00000117308	GALE	protein_coding	1:23795598-23800804	17.809	10.0434	-0.826359	-0.766766	0.0223	0.412785	SK-N-SH
ENSG00000100479	POLE2	protein_coding	14:49643554-49688422	21.7275	12.8488	-0.757894	-0.738917	0.02225	0.412785	SK-N-SH
ENSG00000108179	PPIF	protein_coding	10:79347468-79355337	31.3476	20.4212	-0.618287	-0.694036	0.02235	0.412785	SK-N-SH
ENSG00000114251	WNT5A	protein_coding	3:55465714-55490539	6.64078	11.128	0.744768	0.4796	0.02235	0.412785	SK-N-SH
ENSG00000232859	LYRM9	protein_coding	17:27756765-27894752	0.594186	1.34925	1.18317	0.549694	0.02235	0.412785	SK-N-SH
ENSG00000154358	OBSCN	protein_coding	1:228203505-228378876	2.48883	5.33808	1.10085	0.475267	0.0224	0.413218	SK-N-SH
ENSG00000103047	TANGO6	protein_coding	16:68843603-69085180	9.53066	6.00154	-0.667243	-0.480891	0.02245	0.413649	SK-N-SH
ENSG00000173064	HECTD4	protein_coding	12:112160187-112382439	9.56011	14.8338	0.633789	0.396882	0.0226	0.41592	SK-N-SH
ENSG00000151490	PTPRO	protein_coding	12:15107782-15597399	3.61201	1.91108	-0.918414	-0.619152	0.0227	0.416283	SK-N-SH
ENSG00000250910	AC097467.2	antisense	4:155276688-155381346	2.21262	4.05598	0.874295	0.159204	0.0227	0.416283	SK-N-SH
ENSG00000234445	FGF14-AS1	antisense	13:101452592-102402457	1.3164	5.74188	2.12493	0.196597	0.02265	0.416283	SK-N-SH
ENSG00000132481	TRIM47	protein_coding	17:75874160-75879546	5.92184	2.52686	-1.2287	-0.777157	0.02275	0.416643	SK-N-SH
ENSG00000168386	FILIP1L	protein_coding	3:99817833-100178603	21.6392	10.7488	-1.00948	-0.786435	0.0228	0.416643	SK-N-SH
ENSG00000229970	AC007128.1	antisense	7:8113183-8344516	0.610264	2.44156	2.0003	0.283675	0.0228	0.416643	SK-N-SH
ENSG00000073605	GSDMB	protein_coding	17:39904594-39919854	0.721471	1.43966	0.996717	0.407821	0.02285	0.417066	SK-N-SH
ENSG00000150593	PDCD4	protein_coding	10:110869742-110919274	44.3647	91.5846	1.04569	0.849514	0.0229	0.417489	SK-N-SH
ENSG00000108592	FTSJ3	protein_coding	17:63819432-63832026	83.178	54.9046	-0.599274	-0.449235	0.02315	0.421552	SK-N-SH
ENSG00000119777	TMEM214	protein_coding	2:27032909-27041695	22.6842	14.4871	-0.646924	-0.605338	0.02335	0.424697	SK-N-SH
ENSG00000131236	CAP1	protein_coding	1:40040232-40072649	236.762	155.409	-0.607365	-0.678719	0.0234	0.425109	SK-N-SH
ENSG00000112320	SOBP	protein_coding	6:107489957-107660167	2.71938	5.17711	0.928869	0.790879	0.0235	0.426428	SK-N-SH
ENSG00000128512	DOCK4	protein_coding	7:111726109-112206411	14.9859	23.9914	0.678913	0.457842	0.02365	0.428649	BOTH	OPPOSITE
ENSG00000169715	MT1E	protein_coding	16:56625474-56627112	33.6901	15.9774	-1.07629	-0.848414	0.0238	0.428869	SK-N-SH
ENSG00000084774	CAD	protein_coding	2:27217389-27243943	22.7041	13.5282	-0.746979	-0.538481	0.0238	0.428869	SK-N-SH
ENSG00000201098	RNY1	misc_RNA	7:148987135-148987248	211.372	330.833	0.646321	0.722242	0.0237	0.428869	SK-N-SH
ENSG00000132846	ZBED3	protein_coding	5:77072071-77166909	1.4592	2.63772	0.854109	0.532491	0.02375	0.428869	SK-N-SH
ENSG00000164938	TP53INP1	protein_coding	8:94813310-95116455	9.31369	19.6518	1.07723	0.834033	0.0238	0.428869	SK-N-SH
ENSG00000126368	NR1D1	protein_coding	17:40019096-40100725	4.20254	0.792027	-2.40764	-0.673545	0.0241	0.42942	SK-N-SH
ENSG00000167772	ANGPTL4	protein_coding	19:7958578-8489114	3.65898	1.18331	-1.62861	-0.149689	0.0243	0.42942	SK-N-SH
ENSG00000241749	RPSAP52	transcribed_processed_pseudogene	12:65758019-65966295	3.43005	1.15918	-1.56512	-0.251802	0.02395	0.42942	SK-N-SH
ENSG00000196739	COL27A1	protein_coding	9:114155559-114312511	1.42221	0.714297	-0.993536	-0.487896	0.0241	0.42942	SK-N-SH
ENSG00000074416	MGLL	protein_coding	3:127689061-127823250	4.26464	2.49485	-0.773469	-0.382621	0.02415	0.42942	SK-N-SH
ENSG00000054598	FOXC1	protein_coding	6:1609971-1613897	7.15849	4.40708	-0.699834	-0.741878	0.0239	0.42942	SK-N-SH
ENSG00000059758	CDK17	protein_coding	12:96278260-96400560	34.5706	21.6072	-0.678034	-0.557642	0.0242	0.42942	SK-N-SH
ENSG00000172336	POP7	protein_coding	7:100706052-100707495	39.1879	24.7862	-0.660869	-0.720108	0.02405	0.42942	SK-N-SH
ENSG00000172159	FRMD3	protein_coding	9:83242989-83538546	16.0433	10.1935	-0.654318	-0.608555	0.0239	0.42942	SK-N-SH
ENSG00000088325	TPX2	protein_coding	20:31739270-31801805	53.5664	36.2888	-0.561804	-0.739997	0.0241	0.42942	SK-N-SH
ENSG00000176887	SOX11	protein_coding	2:5692666-5708095	24.8268	36.9042	0.571885	0.723881	0.02425	0.42942	SK-N-SH
ENSG00000172667	ZMAT3	protein_coding	3:179017222-179072279	17.6106	26.6396	0.597133	0.634528	0.02425	0.42942	SK-N-SH
ENSG00000223768	LINC00205	lincRNA	21:45293284-45297354	4.19526	7.42934	0.824474	0.761078	0.0242	0.42942	SK-N-SH
ENSG00000125848	FLRT3	protein_coding	20:13849246-16053197	1.90548	3.46123	0.861134	0.636076	0.024	0.42942	SK-N-SH
ENSG00000274180	NATD1	protein_coding	17:21238869-21253410	0.55097	1.09236	0.987406	0.75699	0.024	0.42942	BOTH	SAME
ENSG00000140285	FGF7	protein_coding	15:49106067-49620931	1.27605	3.25472	1.35085	0.166679	0.0242	0.42942	SK-N-SH
ENSG00000214336	FOXI3	protein_coding	2:88446786-88452656	0.43944	1.17626	1.42047	0.775655	0.0243	0.42942	SK-N-SH
ENSG00000166450	PRTG	protein_coding	15:55611545-55743090	7.14545	11.4439	0.679481	0.417061	0.02435	0.429815	SK-N-SH
ENSG00000137936	BCAR3	protein_coding	1:93561785-93847150	18.0745	10.1416	-0.833662	-0.694541	0.0244	0.429929	SK-N-SH
ENSG00000197905	TEAD4	protein_coding	12:2959329-3040673	8.03577	4.70629	-0.771845	-0.69174	0.02445	0.429929	SK-N-SH
ENSG00000067066	SP100	protein_coding	2:230415941-230580006	21.2644	12.8117	-0.73097	-0.672941	0.0245	0.429929	SK-N-SH
ENSG00000106780	MEGF9	protein_coding	9:120600812-120714470	6.57478	10.2135	0.635469	0.736487	0.02455	0.429929	SK-N-SH
ENSG00000148120	C9orf3	protein_coding	9:94726700-95087218	17.4455	27.7068	0.667387	0.68995	0.02455	0.429929	SK-N-SH
ENSG00000064547	LPAR2	protein_coding	19:19623667-19628930	2.17514	4.03625	0.891906	0.58012	0.0245	0.429929	BOTH	SAME
ENSG00000048740	CELF2	protein_coding	10:11005295-11336675	0.59098	1.21282	1.03719	0.631633	0.02445	0.429929	SK-N-SH
ENSG00000243725	TTC4	protein_coding	1:54641753-54742657	24.5294	14.7484	-0.73395	-0.713035	0.0247	0.431584	SK-N-SH
ENSG00000108010	GLRX3	protein_coding	10:130136398-130184521	91.8991	60.6313	-0.599989	-0.594661	0.0247	0.431584	SK-N-SH
ENSG00000110900	TSPAN11	protein_coding	12:30926427-31006003	4.1475	6.3967	0.625087	0.634515	0.02485	0.432262	SK-N-SH
ENSG00000196159	FAT4	protein_coding	4:125316398-125492932	5.05649	8.0098	0.663632	0.670125	0.02485	0.432262	SK-N-SH
ENSG00000266714	MYO15B	transcribed_unprocessed_pseudogene	17:75588057-75708062	1.41773	2.43869	0.782525	0.112752	0.02485	0.432262	BOTH	SAME
ENSG00000182272	B4GALNT4	protein_coding	11:369795-382116	10.8129	19.5971	0.857882	0.582407	0.0248	0.432262	SK-N-SH
ENSG00000107130	NCS1	protein_coding	9:130172577-130237304	35.6603	23.5286	-0.599907	-0.398951	0.0251	0.435151	SK-N-SH
ENSG00000153993	SEMA3D	protein_coding	7:84995552-85186855	13.5022	21.9986	0.704225	0.660586	0.02505	0.435151	SK-N-SH
ENSG00000173598	NUDT4	protein_coding	12:93377882-93442262	44.6363	81.868	0.875081	0.732804	0.0251	0.435151	SK-N-SH
ENSG00000232079	AL035610.1	processed_transcript	21:28048413-28228667	0.641109	1.584	1.30493	0.499292	0.02525	0.437264	SK-N-SH
ENSG00000184156	KCNQ3	protein_coding	8:132120858-132480953	0.824024	1.42296	0.78814	0.682424	0.0254	0.439372	SK-N-SH
ENSG00000225828	FAM229A	protein_coding	1:32351520-32364312	0.765133	1.43841	0.910696	0.492676	0.0255	0.440612	SK-N-SH
ENSG00000140836	ZFHX3	protein_coding	16:72665169-73059698	5.01073	7.80417	0.639223	0.423164	0.02555	0.440986	SK-N-SH
ENSG00000157557	ETS2	protein_coding	21:38805306-38824955	17.3542	9.56517	-0.85942	-0.817755	0.02565	0.441242	SK-N-SH
ENSG00000136271	DDX56	protein_coding	7:44565416-44575051	72.7495	45.1824	-0.687176	-0.710273	0.02565	0.441242	SK-N-SH
ENSG00000258123	RP11-314D7.2	lincRNA	12:73159189-73208317	1.65179	3.29742	0.997306	0.745025	0.02565	0.441242	SK-N-SH
ENSG00000074842	C19orf10	protein_coding	19:4639517-4670370	36.5051	21.1916	-0.784606	-0.773127	0.0257	0.441614	SK-N-SH
ENSG00000164251	F2RL1	protein_coding	5:76818932-76835315	14.692	8.00256	-0.876498	-0.70451	0.0258	0.442355	SK-N-SH
ENSG00000029153	ARNTL2	protein_coding	12:27332853-27446625	15.7126	8.90919	-0.818558	-0.657521	0.0258	0.442355	SK-N-SH
ENSG00000124243	BCAS4	protein_coding	20:50794893-50882676	6.53928	3.11187	-1.07135	-0.620013	0.02585	0.442487	SK-N-SH
ENSG00000204084	INPP5B	protein_coding	1:37860696-37947057	9.56762	6.10408	-0.648386	-0.578936	0.0259	0.442487	SK-N-SH
ENSG00000139641	ESYT1	protein_coding	12:56118158-56144671	39.2008	26.4088	-0.569864	-0.525458	0.02595	0.442487	SK-N-SH
ENSG00000172733	PURG	protein_coding	8:30995801-31033715	2.50185	4.31491	0.786337	0.721471	0.0259	0.442487	SK-N-SH
ENSG00000116990	MYCL	protein_coding	1:39895425-39902256	0.783703	1.55072	0.984557	0.649496	0.02595	0.442487	SK-N-SH
ENSG00000130522	JUND	protein_coding	19:18279759-18281622	19.2035	29.9423	0.640817	0.683484	0.02605	0.442736	BOTH	SAME
ENSG00000141542	RAB40B	protein_coding	17:82654972-82698728	4.88668	8.27554	0.759999	0.61477	0.026	0.442736	SK-N-SH
ENSG00000129159	KCNC1	protein_coding	11:17734811-17783055	0.802328	1.69219	1.07663	0.64386	0.02605	0.442736	SK-N-SH
ENSG00000079102	RUNX1T1	protein_coding	8:91954966-92103286	5.98608	8.45305	0.497859	0.306413	0.0261	0.443102	SK-N-SH
ENSG00000196754	S100A2	protein_coding	1:153561107-153567890	6.8767	2.00067	-1.78123	-1.12184	0.0262	0.443347	BOTH	SAME
ENSG00000132182	NUP210	protein_coding	3:13316234-13420309	6.42292	9.91124	0.625836	0.666686	0.0262	0.443347	BOTH	SAME
ENSG00000186017	ZNF566	protein_coding	19:36445118-36491040	7.67232	13.0079	0.761654	0.62345	0.02615	0.443347	SK-N-SH
ENSG00000037241	RPL26L1	protein_coding	5:172954785-172969771	42.5823	26.3819	-0.690708	-0.774269	0.02625	0.443711	SK-N-SH
ENSG00000153956	CACNA2D1	protein_coding	7:81946443-82443798	46.9082	74.0547	0.65875	0.432081	0.02645	0.446606	SK-N-SH
ENSG00000215114	UBXN2B	protein_coding	8:58411263-58451501	18.3371	27.0513	0.560933	0.504129	0.0265	0.446965	SK-N-SH
ENSG00000181467	RAP2B	protein_coding	3:153162269-153167173	9.55213	6.22491	-0.61777	-0.728521	0.02665	0.447909	SK-N-SH
ENSG00000136381	IREB2	protein_coding	15:78437430-78501456	25.5084	36.8715	0.531536	0.474934	0.0267	0.447909	SK-N-SH
ENSG00000168916	ZNF608	protein_coding	5:124636912-124748807	9.64461	15.5497	0.68909	0.61237	0.02665	0.447909	SK-N-SH
ENSG00000185561	TLCD2	protein_coding	17:1702789-1710438	0.98174	1.76292	0.844552	0.742477	0.0267	0.447909	SK-N-SH
ENSG00000101938	CHRDL1	protein_coding	X:110673855-110795819	0.545379	1.13653	1.0593	0.748979	0.0266	0.447909	SK-N-SH
ENSG00000148841	ITPRIP	protein_coding	10:104309697-104338404	2.63185	1.44912	-0.860899	-0.712171	0.0268	0.448136	SK-N-SH
ENSG00000233757	AC092835.2	protein_coding	2:95207534-95259774	3.17294	5.3906	0.764624	0.672433	0.0268	0.448136	SK-N-SH
ENSG00000269998	RP11-272L13.3	lincRNA	1:97933473-97941746	0.718717	1.81108	1.33336	0.755028	0.0268	0.448136	SK-N-SH
ENSG00000274605	RP11-12G12.7	lincRNA	13:100086030-100088848	7.0823	3.9102	-0.856975	-0.726341	0.027	0.449547	SK-N-SH
ENSG00000244026	FAM86DP	transcribed_unprocessed_pseudogene	3:75415069-75435110	8.82716	4.88074	-0.85485	-0.777377	0.027	0.449547	BOTH	SAME
ENSG00000106077	ABHD11	protein_coding	7:73736093-73738867	8.93535	5.49579	-0.701199	-0.596611	0.027	0.449547	SK-N-SH
ENSG00000265142	MIR133A1HG	antisense	18:21704956-21870957	0.343771	1.13378	1.72163	0.112398	0.027	0.449547	SK-N-SH
ENSG00000183856	IQGAP3	protein_coding	1:156525404-156572604	11.6624	7.80938	-0.578582	-0.505615	0.0271	0.450248	BOTH	OPPOSITE
ENSG00000167771	RCOR2	protein_coding	11:63911220-63916844	4.01401	6.62303	0.722448	0.682199	0.0271	0.450248	BOTH	SAME
ENSG00000160211	G6PD	protein_coding	X:154531390-154565046	30.0017	17.1926	-0.803253	-0.728671	0.0272	0.451427	SK-N-SH
ENSG00000162591	MEGF6	protein_coding	1:3489919-3611495	0.451906	1.47332	1.70498	0.538642	0.02725	0.451775	SK-N-SH
ENSG00000185008	ROBO2	protein_coding	3:75906694-77649964	1.71975	3.14604	0.871343	0.514643	0.0273	0.452122	SK-N-SH
ENSG00000131475	VPS25	protein_coding	17:42773435-42779599	37.531	25.0144	-0.585323	-0.695333	0.0274	0.453295	SK-N-SH
ENSG00000124098	FAM210B	protein_coding	20:56358914-56368663	27.4102	39.8367	0.539385	0.685225	0.0275	0.454466	SK-N-SH
ENSG00000164674	SYTL3	protein_coding	6:158650013-158764876	1.15188	0.539803	-1.09349	-0.698426	0.0276	0.45453	SK-N-SH
ENSG00000153233	PTPRR	protein_coding	12:70638072-70920843	13.3489	8.50082	-0.651048	-0.6882	0.02765	0.45453	SK-N-SH
ENSG00000183496	MEX3B	protein_coding	15:82041777-82046141	5.68326	8.83866	0.637108	0.733171	0.02765	0.45453	SK-N-SH
ENSG00000272316	XXbac-BPGBPG55C20.2	lincRNA	6:57908559-57913911	0.673757	1.30213	0.950573	0.738056	0.02765	0.45453	SK-N-SH
ENSG00000076826	CAMSAP3	protein_coding	19:7595901-7618308	1.06397	2.2974	1.11055	0.552071	0.02755	0.45453	SK-N-SH
ENSG00000178980	SEPW1	protein_coding	19:47778571-47784686	52.2903	32.4693	-0.687465	-0.717259	0.02775	0.455211	SK-N-SH
ENSG00000005108	THSD7A	protein_coding	7:11181731-11832198	35.4827	52.7166	0.571139	0.407857	0.02775	0.455211	SK-N-SH
ENSG00000108018	SORCS1	protein_coding	10:106573662-107164534	18.6569	27.9228	0.581737	0.555624	0.0278	0.455551	SK-N-SH
ENSG00000277363	SRCIN1	protein_coding	17:38530015-38605930	0.599802	1.12886	0.912305	0.473608	0.0279	0.456708	SK-N-SH
ENSG00000023330	ALAS1	protein_coding	3:52198085-52214327	22.565	14.3995	-0.648065	-0.668234	0.02795	0.457046	SK-N-SH
ENSG00000263426	RN7SL471P	misc_RNA	6:28977474-28977773	3.79135	1.41798	-1.41887	-0.716175	0.02805	0.458199	SK-N-SH
ENSG00000198740	ZNF652	protein_coding	17:49289205-49369998	15.6764	24.4272	0.639895	0.59402	0.0281	0.458534	SK-N-SH
ENSG00000228956	SATB1-AS1	processed_transcript	3:17157161-18917692	3.91206	7.75681	0.987534	0.163648	0.0282	0.459684	SK-N-SH
ENSG00000128335	APOL2	protein_coding	22:36226202-36239954	8.25487	4.99449	-0.724909	-0.614507	0.02835	0.461162	SK-N-SH
ENSG00000118785	SPP1	protein_coding	4:87975649-87983426	0.603688	2.9583	2.29289	0.716352	0.02835	0.461162	SK-N-SH
ENSG00000174460	ZCCHC12	protein_coding	X:118823789-118826968	0.57031	1.16724	1.03329	0.698945	0.0284	0.461493	SK-N-SH
ENSG00000111652	COPS7A	protein_coding	12:6723740-6731875	29.7525	19.6853	-0.595894	-0.644509	0.02845	0.461822	SK-N-SH
ENSG00000152092	ASTN1	protein_coding	1:176857301-177164973	3.33326	5.44899	0.709056	0.718952	0.0285	0.462152	SK-N-SH
ENSG00000111665	CDCA3	protein_coding	12:6839953-6852066	18.4061	9.37254	-0.97367	-0.812388	0.0286	0.463135	SK-N-SH
ENSG00000272452	RP11-391M1.4	lincRNA	3:40466465-40468587	2.92059	5.04709	0.789192	0.723863	0.02865	0.463135	SK-N-SH
ENSG00000256315	AP000462.1	processed_transcript	11:115169217-115504957	1.01604	3.69813	1.86385	0.17334	0.02865	0.463135	SK-N-SH
ENSG00000169247	SH3TC2	protein_coding	5:148923638-149063163	1.42525	0.620774	-1.19907	-0.461713	0.0288	0.464113	SK-N-SH
ENSG00000083857	FAT1	protein_coding	4:186587782-186726722	17.5134	10.6974	-0.711203	-0.367683	0.02875	0.464113	SK-N-SH
ENSG00000144583	MARCH4	protein_coding	2:216257864-216372027	5.21892	3.2377	-0.688781	-0.718943	0.0288	0.464113	SK-N-SH
ENSG00000165238	WNK2	protein_coding	9:93184915-93346414	5.60495	10.2234	0.867099	0.584322	0.02895	0.465565	SK-N-SH
ENSG00000134323	MYCN	protein_coding	2:15920398-15947007	0.558086	1.16037	1.05602	0.730708	0.02895	0.465565	SK-N-SH
ENSG00000125733	TRIP10	protein_coding	19:6737924-6751526	16.0537	9.26607	-0.792874	-0.68292	0.029	0.465887	SK-N-SH
ENSG00000116584	ARHGEF2	protein_coding	1:155946850-156007070	26.3425	16.6552	-0.661421	-0.551806	0.0291	0.46605	SK-N-SH
ENSG00000167552	TUBA1A	protein_coding	12:49184795-49274603	605.848	397.454	-0.608168	-0.710628	0.0291	0.46605	SK-N-SH
ENSG00000259946	RP11-490G2.2	lincRNA	1:97967004-97968814	0.628153	1.57882	1.32966	0.774159	0.02905	0.46605	SK-N-SH
ENSG00000186951	PPARA	protein_coding	22:46150520-46243756	5.55444	7.96306	0.519681	0.3673	0.02915	0.46637	SK-N-SH
ENSG00000138166	DUSP5	protein_coding	10:110497837-110511544	5.54508	3.32975	-0.735795	-0.691078	0.02945	0.468758	SK-N-SH
ENSG00000196419	XRCC6	protein_coding	22:41621118-41664048	135.266	90.1391	-0.585579	-0.611524	0.02935	0.468758	SK-N-SH
ENSG00000189180	ZNF33A	protein_coding	10:38010649-38065088	12.3509	18.678	0.596724	0.568	0.02945	0.468758	SK-N-SH
ENSG00000087495	PHACTR3	protein_coding	20:59577508-59847711	4.42629	7.40374	0.742156	0.710898	0.0294	0.468758	SK-N-SH
ENSG00000245532	NEAT1	lincRNA	11:65422773-65445540	37.1244	65.1715	0.811875	0.327813	0.02945	0.468758	SK-N-SH
ENSG00000136068	FLNB	protein_coding	3:58008399-58172251	34.6316	22.0281	-0.652743	-0.56493	0.0295	0.469074	SK-N-SH
ENSG00000104998	IL27RA	protein_coding	19:14031747-14053216	4.07381	2.35969	-0.78778	-0.726987	0.02955	0.469389	SK-N-SH
ENSG00000259834	KCNA3	lincRNA	1:110653559-110657040	0.838191	1.61176	0.94329	0.725098	0.0296	0.469704	SK-N-SH
ENSG00000124575	HIST1H1D	protein_coding	6:26234267-26234933	187.831	123.107	-0.609521	-0.722145	0.02965	0.470017	BOTH	OPPOSITE
ENSG00000243649	CFB	protein_coding	6:31897784-31952084	6.94059	12.0972	0.80154	0.584482	0.03	0.475081	SK-N-SH
ENSG00000095739	BAMBI	protein_coding	10:28677341-28682939	11.175	6.64815	-0.749253	-0.754139	0.0301	0.475213	SK-N-SH
ENSG00000018699	TTC27	protein_coding	2:32628031-32821051	24.069	15.4183	-0.642533	-0.570339	0.03005	0.475213	SK-N-SH
ENSG00000169299	PGM2	protein_coding	4:37826632-37862937	23.2631	15.1985	-0.614112	-0.65693	0.0301	0.475213	SK-N-SH
ENSG00000177674	AGTRAP	protein_coding	1:11736083-11754802	9.79312	5.53733	-0.822578	-0.72173	0.0302	0.475344	SK-N-SH
ENSG00000178999	AURKB	protein_coding	17:8204732-8210600	27.7426	16.3238	-0.765129	-0.755672	0.03015	0.475344	SK-N-SH
ENSG00000260317	RP11-48B3.4	lincRNA	8:80541299-80543104	0.955954	1.95361	1.03113	0.717546	0.0302	0.475344	SK-N-SH
ENSG00000100526	CDKN3	protein_coding	14:54396848-54420218	45.6293	29.0031	-0.653756	-0.7289	0.03025	0.47565	SK-N-SH
ENSG00000256341	RP11-21A7A.3	antisense	11:63974606-64166106	0.225566	2.93029	3.69942	0.252644	0.0303	0.475955	SK-N-SH
ENSG00000182463	TSHZ2	protein_coding	20:52972406-53504314	2.19932	3.58481	0.704839	0.674823	0.03055	0.479398	SK-N-SH
ENSG00000259758	CASC7	lincRNA	8:140520155-140529501	6.84008	10.2864	0.588651	0.711159	0.0307	0.481266	SK-N-SH
ENSG00000162599	NFIA	protein_coding	1:60865258-61462793	9.85823	14.6495	0.571449	0.435137	0.03075	0.481564	SK-N-SH
ENSG00000131781	FMO5	protein_coding	1:147172770-147517875	0.559565	1.21259	1.11571	0.202161	0.0308	0.481862	SK-N-SH
ENSG00000077238	IL4R	protein_coding	16:27313386-27364778	3.06143	1.47087	-1.05753	-0.329912	0.031	0.483047	SK-N-SH
ENSG00000221867	MAGEA3	protein_coding	X:152698751-152702347	15.3458	9.89857	-0.632555	-0.70607	0.031	0.483047	SK-N-SH
ENSG00000168246	UBTD2	protein_coding	5:172209639-172284071	18.9566	28.4422	0.585337	0.708183	0.031	0.483047	SK-N-SH
ENSG00000267006	CTC-448F2.4	lincRNA	19:30028740-30029916	0.644019	1.62019	1.33099	0.773731	0.03095	0.483047	SK-N-SH
ENSG00000113734	BNIP1	protein_coding	5:173144161-173164387	10.4499	6.00777	-0.798589	-0.783966	0.03105	0.483342	SK-N-SH
ENSG00000116117	PARD3B	protein_coding	2:204545792-205620162	1.03744	1.90164	0.874213	0.444136	0.0311	0.483636	SK-N-SH
ENSG00000152926	ZNF117	protein_coding	7:64971775-65006743	9.23573	15.7116	0.766527	0.63982	0.03135	0.486066	SK-N-SH
ENSG00000213121	RP11-306O13.1	lincRNA	6:153231319-153347488	4.17523	7.12728	0.771496	0.686497	0.03135	0.486066	SK-N-SH
ENSG00000101144	BMP7	protein_coding	20:57168747-57266629	0.531769	1.40616	1.40289	0.443453	0.0313	0.486066	SK-N-SH
ENSG00000101447	FAM83D	protein_coding	20:38926311-38953106	17.0619	11.1948	-0.607959	-0.712226	0.0315	0.487905	SK-N-SH
ENSG00000198576	ARC	protein_coding	8:142611043-142614472	1.4863	2.96877	0.998146	0.57598	0.03155	0.488193	SK-N-SH
ENSG00000146670	CDCA5	protein_coding	11:65066299-65084164	25.674	17.2384	-0.574684	-0.586097	0.0316	0.488481	SK-N-SH
ENSG00000166592	RRAD	protein_coding	16:66921678-66925644	2.45042	0.584094	-2.06876	-0.925092	0.0317	0.48954	SK-N-SH
ENSG00000171848	RRM2	protein_coding	2:10122327-10131419	88.9743	60.9378	-0.546051	-0.56209	0.0318	0.490597	SK-N-SH
ENSG00000071462	WBSCR22	protein_coding	7:73680968-73719672	54.4589	33.8865	-0.684459	-0.658583	0.03185	0.490881	SK-N-SH
ENSG00000109861	CTSC	protein_coding	11:88293591-88337787	38.0572	22.5296	-0.756351	-0.630798	0.0319	0.491165	SK-N-SH
ENSG00000134954	ETS1	protein_coding	11:128458760-128587558	16.9165	10.559	-0.679952	-0.69591	0.03205	0.491528	SK-N-SH
ENSG00000139132	FGD4	protein_coding	12:32399528-32646050	4.94296	7.63342	0.626956	0.425153	0.03205	0.491528	SK-N-SH
ENSG00000173275	ZNF449	protein_coding	X:135344795-135363152	2.62638	4.22809	0.686927	0.68316	0.032	0.491528	SK-N-SH
ENSG00000167414	GNG8	protein_coding	19:46634075-46634685	4.95495	10.9049	1.13803	0.680809	0.032	0.491528	SK-N-SH
ENSG00000082497	SERTAD4	protein_coding	1:210231455-210246631	5.81584	9.69535	0.737305	0.520974	0.0321	0.49181	SK-N-SH
ENSG00000157601	MX1	protein_coding	21:41420303-41459214	2.08648	1.11469	-0.904422	-0.382938	0.03215	0.492091	BOTH	SAME
ENSG00000069667	RORA	protein_coding	15:60479177-61229319	3.18619	5.16656	0.697372	0.390053	0.03225	0.493136	SK-N-SH
ENSG00000163170	BOLA3	protein_coding	2:74135397-74147994	38.5028	23.7843	-0.694957	-0.715404	0.0323	0.493416	SK-N-SH
ENSG00000274333	RP11-717F1.2	lincRNA	21:5553636-5614880	1.05662	1.90741	0.852158	0.522235	0.03235	0.493695	SK-N-SH
ENSG00000148700	ADD3	protein_coding	10:109996367-110135565	57.829	82.9364	0.520212	0.404745	0.03245	0.494735	SK-N-SH
ENSG00000146143	PRIM2	protein_coding	6:57314804-57646849	27.3027	18.9181	-0.529281	-0.54096	0.0325	0.495012	SK-N-SH
ENSG00000091732	ZC3HC1	protein_coding	7:129953233-130051451	20.6786	13.7212	-0.591732	-0.63591	0.0326	0.49605	SK-N-SH
ENSG00000072071	LPHN1	protein_coding	19:14137178-14206187	4.91628	7.75086	0.656789	0.385591	0.0327	0.497085	BOTH	SAME
ENSG00000007174	DNAH9	protein_coding	17:11598430-11997510	0.622746	1.23376	0.986347	0.283523	0.0328	0.498118	SK-N-SH
ENSG00000181982	CCDC149	protein_coding	4:24806116-24980204	2.29112	1.13119	-1.01821	-0.630489	0.0329	0.498663	SK-N-SH
ENSG00000166851	PLK1	protein_coding	16:23677655-23713500	24.0868	12.54	-0.941708	-0.656238	0.0329	0.498663	SK-N-SH
ENSG00000279912	RP11-624A21.1	TEC	15:32182550-32186475	3.50246	5.51808	0.655796	0.698086	0.033	0.499205	SK-N-SH
ENSG00000213420	GPC2	protein_coding	7:100169605-100177372	6.8234	10.9598	0.68366	0.57077	0.033	0.499205	BOTH	SAME
ENSG00000188976	NOC2L	protein_coding	1:924879-959309	64.3157	41.7123	-0.624698	-0.648083	0.0331	0.499746	SK-N-SH
ENSG00000165731	RET	protein_coding	10:43077026-43130351	45.7774	67.1649	0.553074	0.568413	0.0331	0.499746	SK-N-SH
ENSG00000122691	TWIST1	protein_coding	7:19020990-19117672	128.157	188.828	0.55916	0.656269	0.03325	0.50082	SK-N-SH
ENSG00000136997	MYC	protein_coding	8:127735433-127741434	18.2772	27.2132	0.574262	0.677368	0.03325	0.50082	SK-N-SH
ENSG00000198795	ZNF521	protein_coding	18:25061925-25352190	3.12245	4.77379	0.612455	0.405095	0.0333	0.50082	SK-N-SH
ENSG00000171962	LRRC48	protein_coding	17:17972812-18039209	1.2108	2.02856	0.744497	0.226857	0.0333	0.50082	SK-N-SH
ENSG00000100592	DAAM1	protein_coding	14:59188645-59371405	9.6792	15.0669	0.638422	0.472976	0.0334	0.501839	SK-N-SH
ENSG00000118985	ELL2	protein_coding	5:95885097-96808100	23.418	8.6578	-1.43554	-0.452681	0.03345	0.502105	SK-N-SH
ENSG00000169230	PRELID1	protein_coding	5:177301197-177312757	176.542	114.747	-0.62156	-0.716061	0.03355	0.502636	SK-N-SH
ENSG00000176533	GNG7	protein_coding	19:2511218-2702709	0.976964	1.71602	0.812692	0.577495	0.03355	0.502636	SK-N-SH
ENSG00000089685	BIRC5	protein_coding	17:78214185-78225636	56.9207	38.4872	-0.564576	-0.61383	0.0336	0.5029	SK-N-SH
ENSG00000188313	PLSCR1	protein_coding	3:146515179-146544864	5.92549	3.39343	-0.804192	-0.645264	0.03385	0.506155	SK-N-SH
ENSG00000059728	MXD1	protein_coding	2:69893559-69942945	2.42501	4.87449	1.00726	0.490531	0.03395	0.506676	SK-N-SH
ENSG00000165879	FRAT1	protein_coding	10:97319266-97321915	0.582572	1.18188	1.02058	0.663105	0.03395	0.506676	SK-N-SH
ENSG00000204217	BMPR2	protein_coding	2:202376935-202567751	14.5337	20.9062	0.524526	0.534027	0.0341	0.507454	SK-N-SH
ENSG00000152518	ZFP36L2	protein_coding	2:43222401-43226609	13.1891	19.4249	0.558561	0.688498	0.0341	0.507454	SK-N-SH
ENSG00000108309	RUNDC3A	protein_coding	17:44299573-44318671	19.5076	33.3671	0.774389	0.806358	0.03405	0.507454	SK-N-SH
ENSG00000268205	CTC-444N24.11	lincRNA	19:57304304-57308562	9.22915	13.4932	0.547968	0.665773	0.0342	0.507485	SK-N-SH
ENSG00000232044	LINC01105	processed_transcript	2:5932686-6001275	0.947101	1.94743	1.03998	0.690012	0.03415	0.507485	SK-N-SH
ENSG00000171119	NRTN	protein_coding	19:5823801-5828324	0.420303	1.11781	1.41117	0.68579	0.0342	0.507485	SK-N-SH
ENSG00000159208	CIART	protein_coding	1:150282542-150287093	2.92532	1.11742	-1.38843	-0.763259	0.0344	0.507547	SK-N-SH
ENSG00000108826	MRPL27	protein_coding	17:50367856-50373214	60.5996	39.3501	-0.622943	-0.714289	0.0343	0.507547	SK-N-SH
ENSG00000103489	XYLT1	protein_coding	16:17101768-17470881	12.8296	8.73333	-0.554876	-0.449254	0.03435	0.507547	SK-N-SH
ENSG00000196268	ZNF493	protein_coding	19:21397118-21569237	5.84656	9.80808	0.746381	0.483041	0.03435	0.507547	SK-N-SH
ENSG00000137818	RPLP1	protein_coding	15:69452783-69456194	57.9608	104.223	0.84652	0.806751	0.0344	0.507547	SK-N-SH
ENSG00000139597	N4BP2L1	protein_coding	13:32400722-32538885	1.98519	4.91104	1.30675	0.330107	0.0343	0.507547	SK-N-SH
ENSG00000071626	DAZAP1	protein_coding	19:1407568-1435687	60.7944	37.9246	-0.680804	-0.689441	0.03455	0.509277	SK-N-SH
ENSG00000115484	CCT4	protein_coding	2:61868088-62147247	133.918	91.9346	-0.542668	-0.606298	0.0346	0.509531	SK-N-SH
ENSG00000145198	VWA5B2	protein_coding	3:184134018-184684758	0.708654	1.93018	1.44559	0.0706345	0.03465	0.509784	SK-N-SH
ENSG00000070808	CAMK2A	protein_coding	5:150189956-150290291	1.08614	0.36955	-1.55536	-0.508393	0.03475	0.509809	SK-N-SH
ENSG00000120149	MSX2	protein_coding	5:174724532-174730893	6.86405	3.6918	-0.894737	-0.742717	0.03475	0.509809	SK-N-SH
ENSG00000257242	C12orf79	protein_coding	12:91984975-92189660	1.47166	3.35543	1.18905	0.228473	0.0347	0.509809	SK-N-SH
ENSG00000167306	MYO5B	protein_coding	18:49782166-50195093	1.16884	0.447366	-1.38555	-0.189677	0.03495	0.510336	SK-N-SH
ENSG00000116096	SPR	protein_coding	2:72887359-72892158	13.7639	8.66497	-0.667618	-0.697194	0.03485	0.510336	SK-N-SH
ENSG00000116898	MRPS15	protein_coding	1:36455717-36464437	54.8452	35.4303	-0.630381	-0.734479	0.0349	0.510336	SK-N-SH
ENSG00000130635	COL5A1	protein_coding	9:134641773-134844843	12.4306	8.32799	-0.577852	-0.508977	0.03495	0.510336	BOTH	OPPOSITE
ENSG00000214756	METTL12	protein_coding	11:62646847-62673687	5.03537	45.8211	3.18584	0.93654	0.03495	0.510336	SK-N-SH
ENSG00000154447	SH3RF1	protein_coding	4:169094255-169271105	11.0713	7.36523	-0.588028	-0.528925	0.03505	0.511316	SK-N-SH
ENSG00000237125	HAND2-AS1	antisense	4:173524968-173591324	121.855	184.997	0.602344	0.352511	0.03515	0.512294	SK-N-SH
ENSG00000110092	CCND1	protein_coding	11:69641086-69675416	172.618	118.725	-0.539953	-0.47747	0.0353	0.513998	SK-N-SH
ENSG00000146834	MEPCE	protein_coding	7:100400825-100434126	20.5203	13.3657	-0.618513	-0.654665	0.0354	0.514972	SK-N-SH
ENSG00000104687	GSR	protein_coding	8:30678060-30727926	46.7649	30.6769	-0.608274	-0.665331	0.03545	0.515218	SK-N-SH
ENSG00000087269	NOP14	protein_coding	4:2934898-2963385	19.8953	12.5289	-0.667166	-0.687255	0.0355	0.515463	SK-N-SH
ENSG00000187268	FAM9C	protein_coding	X:13035617-13044682	1.8115	4.3915	1.27753	0.667469	0.03565	0.517158	SK-N-SH
ENSG00000280180	RP11-244B22.10	TEC	16:35148635-35154366	0.605276	1.07315	0.826186	0.687782	0.0359	0.520299	SK-N-SH
ENSG00000078177	N4BP2	protein_coding	4:40042916-40158252	12.8427	19.2637	0.584942	0.523095	0.03595	0.520539	SK-N-SH
ENSG00000168300	PCMTD1	protein_coding	8:51817574-51899186	15.8775	24.9281	0.650784	0.66206	0.03605	0.521501	SK-N-SH
ENSG00000176595	KBTBD11	protein_coding	8:1971396-2006936	2.45351	3.88848	0.66436	0.695633	0.03615	0.522462	SK-N-SH
ENSG00000157851	DPYSL5	protein_coding	2:26847746-27027196	19.8393	30.9126	0.639834	0.575057	0.03625	0.522935	BOTH	SAME
ENSG00000197928	ZNF677	protein_coding	19:53235380-53254898	7.13142	11.44	0.68182	0.603381	0.03625	0.522935	SK-N-SH
ENSG00000076554	TPD52	protein_coding	8:79918716-80231232	10.0507	17.0337	0.7611	0.471718	0.0363	0.523171	SK-N-SH
ENSG00000175294	CATSPER1	protein_coding	11:66016751-66026517	1.09094	0.290182	-1.91054	-0.88857	0.0365	0.524344	SK-N-SH
ENSG00000144959	NCEH1	protein_coding	3:172630248-172711218	8.87731	4.30692	-1.04346	-0.699518	0.0365	0.524344	SK-N-SH
ENSG00000164949	GEM	protein_coding	8:94249252-94262350	32.7707	19.3182	-0.762445	-0.683323	0.03655	0.524344	SK-N-SH
ENSG00000154978	VOPP1	protein_coding	7:55436055-55572988	34.0453	23.5855	-0.529556	-0.653097	0.03655	0.524344	BOTH	OPPOSITE
ENSG00000118473	SGIP1	protein_coding	1:66533382-66748299	10.4519	18.0249	0.78622	0.613605	0.03645	0.524344	SK-N-SH
ENSG00000136770	DNAJC1	protein_coding	10:21756536-22003769	11.6321	7.12517	-0.707117	-0.572264	0.0366	0.524578	SK-N-SH
ENSG00000237954	RP11-14O19.2	lincRNA	1:95356228-95381000	0.502097	1.37063	1.4488	0.695079	0.03665	0.52481	SK-N-SH
ENSG00000177692	DNAJC28	protein_coding	21:33485529-33491720	1.54802	3.02295	0.965533	0.72281	0.03675	0.525758	SK-N-SH
ENSG00000135045	C9orf40	protein_coding	9:74946580-74952886	3.11396	1.87941	-0.728466	-0.665993	0.0369	0.527419	SK-N-SH
ENSG00000114738	MAPKAPK3	protein_coding	3:50606489-50649297	16.9315	10.3544	-0.709471	-0.718557	0.03695	0.527649	SK-N-SH
ENSG00000232956	SNHG15	lincRNA	7:44983022-44986961	31.3982	18.2138	-0.785649	-0.73005	0.03705	0.528107	SK-N-SH
ENSG00000087253	LPCAT2	protein_coding	16:55508997-55586670	41.4035	25.6843	-0.688865	-0.536623	0.03705	0.528107	SK-N-SH
ENSG00000167615	LENG8	protein_coding	19:54444812-54463711	5.81121	10.8243	0.897369	0.62527	0.0371	0.528335	BOTH	SAME
ENSG00000167779	IGFBP6	protein_coding	12:53097435-53102345	16.8291	9.58582	-0.811985	-0.713279	0.03725	0.529954	SK-N-SH
ENSG00000166228	PCBD1	protein_coding	10:70882279-70888784	36.9732	53.2939	0.527493	0.631433	0.03735	0.529954	SK-N-SH
ENSG00000105426	PTPRS	protein_coding	19:5158494-5340803	24.9272	36.4384	0.547737	0.535109	0.03735	0.529954	BOTH	SAME
ENSG00000164976	KIAA1161	protein_coding	9:34366669-34376853	1.59172	2.55887	0.684919	0.541561	0.03735	0.529954	BOTH	SAME
ENSG00000161800	RACGAP1	protein_coding	12:49967193-50033136	59.4775	42.0411	-0.500542	-0.496383	0.03745	0.530889	SK-N-SH
ENSG00000152804	HHEX	protein_coding	10:92689950-92695646	1.67389	0.865052	-0.952342	-0.663874	0.03765	0.531302	SK-N-SH
ENSG00000102265	TIMP1	protein_coding	X:47561099-47619853	68.2282	36.7229	-0.893689	-0.734396	0.03765	0.531302	SK-N-SH
ENSG00000031698	SARS	protein_coding	1:109213917-109238169	71.2491	50.3552	-0.50073	-0.640592	0.03765	0.531302	SK-N-SH
ENSG00000136854	STXBP1	protein_coding	9:127612264-127692716	8.27913	12.3122	0.572538	0.521368	0.0376	0.531302	SK-N-SH
ENSG00000125388	GRK4	protein_coding	4:2963607-3040747	3.74256	6.17506	0.722428	0.526809	0.03765	0.531302	SK-N-SH
ENSG00000213859	KCTD11	protein_coding	17:7351888-7354944	2.0961	1.12421	-0.898795	-0.653094	0.0378	0.531971	SK-N-SH
ENSG00000165943	MOAP1	protein_coding	14:93182195-93184928	15.6857	23.2431	0.567355	0.70284	0.0378	0.531971	SK-N-SH
ENSG00000147256	ARHGAP36	protein_coding	X:131058241-131089883	6.0941	13.6665	1.16516	0.9514	0.0378	0.531971	SK-N-SH
ENSG00000275538	RNVU1-19	snRNA	1:120850818-120850985	6.31757	2.54126	-1.31382	-0.727407	0.03785	0.532193	SK-N-SH
ENSG00000112110	MRPL18	protein_coding	6:159789811-159798436	57.7247	39.0712	-0.563084	-0.685938	0.03795	0.533117	SK-N-SH
ENSG00000107854	TNKS2	protein_coding	10:91798311-91865276	11.3312	16.7432	0.563268	0.684259	0.03805	0.533558	SK-N-SH
ENSG00000199075	MIR26A1	miRNA	3:37861959-37984469	0	2.2143	inf	#NAME?	0.03805	0.533558	SK-N-SH
ENSG00000158023	WDR66	protein_coding	12:121888730-122003927	4.62639	1.92827	-1.26258	-0.461793	0.03825	0.534435	SK-N-SH
ENSG00000163257	DCAF16	protein_coding	4:17800654-17810758	26.466	37.8858	0.51752	0.470346	0.03825	0.534435	SK-N-SH
ENSG00000170962	PDGFD	protein_coding	11:103907185-104164379	7.34699	11.6384	0.663672	0.698673	0.0382	0.534435	SK-N-SH
ENSG00000231079	AC105402.4	antisense	2:148866469-149026759	0.606685	1.75202	1.53	0.132037	0.0382	0.534435	SK-N-SH
ENSG00000229975	LIPT1P1	processed_pseudogene	13:101452592-102402457	0.438659	1.77978	2.02053	0.212669	0.03835	0.535351	SK-N-SH
ENSG00000279232	DKFZP434P228	protein_coding	5:98768649-98798643	18.6862	11.0478	-0.758215	-0.672723	0.0384	0.535568	SK-N-SH
ENSG00000105409	ATP1A3	protein_coding	19:41966581-41997497	17.0317	25.6708	0.591912	0.61669	0.0385	0.536482	SK-N-SH
ENSG00000175166	PSMD2	protein_coding	3:184134018-184684758	171.975	98.8674	-0.798633	-0.379879	0.0387	0.536863	SK-N-SH
ENSG00000111057	KRT18	protein_coding	12:52897186-52952901	23.6073	14.6749	-0.685881	-0.706092	0.0387	0.536863	SK-N-SH
ENSG00000114988	LMAN2L	protein_coding	2:96705928-96740064	8.91485	5.86698	-0.603593	-0.600321	0.03865	0.536863	SK-N-SH
ENSG00000120875	DUSP4	protein_coding	8:29333063-29350668	30.8507	45.1763	0.55026	0.670955	0.0387	0.536863	SK-N-SH
ENSG00000136828	RALGPS1	protein_coding	9:126914773-127223166	3.24282	6.04951	0.89957	0.405753	0.0386	0.536863	SK-N-SH
ENSG00000135617	PRADC1	protein_coding	2:73228005-73233238	7.38361	4.13379	-0.83686	-0.679027	0.039	0.538623	SK-N-SH
ENSG00000124207	CSE1L	protein_coding	20:49046245-49096960	102.68	72.2307	-0.507474	-0.667175	0.039	0.538623	SK-N-SH
ENSG00000182481	KPNA2	protein_coding	17:68035518-68046842	156.053	110.277	-0.500903	-0.546919	0.0389	0.538623	SK-N-SH
ENSG00000164603	C7orf60	protein_coding	7:112819146-112939916	10.2561	16.0903	0.649714	0.63455	0.039	0.538623	SK-N-SH
ENSG00000259495	RP11-210M15.2	lincRNA	15:80344852-80403575	1.00336	1.92604	0.940798	0.451327	0.03895	0.538623	SK-N-SH
ENSG00000277200	RP11-74E22.8	lincRNA	17:2720800-2723947	0.831887	1.53425	0.883072	0.665268	0.03925	0.541114	SK-N-SH
ENSG00000214243	AC004980.10	processed_pseudogene	7:76650400-76650897	0.540911	1.43572	1.40832	0.628141	0.03925	0.541114	SK-N-SH
ENSG00000229056	AC020571.3	antisense	2:196194369-196593692	2.60011	0.895672	-1.53753	-0.345011	0.0394	0.542429	SK-N-SH
ENSG00000160818	GPATCH4	protein_coding	1:156594486-156601496	27.0566	18.1896	-0.572865	-0.639634	0.03945	0.542429	SK-N-SH
ENSG00000129422	MTUS1	protein_coding	8:17576432-17800917	11.8645	17.3641	0.549457	0.458772	0.03945	0.542429	SK-N-SH
ENSG00000184058	TBX1	protein_coding	22:19756702-19854939	4.43854	0.606221	-2.87217	-0.705323	0.0395	0.542636	SK-N-SH
ENSG00000164211	STARD4	protein_coding	5:111496032-112017309	21.2957	35.7549	0.747578	0.444922	0.03955	0.542844	SK-N-SH
ENSG00000111653	ING4	protein_coding	12:6650279-6663148	25.3606	39.0862	0.624069	0.693982	0.0396	0.543051	SK-N-SH
ENSG00000132031	MATN3	protein_coding	2:19990216-20012694	5.21699	3.17586	-0.716069	-0.653189	0.0399	0.545721	SK-N-SH
ENSG00000109472	CPE	protein_coding	4:165361193-165498320	34.2469	51.9945	0.602388	0.636344	0.0399	0.545721	SK-N-SH
ENSG00000158480	SPATA2	protein_coding	20:49903390-49915508	1.43456	2.41808	0.753255	0.690688	0.0399	0.545721	SK-N-SH
ENSG00000116260	QSOX1	protein_coding	1:180154833-180204030	30.2355	19.2412	-0.652045	-0.643126	0.03995	0.545925	BOTH	OPPOSITE
ENSG00000169306	IL1RAPL1	protein_coding	X:28587398-29956723	1.63726	0.642365	-1.34982	-0.825219	0.0401	0.546534	SK-N-SH
ENSG00000184402	SS18L1	protein_coding	20:62143794-62182484	6.76889	9.85361	0.541732	0.516513	0.04005	0.546534	SK-N-SH
ENSG00000261804	RP11-44F14.2	lincRNA	16:53373492-53384745	1.13974	2.12497	0.898742	0.568816	0.0401	0.546534	SK-N-SH
ENSG00000166986	MARS	protein_coding	12:57460134-57520517	174.738	117.023	-0.578405	-0.619071	0.0402	0.546938	SK-N-SH
ENSG00000174521	TTC9B	protein_coding	19:40216057-40218399	4.51213	8.86192	0.973809	0.765064	0.0402	0.546938	SK-N-SH
ENSG00000187720	THSD4	protein_coding	15:71096951-71783383	7.35681	11.2785	0.616426	0.50378	0.04025	0.54714	SK-N-SH
ENSG00000136960	ENPP2	protein_coding	8:119557085-119673453	26.4794	50.4473	0.929905	0.817074	0.0403	0.547341	SK-N-SH
ENSG00000174749	C4orf32	protein_coding	4:112145396-112195256	3.41015	5.18578	0.604724	0.673244	0.0404	0.54822	SK-N-SH
ENSG00000233384	RP11-100E13.1	antisense	1:224385142-224740549	1.18101	0.128575	-3.19935	-0.0973845	0.04055	0.549297	SK-N-SH
ENSG00000164061	BSN	protein_coding	3:49554488-49671545	1.29224	2.24374	0.796036	0.439945	0.04055	0.549297	SK-N-SH
ENSG00000204054	LINC00963	processed_transcript	9:129483450-129513686	13.787	8.4606	-0.704476	-0.459093	0.0406	0.549496	SK-N-SH
ENSG00000204267	TAP2	protein_coding	6:32812762-32838822	5.76163	2.98494	-0.948775	-0.517297	0.0408	0.550765	SK-N-SH
ENSG00000169213	RAB3B	protein_coding	1:51907955-51990764	12.4584	8.54971	-0.543176	-0.659544	0.0408	0.550765	SK-N-SH
ENSG00000165197	FIGF	protein_coding	X:15345590-15384376	1.05262	7.30562	2.79502	1.28704	0.04075	0.550765	SK-N-SH
ENSG00000249378	LINC01060	lincRNA	4:188400735-188681051	1.95033	0.6978	-1.48283	-0.616943	0.04085	0.550961	SK-N-SH
ENSG00000142089	IFITM3	protein_coding	11:318639-330122	9.48291	16.4419	0.793978	0.707006	0.0409	0.551158	BOTH	SAME
ENSG00000078369	GNB1	protein_coding	1:1785284-1891117	190.45	126.284	-0.592742	-0.558509	0.0411	0.55194	SK-N-SH
ENSG00000139318	DUSP6	protein_coding	12:89347231-89353271	59.1448	94.1034	0.669997	0.643661	0.0411	0.55194	SK-N-SH
ENSG00000160781	PAQR6	protein_coding	1:156212981-156248117	0.78134	1.72129	1.13947	0.312358	0.04105	0.55194	SK-N-SH
ENSG00000250961	CTD-2023N9.1	antisense	5:57395059-57533424	0.345553	1.41808	2.03696	0.887698	0.041	0.55194	SK-N-SH
ENSG00000219626	FAM228B	protein_coding	2:24076525-24201698	8.20609	14.7474	0.845691	0.472019	0.04115	0.552134	SK-N-SH
ENSG00000221491	SNORA34	snoRNA	12:48653400-48682238	95.5726	329.102	1.78387	1.06327	0.0412	0.552329	SK-N-SH
ENSG00000165527	ARF6	protein_coding	14:49893091-49897054	33.9492	23.8595	-0.508816	-0.649537	0.0413	0.553192	SK-N-SH
ENSG00000118508	RAB32	protein_coding	6:146543692-146554965	14.8607	9.5808	-0.63328	-0.658977	0.04145	0.553295	SK-N-SH
ENSG00000119139	TJP2	protein_coding	9:69121263-69255208	14.2439	9.81801	-0.536843	-0.526255	0.0414	0.553295	SK-N-SH
ENSG00000115241	PPM1G	protein_coding	2:27381193-27409687	130.334	91.7627	-0.506235	-0.667916	0.04145	0.553295	SK-N-SH
ENSG00000110076	NRXN2	protein_coding	11:64606173-64723188	8.05324	12.9887	0.68962	0.447206	0.04135	0.553295	SK-N-SH
ENSG00000148737	TCF7L2	protein_coding	10:112950249-113167678	3.76959	2.24423	-0.748188	-0.460428	0.0416	0.553397	SK-N-SH
ENSG00000204392	LSM2	protein_coding	6:31797395-31806984	36.9161	23.8978	-0.627369	-0.694618	0.04155	0.553397	SK-N-SH
ENSG00000023171	GRAMD1B	protein_coding	11:123525635-123627774	4.63521	3.01671	-0.619659	-0.567539	0.0416	0.553397	SK-N-SH
ENSG00000106628	POLD2	protein_coding	7:44114680-44124358	74.6836	51.7547	-0.529102	-0.505153	0.0415	0.553397	SK-N-SH
ENSG00000277531	LLNLF-187D8.1	lincRNA	19:46424696-46425237	1.99365	3.92147	0.975986	0.684854	0.0418	0.555583	SK-N-SH
ENSG00000142733	MAP3K6	protein_coding	1:27355183-27366892	5.51008	2.64406	-1.05932	-0.611153	0.04185	0.555772	SK-N-SH
ENSG00000126775	ATG14	protein_coding	14:55366391-55411858	4.10326	6.20415	0.596463	0.691598	0.04205	0.557476	SK-N-SH
ENSG00000256725	RP11-662M24.2	lincRNA	12:130396136-130716281	0.643262	3.74146	2.54012	0.234694	0.04205	0.557476	SK-N-SH
ENSG00000164951	PDP1	protein_coding	8:93857806-93926066	36.719	23.6734	-0.633262	-0.505069	0.04225	0.559174	SK-N-SH
ENSG00000188641	DPYD	protein_coding	1:97077742-97921049	19.8925	13.8923	-0.517935	-0.575261	0.04225	0.559174	SK-N-SH
ENSG00000082269	FAM135A	protein_coding	6:70412827-70561174	6.5394	9.67059	0.564446	0.54494	0.04235	0.560021	SK-N-SH
ENSG00000168894	RNF181	protein_coding	2:85595724-85598171	47.8573	31.2363	-0.615513	-0.683463	0.0424	0.560206	SK-N-SH
ENSG00000139734	DIAPH3	protein_coding	13:59665582-60163987	14.7323	9.90751	-0.572388	-0.646663	0.04245	0.56039	SK-N-SH
ENSG00000204386	NEU1	protein_coding	6:31857658-31862906	12.9565	8.48587	-0.61054	-0.676281	0.0425	0.560575	SK-N-SH
ENSG00000236776	RPL21P23	processed_pseudogene	1:56494746-56645301	0.054429	1.86453	5.09829	0.248316	0.0426	0.561417	SK-N-SH
ENSG00000101542	CDH20	protein_coding	18:61333581-61555773	1.24064	0.471858	-1.39466	-0.744989	0.04265	0.5616	SK-N-SH
ENSG00000136830	FAM129B	protein_coding	9:127505338-127578989	46.2366	22.9259	-1.01206	-0.544841	0.04285	0.56328	SK-N-SH
ENSG00000169679	BUB1	protein_coding	2:110637697-110678114	36.369	25.2838	-0.524496	-0.538967	0.04285	0.56328	SK-N-SH
ENSG00000107104	KANK1	protein_coding	9:212823-746106	2.83583	1.73357	-0.710029	-0.597509	0.04295	0.564118	SK-N-SH
ENSG00000154027	AK5	protein_coding	1:77282050-77559969	71.4364	42.4448	-0.751074	-0.716873	0.043	0.564298	SK-N-SH
ENSG00000175895	PLEKHF2	protein_coding	8:95133803-95156684	6.78246	4.05244	-0.74302	-0.697892	0.04315	0.564836	SK-N-SH
ENSG00000143367	TUFT1	protein_coding	1:151540304-151583583	6.39928	4.02444	-0.669122	-0.613965	0.04315	0.564836	SK-N-SH
ENSG00000202354	RNY3	misc_RNA	7:148983754-148983856	2.9703	7.60273	1.35591	0.646578	0.04315	0.564836	SK-N-SH
ENSG00000157985	AGAP1	protein_coding	2:235494088-236131800	12.214	18.7231	0.616286	0.456485	0.0432	0.565015	SK-N-SH
ENSG00000171858	RPS21	protein_coding	20:62387115-62388520	437.617	622.117	0.507517	0.631262	0.04325	0.565194	SK-N-SH
ENSG00000188613	NANOS1	protein_coding	10:119029715-119080823	2.07945	5.99962	1.52867	0.262936	0.04335	0.566025	SK-N-SH
ENSG00000170312	CDK1	protein_coding	10:60778330-60794852	72.4756	51.0577	-0.505367	-0.604949	0.04355	0.568159	SK-N-SH
ENSG00000134333	LDHA	protein_coding	11:18394387-18408425	358.518	242.054	-0.566718	-0.68171	0.0436	0.568335	SK-N-SH
ENSG00000144406	UNC80	protein_coding	2:209771992-209999300	3.80443	6.39299	0.748809	0.560857	0.04375	0.569813	SK-N-SH
ENSG00000130775	THEMIS2	protein_coding	1:27872542-27886685	3.30165	1.71263	-0.946972	-0.605532	0.0438	0.569986	SK-N-SH
ENSG00000059378	PARP12	protein_coding	7:140023743-140063721	7.61718	5.05567	-0.591353	-0.478763	0.044	0.570851	SK-N-SH
ENSG00000140598	EFTUD1	protein_coding	15:82130229-82262763	34.4425	22.9325	-0.586794	-0.473234	0.04405	0.570851	SK-N-SH
ENSG00000100220	RTCB	protein_coding	22:32387581-32412255	48.029	34.0135	-0.497798	-0.590909	0.04405	0.570851	SK-N-SH
ENSG00000204271	SPIN3	protein_coding	X:56976369-56995537	3.19223	5.55621	0.799536	0.676764	0.04405	0.570851	SK-N-SH
ENSG00000105519	CAPS	protein_coding	19:5904840-5978142	0.976509	2.1126	1.11331	0.305148	0.044	0.570851	SK-N-SH
ENSG00000166922	SCG5	protein_coding	15:32641675-32697098	19.4366	31.2605	0.685565	0.734917	0.04415	0.571671	SK-N-SH
ENSG00000023572	GLRX2	protein_coding	1:193096467-193106114	19.4578	11.6657	-0.738072	-0.668576	0.0444	0.571747	BOTH	SAME
ENSG00000085840	ORC1	protein_coding	1:52372828-52404459	8.78992	5.84258	-0.589246	-0.668654	0.04445	0.571747	SK-N-SH
ENSG00000170113	NIPA1	protein_coding	15:22757856-22829791	8.50425	12.0761	0.505894	0.510348	0.04435	0.571747	SK-N-SH
ENSG00000173212	MAB21L3	protein_coding	1:116111754-116135240	3.4491	5.41501	0.650743	0.640757	0.04435	0.571747	SK-N-SH
ENSG00000077264	PAK3	protein_coding	X:110944284-111227361	4.73781	7.47344	0.657551	0.510009	0.0444	0.571747	SK-N-SH
ENSG00000278384	AL354822.1	protein_coding	GL000218.1:51866-54893	1.63595	2.68014	0.71218	0.652768	0.04445	0.571747	SK-N-SH
ENSG00000196263	ZNF471	protein_coding	19:56507842-56530221	1.72978	2.87606	0.733501	0.424577	0.0444	0.571747	SK-N-SH
ENSG00000196267	ZNF836	protein_coding	19:52113090-52177002	3.43307	6.39036	0.896397	0.423371	0.04445	0.571747	SK-N-SH
ENSG00000207205	RNVU1-15	snRNA	1:144412575-144412740	24.2065	13.3918	-0.854046	-0.657356	0.0447	0.573067	SK-N-SH
ENSG00000072786	STK10	protein_coding	5:172042072-172188386	8.43389	5.70508	-0.563952	-0.360621	0.0447	0.573067	SK-N-SH
ENSG00000168411	RFWD3	protein_coding	16:74621393-74666881	21.444	15.5105	-0.467331	-0.403512	0.0446	0.573067	SK-N-SH
ENSG00000168542	COL3A1	protein_coding	2:188974319-189012746	268.184	442.202	0.721483	0.539117	0.0447	0.573067	SK-N-SH
ENSG00000259959	RP11-121C2.2	lincRNA	4:47840121-47844339	1.81322	3.01307	0.732681	0.677342	0.04475	0.573235	SK-N-SH
ENSG00000103485	QPRT	protein_coding	16:29662978-29698699	10.3833	15.8793	0.612881	0.634136	0.04485	0.574043	SK-N-SH
ENSG00000211448	DIO2	protein_coding	14:80197526-80455469	1.03228	0.58033	-0.830888	-0.276504	0.0449	0.57421	SK-N-SH
ENSG00000089169	RPH3A	protein_coding	12:112570379-112898881	13.6541	20.562	0.590643	0.485913	0.04495	0.574378	SK-N-SH
ENSG00000111667	USP5	protein_coding	12:6852127-6866632	49.6497	33.2076	-0.580273	-0.521294	0.045	0.574544	SK-N-SH
ENSG00000153944	MSI2	protein_coding	17:57255850-57684685	61.3188	91.5898	0.578859	0.403352	0.0451	0.575349	SK-N-SH
ENSG00000157570	TSPAN18	protein_coding	11:44719391-44951306	9.91833	15.3116	0.626457	0.465204	0.04515	0.575514	SK-N-SH
ENSG00000126561	STAT5A	protein_coding	17:42287546-42311943	2.03038	1.17407	-0.79023	-0.423685	0.04535	0.57759	SK-N-SH
ENSG00000177169	ULK1	protein_coding	12:131894650-131923167	2.32304	3.8839	0.741493	0.415243	0.0455	0.579027	BOTH	SAME
ENSG00000110318	KIAA1377	protein_coding	11:101890673-102001058	1.83636	3.11652	0.763088	0.487783	0.04555	0.579189	SK-N-SH
ENSG00000198829	SUCNR1	protein_coding	3:151733915-151928175	14.4478	22.8217	0.659555	0.665978	0.0456	0.579351	SK-N-SH
ENSG00000149380	P4HA3	protein_coding	11:74012713-74324705	3.94083	1.42836	-1.46414	-0.291262	0.0459	0.579536	SK-N-SH
ENSG00000115290	GRB14	protein_coding	2:164492811-164621848	4.33722	2.28369	-0.925407	-0.57515	0.04595	0.579536	SK-N-SH
ENSG00000171517	LPAR3	protein_coding	1:84811601-84893213	2.46384	1.39181	-0.823945	-0.630792	0.04595	0.579536	SK-N-SH
ENSG00000174837	EMR1	protein_coding	19:6887565-6940459	2.37123	1.36469	-0.797065	-0.602377	0.04595	0.579536	SK-N-SH
ENSG00000177606	JUN	protein_coding	1:58780787-58784327	14.1869	9.43413	-0.588595	-0.66343	0.0459	0.579536	SK-N-SH
ENSG00000143324	XPR1	protein_coding	1:180632003-180890251	61.0392	41.3206	-0.562874	-0.526114	0.04595	0.579536	SK-N-SH
ENSG00000138119	MYOF	protein_coding	10:93306428-93482317	38.6299	26.3016	-0.554565	-0.551671	0.04585	0.579536	SK-N-SH
ENSG00000203875	SNHG5	processed_transcript	6:85660949-85678736	202.864	320.82	0.66125	0.621677	0.0459	0.579536	SK-N-SH
ENSG00000099953	MMP11	protein_coding	22:23763020-23784316	3.4367	7.73951	1.17122	0.613073	0.04585	0.579536	SK-N-SH
ENSG00000087494	PTHLH	protein_coding	12:27958083-27972705	7.32179	3.40977	-1.10252	-0.73999	0.046	0.579697	SK-N-SH
ENSG00000106211	HSPB1	protein_coding	7:76302543-76304295	37.1232	21.4732	-0.789784	-0.689474	0.0464	0.584264	BOTH	OPPOSITE
ENSG00000154114	TBCEL	protein_coding	11:121024071-121090775	14.0759	20.4437	0.538429	0.548039	0.04645	0.584421	SK-N-SH
ENSG00000106397	PLOD3	protein_coding	7:101205976-101224190	58.0532	33.8991	-0.77613	-0.5706	0.04655	0.585205	SK-N-SH
ENSG00000270074	RP11-351I21.11	lincRNA	8:12412826-12414373	0.695567	1.3377	0.943498	0.63304	0.0466	0.585361	SK-N-SH
ENSG00000004142	POLDIP2	protein_coding	17:28347176-28357522	47.9138	33.3481	-0.522839	-0.667419	0.04675	0.586771	SK-N-SH
ENSG00000143067	ZNF697	protein_coding	1:119619421-119647773	9.45514	6.43568	-0.555008	-0.634154	0.04685	0.587078	SK-N-SH
ENSG00000183160	TMEM119	protein_coding	12:108589845-108598320	18.3908	26.3366	0.518079	0.600028	0.04685	0.587078	SK-N-SH
ENSG00000260552	RP11-49I11.1	antisense	18:36129443-36187448	1.02442	4.06952	1.99004	0.27287	0.0469	0.587232	SK-N-SH
ENSG00000243244	STON1	protein_coding	2:48529382-48776517	3.98885	6.18753	0.63339	0.556909	0.04695	0.587385	BOTH	SAME
ENSG00000171793	CTPS1	protein_coding	1:40979334-41012565	69.3093	42.9118	-0.691675	-0.705598	0.04705	0.58769	SK-N-SH
ENSG00000183092	BEGAIN	protein_coding	14:100537148-100587413	8.53303	13.6986	0.682894	0.465965	0.04705	0.58769	SK-N-SH
ENSG00000002834	LASP1	protein_coding	17:38869858-38921770	25.9092	17.6274	-0.555644	-0.560125	0.0471	0.587843	SK-N-SH
ENSG00000267257	RP11-1151B14.4	antisense	18:58481246-58628957	2.8241	1.08633	-1.37832	-0.713369	0.0473	0.589072	SK-N-SH
ENSG00000246763	RGMB-AS1	antisense	5:98768649-98798643	2.92484	1.18635	-1.30183	-0.199217	0.04725	0.589072	SK-N-SH
ENSG00000117676	RPS6KA1	protein_coding	1:26529760-26575030	10.7183	6.93337	-0.628449	-0.516351	0.04735	0.589072	SK-N-SH
ENSG00000106258	CYP3A5	protein_coding	7:99648193-99679998	1.08145	1.74036	0.686419	0.435971	0.04735	0.589072	SK-N-SH
ENSG00000188573	FBLL1	protein_coding	5:168529115-168530634	5.35515	8.79724	0.716124	0.614456	0.04755	0.591087	SK-N-SH
ENSG00000268916	CH17-38B12.2	transcribed_processed_pseudogene	X:152753920-152760222	2.65075	1.41789	-0.902654	-0.618836	0.04765	0.591385	SK-N-SH
ENSG00000133639	BTG1	protein_coding	12:91984975-92189660	9.80794	15.5213	0.662229	0.548255	0.04765	0.591385	SK-N-SH
ENSG00000189283	FHIT	protein_coding	3:59749309-61251459	0.962475	2.29462	1.25343	0.561298	0.0477	0.591533	SK-N-SH
ENSG00000233871	DLG5-AS1	antisense	10:77927371-77929824	3.10018	1.32214	-1.22948	-0.681787	0.04805	0.593653	SK-N-SH
ENSG00000103335	PIEZO1	protein_coding	16:88706462-88785211	10.3071	5.00401	-1.04248	-0.397379	0.04805	0.593653	SK-N-SH
ENSG00000213401	MAGEA12	protein_coding	X:152733778-152740985	22.9137	15.3766	-0.575468	-0.671788	0.048	0.593653	SK-N-SH
ENSG00000082898	XPO1	protein_coding	2:61471187-61538626	176.736	127.571	-0.47029	-0.370862	0.0481	0.593653	SK-N-SH
ENSG00000166340	TPP1	protein_coding	11:6612762-6619764	8.90126	14.0272	0.656149	0.461974	0.04795	0.593653	SK-N-SH
ENSG00000197302	ZNF720	protein_coding	16:31713228-31794869	8.42483	13.4333	0.6731	0.509177	0.0481	0.593653	SK-N-SH
ENSG00000100462	PRMT5	protein_coding	14:22919455-22929585	87.92	58.4412	-0.589205	-0.583754	0.04825	0.594561	SK-N-SH
ENSG00000273045	C2orf15	protein_coding	2:98997260-99490035	0.484283	1.2784	1.40041	0.112622	0.04825	0.594561	SK-N-SH
ENSG00000241978	AKAP2	protein_coding	9:109640787-110172512	31.1846	20.589	-0.598956	-0.460957	0.04835	0.595321	SK-N-SH
ENSG00000166405	RIC3	protein_coding	11:8019243-8169055	7.96126	13.8699	0.80089	0.307147	0.0484	0.595466	SK-N-SH
ENSG00000172123	SLFN12	protein_coding	17:35411059-35433283	2.84855	1.69588	-0.748197	-0.519609	0.04875	0.598824	SK-N-SH
ENSG00000172380	GNG12	protein_coding	1:67701465-68233120	66.0575	43.3233	-0.608578	-0.634763	0.04875	0.598824	SK-N-SH
ENSG00000175414	ARL10	protein_coding	5:176365467-176416569	6.19034	10.1371	0.711547	0.472845	0.0488	0.598965	SK-N-SH
ENSG00000166396	SERPINB7	protein_coding	18:63752934-63805376	44.2197	29.055	-0.605901	-0.634624	0.04895	0.600332	SK-N-SH
ENSG00000067225	PKM	protein_coding	15:72199028-72231822	634.259	393.216	-0.689752	-0.640224	0.0491	0.600695	SK-N-SH
ENSG00000169499	PLEKHA2	protein_coding	8:38901234-38973909	11.8836	7.50453	-0.663141	-0.435787	0.0491	0.600695	SK-N-SH
ENSG00000163902	RPN1	protein_coding	3:128619969-128681075	151.701	103.935	-0.545553	-0.618991	0.0492	0.600695	SK-N-SH
ENSG00000122729	ACO1	protein_coding	9:32384602-32454769	14.2534	9.84421	-0.533962	-0.6563	0.04925	0.600695	SK-N-SH
ENSG00000165105	RASEF	protein_coding	9:82979584-83063177	2.68995	5.13399	0.932502	0.667434	0.04925	0.600695	SK-N-SH
ENSG00000129990	SYT5	protein_coding	19:55151766-55180441	2.10838	4.12626	0.968704	0.437639	0.04905	0.600695	SK-N-SH
ENSG00000203506	RBMS3-AS2	antisense	3:29264193-30010391	1.95386	4.99989	1.35557	0.139403	0.04915	0.600695	SK-N-SH
ENSG00000178860	MSC	protein_coding	8:71828166-72118393	1.92576	0.612365	-1.65297	-0.434297	0.0493	0.600834	SK-N-SH
ENSG00000074219	TEAD2	protein_coding	19:49331616-49388081	16.6207	10.84	-0.616625	-0.598798	0.04935	0.600972	SK-N-SH
ENSG00000049249	TNFRSF9	protein_coding	1:7915893-7943165	3.10752	1.51944	-1.03223	-0.648189	0.04965	0.602874	BOTH	SAME
ENSG00000279868	RN7SL3	known_ncrna	14:49853615-49853914	634.441	390.028	-0.701909	-0.718029	0.04965	0.602874	SK-N-SH
ENSG00000185404	SP140L	protein_coding	2:230327183-230403732	5.38648	3.32808	-0.694653	-0.538931	0.0497	0.602874	SK-N-SH
ENSG00000116668	SWT1	protein_coding	1:185157079-185291765	3.40165	5.32577	0.646755	0.572111	0.0497	0.602874	SK-N-SH
ENSG00000167664	TMIGD2	protein_coding	19:4292231-4302431	0.270961	1.03574	1.9345	0.543718	0.0497	0.602874	SK-N-SH
ENSG00000014138	POLA2	protein_coding	11:65261761-65305589	31.1604	17.9192	-0.798207	-0.708414	0.04975	0.60301	SK-N-SH
ENSG00000101871	MID1	protein_coding	X:10445309-10833654	8.16623	5.40588	-0.59514	-0.517597	0.04985	0.603752	SK-N-SH

## Sheet: ReNcell CX
Supplementary Table 6: List of differentially expressed genes
gene_id	gene	gene type	locus	REN24HR	REN72HR	log2(fold_change)	test_stat	p_value	q_value	WHICH CELLS	DIRECTION
ENSG00000100867	DHRS2	protein_coding	14:23630114-23645639	1.61755	0.0750503	-4.42981	-0.900918	5e-05	0.0389816	BOTH	SAME
ENSG00000186642	PDE2A	protein_coding	11:72576140-72674591	1.40556	0.17852	-2.97699	-0.385223	5e-05	0.0389816	ReNcell CX
ENSG00000054356	PTPRN	protein_coding	2:219289622-219309648	1.5352	0.318946	-2.26704	-0.634366	5e-05	0.0389816	BOTH	OPPOSITE
ENSG00000105499	PLA2G4C	protein_coding	19:48047842-48110817	2.21753	0.647897	-1.77512	-0.728468	5e-05	0.0389816	BOTH	SAME
ENSG00000151012	SLC7A11	protein_coding	4:138027421-138242349	11.6125	5.80288	-1.00084	-1.27764	5e-05	0.0389816	BOTH	SAME
ENSG00000168077	SCARA3	protein_coding	8:27633867-27676776	20.5495	37.1547	0.854441	1.35881	5e-05	0.0389816	BOTH	OPPOSITE
ENSG00000136205	TNS3	protein_coding	7:47275153-47582558	12.169	23.0311	0.920376	0.919642	5e-05	0.0389816	BOTH	SAME
ENSG00000107796	ACTA2	protein_coding	10:88879733-89015785	176.923	352.267	0.993548	1.62424	5e-05	0.0389816	ReNcell CX
ENSG00000115461	IGFBP5	protein_coding	2:216672104-216994079	14.9319	30.2954	1.02071	1.5957	5e-05	0.0389816	BOTH	SAME
ENSG00000171812	COL8A2	protein_coding	1:36095235-36125220	24.8901	52.7394	1.08331	1.65616	5e-05	0.0389816	BOTH	SAME
ENSG00000185585	OLFML2A	protein_coding	9:124777157-124814885	8.32547	18.6962	1.16714	1.70404	5e-05	0.0389816	BOTH	SAME
ENSG00000104081	BMF	protein_coding	15:40087889-40108892	1.63225	3.78965	1.2152	0.965363	5e-05	0.0389816	BOTH	SAME
ENSG00000145824	CXCL14	protein_coding	5:135559576-135634874	9.68824	22.6251	1.22362	1.67337	5e-05	0.0389816	ReNcell CX
ENSG00000164099	PRSS12	protein_coding	4:118280037-118353003	21.7059	53.2368	1.29434	1.29395	5e-05	0.0389816	BOTH	OPPOSITE
ENSG00000170345	FOS	protein_coding	14:75278773-75282230	64.2264	157.621	1.29522	1.35835	5e-05	0.0389816	BOTH	SAME
ENSG00000166145	SPINT1	protein_coding	15:40835807-40858207	25.7235	71.7147	1.47918	1.66564	5e-05	0.0389816	ReNcell CX
ENSG00000139800	ZIC5	protein_coding	13:99962963-99971909	1.65361	5.80484	1.81164	1.90182	5e-05	0.0389816	ReNcell CX
ENSG00000211445	GPX3	protein_coding	5:151020437-151028993	2.15116	8.19968	1.93045	1.658	5e-05	0.0389816	ReNcell CX
ENSG00000109846	CRYAB	protein_coding	11:111908564-111926872	29.3412	113.292	1.94905	2.32678	5e-05	0.0389816	ReNcell CX
ENSG00000023445	BIRC3	protein_coding	11:102317449-102339403	1.8405	0.499068	-1.88279	-1.01169	0.0001	0.0644043	BOTH	SAME
ENSG00000070669	ASNS	protein_coding	7:97852117-97872542	33.1199	17.0629	-0.956836	-1.34633	0.0001	0.0644043	ReNcell CX
ENSG00000081277	PKP1	protein_coding	1:201283451-201332993	0.45569	1.61181	1.82256	1.17523	0.0001	0.0644043	ReNcell CX
ENSG00000197921	HES5	protein_coding	1:2528744-2530245	0.705416	3.06006	2.11701	1.44984	0.0001	0.0644043	ReNcell CX
ENSG00000157601	MX1	protein_coding	21:41420303-41459214	19.0147	9.23713	-1.0416	-1.09045	0.00015	0.0822944	BOTH	SAME
ENSG00000131095	GFAP	protein_coding	17:44846352-44916937	254.906	598.672	1.2318	1.15266	0.00015	0.0822944	ReNcell CX
ENSG00000183087	GAS6	protein_coding	13:113759239-113864067	2.00651	6.96845	1.79615	1.69514	0.00015	0.0822944	ReNcell CX
ENSG00000149090	PAMR1	protein_coding	11:35431822-35530300	0.902436	3.50717	1.95841	1.379	0.00015	0.0822944	ReNcell CX
ENSG00000128052	KDR	protein_coding	4:55053059-55125589	20.1229	11.368	-0.823864	-1.25945	0.0002	0.0987533	ReNcell CX
ENSG00000049089	COL9A2	protein_coding	1:40300486-40317816	2.21488	4.93258	1.15512	0.979451	0.0002	0.0987533	ReNcell CX
ENSG00000172830	SSH3	protein_coding	11:67303447-67312607	1.02585	3.32896	1.69824	0.930667	0.0002	0.0987533	ReNcell CX
ENSG00000080573	COL5A3	protein_coding	19:9959560-10010471	6.936	3.66744	-0.919329	-1.10285	0.00025	0.115727	ReNcell CX
ENSG00000124575	HIST1H1D	protein_coding	6:26234267-26234933	61.6671	111.162	0.85009	1.30536	0.00025	0.115727	BOTH	OPPOSITE
ENSG00000089199	CHGB	protein_coding	20:5911429-5925361	2.04537	0.451931	-2.17819	-1.48446	0.0003	0.123442	BOTH	OPPOSITE
ENSG00000182175	RGMA	protein_coding	15:93035272-93089204	14.0312	27.4308	0.967152	1.18461	0.0003	0.123442	ReNcell CX
ENSG00000169093	ASMTL	protein_coding	X:1401768-1453762	8.93767	17.8554	0.998391	1.29584	0.0003	0.123442	ReNcell CX
ENSG00000162512	SDC3	protein_coding	1:30869466-30908761	21.5551	43.2858	1.00586	1.02903	0.0003	0.123442	ReNcell CX
ENSG00000049249	TNFRSF9	protein_coding	1:7915893-7943165	1.20076	0.0580284	-4.37104	-0.615004	0.0004	0.14813	BOTH	SAME
ENSG00000184454	NCMAP	protein_coding	1:24556110-24609328	5.23645	9.91714	0.921334	1.3447	0.0004	0.14813	ReNcell CX
ENSG00000128045	RASL11B	protein_coding	4:52862289-52866835	1.18812	3.4855	1.55269	1.30441	0.0004	0.14813	BOTH	SAME
ENSG00000090006	LTBP4	protein_coding	19:40592882-40629818	0.703476	2.54308	1.85401	0.54407	0.0004	0.14813	ReNcell CX
ENSG00000149591	TAGLN	protein_coding	11:117199320-117232525	189.047	429.707	1.18461	1.36424	0.00045	0.158711	ReNcell CX
ENSG00000102996	MMP15	protein_coding	16:58025565-58046901	4.39803	10.038	1.19055	1.32615	0.00045	0.158711	BOTH	SAME
ENSG00000124766	SOX4	protein_coding	6:21592768-21598619	16.9272	27.7334	0.712282	1.23487	0.00055	0.181048	ReNcell CX
ENSG00000123560	PLP1	protein_coding	X:103773717-103792619	5.97514	11.0894	0.892132	0.963498	0.00055	0.181048	ReNcell CX
ENSG00000123358	NR4A1	protein_coding	12:52022831-52059507	1.25124	3.59661	1.52328	0.813674	0.00055	0.181048	ReNcell CX
ENSG00000100234	TIMP3	protein_coding	22:32512551-33058372	31.9978	57.4993	0.845573	1.35155	0.0006	0.189102	BOTH	SAME
ENSG00000168453	HR	protein_coding	8:22114414-22133384	0.644453	1.9746	1.61541	0.805615	0.0006	0.189102	ReNcell CX
ENSG00000138642	HERC6	protein_coding	4:88378738-88443111	2.1248	0.734506	-1.53248	-0.911597	0.0007	0.19202	ReNcell CX
ENSG00000185885	IFITM1	protein_coding	11:307630-315272	18.3853	39.9553	1.11983	1.24936	0.0007	0.19202	ReNcell CX
ENSG00000099864	PALM	protein_coding	19:709092-748330	1.9604	5.16108	1.39652	1.02068	0.0007	0.19202	BOTH	SAME
ENSG00000174059	CD34	protein_coding	1:207880971-207911402	1.83647	4.8434	1.39908	1.3488	0.0007	0.19202	ReNcell CX
ENSG00000130055	GDPD2	protein_coding	X:70423030-70433390	1.23586	3.48442	1.4954	1.35198	0.0007	0.19202	ReNcell CX
ENSG00000162458	FBLIM1	protein_coding	1:15756606-15786594	2.4492	6.94513	1.50369	1.00078	0.0007	0.19202	ReNcell CX
ENSG00000228672	PROB1	protein_coding	5:139390591-139395713	0.30568	0.96897	1.66443	1.27782	0.00065	0.19202	ReNcell CX
ENSG00000049540	ELN	protein_coding	7:74027788-74069907	8.10498	14.824	0.871055	0.912878	0.00075	0.194908	ReNcell CX
ENSG00000130635	COL5A1	protein_coding	9:134641773-134844843	2.26035	4.2235	0.901897	0.932237	0.00075	0.194908	BOTH	OPPOSITE
ENSG00000125730	C3	protein_coding	19:6677703-6737603	1.35	3.73188	1.46694	0.405321	0.00075	0.194908	ReNcell CX
ENSG00000173918	C1QTNF1	protein_coding	17:79019208-79049788	5.98407	12.1344	1.01991	1.15465	0.0008	0.197507	ReNcell CX
ENSG00000163431	LMOD1	protein_coding	1:201893841-201946588	0.722459	1.85515	1.36055	1.25483	0.0008	0.197507	ReNcell CX
ENSG00000183876	ARSI	protein_coding	5:150296342-150339307	2.5	17.7201	2.82538	2.07618	0.0008	0.197507	ReNcell CX
ENSG00000164976	KIAA1161	protein_coding	9:34366669-34376853	6.30535	10.3346	0.712839	1.09471	0.00085	0.203081	BOTH	SAME
ENSG00000187244	BCAM	protein_coding	19:44809058-44821420	5.96713	15.106	1.34001	1.00237	0.00085	0.203081	ReNcell CX
ENSG00000133083	DCLK1	protein_coding	13:35768651-36131306	31.9676	18.7923	-0.766467	-1.19374	0.0009	0.208308	ReNcell CX
ENSG00000105048	TNNT1	protein_coding	19:55132793-55149354	0.50083	1.31512	1.3928	0.495346	0.0009	0.208308	ReNcell CX
ENSG00000128564	VGF	protein_coding	7:101162508-101165593	3.3452	1.09381	-1.61272	-1.30968	0.001	0.224439	BOTH	SAME
ENSG00000140479	PCSK6	protein_coding	15:101295418-101528349	11.186	20.9174	0.903002	0.950928	0.001	0.224439	ReNcell CX
ENSG00000101160	CTSZ	protein_coding	20:58995184-59007247	16.9186	29.8353	0.818411	1.19787	0.00105	0.232144	ReNcell CX
ENSG00000165495	PKNOX2	protein_coding	11:125164686-125433389	0.67855	1.66158	1.29203	0.628479	0.0011	0.239622	ReNcell CX
ENSG00000118503	TNFAIP3	protein_coding	6:137823672-137883312	1.86589	0.566366	-1.72006	-0.821566	0.00115	0.243356	BOTH	SAME
ENSG00000090238	YPEL3	protein_coding	16:30092313-30104116	4.17596	11.045	1.40322	1.21708	0.00115	0.243356	BOTH	SAME
ENSG00000255717	SNHG1	processed_transcript	11:62851987-62855914	330.776	133.822	-1.30554	-1.27484	0.0012	0.250361	ReNcell CX
ENSG00000155090	KLF10	protein_coding	8:102648778-102655902	31.2751	18.8232	-0.732507	-1.20203	0.00125	0.25717	BOTH	SAME
ENSG00000142102	ATHL1	protein_coding	11:289134-296107	2.53913	6.74749	1.41002	1.07963	0.0013	0.263793	ReNcell CX
ENSG00000106211	HSPB1	protein_coding	7:76302543-76304295	23.7581	48.9401	1.0426	1.15714	0.00135	0.270237	BOTH	OPPOSITE
ENSG00000085563	ABCB1	protein_coding	7:87503632-87832296	1.29236	0.429933	-1.58783	-0.628581	0.00145	0.282616	ReNcell CX
ENSG00000116717	GADD45A	protein_coding	1:67685060-67688338	46.0749	26.278	-0.810128	-1.22648	0.00145	0.282616	BOTH	SAME
ENSG00000136720	HS6ST1	protein_coding	2:128236715-128318577	12.9124	21.7705	0.753621	1.13195	0.0015	0.288565	BOTH	SAME
ENSG00000137309	HMGA1	protein_coding	6:34236872-34246231	71.2751	118.387	0.732044	1.16792	0.0016	0.303856	ReNcell CX
ENSG00000197712	FAM114A1	protein_coding	4:38867676-38945739	14.9783	27.6066	0.88214	1.1255	0.00165	0.305518	ReNcell CX
ENSG00000266714	MYO15B	transcribed_unprocessed_pseudogene	17:75588057-75708062	0.817269	1.67997	1.03956	0.157423	0.00165	0.305518	BOTH	SAME
ENSG00000108551	RASD1	protein_coding	17:17494436-17496395	1.50074	3.74714	1.32012	1.07716	0.00185	0.338322	ReNcell CX
ENSG00000100626	GALNT16	protein_coding	14:69183019-69359308	5.11093	13.839	1.43708	0.826762	0.00195	0.35226	ReNcell CX
ENSG00000137959	IFI44L	protein_coding	1:78619921-78646145	10.2287	3.91326	-1.38618	-1.15349	0.0021	0.365968	ReNcell CX
ENSG00000136943	CTSV	protein_coding	9:97029678-97039643	39.2608	22.3703	-0.811504	-1.12896	0.0021	0.365968	ReNcell CX
ENSG00000118513	MYB	protein_coding	6:135181314-135219173	2.91675	5.72989	0.974146	0.990685	0.0021	0.365968	ReNcell CX
ENSG00000119681	LTBP2	protein_coding	14:74498169-74612378	18.7696	30.6239	0.706257	0.800507	0.0022	0.370325	ReNcell CX
ENSG00000137726	FXYD6	protein_coding	11:117427772-117877486	27.3724	56.9211	1.05624	1.04565	0.0022	0.370325	ReNcell CX
ENSG00000130176	CNN1	protein_coding	19:11538716-11550323	4.9779	13.3229	1.4203	1.18678	0.0022	0.370325	ReNcell CX
ENSG00000076706	MCAM	protein_coding	11:119308528-119321521	22.9778	35.9471	0.645634	0.86795	0.0023	0.374395	ReNcell CX
ENSG00000197614	MFAP5	protein_coding	12:8634366-8662888	4.55005	9.47894	1.05884	0.986031	0.0023	0.374395	BOTH	SAME
ENSG00000068078	FGFR3	protein_coding	4:1793306-1808872	0.833397	2.00633	1.26748	0.655805	0.00225	0.374395	ReNcell CX
ENSG00000136869	TLR4	protein_coding	9:117704331-117716871	17.3776	10.5201	-0.724076	-1.04321	0.00245	0.37804	ReNcell CX
ENSG00000140545	MFGE8	protein_coding	15:88898682-88913411	26.1369	44.7782	0.776709	1.04704	0.00245	0.37804	ReNcell CX
ENSG00000123384	LRP1	protein_coding	12:57088893-57213351	16.595	31.2723	0.914141	0.534873	0.00235	0.37804	BOTH	SAME
ENSG00000179403	VWA1	protein_coding	1:1434860-1442882	7.97602	17.1773	1.10677	1.07365	0.0024	0.37804	ReNcell CX
ENSG00000126705	AHDC1	protein_coding	1:27534034-27604431	0.668048	1.61614	1.27453	0.700475	0.0024	0.37804	BOTH	SAME
ENSG00000205413	SAMD9	protein_coding	7:93099512-93118023	5.40591	2.90577	-0.895617	-1.17945	0.00285	0.435227	ReNcell CX
ENSG00000137965	IFI44	protein_coding	1:78649795-78664078	8.71636	3.25254	-1.42216	-1.14321	0.0029	0.438344	ReNcell CX
ENSG00000148400	NOTCH1	protein_coding	9:136494443-136545862	7.42319	12.7311	0.77825	0.812499	0.00295	0.441397	ReNcell CX
ENSG00000181826	RELL1	protein_coding	4:37453940-37686376	21.6677	35.6026	0.716439	1.08313	0.00305	0.442938	ReNcell CX
ENSG00000179314	WSCD1	protein_coding	17:5772233-6124427	13.9034	25.7588	0.889628	0.896165	0.00305	0.442938	ReNcell CX
ENSG00000079432	CIC	protein_coding	19:42268536-42295797	4.95301	9.2039	0.893941	0.644971	0.00305	0.442938	ReNcell CX
ENSG00000092096	SLC22A17	protein_coding	14:23346305-23352912	5.2678	10.5611	1.00349	0.955599	0.0031	0.445828	ReNcell CX
ENSG00000103202	NME4	protein_coding	16:396724-412487	58.3368	94.8994	0.701992	1.05144	0.0032	0.447185	ReNcell CX
ENSG00000115226	FNDC4	protein_coding	2:27491882-27495245	12.1942	21.1709	0.79589	1.09553	0.0032	0.447185	ReNcell CX
ENSG00000198832	SELM	protein_coding	22:31104771-31120069	6.13227	12.5985	1.03876	1.01518	0.00315	0.447185	ReNcell CX
ENSG00000170385	SLC30A1	protein_coding	1:211571567-211578742	20.7001	13.3917	-0.6283	-1.0546	0.00345	0.452255	ReNcell CX
ENSG00000274641	HIST1H2BO	protein_coding	6:27893462-27893843	80.6035	130.523	0.695394	1.05607	0.0033	0.452255	ReNcell CX
ENSG00000189184	PCDH18	protein_coding	4:137518917-137532494	7.3074	12.272	0.747939	0.941518	0.00345	0.452255	BOTH	SAME
ENSG00000099282	TSPAN15	protein_coding	10:69451472-69507669	4.0335	9.27806	1.20179	1.07175	0.0033	0.452255	ReNcell CX
ENSG00000180720	CHRM4	protein_coding	11:46385097-46386608	0.270445	1.02118	1.91683	1.00335	0.0034	0.452255	ReNcell CX
ENSG00000208037	MIR320A	miRNA	8:22244961-22245043	8.55209	35.32	2.04614	1.22285	0.00345	0.452255	BOTH	OPPOSITE
ENSG00000237846	RP11-216M21.1	processed_pseudogene	9:40105821-40106527	7.44226	32.0065	2.10455	1.31968	0.0034	0.452255	BOTH	OPPOSITE
ENSG00000204580	DDR1	protein_coding	6:30876420-30900156	75.3179	119.362	0.664279	0.678573	0.00365	0.474276	ReNcell CX
ENSG00000154529	CNTNAP3B	protein_coding	9:41890313-42129510	16.7264	8.75879	-0.933322	-0.845937	0.0039	0.498023	ReNcell CX
ENSG00000149294	NCAM1	protein_coding	11:112959278-113278436	37.5625	64.6789	0.784002	0.922726	0.0039	0.498023	ReNcell CX
ENSG00000004399	PLXND1	protein_coding	3:129555174-129606818	9.91565	20.7162	1.06298	0.919032	0.00405	0.508412	ReNcell CX
ENSG00000115257	PCSK4	protein_coding	19:1481427-1497927	0.412909	1.33843	1.69665	0.51	0.00405	0.508412	ReNcell CX
ENSG00000188338	SLC38A3	protein_coding	3:50205245-50221486	0.738216	1.84582	1.32215	0.681853	0.0041	0.510364	ReNcell CX
ENSG00000168675	LDLRAD4	protein_coding	18:13217497-13652755	0.529247	1.0223	0.949805	0.340268	0.00415	0.512283	BOTH	SAME
ENSG00000174173	TRMT10C	protein_coding	3:101561861-101566446	48.0561	28.9995	-0.728691	-1.07321	0.00435	0.523874	ReNcell CX
ENSG00000168298	HIST1H1E	protein_coding	6:26156390-26157050	158.059	255.817	0.694651	1.03529	0.00435	0.523874	ReNcell CX
ENSG00000149131	SERPING1	protein_coding	11:57597386-57614853	0.331665	1.11657	1.75128	0.644783	0.00435	0.523874	ReNcell CX
ENSG00000182511	FES	protein_coding	15:90883694-90895776	0.35762	1.11827	1.64477	0.452622	0.0044	0.525623	ReNcell CX
ENSG00000183688	FAM101B	protein_coding	17:439977-445939	20.0499	30.8966	0.623858	1.05732	0.00445	0.527343	ReNcell CX
ENSG00000162692	VCAM1	protein_coding	1:100719741-100739045	1.8729	0.695515	-1.42912	-1.08706	0.0046	0.52985	ReNcell CX
ENSG00000162772	ATF3	protein_coding	1:212565333-212620777	34.292	17.2057	-0.994986	-1.09158	0.00465	0.52985	BOTH	SAME
ENSG00000228486	LINC01125	antisense	2:97664216-97703064	3.64443	2.16365	-0.752225	-0.537421	0.00465	0.52985	ReNcell CX
ENSG00000125648	SLC25A23	protein_coding	19:6436078-6482557	14.6964	22.6922	0.626734	0.838346	0.00455	0.52985	ReNcell CX
ENSG00000183655	KLHL25	protein_coding	15:85759322-85795030	2.2805	4.4583	0.967145	0.960595	0.00465	0.52985	ReNcell CX
ENSG00000127418	FGFRL1	protein_coding	4:1009935-1026897	22.7061	35.1625	0.630954	0.991652	0.00475	0.530615	BOTH	OPPOSITE
ENSG00000105270	CLIP3	protein_coding	19:36014507-36054762	4.56798	8.14525	0.834402	0.944363	0.0048	0.530615	BOTH	SAME
ENSG00000274070	GATSL2	protein_coding	7:74964817-75024798	4.97777	10.1107	1.02232	1.0874	0.0048	0.530615	ReNcell CX
ENSG00000196517	SLC6A9	protein_coding	1:43991358-44104975	3.24779	6.73851	1.05297	0.923124	0.0047	0.530615	ReNcell CX
ENSG00000105701	FKBP8	protein_coding	19:18531612-18544077	32.2861	55.504	0.781682	0.981814	0.00485	0.532171	ReNcell CX
ENSG00000162337	LRP5	protein_coding	11:68312608-68449275	6.79399	12.3449	0.861578	0.838848	0.0049	0.533704	ReNcell CX
ENSG00000130522	JUND	protein_coding	19:18279759-18281622	17.4273	28.721	0.720762	0.981503	0.00495	0.535214	BOTH	SAME
ENSG00000177469	PTRF	protein_coding	17:42402451-42423517	56.6116	86.0252	0.603661	1.01889	0.005	0.536703	BOTH	OPPOSITE
ENSG00000166394	CYB5R2	protein_coding	11:7665099-7677222	9.54489	17.2115	0.850571	1.01185	0.00505	0.53817	ReNcell CX
ENSG00000100292	HMOX1	protein_coding	22:35380360-35394214	7.12949	3.91255	-0.865689	-0.934892	0.0052	0.550197	BOTH	SAME
ENSG00000142552	RCN3	protein_coding	19:49527617-49546962	3.27059	8.72429	1.41549	0.946148	0.0053	0.556801	ReNcell CX
ENSG00000132182	NUP210	protein_coding	3:13316234-13420309	5.76266	9.08948	0.657464	0.943159	0.00555	0.563097	BOTH	SAME
ENSG00000205336	GPR56	protein_coding	16:57610651-57665580	17.8969	28.724	0.682543	0.693771	0.0055	0.563097	BOTH	OPPOSITE
ENSG00000116260	QSOX1	protein_coding	1:180154833-180204030	26.0529	44.3688	0.768104	1.00251	0.00545	0.563097	BOTH	SAME
ENSG00000011028	MRC2	protein_coding	17:62626030-62693597	36.2156	64.4197	0.830893	0.846406	0.00545	0.563097	ReNcell CX
ENSG00000143768	LEFTY2	protein_coding	1:225936410-225941489	0.884855	2.36614	1.41902	0.987171	0.00555	0.563097	ReNcell CX
ENSG00000185559	DLK1	protein_coding	14:100725704-100738224	3.87153	7.91066	1.03089	0.967459	0.0056	0.564305	BOTH	SAME
ENSG00000197879	MYO1C	protein_coding	17:1464097-1492812	15.9711	27.206	0.768458	0.727488	0.0058	0.572769	ReNcell CX
ENSG00000114923	SLC4A3	protein_coding	2:219627326-219641980	3.04678	5.63878	0.888098	0.78869	0.00575	0.572769	ReNcell CX
ENSG00000101460	MAP1LC3A	protein_coding	20:34546853-34560345	4.5867	11.2455	1.29382	1.0126	0.0058	0.572769	ReNcell CX
ENSG00000128284	APOL3	protein_coding	22:36140329-36166177	1.34676	0.707934	-0.927805	-0.37275	0.00585	0.573881	ReNcell CX
ENSG00000175274	TP53I11	protein_coding	11:44719391-44951306	2.23642	3.94015	0.817056	0.640713	0.00615	0.595425	ReNcell CX
ENSG00000117266	CDK18	protein_coding	1:205504594-205532793	1.24119	2.38895	0.944656	0.538832	0.00615	0.595425	ReNcell CX
ENSG00000185650	ZFP36L1	protein_coding	14:68787659-68796253	18.5514	28.8829	0.638687	0.880035	0.0062	0.596368	BOTH	SAME
ENSG00000234741	GAS5	processed_transcript	1:173863247-173903549	658.964	357.707	-0.88142	-1.26059	0.00645	0.606407	ReNcell CX
ENSG00000112245	PTP4A1	protein_coding	6:63521760-63583587	30.2582	19.3952	-0.641628	-0.650138	0.00635	0.606407	ReNcell CX
ENSG00000181026	AEN	protein_coding	15:88621295-88632282	22.3148	14.421	-0.629831	-0.924582	0.00655	0.606407	BOTH	SAME
ENSG00000134532	SOX5	protein_coding	12:23529499-23951032	11.8457	20.1864	0.769016	0.723572	0.0065	0.606407	ReNcell CX
ENSG00000203814	HIST2H2BF	protein_coding	1:149782670-149812373	25.5192	44.3023	0.795797	1.02008	0.00655	0.606407	ReNcell CX
ENSG00000197238	HIST1H4J	protein_coding	6:27824107-27824480	31.116	57.0365	0.87423	1.03868	0.00655	0.606407	ReNcell CX
ENSG00000157833	GAREML	protein_coding	2:26173090-26189663	0.787642	1.89589	1.26726	0.541599	0.0067	0.616442	BOTH	SAME
ENSG00000110237	ARHGEF17	protein_coding	11:73307234-73369091	4.41971	7.41334	0.746171	0.578561	0.00695	0.635496	ReNcell CX
ENSG00000163814	CDCP1	protein_coding	3:45082277-45146422	8.69001	13.441	0.629207	0.955133	0.00705	0.640685	BOTH	OPPOSITE
ENSG00000103355	PRSS33	protein_coding	16:2783952-2787948	8.83541	16.5111	0.90207	1.02746	0.00725	0.654843	ReNcell CX
ENSG00000198732	SMOC1	protein_coding	14:69854130-70032366	1.63113	3.68243	1.17479	0.885999	0.00755	0.673724	ReNcell CX
ENSG00000243566	UPK3B	protein_coding	7:76510427-76516521	0.552633	1.82276	1.72173	0.860522	0.00755	0.673724	ReNcell CX
ENSG00000111335	OAS2	protein_coding	12:112906776-113017751	2.62105	0.673047	-1.96136	-0.714858	0.00765	0.67856	ReNcell CX
ENSG00000197769	MAP1LC3C	protein_coding	1:241995489-241999073	2.45357	5.17947	1.07792	0.995671	0.0078	0.687746	ReNcell CX
ENSG00000142949	PTPRF	protein_coding	1:43525186-43623666	24.4541	43.6027	0.834337	0.837667	0.0079	0.692442	ReNcell CX
ENSG00000140092	FBLN5	protein_coding	14:91869411-91947987	3.32459	6.16446	0.890796	0.814835	0.008	0.697082	BOTH	SAME
ENSG00000189060	H1F0	protein_coding	22:37805092-37807436	13.2033	20.3496	0.624099	0.946555	0.00815	0.697838	ReNcell CX
ENSG00000136295	TTYH3	protein_coding	7:2631950-2664802	14.2867	22.6043	0.66193	0.745157	0.00815	0.697838	BOTH	SAME
ENSG00000273259	SERPINA3	protein_coding	14:94561090-94624646	9.25506	23.6046	1.35075	1.15252	0.00815	0.697838	ReNcell CX
ENSG00000162576	MXRA8	protein_coding	1:1352688-1361777	25.6007	43.7079	0.771708	0.883109	0.0082	0.698084	BOTH	SAME
ENSG00000105426	PTPRS	protein_coding	19:5158494-5340803	36.8573	54.944	0.576013	0.741435	0.00835	0.70299	BOTH	SAME
ENSG00000084731	KIF3C	protein_coding	2:25926595-25982749	9.9946	15.9318	0.672691	0.630308	0.0084	0.70299	ReNcell CX
ENSG00000071282	LMCD1	protein_coding	3:7952804-8611924	5.50014	13.036	1.24496	1.10154	0.0084	0.70299	ReNcell CX
ENSG00000125378	BMP4	protein_coding	14:53949735-53958761	1.76025	3.56333	1.01744	0.814796	0.0085	0.707362	ReNcell CX
ENSG00000087074	PPP1R15A	protein_coding	19:48872391-48876057	19.7768	12.4831	-0.66383	-0.999164	0.0086	0.711686	BOTH	SAME
ENSG00000142798	HSPG2	protein_coding	1:21812264-21937297	7.74971	19.2347	1.3115	0.71714	0.00865	0.711847	ReNcell CX
ENSG00000234585	CCT6P3	transcribed_unprocessed_pseudogene	7:65038353-65074713	5.46715	2.93264	-0.89859	-0.975631	0.0087	0.712006	ReNcell CX
ENSG00000120800	UTP20	protein_coding	12:101280108-101386616	16.52	11.2586	-0.553188	-0.884868	0.0088	0.712319	BOTH	SAME
ENSG00000164916	FOXK1	protein_coding	7:4682308-4794395	6.06521	9.29999	0.616671	0.629907	0.0088	0.712319	ReNcell CX
ENSG00000183856	IQGAP3	protein_coding	1:156525404-156572604	3.36289	5.40194	0.683776	0.760619	0.00885	0.712473	BOTH	OPPOSITE
ENSG00000081052	COL4A4	protein_coding	2:227002710-227164113	0.726114	1.29484	0.834508	0.95318	0.0089	0.712625	ReNcell CX
ENSG00000178695	KCTD12	protein_coding	13:76880165-76886400	12.9219	18.9447	0.551978	0.934544	0.009	0.716758	ReNcell CX
ENSG00000177225	PDDC1	protein_coding	11:767219-777488	12.7972	22.529	0.815956	0.641304	0.00905	0.716886	ReNcell CX
ENSG00000105321	CCDC9	protein_coding	19:47255979-47271953	4.57809	10.3925	1.18272	0.880783	0.0091	0.717012	ReNcell CX
ENSG00000087266	SH3BP2	protein_coding	4:2793022-2841098	7.71135	14.8626	0.946627	0.746993	0.0092	0.721056	ReNcell CX
ENSG00000183196	CHST6	protein_coding	16:75472051-75495407	1.4435	2.63534	0.868424	0.886271	0.00925	0.721159	ReNcell CX
ENSG00000105612	DNASE2	protein_coding	19:12875210-12884088	8.64943	15.116	0.805402	0.977501	0.0093	0.721261	ReNcell CX
ENSG00000113070	HBEGF	protein_coding	5:140332842-140346631	20.1908	12.2944	-0.715696	-0.965482	0.00945	0.7253	BOTH	SAME
ENSG00000187837	HIST1H1C	protein_coding	6:26055786-26056428	200.007	299.897	0.584416	0.954064	0.00945	0.7253	ReNcell CX
ENSG00000122435	TRMT13	protein_coding	1:100133149-100178273	9.9129	5.26082	-0.91402	-0.815416	0.01015	0.74065	ReNcell CX
ENSG00000121743	GJA3	protein_coding	13:20138254-20161049	1.90262	1.02199	-0.8966	-0.961788	0.01	0.74065	ReNcell CX
ENSG00000134215	VAV3	protein_coding	1:107571159-107994607	5.91289	3.22958	-0.872518	-0.682689	0.01015	0.74065	ReNcell CX
ENSG00000105640	RPL18A	protein_coding	19:17859875-17864153	255.804	403.237	0.656591	0.989523	0.00995	0.74065	BOTH	SAME
ENSG00000113916	BCL6	protein_coding	3:187698258-187745727	9.40978	15.7177	0.740157	0.839195	0.01015	0.74065	ReNcell CX
ENSG00000275379	HIST1H3I	protein_coding	6:27871904-27872315	41.8187	72.7137	0.798081	0.924075	0.00995	0.74065	ReNcell CX
ENSG00000125746	EML2	protein_coding	19:45606993-45645629	6.64563	12.0494	0.858478	0.776595	0.0101	0.74065	ReNcell CX
ENSG00000155629	PIK3AP1	protein_coding	10:96593311-96720514	1.54789	3.17141	1.03482	0.860957	0.0101	0.74065	ReNcell CX
ENSG00000133247	SUV420H2	protein_coding	19:55339852-55348120	2.62355	5.70853	1.1216	0.805251	0.01	0.74065	ReNcell CX
ENSG00000129946	SHC2	protein_coding	19:416582-460996	1.23125	4.30803	1.8069	0.930392	0.0101	0.74065	ReNcell CX
ENSG00000100097	LGALS1	protein_coding	22:37675607-37679806	450.791	670.667	0.573138	0.949777	0.01025	0.744281	BOTH	OPPOSITE
ENSG00000135916	ITM2C	protein_coding	2:230864638-230879248	19.1384	34.683	0.857753	0.925662	0.01055	0.762328	ReNcell CX
ENSG00000123416	TUBA1B	protein_coding	12:49127781-49147869	259.292	375.615	0.534678	0.898173	0.0108	0.765456	BOTH	OPPOSITE
ENSG00000163702	IL17RC	protein_coding	3:9917073-9933630	4.97642	9.86752	0.987578	0.864083	0.01065	0.765456	ReNcell CX
ENSG00000124191	TOX2	protein_coding	20:43914863-44069616	0.571106	1.60406	1.4899	0.990806	0.0107	0.765456	ReNcell CX
ENSG00000198719	DLL1	protein_coding	6:170282205-170290473	0.312997	1.13532	1.85888	1.09043	0.01075	0.765456	ReNcell CX
ENSG00000273703	HIST1H2BM	protein_coding	6:27815043-27815424	27.8659	45.9373	0.721164	0.888896	0.01095	0.768338	ReNcell CX
ENSG00000174938	SEZ6L2	protein_coding	16:29871158-29899547	5.51849	9.20267	0.737779	0.810424	0.0111	0.768338	ReNcell CX
ENSG00000108387	SEPT4	protein_coding	17:58519836-58692055	3.1756	5.81607	0.873018	0.706245	0.011	0.768338	ReNcell CX
ENSG00000100842	EFS	protein_coding	14:23356401-23365752	1.61459	3.34024	1.04878	1.04018	0.0109	0.768338	ReNcell CX
ENSG00000132470	ITGB4	protein_coding	17:75721327-75765711	12.5861	28.0023	1.15372	0.842459	0.0111	0.768338	ReNcell CX
ENSG00000035862	TIMP2	protein_coding	17:78852976-78925387	80.5915	119.042	0.562777	0.924802	0.01125	0.77151	ReNcell CX
ENSG00000021762	OSBPL5	protein_coding	11:3087115-3166739	9.89838	16.3441	0.723509	0.723121	0.01125	0.77151	ReNcell CX
ENSG00000160613	PCSK7	protein_coding	11:117199320-117232525	15.3115	31.8051	1.05465	0.95975	0.01155	0.784817	ReNcell CX
ENSG00000101335	MYL9	protein_coding	20:36306335-36573391	7.78382	25.9675	1.73815	1.21611	0.01155	0.784817	ReNcell CX
ENSG00000168546	GFRA2	protein_coding	8:21690402-21812357	1.08654	0.43462	-1.32191	-0.718706	0.0117	0.787782	ReNcell CX
ENSG00000164161	HHIP	protein_coding	4:144642921-144745271	2.37325	0.950245	-1.32049	-0.627964	0.01165	0.787782	ReNcell CX
ENSG00000070961	ATP2B1	protein_coding	12:89561128-89712590	116.008	76.1632	-0.607057	-0.681202	0.0119	0.79403	ReNcell CX
ENSG00000173530	TNFRSF10D	protein_coding	8:23135587-23164030	49.0192	34.2142	-0.518753	-0.916291	0.01185	0.79403	ReNcell CX
ENSG00000173801	JUP	protein_coding	17:41754603-41786931	8.23282	13.4844	0.711834	0.802408	0.01205	0.800433	ReNcell CX
ENSG00000074181	NOTCH3	protein_coding	19:15159037-15200981	6.57979	12.6297	0.940712	0.682785	0.01215	0.803473	ReNcell CX
ENSG00000089127	OAS1	protein_coding	12:112906776-113017751	2.04113	0.798787	-1.35348	-0.455803	0.01245	0.804225	ReNcell CX
ENSG00000095637	SORBS1	protein_coding	10:95311770-95561414	10.7756	16.2036	0.588545	0.624949	0.01255	0.804225	ReNcell CX
ENSG00000137563	GGH	protein_coding	8:63015078-63039171	171.15	259.467	0.600292	0.934044	0.01255	0.804225	ReNcell CX
ENSG00000184557	SOCS3	protein_coding	17:78356777-78360077	12.5796	19.255	0.614151	0.873989	0.01265	0.804225	BOTH	OPPOSITE
ENSG00000143333	RGS16	protein_coding	1:182598622-182604408	7.97124	12.5653	0.656567	0.916678	0.01265	0.804225	BOTH	OPPOSITE
ENSG00000140564	FURIN	protein_coding	15:90868591-90883458	7.8465	12.4805	0.669549	0.749368	0.0125	0.804225	ReNcell CX
ENSG00000130294	KIF1A	protein_coding	2:240713763-240820308	25.6074	43.7135	0.771521	0.685264	0.0123	0.804225	ReNcell CX
ENSG00000064547	LPAR2	protein_coding	19:19623667-19628930	0.915748	1.943	1.08526	0.605426	0.01235	0.804225	BOTH	SAME
ENSG00000104881	PPP1R13L	protein_coding	19:45379633-45478828	0.345546	1.06832	1.6284	0.179449	0.01235	0.804225	ReNcell CX
ENSG00000189067	LITAF	protein_coding	16:11547721-11636381	17.4653	25.794	0.562546	0.826925	0.0128	0.810284	ReNcell CX
ENSG00000186007	LEMD1	protein_coding	1:205373251-205469024	12.7486	24.2097	0.925251	1.02031	0.013	0.81597	ReNcell CX
ENSG00000153266	FEZF2	protein_coding	3:62369680-62374324	1.31143	3.01854	1.20271	0.950786	0.013	0.81597	ReNcell CX
ENSG00000132669	RIN2	protein_coding	20:19886520-20002457	8.71794	13.5343	0.634563	0.846493	0.0132	0.821561	ReNcell CX
ENSG00000119125	GDA	protein_coding	9:72114594-72257193	0.998095	1.94494	0.962478	0.756643	0.0132	0.821561	ReNcell CX
ENSG00000167535	CACNB3	protein_coding	12:48813793-48828941	3.8828	7.36227	0.923052	0.750129	0.0134	0.83052	ReNcell CX
ENSG00000135114	OASL	protein_coding	12:121020291-121039242	0.941316	0.417893	-1.17155	-0.72269	0.01375	0.831342	ReNcell CX
ENSG00000159388	BTG2	protein_coding	1:203305490-203309602	13.0663	20.2547	0.632409	0.903818	0.0136	0.831342	BOTH	SAME
ENSG00000196923	PDLIM7	protein_coding	5:177483393-177511274	29.6738	47.8376	0.688954	0.838236	0.0137	0.831342	ReNcell CX
ENSG00000116017	ARID3A	protein_coding	19:925780-975934	1.10362	2.28399	1.04932	0.561222	0.0137	0.831342	ReNcell CX
ENSG00000249669	MIR143HG	lincRNA	5:149406688-149428678	0.694996	1.47148	1.08219	0.473102	0.01365	0.831342	ReNcell CX
ENSG00000173698	GPR64	protein_coding	X:18989308-19122637	1.00609	3.61985	1.84716	1.20391	0.01375	0.831342	BOTH	OPPOSITE
ENSG00000076944	STXBP2	protein_coding	19:7629736-7647873	0.858835	1.63785	0.931353	0.217872	0.01405	0.846027	ReNcell CX
ENSG00000198074	AKR1B10	protein_coding	7:134527591-134541408	1.10759	0.268697	-2.04337	-0.87707	0.01445	0.859154	ReNcell CX
ENSG00000214944	ARHGEF28	protein_coding	5:73626157-73941993	4.94585	7.87717	0.67146	0.65593	0.0144	0.859154	ReNcell CX
ENSG00000121310	ECHDC2	protein_coding	1:52895909-52927212	3.63706	6.89853	0.923517	0.724764	0.01435	0.859154	ReNcell CX
ENSG00000126458	RRAS	protein_coding	19:49635291-49640201	3.05334	5.87974	0.945364	0.862215	0.0145	0.859154	ReNcell CX
ENSG00000166341	DCHS1	protein_coding	11:6621322-6655854	1.08094	1.83009	0.75963	0.87401	0.0147	0.867534	ReNcell CX
ENSG00000157680	DGKI	protein_coding	7:137381036-137847092	1.00227	0.477761	-1.06891	-0.421882	0.01485	0.872909	ReNcell CX
ENSG00000137198	GMPR	protein_coding	6:16238579-16295549	4.89214	8.18291	0.742147	0.843304	0.015	0.873736	ReNcell CX
ENSG00000172935	MRGPRF	protein_coding	11:69004393-69018447	3.80597	6.79947	0.83716	0.8879	0.01505	0.873736	ReNcell CX
ENSG00000142303	ADAMTS10	protein_coding	19:8580241-8610735	3.35605	7.6719	1.19282	0.86593	0.0151	0.873736	BOTH	SAME
ENSG00000114854	TNNC1	protein_coding	3:52451101-52454070	0.552359	1.55158	1.49006	0.690722	0.0151	0.873736	ReNcell CX
ENSG00000131094	C1QL1	protein_coding	17:44959692-44968071	0.769186	2.66177	1.79098	0.987648	0.01535	0.884745	ReNcell CX
ENSG00000171724	VAT1L	protein_coding	16:77788529-77980107	25.3399	35.7338	0.495879	0.841277	0.0156	0.88878	ReNcell CX
ENSG00000277075	HIST1H2AE	protein_coding	6:26216974-26217367	76.079	116.078	0.609526	0.852891	0.0156	0.88878	ReNcell CX
ENSG00000167123	CERCAM	protein_coding	9:128411750-128437351	9.76588	17.9699	0.879762	0.830197	0.0155	0.88878	ReNcell CX
ENSG00000151726	ACSL1	protein_coding	4:184755594-184826818	33.1078	49.3554	0.576039	0.804393	0.0157	0.89105	ReNcell CX
ENSG00000055044	NOP58	protein_coding	2:202265715-202303666	95.1155	63.6643	-0.579196	-0.838983	0.0159	0.895539	ReNcell CX
ENSG00000197903	HIST1H2BK	protein_coding	6:27146417-27146798	66.6661	102.97	0.627204	0.884309	0.0159	0.895539	ReNcell CX
ENSG00000143126	CELSR2	protein_coding	1:109250018-109275750	3.48867	5.29651	0.602365	0.737156	0.01615	0.89686	BOTH	SAME
ENSG00000163545	NUAK2	protein_coding	1:205302058-205321755	6.18247	9.39798	0.604169	0.837611	0.01635	0.89686	BOTH	OPPOSITE
ENSG00000157227	MMP14	protein_coding	14:22836556-22849027	29.038	45.634	0.652168	0.838416	0.01655	0.89686	BOTH	OPPOSITE
ENSG00000243244	STON1	protein_coding	2:48529382-48776517	6.47161	10.176	0.652976	0.776096	0.0164	0.89686	BOTH	SAME
ENSG00000105767	CADM4	protein_coding	19:43622367-43639839	9.92089	15.6874	0.661065	0.706117	0.01665	0.89686	ReNcell CX
ENSG00000133424	LARGE	protein_coding	22:33162225-33922841	4.07604	6.58808	0.69269	0.608345	0.0162	0.89686	ReNcell CX
ENSG00000111319	SCNN1A	protein_coding	12:6346842-6391571	3.04868	5.04365	0.726284	0.495632	0.0166	0.89686	ReNcell CX
ENSG00000042493	CAPG	protein_coding	2:85394747-85418432	21.2179	37.7623	0.831663	0.92159	0.01625	0.89686	ReNcell CX
ENSG00000107551	RASSF4	protein_coding	10:44811023-44995891	11.6213	21.036	0.85609	0.803552	0.01625	0.89686	ReNcell CX
ENSG00000129038	LOXL1	protein_coding	15:73908070-73952137	31.9582	61.7213	0.949584	0.93138	0.0165	0.89686	ReNcell CX
ENSG00000107742	SPOCK2	protein_coding	10:72059034-72089032	0.750334	1.46814	0.968386	0.495325	0.01645	0.89686	ReNcell CX
ENSG00000212864	RNF208	protein_coding	9:137220246-137221581	0.488674	1.38507	1.50301	0.863666	0.0164	0.89686	ReNcell CX
ENSG00000108821	COL1A1	protein_coding	17:50183288-50201632	27.3236	50.7386	0.892933	0.687306	0.01685	0.897838	ReNcell CX
ENSG00000161381	PLXDC1	protein_coding	17:39057018-39154394	0.539421	1.00305	0.894907	0.3177	0.0168	0.897838	ReNcell CX
ENSG00000159403	C1R	protein_coding	12:7080208-7122501	5.74593	11.1029	0.950323	0.743015	0.01685	0.897838	ReNcell CX
ENSG00000130433	CACNG6	protein_coding	19:53992287-54012669	0.689177	1.61932	1.23244	0.868988	0.01695	0.89993	ReNcell CX
ENSG00000163931	TKT	protein_coding	3:53224706-53256052	255.694	389.308	0.606495	0.822605	0.0171	0.904651	ReNcell CX
ENSG00000175183	CSRP2	protein_coding	12:76858714-76880352	231.836	325.323	0.488766	0.87309	0.0172	0.906703	ReNcell CX
ENSG00000223953	C1QTNF5	protein_coding	11:119338933-119346673	0.861316	2.88189	1.7424	0.995293	0.01755	0.921873	ReNcell CX
ENSG00000139044	B4GALNT3	protein_coding	12:460363-563509	3.14489	5.75895	0.872795	0.820854	0.0177	0.926467	ReNcell CX
ENSG00000085465	OVGP1	protein_coding	1:111414313-111427777	1.32906	0.476994	-1.47837	-0.652834	0.01795	0.932959	ReNcell CX
ENSG00000168003	SLC3A2	protein_coding	11:62856101-62888875	119.845	71.4716	-0.745733	-0.894751	0.01795	0.932959	BOTH	SAME
ENSG00000121966	CXCR4	protein_coding	2:136114348-136118165	29.5415	42.7797	0.534182	0.860675	0.01805	0.934876	ReNcell CX
ENSG00000154642	C21orf91	protein_coding	21:17763314-17819386	23.1411	13.0834	-0.822719	-0.90871	0.0183	0.940549	ReNcell CX
ENSG00000115107	STEAP3	protein_coding	2:119223830-119265652	36.0968	51.9653	0.525678	0.861567	0.01835	0.940549	ReNcell CX
ENSG00000142089	IFITM3	protein_coding	11:318639-330122	20.6985	32.6006	0.655368	0.860612	0.01825	0.940549	BOTH	SAME
ENSG00000244026	FAM86DP	transcribed_unprocessed_pseudogene	3:75415069-75435110	15.4302	9.33753	-0.72464	-0.891556	0.01845	0.941031	BOTH	SAME
ENSG00000171298	GAA	protein_coding	17:80101555-80119879	9.70102	15.4698	0.673243	0.646039	0.0185	0.941031	ReNcell CX
ENSG00000163703	CRELD1	protein_coding	3:9933821-9945413	7.98173	13.1411	0.719313	0.82343	0.01855	0.941031	ReNcell CX
ENSG00000143674	MLK4	protein_coding	1:233327767-233385148	7.25044	10.9501	0.594807	0.887216	0.01865	0.942875	ReNcell CX
ENSG00000196747	HIST1H2AI	protein_coding	6:27808198-27808701	47.7544	73.7756	0.627511	0.870337	0.0188	0.947226	ReNcell CX
ENSG00000124787	RPP40	protein_coding	6:4994731-5004063	17.2079	9.99176	-0.784257	-0.927438	0.01895	0.948332	ReNcell CX
ENSG00000072195	SPEG	protein_coding	2:219434845-219538772	13.9502	25.4943	0.869891	0.641987	0.01895	0.948332	ReNcell CX
ENSG00000117632	STMN1	protein_coding	1:25884180-25906991	94.9258	141.936	0.580364	0.872857	0.0192	0.957608	ReNcell CX
ENSG00000163975	MFI2	protein_coding	3:196988620-197029816	0.688517	1.56714	1.18657	0.597989	0.0196	0.974278	ReNcell CX
ENSG00000185189	NRBP2	protein_coding	8:143833269-143840974	10.1931	16.466	0.691901	0.903454	0.01975	0.97441	ReNcell CX
ENSG00000065054	SLC9A3R2	protein_coding	16:2025355-2039026	7.45146	12.9233	0.79438	0.811931	0.0198	0.97441	ReNcell CX
ENSG00000064687	ABCA7	protein_coding	19:1040100-1065572	1.08666	2.01696	0.892282	0.408594	0.0197	0.97441	ReNcell CX
ENSG00000172318	B3GALT1	protein_coding	2:167814773-167941144	8.99308	5.9913	-0.585946	-0.85622	0.01995	0.975311	ReNcell CX
ENSG00000064666	CNN2	protein_coding	19:1026580-1039068	57.5829	93.0211	0.691918	0.895948	0.01995	0.975311	ReNcell CX
ENSG00000056998	GYG2	protein_coding	X:2828787-2882818	3.49635	6.01669	0.783121	0.74356	0.0201	0.979412	ReNcell CX
ENSG00000088881	EBF4	protein_coding	20:2692877-2760108	0.310091	1.16803	1.91331	0.6234	0.02055	0.998056	ReNcell CX
ENSG00000015592	STMN4	protein_coding	8:27235322-27258420	0.934879	0.0922923	-3.3405	-0.774081	0.02175	0.999787	ReNcell CX
ENSG00000253540	FAM86HP	transcribed_unprocessed_pseudogene	3:130081830-130120579	1.65854	0.499779	-1.73055	-0.59141	0.0282	0.999787	ReNcell CX
ENSG00000185745	IFIT1	protein_coding	10:89213568-89414557	20.8683	6.40981	-1.70296	-1.00325	0.0247	0.999787	ReNcell CX
ENSG00000201912	RN7SKP189	misc_RNA	X:145057107-145057437	2.41303	0.777156	-1.63457	-0.74661	0.02445	0.999787	ReNcell CX
ENSG00000133636	NTS	protein_coding	12:85874294-85882992	1.00994	0.337985	-1.57924	-0.877342	0.04885	0.999787	ReNcell CX
ENSG00000279208	bP-21264C1.1	unprocessed_pseudogene	21:9369284-9376645	3.45223	1.59688	-1.11227	-0.83888	0.0256	0.999787	ReNcell CX
ENSG00000168961	LGALS9	protein_coding	17:27456713-27649560	1.15771	0.572659	-1.01553	-0.229166	0.0305	0.999787	ReNcell CX
ENSG00000181804	SLC9A9	protein_coding	3:143265221-143848531	1.24944	0.622287	-1.00563	-0.519223	0.0471	0.999787	ReNcell CX
ENSG00000102904	TSNAXIP1	protein_coding	16:67806764-67872567	1.42751	0.713562	-1.00039	-0.146733	0.0329	0.999787	ReNcell CX
ENSG00000120251	GRIA2	protein_coding	4:157204181-157366075	1.93492	0.973655	-0.99079	-0.490411	0.03145	0.999787	ReNcell CX
ENSG00000240476	LINC00973	lincRNA	3:98902423-99018562	3.61654	1.85751	-0.96124	-0.727641	0.0494	0.999787	ReNcell CX
ENSG00000128965	CHAC1	protein_coding	15:40952961-40956519	1.84798	0.968984	-0.931407	-0.683202	0.04815	0.999787	ReNcell CX
ENSG00000147174	ACRC	protein_coding	X:71578410-71613583	2.03016	1.13786	-0.835264	-0.710033	0.03545	0.999787	ReNcell CX
ENSG00000164076	CAMKV	protein_coding	3:49857987-49870222	1.76307	0.99798	-0.821008	-0.539578	0.02165	0.999787	ReNcell CX
ENSG00000163406	SLC15A2	protein_coding	3:121894088-121944102	7.00944	4.03722	-0.795938	-0.608851	0.0297	0.999787	ReNcell CX
ENSG00000163661	PTX3	protein_coding	3:157175222-157533619	5.89696	3.39835	-0.795136	-0.853384	0.02285	0.999787	BOTH	OPPOSITE
ENSG00000196754	S100A2	protein_coding	1:153561107-153567890	16.1226	9.42182	-0.77501	-0.760785	0.04385	0.999787	BOTH	SAME
ENSG00000230606	AC159540.1	lincRNA	2:97416164-97434847	17.9815	10.8032	-0.735055	-0.819059	0.0237	0.999787	ReNcell CX
ENSG00000106714	CNTNAP3	protein_coding	9:39072766-39288315	3.2365	1.94545	-0.734329	-0.611606	0.02905	0.999787	BOTH	OPPOSITE
ENSG00000186310	NAP1L3	protein_coding	X:93670929-93673568	4.32827	2.63335	-0.716891	-0.819459	0.02705	0.999787	ReNcell CX
ENSG00000138050	THUMPD2	protein_coding	2:39736059-39779267	11.251	6.90031	-0.705325	-0.718368	0.0299	0.999787	BOTH	SAME
ENSG00000023572	GLRX2	protein_coding	1:193096467-193106114	17.3038	10.7323	-0.689139	-0.785766	0.0286	0.999787	BOTH	SAME
ENSG00000163565	IFI16	protein_coding	1:158999967-159055155	14.8336	9.20497	-0.688386	-0.717182	0.0343	0.999787	ReNcell CX
ENSG00000137628	DDX60	protein_coding	4:168216292-168318807	6.76618	4.26859	-0.664582	-0.561746	0.04655	0.999787	ReNcell CX
ENSG00000197044	ZNF441	protein_coding	19:11766999-11784078	4.01951	2.5358	-0.664578	-0.62784	0.0397	0.999787	ReNcell CX
ENSG00000128512	DOCK4	protein_coding	7:111726109-112206411	18.7027	12.132	-0.624432	-0.520216	0.02825	0.999787	BOTH	OPPOSITE
ENSG00000256043	CTSO	protein_coding	4:155924117-155953917	6.39647	4.15439	-0.622637	-0.781567	0.0338	0.999787	BOTH	OPPOSITE
ENSG00000117228	GBP1	protein_coding	1:89052318-89065360	15.239	9.90791	-0.621118	-0.669938	0.0402	0.999787	ReNcell CX
ENSG00000117569	PTBP2	protein_coding	1:96721664-96823738	19.869	13.1047	-0.600435	-0.599156	0.04975	0.999787	ReNcell CX
ENSG00000117152	RGS4	protein_coding	1:163068774-163076802	327.382	216.053	-0.599589	-0.790888	0.03265	0.999787	ReNcell CX
ENSG00000145632	PLK2	protein_coding	5:58453981-58460260	66.3948	43.9019	-0.596786	-0.758515	0.0426	0.999787	ReNcell CX
ENSG00000067334	DNTTIP2	protein_coding	1:93866282-93879918	57.9066	38.5272	-0.587852	-0.799724	0.03695	0.999787	ReNcell CX
ENSG00000224699	LAMTOR5-AS1	antisense	1:110362847-110432360	1.18782	0.791368	-0.585892	-0.0812909	0.0374	0.999787	ReNcell CX
ENSG00000132434	LANCL2	protein_coding	7:55365447-55433742	11.0019	7.33147	-0.585574	-0.69816	0.0475	0.999787	ReNcell CX
ENSG00000155961	RAB39B	protein_coding	X:155258240-155264589	4.00117	2.69496	-0.570156	-0.697926	0.0413	0.999787	ReNcell CX
ENSG00000112773	FAM46A	protein_coding	6:81491438-81752774	5.31339	3.58838	-0.566299	-0.567738	0.04405	0.999787	ReNcell CX
ENSG00000165434	PGM2L1	protein_coding	11:74330317-74486051	6.09734	4.18036	-0.544553	-0.738168	0.02375	0.999787	ReNcell CX
ENSG00000148798	INA	protein_coding	10:103277162-103290351	18.0515	12.3948	-0.542388	-0.820821	0.0237	0.999787	ReNcell CX
ENSG00000132467	UTP3	protein_coding	4:70688478-70690551	14.9638	10.2878	-0.540531	-0.747783	0.0391	0.999787	ReNcell CX
ENSG00000143669	LYST	protein_coding	1:235661040-235883640	10.7044	7.3661	-0.539232	-0.407862	0.04935	0.999787	ReNcell CX
ENSG00000120694	HSPH1	protein_coding	13:31134973-31162388	72.0555	49.7083	-0.535621	-0.608852	0.0306	0.999787	ReNcell CX
ENSG00000162851	TFB2M	protein_coding	1:246540559-246566324	13.8357	9.666	-0.517406	-0.710975	0.0476	0.999787	ReNcell CX
ENSG00000116132	PRRX1	protein_coding	1:170662727-170739419	56.2472	39.3494	-0.51544	-0.5598	0.03615	0.999787	ReNcell CX
ENSG00000170836	PPM1D	protein_coding	17:60600182-60666280	15.4097	10.8147	-0.510844	-0.720091	0.0374	0.999787	ReNcell CX
ENSG00000135999	EPC2	protein_coding	2:148644439-148787568	21.2502	14.9539	-0.506952	-0.66677	0.03175	0.999787	ReNcell CX
ENSG00000153879	CEBPG	protein_coding	19:33373329-33382686	12.6966	8.94454	-0.505367	-0.773879	0.03315	0.999787	ReNcell CX
ENSG00000044574	HSPA5	protein_coding	9:125234852-125241330	98.4149	70.0148	-0.491218	-0.792396	0.02405	0.999787	ReNcell CX
ENSG00000185947	ZNF267	protein_coding	16:31873757-31917357	13.0954	9.3169	-0.491133	-0.617266	0.04505	0.999787	ReNcell CX
ENSG00000118496	FBXO30	protein_coding	6:145793501-145814753	6.89468	4.92267	-0.486045	-0.774074	0.0301	0.999787	ReNcell CX
ENSG00000084073	ZMPSTE24	protein_coding	1:40258106-40294184	52.0103	37.5293	-0.470778	-0.790209	0.02105	0.999787	ReNcell CX
ENSG00000118965	WDR35	protein_coding	2:19910259-19990131	16.6685	12.0366	-0.469689	-0.661288	0.0469	0.999787	ReNcell CX
ENSG00000156535	CD109	protein_coding	6:73693902-73828316	9.58973	6.95286	-0.463883	-0.705928	0.03645	0.999787	ReNcell CX
ENSG00000135046	ANXA1	protein_coding	9:73151756-73170393	517.991	382.792	-0.436366	-0.75233	0.03025	0.999787	BOTH	SAME
ENSG00000166226	CCT2	protein_coding	12:69585333-69601570	290.301	217.791	-0.414608	-0.696699	0.03935	0.999787	ReNcell CX
ENSG00000155380	SLC16A1	protein_coding	1:112911846-112999496	91.6858	69.5014	-0.399656	-0.666273	0.04895	0.999787	ReNcell CX
ENSG00000130147	SH3BP4	protein_coding	2:234951972-235055714	67.1361	89.9718	0.422385	0.566636	0.04065	0.999787	ReNcell CX
ENSG00000152127	MGAT5	protein_coding	2:134119982-134454621	41.481	55.6116	0.422933	0.416957	0.0428	0.999787	ReNcell CX
ENSG00000162873	KLHDC8A	protein_coding	1:205336064-205357090	45.4974	61.2019	0.427792	0.627381	0.0475	0.999787	ReNcell CX
ENSG00000198467	TPM2	protein_coding	9:35681991-35691020	160.797	217.634	0.436657	0.744623	0.0437	0.999787	BOTH	OPPOSITE
ENSG00000116133	DHCR24	protein_coding	1:54849632-54888850	76.1095	104.723	0.460434	0.78417	0.0254	0.999787	ReNcell CX
ENSG00000113719	ERGIC1	protein_coding	5:172834274-172952685	51.8736	71.573	0.464414	0.691055	0.02785	0.999787	ReNcell CX
ENSG00000163346	PBXIP1	protein_coding	1:154944075-154956123	27.3749	37.8503	0.467451	0.720987	0.033	0.999787	BOTH	SAME
ENSG00000108679	LGALS3BP	protein_coding	17:78971237-78980109	105.595	146.009	0.467507	0.745913	0.02945	0.999787	ReNcell CX
ENSG00000114353	GNAI2	protein_coding	3:50226291-50259355	73.7076	101.969	0.46824	0.801269	0.0309	0.999787	ReNcell CX
ENSG00000154978	VOPP1	protein_coding	7:55436055-55572988	25.4924	35.3164	0.47027	0.754523	0.02715	0.999787	BOTH	OPPOSITE
ENSG00000159176	CSRP1	protein_coding	1:201483529-201533608	119.721	166.823	0.478636	0.697082	0.03235	0.999787	BOTH	OPPOSITE
ENSG00000204381	LAYN	protein_coding	11:111540279-111561745	66.8414	93.3436	0.48181	0.817193	0.02785	0.999787	ReNcell CX
ENSG00000164402	SEPT8	protein_coding	5:132747444-132807241	8.36343	11.6956	0.4838	0.586515	0.04845	0.999787	ReNcell CX
ENSG00000113389	NPR3	protein_coding	5:32689069-32791724	12.4259	17.4011	0.485834	0.600977	0.04475	0.999787	ReNcell CX
ENSG00000143761	ARF1	protein_coding	1:228082659-228099212	56.6594	79.368	0.486243	0.790719	0.0262	0.999787	ReNcell CX
ENSG00000182704	TSKU	protein_coding	11:76782250-76798154	20.6413	29.0244	0.491731	0.673407	0.0425	0.999787	ReNcell CX
ENSG00000128567	PODXL	protein_coding	7:131500261-131558217	37.111	52.1856	0.491806	0.772601	0.02155	0.999787	BOTH	OPPOSITE
ENSG00000138131	LOXL4	protein_coding	10:98247689-98268250	9.41314	13.2458	0.49279	0.720205	0.0463	0.999787	BOTH	SAME
ENSG00000019144	PHLDB1	protein_coding	11:118606439-118679690	21.5874	30.46	0.496727	0.522344	0.0439	0.999787	ReNcell CX
ENSG00000101670	LIPG	protein_coding	18:49560698-49599182	119.962	169.402	0.497879	0.744643	0.03735	0.999787	ReNcell CX
ENSG00000171130	ATP6V0E2	protein_coding	7:149867696-149880698	44.3826	63.0281	0.505999	0.790351	0.0225	0.999787	ReNcell CX
ENSG00000155366	RHOC	protein_coding	1:112701105-112715477	95.2207	136.144	0.515782	0.774435	0.039	0.999787	BOTH	OPPOSITE
ENSG00000049323	LTBP1	protein_coding	2:32946971-33399509	13.0172	18.6194	0.516395	0.63647	0.03545	0.999787	ReNcell CX
ENSG00000065320	NTN1	protein_coding	17:9021541-9244000	9.99184	14.2928	0.516472	0.748922	0.0351	0.999787	ReNcell CX
ENSG00000102225	CDK16	protein_coding	X:47217859-47229997	43.2149	61.9822	0.520325	0.680722	0.0342	0.999787	ReNcell CX
ENSG00000170379	FAM115C	protein_coding	7:143620949-143730409	4.13646	5.93358	0.520506	0.703514	0.04335	0.999787	ReNcell CX
ENSG00000106683	LIMK1	protein_coding	7:74082932-74122525	25.1926	36.1432	0.520725	0.747525	0.0277	0.999787	ReNcell CX
ENSG00000141480	ARRB2	protein_coding	17:4710488-4721499	10.7047	15.3732	0.522175	0.660347	0.0478	0.999787	ReNcell CX
ENSG00000169100	SLC25A6	protein_coding	X:1386151-1392724	80.1125	115.053	0.5222	0.825841	0.02275	0.999787	ReNcell CX
ENSG00000105372	RPS19	protein_coding	19:41859917-41872926	607.815	873.573	0.523296	0.815692	0.0263	0.999787	ReNcell CX
ENSG00000184117	NIPSNAP1	protein_coding	22:29505878-29581337	73.8146	106.159	0.524243	0.733685	0.0364	0.999787	ReNcell CX
ENSG00000160014	CALM3	protein_coding	19:46480795-46610793	84.2941	122.401	0.538112	0.787263	0.0406	0.999787	ReNcell CX
ENSG00000162714	ZNF496	protein_coding	1:247297411-247331846	9.22526	13.4017	0.53875	0.652543	0.0495	0.999787	ReNcell CX
ENSG00000083444	PLOD1	protein_coding	1:11934204-11975538	43.829	63.7374	0.540253	0.756666	0.02295	0.999787	ReNcell CX
ENSG00000072110	ACTN1	protein_coding	14:68874142-68979440	66.7392	97.2693	0.54345	0.712612	0.0349	0.999787	ReNcell CX
ENSG00000112977	DAP	protein_coding	5:10679229-10770294	19.8098	28.8815	0.543935	0.787345	0.0334	0.999787	ReNcell CX
ENSG00000002586	CD99	protein_coding	X:2691178-2741309	93.2729	136.333	0.547608	0.846639	0.02365	0.999787	ReNcell CX
ENSG00000275713	HIST1H2BH	protein_coding	6:26251650-26252031	86.8598	127.345	0.551983	0.809608	0.02305	0.999787	ReNcell CX
ENSG00000182054	IDH2	protein_coding	15:90083044-90102504	21.577	31.6556	0.55297	0.800105	0.03155	0.999787	ReNcell CX
ENSG00000151240	DIP2C	protein_coding	10:274189-689743	5.48481	8.05088	0.553705	0.542323	0.04025	0.999787	ReNcell CX
ENSG00000115268	RPS15	protein_coding	19:1438357-1440494	239.023	352.424	0.560163	0.839354	0.0215	0.999787	ReNcell CX
ENSG00000075618	FSCN1	protein_coding	7:5592822-5606655	104.346	154.072	0.562226	0.671659	0.0264	0.999787	ReNcell CX
ENSG00000165424	ZCCHC24	protein_coding	10:79382324-79445627	8.15013	12.0961	0.569645	0.782805	0.02345	0.999787	ReNcell CX
ENSG00000145012	LPP	protein_coding	3:188151205-188890671	22.5746	33.5135	0.570041	0.353089	0.0365	0.999787	ReNcell CX
ENSG00000157851	DPYSL5	protein_coding	2:26847746-27027196	14.8275	22.0523	0.572656	0.664028	0.04395	0.999787	BOTH	SAME
ENSG00000137161	CNPY3	protein_coding	6:42929191-42939287	7.87427	11.746	0.576948	0.758309	0.0321	0.999787	ReNcell CX
ENSG00000108846	ABCC3	protein_coding	17:50634776-50692252	14.3497	21.4194	0.577896	0.578036	0.0346	0.999787	ReNcell CX
ENSG00000253882	RP11-61L23.2	transcribed_unprocessed_pseudogene	7:143761789-143836933	6.23811	9.33922	0.582193	0.641925	0.0364	0.999787	ReNcell CX
ENSG00000198892	SHISA4	protein_coding	1:201888679-201892306	12.1435	18.2572	0.588275	0.708033	0.0479	0.999787	ReNcell CX
ENSG00000134590	FAM127A	protein_coding	X:135032365-135033546	35.3215	53.1594	0.589778	0.724339	0.0418	0.999787	ReNcell CX
ENSG00000075461	CACNG4	protein_coding	17:66964909-67033398	4.2635	6.44492	0.596125	0.78497	0.03135	0.999787	BOTH	SAME
ENSG00000111676	ATN1	protein_coding	12:6924462-6942321	7.11389	10.7567	0.596531	0.792374	0.02445	0.999787	ReNcell CX
ENSG00000134291	TMEM106C	protein_coding	12:47963568-47968878	30.8548	46.6786	0.597268	0.837178	0.03005	0.999787	ReNcell CX
ENSG00000176720	BOK	protein_coding	2:241544402-241574138	4.78557	7.25704	0.60069	0.71581	0.04565	0.999787	ReNcell CX
ENSG00000119655	NPC2	protein_coding	14:74476191-74497106	53.4882	81.2484	0.603118	0.787276	0.04015	0.999787	ReNcell CX
ENSG00000197461	PDGFA	protein_coding	7:497257-520296	6.51402	9.89628	0.603338	0.706545	0.0469	0.999787	BOTH	OPPOSITE
ENSG00000171206	TRIM8	protein_coding	10:102644495-102658407	5.23092	7.97071	0.607644	0.673088	0.04225	0.999787	ReNcell CX
ENSG00000073060	SCARB1	protein_coding	12:124776855-124882668	44.1419	67.3358	0.609225	0.845628	0.0227	0.999787	ReNcell CX
ENSG00000104805	NUCB1	protein_coding	19:48900049-48923372	40.5291	62.0431	0.614312	0.817331	0.02625	0.999787	ReNcell CX
ENSG00000141736	ERBB2	protein_coding	17:39671121-39730787	11.0538	16.9288	0.614933	0.503009	0.03715	0.999787	ReNcell CX
ENSG00000255690	TRIL	protein_coding	7:28953357-28959345	1.93552	2.96607	0.615832	0.726565	0.04635	0.999787	BOTH	SAME
ENSG00000197043	ANXA6	protein_coding	5:151100711-151157882	75.8497	116.249	0.616004	0.81836	0.02495	0.999787	ReNcell CX
ENSG00000112699	GMDS	protein_coding	6:1623805-2245692	22.4322	34.4164	0.617525	0.764295	0.04345	0.999787	ReNcell CX
ENSG00000131669	NINJ1	protein_coding	9:93121488-93134288	16.8686	25.9156	0.61948	0.806114	0.02595	0.999787	ReNcell CX
ENSG00000077942	FBLN1	protein_coding	22:45502237-45601135	32.8337	50.7808	0.629106	0.758326	0.0351	0.999787	ReNcell CX
ENSG00000108830	RND2	protein_coding	17:43025240-43032036	2.94414	4.55527	0.629691	0.766978	0.03295	0.999787	ReNcell CX
ENSG00000146083	RNF44	protein_coding	5:176526696-176538025	3.80969	5.93621	0.63987	0.511085	0.0267	0.999787	BOTH	SAME
ENSG00000107404	DVL1	protein_coding	1:1331313-1349350	12.8877	20.0935	0.640736	0.712118	0.04065	0.999787	ReNcell CX
ENSG00000108107	RPL28	protein_coding	19:55385344-55407777	220.07	343.199	0.641081	0.852421	0.02655	0.999787	ReNcell CX
ENSG00000148677	ANKRD1	protein_coding	10:90912095-90921276	9.0074	14.071	0.643541	0.838332	0.023	0.999787	BOTH	SAME
ENSG00000275023	MLLT6	protein_coding	17:38702451-38729803	10.4772	16.4161	0.647858	0.524823	0.02835	0.999787	ReNcell CX
ENSG00000100647	KIAA0247	protein_coding	14:69611595-69715142	2.298	3.60067	0.647885	0.628936	0.0241	0.999787	ReNcell CX
ENSG00000142784	WDTC1	protein_coding	1:27234515-27308633	4.51157	7.07444	0.648988	0.833148	0.02865	0.999787	ReNcell CX
ENSG00000013288	MAN2B2	protein_coding	4:6575174-6623362	3.056	4.82707	0.659506	0.603033	0.0237	0.999787	ReNcell CX
ENSG00000024422	EHD2	protein_coding	19:47607523-47743134	7.66291	12.1084	0.660043	0.731147	0.04465	0.999787	ReNcell CX
ENSG00000172354	GNB2	protein_coding	7:100673530-100679174	33.4845	53.014	0.66288	0.822359	0.02375	0.999787	ReNcell CX
ENSG00000221869	CEBPD	protein_coding	8:47736908-47739086	4.36165	6.90979	0.663766	0.729923	0.0445	0.999787	ReNcell CX
ENSG00000177363	LRRN4CL	protein_coding	11:62686401-62689899	3.10894	4.93264	0.665937	0.762628	0.0333	0.999787	ReNcell CX
ENSG00000167767	KRT80	protein_coding	12:52168995-52192000	3.83814	6.10326	0.669171	0.831332	0.0221	0.999787	ReNcell CX
ENSG00000122966	CIT	protein_coding	12:119685789-119877291	10.7853	17.1575	0.669781	0.508624	0.04505	0.999787	ReNcell CX
ENSG00000110811	LEPREL2	protein_coding	12:6821544-6839851	10.7012	17.0875	0.675164	0.745197	0.04385	0.999787	ReNcell CX
ENSG00000187994	RINL	protein_coding	19:38867833-38878279	2.529	4.0465	0.67811	0.547523	0.03575	0.999787	ReNcell CX
ENSG00000163017	ACTG2	protein_coding	2:73892313-73919865	5.68783	9.10358	0.678556	0.758886	0.0285	0.999787	ReNcell CX
ENSG00000109062	SLC9A3R1	protein_coding	17:74670577-74769353	32.8794	52.6754	0.679945	0.79066	0.0298	0.999787	ReNcell CX
ENSG00000104783	KCNN4	protein_coding	19:43766532-43781257	15.855	25.4312	0.68166	0.800581	0.049	0.999787	BOTH	OPPOSITE
ENSG00000160408	ST6GALNAC6	protein_coding	9:127866479-127905408	16.4128	26.3508	0.683027	0.691233	0.02575	0.999787	ReNcell CX
ENSG00000105245	NUMBL	protein_coding	19:40665904-40690972	6.08753	9.77613	0.683406	0.637124	0.0323	0.999787	ReNcell CX
ENSG00000003249	DBNDD1	protein_coding	16:90004864-90047773	9.3735	15.0628	0.684334	0.810183	0.02585	0.999787	ReNcell CX
ENSG00000075340	ADD2	protein_coding	2:70607617-70768225	1.51792	2.4406	0.685146	0.463819	0.0386	0.999787	ReNcell CX
ENSG00000235162	C12orf75	protein_coding	12:105173295-105396097	63.2259	101.737	0.686264	0.841493	0.02195	0.999787	ReNcell CX
ENSG00000274290	HIST1H2BE	protein_coding	6:26183794-26184180	38.1808	62.0653	0.700939	0.84898	0.0228	0.999787	ReNcell CX
ENSG00000177728	KIAA0195	protein_coding	17:75441158-75500090	17.6141	28.7116	0.704901	0.682721	0.0275	0.999787	ReNcell CX
ENSG00000167280	ENGASE	protein_coding	17:79074938-79088599	4.58622	7.47822	0.70539	0.629059	0.04255	0.999787	ReNcell CX
ENSG00000106078	COBL	protein_coding	7:50866746-51316818	3.01908	4.92616	0.706355	0.636794	0.04095	0.999787	ReNcell CX
ENSG00000141576	RNF157	protein_coding	17:76136332-76240373	2.34469	3.8435	0.713028	0.432104	0.04525	0.999787	ReNcell CX
ENSG00000105520	LPPR2	protein_coding	19:11355385-11365698	2.41034	3.96096	0.716614	0.664592	0.0347	0.999787	ReNcell CX
ENSG00000167771	RCOR2	protein_coding	11:63911220-63916844	1.86466	3.07846	0.723294	0.624717	0.0344	0.999787	BOTH	SAME
ENSG00000104332	SFRP1	protein_coding	8:41261957-41309497	1.96463	3.25108	0.726661	0.822491	0.02655	0.999787	ReNcell CX
ENSG00000160963	COL26A1	protein_coding	7:101362819-101559024	7.50789	12.4756	0.732632	0.663855	0.0216	0.999787	ReNcell CX
ENSG00000101057	MYBL2	protein_coding	20:43667018-43716496	3.73002	6.19937	0.732938	0.862414	0.02165	0.999787	ReNcell CX
ENSG00000184678	HIST2H2BE	protein_coding	1:149842187-149886652	78.3325	130.43	0.735599	0.881501	0.02235	0.999787	ReNcell CX
ENSG00000179820	MYADM	protein_coding	19:53854580-53876437	4.81975	8.0426	0.738704	0.694402	0.04925	0.999787	ReNcell CX
ENSG00000185130	HIST1H2BL	protein_coding	6:27807443-27807931	19.439	32.6078	0.746263	0.821361	0.02645	0.999787	ReNcell CX
ENSG00000162738	VANGL2	protein_coding	1:160400585-160428678	3.18149	5.34436	0.748314	0.516094	0.04095	0.999787	ReNcell CX
ENSG00000125967	NECAB3	protein_coding	20:33657086-33674463	6.85523	11.5182	0.748642	0.645867	0.0448	0.999787	ReNcell CX
ENSG00000184897	H1FX	protein_coding	3:129314770-129326225	9.22624	15.5122	0.749591	0.790349	0.03315	0.999787	ReNcell CX
ENSG00000072071	LPHN1	protein_coding	19:14137178-14206187	2.44719	4.16035	0.765575	0.526147	0.02775	0.999787	BOTH	SAME
ENSG00000140682	TGFB1I1	protein_coding	16:31470203-31477960	10.3273	17.5998	0.769102	0.7118	0.0497	0.999787	ReNcell CX
ENSG00000145020	AMT	protein_coding	3:49416777-49422753	1.15047	1.96853	0.774898	0.452895	0.02595	0.999787	ReNcell CX
ENSG00000178031	ADAMTSL1	protein_coding	9:18473893-18910950	2.75395	4.72045	0.777422	0.705961	0.0335	0.999787	BOTH	OPPOSITE
ENSG00000167693	NXN	protein_coding	17:799312-979770	17.6922	30.3948	0.780712	0.78466	0.0277	0.999787	ReNcell CX
ENSG00000196890	HIST3H2BB	protein_coding	1:228458106-228460470	1.17929	2.02736	0.781679	0.686458	0.0421	0.999787	ReNcell CX
ENSG00000134871	COL4A2	protein_coding	13:110148962-110513027	40.9924	70.847	0.789351	0.495232	0.02635	0.999787	ReNcell CX
ENSG00000186185	KIF18B	protein_coding	17:44924708-44947711	2.03818	3.5318	0.79312	0.638028	0.0422	0.999787	ReNcell CX
ENSG00000205356	TECPR1	protein_coding	7:98214623-98252251	6.17843	10.7102	0.793673	0.574552	0.03645	0.999787	ReNcell CX
ENSG00000160410	SHKBP1	protein_coding	19:40576850-40591399	9.664	16.7829	0.796303	0.740795	0.03275	0.999787	ReNcell CX
ENSG00000105419	MEIS3	protein_coding	19:47403123-47419523	4.63704	8.05897	0.797392	0.679835	0.0378	0.999787	ReNcell CX
ENSG00000181045	SLC26A11	protein_coding	17:80169991-80253500	2.48071	4.31474	0.798521	0.449813	0.02625	0.999787	ReNcell CX
ENSG00000196205	EEF1A1P5	processed_pseudogene	9:133019485-133020874	2.31391	4.02533	0.798776	0.735517	0.0485	0.999787	ReNcell CX
ENSG00000167615	LENG8	protein_coding	19:54444812-54463711	10.628	18.6055	0.807851	0.714502	0.03485	0.999787	BOTH	SAME
ENSG00000125534	PPDPF	protein_coding	20:63520723-63522206	11.8986	20.8999	0.812699	0.845434	0.0209	0.999787	ReNcell CX
ENSG00000177169	ULK1	protein_coding	12:131894650-131923167	4.13318	7.29994	0.820635	0.542771	0.0301	0.999787	BOTH	SAME
ENSG00000100242	SUN2	protein_coding	22:38705722-38794198	15.2554	26.9464	0.820768	0.576245	0.03315	0.999787	ReNcell CX
ENSG00000274180	NATD1	protein_coding	17:21238869-21253410	0.68676	1.21393	0.82181	0.741701	0.04185	0.999787	BOTH	SAME
ENSG00000177706	FAM20C	protein_coding	7:182934-260745	6.32348	11.1852	0.822807	0.656505	0.02175	0.999787	ReNcell CX
ENSG00000168067	MAP4K2	protein_coding	11:64788817-64803241	6.08938	10.8562	0.834153	0.746941	0.0476	0.999787	ReNcell CX
ENSG00000163517	HDAC11	protein_coding	3:13476981-13506424	2.36703	4.22716	0.836613	0.536968	0.03005	0.999787	ReNcell CX
ENSG00000213420	GPC2	protein_coding	7:100169605-100177372	2.11514	3.7929	0.842549	0.703164	0.0255	0.999787	BOTH	SAME
ENSG00000196843	ARID5A	protein_coding	2:96536742-96552638	2.89569	5.21906	0.849883	0.808553	0.02605	0.999787	ReNcell CX
ENSG00000106624	AEBP1	protein_coding	7:44104360-44114562	14.0096	25.5564	0.867267	0.882043	0.0227	0.999787	ReNcell CX
ENSG00000175318	GRAMD2	protein_coding	15:72159806-72197785	0.637455	1.17205	0.878637	0.406737	0.0333	0.999787	ReNcell CX
ENSG00000140451	PIF1	protein_coding	15:64815631-64825668	1.66425	3.06917	0.882979	0.568971	0.03105	0.999787	ReNcell CX
ENSG00000139182	CLSTN3	protein_coding	12:7129078-7158945	6.81942	12.6393	0.89019	0.74771	0.04455	0.999787	ReNcell CX
ENSG00000168056	LTBP3	protein_coding	11:65525076-65558930	12.1008	22.5233	0.896312	0.594527	0.0453	0.999787	ReNcell CX
ENSG00000162496	DHRS3	protein_coding	1:12567909-12617731	0.906402	1.69129	0.899904	0.661402	0.03325	0.999787	ReNcell CX
ENSG00000159363	ATP13A2	protein_coding	1:16974501-17011928	30.91	58.0118	0.908271	0.741983	0.03205	0.999787	ReNcell CX
ENSG00000141577	CEP131	protein_coding	17:81189592-81222999	1.93346	3.64795	0.915898	0.72811	0.0222	0.999787	ReNcell CX
ENSG00000132821	VSTM2L	protein_coding	20:37903103-37945350	1.1052	2.09357	0.921657	0.621438	0.0489	0.999787	ReNcell CX
ENSG00000135744	AGT	protein_coding	1:230702522-230802003	1.03193	1.9722	0.934461	0.774683	0.0278	0.999787	ReNcell CX
ENSG00000170175	CHRNB1	protein_coding	17:7420102-7457707	3.14661	6.02592	0.937383	0.8412	0.03025	0.999787	ReNcell CX
ENSG00000142632	ARHGEF19	protein_coding	1:16197853-16212609	1.21022	2.3548	0.960328	0.669161	0.03205	0.999787	ReNcell CX
ENSG00000119630	PGF	protein_coding	14:74941833-74955784	1.49453	2.944	0.978089	0.786381	0.02995	0.999787	ReNcell CX
ENSG00000223459	FAM115B	unprocessed_pseudogene	7:143598039-143604839	0.710016	1.41102	0.990812	0.765692	0.04255	0.999787	ReNcell CX
ENSG00000182871	COL18A1	protein_coding	21:45405136-45544411	38.6408	77.1991	0.99846	0.699548	0.02635	0.999787	ReNcell CX
ENSG00000139200	PIANP	protein_coding	12:6693791-6700800	0.71437	1.42858	0.999842	0.626316	0.021	0.999787	ReNcell CX
ENSG00000141526	SLC16A3	protein_coding	17:82228396-82273731	1.04332	2.10159	1.01029	0.236428	0.02225	0.999787	ReNcell CX
ENSG00000244627	RP3-449O17.1	transcribed_unprocessed_pseudogene	22:38290690-38398929	1.19759	2.42431	1.01744	0.168	0.04925	0.999787	ReNcell CX
ENSG00000131409	LRRC4B	protein_coding	19:50516891-50568045	1.44102	2.93003	1.02382	0.756344	0.0444	0.999787	ReNcell CX
ENSG00000133048	CHI3L1	protein_coding	1:203178930-203186749	1.47554	3.00613	1.02667	0.786239	0.02835	0.999787	ReNcell CX
ENSG00000180340	FZD2	protein_coding	17:44557458-44559570	1.21301	2.49984	1.04325	0.806634	0.03205	0.999787	ReNcell CX
ENSG00000181513	ACBD4	protein_coding	17:45023339-45144181	1.85859	3.87317	1.0593	0.217497	0.0281	0.999787	ReNcell CX
ENSG00000039068	CDH1	protein_coding	16:68737224-68835548	1.57711	3.30648	1.06801	0.506488	0.0209	0.999787	ReNcell CX
ENSG00000166741	NNMT	protein_coding	11:114059592-114356571	3.90473	8.19985	1.07038	0.823109	0.03705	0.999787	BOTH	SAME
ENSG00000105655	ISYNA1	protein_coding	19:18418863-18438301	13.1903	28.0574	1.0889	0.695775	0.04635	0.999787	ReNcell CX
ENSG00000105613	MAST1	protein_coding	19:12763002-12874951	2.24601	4.83968	1.10755	0.2355	0.0364	0.999787	ReNcell CX
ENSG00000089472	HEPH	protein_coding	X:66162548-66268867	0.550853	1.20892	1.13398	0.609035	0.04845	0.999787	ReNcell CX
ENSG00000161714	PLCD3	protein_coding	17:45023339-45144181	51.1225	112.963	1.14382	0.736202	0.02965	0.999787	ReNcell CX
ENSG00000187773	FAM69C	protein_coding	18:74434098-74457944	1.18387	2.62117	1.1467	0.832489	0.02725	0.999787	ReNcell CX
ENSG00000165905	GYLTL1B	protein_coding	11:45921620-45929096	1.4917	3.43118	1.20174	0.743956	0.02175	0.999787	ReNcell CX
ENSG00000055118	KCNH2	protein_coding	7:150944960-150978315	0.635257	1.47453	1.21484	0.934065	0.02525	0.999787	ReNcell CX
ENSG00000144152	FBLN7	protein_coding	2:112138384-112188216	0.731429	1.70722	1.22286	0.853053	0.03035	0.999787	ReNcell CX
ENSG00000198133	TMEM229B	protein_coding	14:67447083-67600287	0.576741	1.35558	1.23292	0.441078	0.0335	0.999787	ReNcell CX
ENSG00000072818	ACAP1	protein_coding	17:7336528-7351478	0.503938	1.18908	1.23853	0.360987	0.0425	0.999787	ReNcell CX
ENSG00000266904	LINC00663	lincRNA	19:19757365-19834927	0.49573	1.25694	1.34229	0.251445	0.02875	0.999787	ReNcell CX
ENSG00000099365	STX1B	protein_coding	16:30989255-31010628	0.502285	1.29457	1.36589	0.667062	0.03025	0.999787	ReNcell CX
ENSG00000076344	RGS11	protein_coding	16:234545-283010	1.00868	2.64204	1.38918	0.376878	0.0318	0.999787	ReNcell CX
ENSG00000138606	SHF	protein_coding	15:45092649-45201175	0.730759	1.94908	1.41532	0.502814	0.02825	0.999787	ReNcell CX
ENSG00000162882	HAAO	protein_coding	2:42767088-42792593	0.608479	1.62509	1.41724	0.722514	0.0476	0.999787	ReNcell CX
ENSG00000166002	SMCO4	protein_coding	11:93478471-93543508	0.91119	2.48601	1.44801	0.689696	0.0468	0.999787	ReNcell CX
ENSG00000004838	ZMYND10	protein_coding	3:50341105-50346852	0.902276	3.09513	1.77836	0.442064	0.034	0.999787	ReNcell CX
ENSG00000187134	AKR1C1	protein_coding	10:4922563-5135226	0.405571	1.46677	1.85462	0.879839	0.03825	0.999787	ReNcell CX
ENSG00000268400	CTD-3214H19.4	protein_coding	19:7629736-7647873	0.173396	0.983903	2.50444	0.331004	0.0277	0.999787	ReNcell CX
ENSG00000188897	CTD-3088G3.8	protein_coding	16:11359844-11523588	0.145733	1.00414	2.78456	0.529636	0.0244	0.999787	ReNcell CX
ENSG00000131126	TEX101	protein_coding	19:43401495-43418597	0.158051	1.87288	3.56679	1.23022	0.0292	0.999787	ReNcell CX
