# Supplementary material for: Noncoding RNA in the transcriptional landscape of human neural progenitor cell differentiation
Source: Front Neurosci. 2015 Oct 23;9:392. doi: 10.3389/fnins.2015.00392 (PMC4615820; doi:10.3389/fnins.2015.00392)
Supplement: Supplementary file 7 [file Table7.XLSX]

## Sheet: SK-N-SH q<0.05
Supplementary Table 7: Functional enrichment of differentially expressed genes
Category	Term	Count	%	PValue	Genes	List Total	Pop Hits	Pop Total	Fold Enrichment	Bonferroni	Benjamini	FDR
SP_PIR_KEYWORDS	signal	80	4.00802	3.77e-14	CTHRC1, MICA, CLSTN2, FGFRL1, FST, FSTL3, CDCP1, JAG1, DLK1, EDIL3, VGF, MMP3, IL17RD, IL11, HMCN1, SERPINE1, CNTNAP2, UNC5D, CHRNA7, CFI, TFPI2, CNTNAP4, CNTNAP5, PCDH7, IL6R, ALK, MMP12, PLAUR, CBLN4, INHBA, CHGA, CTSO, GPR56, PDGFRA, FCRLB, SLITRK6, CHGB, ADAMTS5, FRAS1, VIP, EMCN, ADAMTSL1, IGFBPL1, TNFRSF12A, LUM, TMEM158, SPOCK1, IL32, DCN, ITGB3, ESM1, FXYD5, OTOR, IL7R, GREM1, COL7A1, CRI…	203	3250	19235	2.3324	1.05e-11	1.05e-11	4.98e-11
UP_SEQ_FEATURE	signal peptide	80	4.00802	5.35e-14	CTHRC1, MICA, CLSTN2, FGFRL1, FST, FSTL3, CDCP1, JAG1, DLK1, EDIL3, VGF, MMP3, IL17RD, IL11, HMCN1, SERPINE1, CNTNAP2, UNC5D, CHRNA7, CFI, TFPI2, CNTNAP4, CNTNAP5, PCDH7, IL6R, ALK, MMP12, PLAUR, CBLN4, INHBA, CHGA, CTSO, GPR56, PDGFRA, FCRLB, SLITRK6, CHGB, ADAMTS5, FRAS1, VIP, EMCN, ADAMTSL1, IGFBPL1, TNFRSF12A, LUM, TMEM158, SPOCK1, IL32, DCN, ITGB3, ESM1, FXYD5, OTOR, IL7R, GREM1, COL7A1, CRI…	203	3250	19113	2.31761	4.81e-11	4.81e-11	8.34e-11
SP_PIR_KEYWORDS	glycoprotein	89	4.45892	1.69e-11	KCNH1, CTHRC1, ADCY1, MICA, CLSTN2, FGFRL1, FST, FSTL3, CDCP1, JAG1, DLK1, MMP3, TNFSF18, IL17RD, HMCN1, SERPINE1, CNTNAP2, UNC5D, CHRNA7, CFI, DPP6, TFPI2, CNTNAP4, CNTNAP5, CACNG4, PCDH7, IL6R, ALK, MMP12, SLC7A11, PLAUR, CBLN4, INHBA, CHGA, CHRM3, CD82, CTSO, GPR56, PDGFRA, TMEM170B, FCRLB, CHGB, ADAMTS5, FRAS1, VIP, EMCN, ADAMTSL1, IGFBPL1, LUM, TMEM158, MME, SPOCK1, DCN, ITGB3, GPR68, ABCA1,…	203	4318	19235	1.95301	4.75e-09	2.37e-09	2.24e-08
SP_PIR_KEYWORDS	Secreted	47	2.35471	1.32e-09	VIP, CTHRC1, EMCN, ADAMTSL1, IGFBPL1, LUM, FST, FSTL3, SPOCK1, CDCP1, IL32, DCN, EDIL3, ESM1, OTOR, MMP3, VGF, IL7R, GREM1, IL11, HMCN1, COL7A1, CRISPLD2, TNR, COL6A3, SERPINE1, PTN, FBN2, CFI, TFPI2, MGAT4A, DAND5, TUB, COL15A1, IL6R, MMP12, PLAUR, INHBA, CBLN4, CHGA, BMPER, NPY, FBLN5, HBEGF, CHGB, ADAMTS5, IGFBP5	203	1689	19235	2.63672	3.69e-07	1.23e-07	1.74e-06
SP_PIR_KEYWORDS	disulfide bond	65	3.25651	2.67e-09	MICA, FST, FGFRL1, FSTL3, CDCP1, JAG1, DLK1, EDIL3, MMP3, HMCN1, CNTNAP2, UNC5D, CHRNA7, CFI, DPP6, TFPI2, CNTNAP4, CNTNAP5, IL6R, CLIC1, SLC7A11, MMP12, PLAUR, INHBA, CBLN4, CHGA, CHRM3, CTSO, PDGFRA, FCRLB, CHGB, ADAMTS5, ADAMTSL1, IGFBPL1, TNFRSF12A, LUM, MME, SPOCK1, DCN, ITGB3, ABCA1, ESM1, GPR68, OTOR, GREM1, COL7A1, CRISPLD2, TNR, COL6A3, PTN, FBN2, PRIMA1, DAND5, NLGN1, AXL, COL15A1, ITGA…	203	2924	19235	2.10636	7.49e-07	1.87e-07	3.54e-06
UP_SEQ_FEATURE	glycosylation site:N-linked (GlcNAc...)	81	4.05812	4.58e-09	KCNH1, CTHRC1, ADCY1, MICA, CLSTN2, FGFRL1, FST, FSTL3, CDCP1, JAG1, DLK1, MMP3, TNFSF18, IL17RD, HMCN1, SERPINE1, CNTNAP2, UNC5D, CHRNA7, CFI, DPP6, TFPI2, CNTNAP4, CNTNAP5, CACNG4, PCDH7, IL6R, ALK, SLC7A11, MMP12, PLAUR, CBLN4, INHBA, CHRM3, CD82, CTSO, GPR56, PDGFRA, TMEM170B, FCRLB, ADAMTS5, FRAS1, EMCN, ADAMTSL1, IGFBPL1, TMEM158, MME, DCN, ITGB3, GPR68, ABCA1, IL7R, GREM1, APLNR, COL7A1, C…	203	4129	19113	1.84703	4.12e-06	2.06e-06	7.14e-06
GOTERM_CC_FAT	GO:0005576~extracellular region	54	2.70541	5.29e-08	CTHRC1, MICA, FST, FSTL3, CDCP1, JAG1, DLK1, EDIL3, VGF, MMP3, TNFSF18, IL11, HMCN1, HMOX1, SERPINE1, CFI, TFPI2, IL6R, MMP12, PLAUR, INHBA, CBLN4, CHGA, CHGB, ADAMTS5, FRAS1, VIP, EMCN, ADAMTSL1, IGFBPL1, LUM, SPOCK1, IL32, DCN, ESM1, OTOR, IL7R, GREM1, COL7A1, CRISPLD2, TNR, COL6A3, PTN, FBN2, MGAT4A, DAND5, COL15A1, DBH, BMPER, NPY, FBLN5, HBEGF, WDR1, IGFBP5	163	2010	12782	2.10673	9.74e-06	9.74e-06	6.54e-05
GOTERM_CC_FAT	GO:0044421~extracellular region part	34	1.70341	1.07e-07	FRAS1, CTHRC1, MICA, ADAMTSL1, LUM, FSTL3, SPOCK1, IL32, DCN, DLK1, GREM1, MMP3, VGF, TNFSF18, IL11, HMCN1, COL7A1, CRISPLD2, HMOX1, TNR, COL6A3, PTN, FBN2, CFI, TFPI2, COL15A1, IL6R, MMP12, INHBA, NPY, FBLN5, HBEGF, ADAMTS5, IGFBP5	163	960	12782	2.77728	1.97e-05	9.83e-06	0.000132
UP_SEQ_FEATURE	disulfide bond	61	3.05611	3.77e-08	MICA, FST, FGFRL1, FSTL3, CDCP1, JAG1, DLK1, EDIL3, MMP3, HMCN1, CNTNAP2, UNC5D, CHRNA7, CFI, DPP6, TFPI2, CNTNAP4, CNTNAP5, IL6R, CLIC1, MMP12, PLAUR, INHBA, CBLN4, CHGA, CHRM3, CTSO, PDGFRA, FCRLB, CHGB, ADAMTS5, ADAMTSL1, IGFBPL1, TNFRSF12A, LUM, MME, SPOCK1, DCN, ITGB3, ABCA1, GPR68, OTOR, GREM1, COL7A1, CRISPLD2, TNR, COL6A3, PTN, FBN2, DAND5, NLGN1, AXL, ITGA3, DBH, FZD7, ITGA6, FBLN5, CD27…	203	2819	19113	2.03736	3.39e-05	1.13e-05	5.88e-05
PIR_SUPERFAMILY	PIRSF001719:fos transforming protein	5	0.250501	1.38e-07	FOS, FOSL2, ATF3, FOSB, FOSL1	98	5	7396	75.4694	1.58e-05	1.58e-05	0.000157
SP_PIR_KEYWORDS	extracellular matrix	14	0.701403	1.69e-06	CTHRC1, ADAMTSL1, LUM, COL15A1, SPOCK1, DCN, MMP3, MMP12, HMCN1, COL7A1, TNR, COL6A3, FBN2, ADAMTS5	203	241	19235	5.50436	0.000473	9.46e-05	0.00223304
GOTERM_CC_FAT	GO:0031012~extracellular matrix	18	0.901804	1.77e-06	FRAS1, CTHRC1, ADAMTSL1, LUM, COL15A1, SPOCK1, DCN, MMP3, MMP12, HMCN1, COL7A1, CRISPLD2, TNR, FBLN5, COL6A3, FBN2, TFPI2, ADAMTS5	163	345	12782	4.09133	0.000326	0.000109	0.00219298
SP_PIR_KEYWORDS	cell adhesion	18	0.901804	2.46e-06	CLSTN2, CNTNAP4, CNTNAP5, TNFRSF12A, NLGN1, COL15A1, ITGA3, ITGB3, EDIL3, PCDH7, ITGA6, COL7A1, TNR, FBLN5, COL6A3, CNTNAP2, ABL2, NTM	203	422	19235	4.04163	0.000688	0.000115	0.00324857
GOTERM_CC_FAT	GO:0005578~proteinaceous extracellular matrix	17	0.851703	3.01e-06	FRAS1, CTHRC1, ADAMTSL1, LUM, COL15A1, SPOCK1, DCN, MMP3, MMP12, HMCN1, COL7A1, FBLN5, TNR, COL6A3, FBN2, TFPI2, ADAMTS5	163	320	12782	4.16591	0.000554	0.000139	0.00372462
INTERPRO	IPR000837:Fos transforming protein	5	0.250501	1.18e-06	FOS, FOSL2, ATF3, FOSB, FOSL1	194	8	16659	53.6695	0.000548	0.000548	0.00168029
GOTERM_BP_FAT	GO:0022610~biological adhesion	27	1.35271	9.14e-07	EMCN, CLSTN2, TNFRSF12A, IL32, SPOCK1, ITGB3, EDIL3, OTOR, COL7A1, TNR, COL6A3, CNTNAP2, MSN, GPNMB, CNTNAP4, CNTNAP5, NLGN1, COL15A1, LEF1, ITGA3, PCDH7, BCL2L11, ITGA6, FBLN5, GPR56, ABL2, NTM	174	701	13528	2.99454	0.00150382	0.000752	0.00153539
GOTERM_BP_FAT	GO:0007155~cell adhesion	27	1.35271	8.9e-07	EMCN, CLSTN2, TNFRSF12A, IL32, SPOCK1, ITGB3, EDIL3, OTOR, COL7A1, TNR, COL6A3, CNTNAP2, MSN, GPNMB, CNTNAP4, CNTNAP5, NLGN1, COL15A1, LEF1, ITGA3, PCDH7, BCL2L11, ITGA6, FBLN5, GPR56, ABL2, NTM	174	700	13528	2.99882	0.00146397	0.00146397	0.00149467
GOTERM_BP_FAT	GO:0042127~regulation of cell proliferation	27	1.35271	7.61e-06	VIP, FOSL2, E2F7, FGFRL1, FOXO1, JAG1, IL11, HMOX1, SERPINE1, PTN, CHRNA7, GPNMB, FOSL1, TBX3, KLF10, SPHK1, IL6R, GAS1, DBH, PROX1, MMP12, DHRS2, ATF3, CD274, PDGFRA, HBEGF, IGFBP5	174	787	13528	2.66731	0.0124585	0.00417021	0.0127896
SP_PIR_KEYWORDS	egf-like domain	11	0.551102	0.000166	HMCN1, CNTNAP4, CNTNAP5, FBLN5, TNR, CNTNAP2, HBEGF, DLK1, JAG1, EDIL3, FBN2	203	230	19235	4.5317	0.0453348	0.00660588	0.218848
INTERPRO	IPR004827:Basic-leucine zipper (bZIP) transcription factor	7	0.350701	3.27e-05	MAFF, FOS, FOSL2, ATF3, CREM, FOSB, FOSL1	194	53	16659	11.3415	0.0150713	0.00756426	0.0465382
UP_SEQ_FEATURE	domain:EGF-like 2	8	0.400802	4.09e-05	CNTNAP4, CNTNAP5, TNR, CNTNAP2, DLK1, JAG1, EDIL3, FBN2	203	88	19113	8.55934	0.0360757	0.00914356	0.0636772
GOTERM_BP_FAT	GO:0040008~regulation of growth	16	0.801603	3.22e-05	IGFBPL1, TNFRSF12A, SOCS3, FGFRL1, SPHK1, OSGIN1, ESM1, RAG2, GREM1, VGF, PROX1, BCL2L11, INHBA, HBEGF, GAP43, IGFBP5	174	341	13528	3.64796	0.051684	0.0131793	0.0541265
SMART	SM00338:BRLZ	7	0.350701	0.000141	MAFF, FOS, FOSL2, ATF3, CREM, FOSB, FOSL1	139	53	9079	8.62671	0.0167994	0.0167994	0.161939
GOTERM_CC_FAT	GO:0009986~cell surface	14	0.701403	0.000486	FRAS1, IRAK2, EMCN, MICA, TNFRSF12A, IL6R, ITGB3, IL7R, GREM1, PLAUR, ITGA6, TNR, CD274, HBEGF	163	348	12782	3.15471	0.0856366	0.0177461	0.599714
GOTERM_BP_FAT	GO:0034097~response to cytokine stimulus	8	0.400802	6.62e-05	IRAK2, FOS, SOCS3, PDGFRA, IL6R, MMP3, FOSL1, GCH1	174	79	13528	7.87313	0.103299	0.0215706	0.111177
SP_PIR_KEYWORDS	heterodimer	7	0.350701	0.000765	INHBA, FOS, MICA, ITGA6, TUBB2A, CREM, ITGA3	203	103	19235	6.43957	0.192866	0.0264277	1.00672
UP_SEQ_FEATURE	domain:Leucine-zipper	8	0.400802	0.000169	MAFF, FOS, FOSL2, ATF3, CREM, RELB, FOSB, FOSL1	203	110	19113	6.84747	0.140581	0.0298453	0.262296
GOTERM_BP_FAT	GO:0006928~cell motion	18	0.901804	0.000126	CTHRC1, TNFRSF12A, PODXL, SPOCK1, IL6R, GAS1, ISL1, DBH, PLAUR, DOCK2, ITGA6, NPY, TNR, HBEGF, MSN, DCX, PPAP2B, GAP43	174	475	13528	2.94621	0.186945	0.0339046	0.21092
GOTERM_BP_FAT	GO:0042060~wound healing	11	0.551102	0.000172	HMCN1, HMOX1, FBLN5, SERPINE1, PDGFRA, HBEGF, ITGB3, TFPI2, GAP43, IL11, PLAUR	174	191	13528	4.47758	0.247127	0.0348602	0.289183
GOTERM_BP_FAT	GO:0009611~response to wounding	19	0.951904	0.000153	IRAK2, MAP2K3, IL6R, ITGB3, GPR68, IL11, PLAUR, FOS, HMCN1, HMOX1, FBLN5, AOX1, SERPINE1, PDGFRA, HBEGF, CFI, PLA2G4C, TFPI2, GAP43	174	530	13528	2.78716	0.222142	0.035251	0.255965
INTERPRO	IPR013032:EGF-like region, conserved site	12	0.601202	0.000633	HMCN1, CNTNAP4, CNTNAP5, FBLN5, TNR, CNTNAP2, HBEGF, DLK1, ITGB3, JAG1, EDIL3, FBN2	194	293	16659	3.51691	0.255099	0.0478987	0.898665
INTERPRO	IPR000742:EGF-like, type 3	10	0.501002	0.000442	HMCN1, CNTNAP4, CNTNAP5, FBLN5, CNTNAP2, HBEGF, DLK1, JAG1, EDIL3, FBN2	194	194	16659	4.42635	0.185743	0.0500726	0.627865
INTERPRO	IPR006210:EGF-like	10	0.501002	0.00057	FRAS1, HMCN1, CNTNAP4, CNTNAP5, CNTNAP2, HBEGF, DLK1, JAG1, EDIL3, FBN2	194	201	16659	4.2722	0.232714	0.0516001	0.808683
UP_SEQ_FEATURE	topological domain:Extracellular	48	2.40481	0.000368	FRAS1, EMCN, MICA, CLSTN2, TNFRSF12A, FGFRL1, MME, CDCP1, DLK1, ITGB3, GPR68, JAG1, ABCA1, FXYD5, IL7R, TNFSF18, IL17RD, APLNR, CNTNAP2, CHRNA7, UNC5D, PRIMA1, DPP6, GPNMB, CNTNAP4, CNTNAP5, PODXL, NLGN1, AXL, ITGA3, PCDH7, IL6R, TRIL, ALK, FZD7, SLC7A11, GPR153, CHRM3, ITGA6, CD82, GPR56, CD274, PDGFRA, HBEGF, TMEM170B, SCARA3, SLITRK6, ATP8A1	203	2719	19113	1.66213	0.281659	0.0536428	0.571859
INTERPRO	IPR011616:bZIP transcription factor, bZIP-1	5	0.250501	0.00043	FOS, FOSL2, CREM, FOSB, FOSL1	194	31	16659	13.8502	0.181301	0.0645052	0.611294
GOTERM_BP_FAT	GO:0050878~regulation of body fluid levels	9	0.450902	0.000455	VIP, APLNR, HMCN1, FBLN5, SERPINE1, ITGB3, TFPI2, IL11, PLAUR	174	141	13528	4.96258	0.527388	0.0799025	0.761728
PIR_SUPERFAMILY	PIRSF036358:paranodin	3	0.150301	0.00165925	CNTNAP4, CNTNAP5, CNTNAP2	98	5	7396	45.2816	0.173844	0.0910689	1.87381
SP_PIR_KEYWORDS	DNA binding	11	0.551102	0.00329924	EGR1, MAFF, FOS, FOSL2, ATF3, CREM, RELB, NFKB2, TNFAIP3, ISL1, FOSL1	203	340	19235	3.06556	0.603593	0.097704	4.27549
GOTERM_BP_FAT	GO:0010033~response to organic substance	21	1.0521	0.000906	IRAK2, EGR1, ADCY1, SOCS3, KLF10, LEF1, FOXO1, GNG11, RCAN1, CLIC1, IL6R, VGF, MMP3, DBH, GCH1, FOS, GRB10, HMOX1, PDGFRA, CHRNA7, FOSL1	174	721	13528	2.26448	0.77538	0.101176	1.51201
GOTERM_BP_FAT	GO:0008284~positive regulation of cell proliferation	15	0.751503	0.000878	VIP, FOSL2, TBX3, SPHK1, IL6R, GAS1, PROX1, MMP12, IL11, ATF3, PDGFRA, PTN, HBEGF, CHRNA7, FOSL1	174	414	13528	2.81692	0.764586	0.105296	1.46484
GOTERM_BP_FAT	GO:0001558~regulation of cell growth	10	0.501002	0.000875	INHBA, IGFBPL1, TNFRSF12A, FGFRL1, SPHK1, HBEGF, OSGIN1, ESM1, GREM1, IGFBP5	174	194	13528	4.00758	0.763505	0.113215	1.46023
GOTERM_BP_FAT	GO:0016477~cell migration	12	0.601202	0.00085	CTHRC1, DOCK2, ITGA6, TNFRSF12A, PODXL, HBEGF, IL6R, MSN, DCX, ISL1, DBH, PPAP2B	174	276	13528	3.38031	0.753503	0.119539	1.41858
GOTERM_BP_FAT	GO:0042475~odontogenesis of dentine-containing tooth	5	0.250501	0.00149852	ITGA6, FST, PDGFRA, LEF1, BCL2L11	174	39	13528	9.96758	0.915408	0.121901	2.48841
GOTERM_BP_FAT	GO:0050900~leukocyte migration	6	0.300601	0.00079	DOCK2, ITGA6, PODXL, IL6R, MSN, DBH	174	57	13528	8.18391	0.72777	0.122002	1.31866
KEGG_PATHWAY	hsa04640:Hematopoietic cell lineage	7	0.350701	0.00144966	ITGA6, MME, ITGA3, IL6R, ITGB3, IL7R, IL11	75	86	5085	5.5186	0.123672	0.123672	1.56911
GOTERM_BP_FAT	GO:0001568~blood vessel development	11	0.551102	0.00121493	ZFP36L1, EMCN, TBX3, TNFRSF12A, HMOX1, COL15A1, FOXO1, JAG1, DBH, PROX1, PPAP2B	174	245	13528	3.49069	0.864963	0.124955	2.02199
GOTERM_BP_FAT	GO:0030334~regulation of cell migration	9	0.450902	0.0014848	HMOX1, SPHK1, PDGFRA, HBEGF, IL6R, ITGB3, JAG1, GREM1, IGFBP5	174	169	13528	4.14038	0.913471	0.127122	2.46588
GOTERM_BP_FAT	GO:0031668~cellular response to extracellular stimulus	6	0.300601	0.00133831	FOS, ITGA6, NUAK2, HMOX1, AXL, FOSL1	174	64	13528	7.28879	0.889824	0.128775	2.22517
GOTERM_BP_FAT	GO:0001944~vasculature development	11	0.551102	0.00146522	ZFP36L1, EMCN, TBX3, TNFRSF12A, HMOX1, COL15A1, FOXO1, JAG1, DBH, PROX1, PPAP2B	174	251	13528	3.40724	0.910631	0.132429	2.43373
GOTERM_BP_FAT	GO:0030198~extracellular matrix organization	7	0.350701	0.0021643	CRISPLD2, FBLN5, TNR, LUM, PDGFRA, DCN, NFKB2	174	104	13528	5.23298	0.971801	0.138161	3.57519
GOTERM_BP_FAT	GO:0048870~cell motility	12	0.601202	0.00199309	CTHRC1, DOCK2, ITGA6, TNFRSF12A, PODXL, HBEGF, IL6R, MSN, DCX, ISL1, DBH, PPAP2B	174	307	13528	3.03898	0.962593	0.13874	3.29681
GOTERM_BP_FAT	GO:0051674~localization of cell	12	0.601202	0.00199309	CTHRC1, DOCK2, ITGA6, TNFRSF12A, PODXL, HBEGF, IL6R, MSN, DCX, ISL1, DBH, PPAP2B	174	307	13528	3.03898	0.962593	0.13874	3.29681
INTERPRO	IPR000421:Coagulation factor 5/8 type, C-terminal	4	0.200401	0.00228555	CNTNAP4, CNTNAP5, CNTNAP2, EDIL3	194	23	16659	14.9341	0.654927	0.141011	3.20881
GOTERM_BP_FAT	GO:0009719~response to endogenous stimulus	14	0.701403	0.00212472	FOS, GRB10, ADCY1, SOCS3, HMOX1, PDGFRA, FOXO1, GNG11, RCAN1, IL6R, DBH, MMP3, VGF, FOSL1	174	405	13528	2.68755	0.969897	0.141278	3.5109
GOTERM_BP_FAT	GO:0007596~blood coagulation	7	0.350701	0.00196121	HMCN1, FBLN5, SERPINE1, ITGB3, TFPI2, IL11, PLAUR	174	102	13528	5.33559	0.960572	0.142699	3.24489
GOTERM_BP_FAT	GO:0050817~coagulation	7	0.350701	0.00196121	HMCN1, FBLN5, SERPINE1, ITGB3, TFPI2, IL11, PLAUR	174	102	13528	5.33559	0.960572	0.142699	3.24489
GOTERM_BP_FAT	GO:0048534~hemopoietic or lymphoid organ development	11	0.551102	0.001892	EGR1, INHBA, DHRS2, DOCK2, RELB, NFKB2, JAG1, RAG2, IL7R, BCL2L11, IL11	174	260	13528	3.2893	0.955802	0.144401	3.13208
GOTERM_CC_FAT	GO:0005615~extracellular space	18	0.901804	0.00611375	MICA, FSTL3, IL32, IL6R, DLK1, VGF, MMP3, GREM1, TNFSF18, IL11, INHBA, NPY, HMOX1, COL6A3, PTN, HBEGF, CFI, IGFBP5	163	685	12782	2.0606	0.676444	0.148876	7.30117
GOTERM_CC_FAT	GO:0031226~intrinsic to plasma membrane	27	1.35271	0.00542935	KCNH1, MICA, MME, GPR68, JAG1, ABCA1, ITGB3, APLNR, CHRNA7, PRIMA1, GPNMB, PODXL, KCNB1, AXL, NLGN1, CACNG4, ITGA3, IL6R, GAS1, PCDH7, ALK, ITGA6, CHRM3, CD82, GPR56, PDGFRA, HBEGF	163	1215	12782	1.7426	0.632754	0.153761	6.50892
GOTERM_BP_FAT	GO:0007599~hemostasis	7	0.350701	0.0026177	HMCN1, FBLN5, SERPINE1, ITGB3, TFPI2, IL11, PLAUR	174	108	13528	5.03917	0.98666	0.158593	4.30876
GOTERM_BP_FAT	GO:0051270~regulation of cell motion	9	0.450902	0.0033891	HMOX1, SPHK1, PDGFRA, HBEGF, IL6R, ITGB3, JAG1, GREM1, IGFBP5	174	193	13528	3.62551	0.99627	0.165035	5.5448
GOTERM_BP_FAT	GO:0040012~regulation of locomotion	9	0.450902	0.00328746	HMOX1, SPHK1, PDGFRA, HBEGF, IL6R, ITGB3, JAG1, GREM1, IGFBP5	174	192	13528	3.6444	0.995588	0.16538	5.38281
GOTERM_BP_FAT	GO:0051094~positive regulation of developmental process	11	0.551102	0.00307842	INHBA, TNFRSF12A, SOCS3, KLF10, FST, SPHK1, CHRNA7, IL6R, JAG1, IL7R, PROX1	174	278	13528	3.07633	0.993767	0.165862	5.0488
UP_SEQ_FEATURE	topological domain:Cytoplasmic	54	2.70541	0.00142086	KCNH1, ADCY1, MICA, CLSTN2, FGFRL1, CDCP1, JAG1, DLK1, TNFSF18, IL17RD, CNTNAP2, CHRNA7, UNC5D, DPP6, CNTNAP4, CNTNAP5, IL6R, PCDH7, ALK, SLC7A11, CHRM3, CD82, GPR56, PDGFRA, TMEM170B, SLITRK6, FRAS1, EMCN, TNFRSF12A, MME, ITGB3, GPR68, FXYD5, IL7R, APLNR, HS6ST2, PRIMA1, GPNMB, PPAP2B, MGAT4A, KCNB1, PODXL, NLGN1, AXL, ITGA3, TRIL, DBH, FZD7, GPR153, ITGA6, CD274, HBEGF, SCARA3, ATP8A1	203	3374	19113	1.50689	0.72148	0.166906	2.19165
GOTERM_BP_FAT	GO:0007611~learning or memory	7	0.350701	0.00300195	EGR1, FOS, ADCY1, PTN, CHRNA7, DBH, FOSL1	174	111	13528	4.90297	0.992928	0.16756	4.92634
GOTERM_BP_FAT	GO:0002520~immune system development	11	0.551102	0.00292327	EGR1, INHBA, DHRS2, DOCK2, RELB, NFKB2, JAG1, RAG2, IL7R, BCL2L11, IL11	174	276	13528	3.09862	0.991947	0.169269	4.8002
GOTERM_BP_FAT	GO:0042981~regulation of apoptosis	21	1.0521	0.00327821	TRAF1, TBX3, NUAK2, SOCS3, KLF10, SPHK1, FOXO1, IL6R, GAS1, BIRC3, DBH, TNFSF18, BCL2L11, GCH1, INHBA, DHRS2, HMOX1, AEN, TNFAIP3, BMF, FOSL1	174	804	13528	2.03071	0.99552	0.170129	5.36804
GOTERM_BP_FAT	GO:0043067~regulation of programmed cell death	21	1.0521	0.00366516	TRAF1, TBX3, NUAK2, SOCS3, KLF10, SPHK1, FOXO1, IL6R, GAS1, BIRC3, DBH, TNFSF18, BCL2L11, GCH1, INHBA, DHRS2, HMOX1, AEN, TNFAIP3, BMF, FOSL1	174	812	13528	2.0107	0.997636	0.172203	5.98347
GOTERM_CC_FAT	GO:0005886~plasma membrane	63	3.15631	0.0102323	KCNH1, ADCY1, MICA, CLSTN2, FGFRL1, CDCP1, JAG1, IL17RD, MBP, HMOX1, SERPINE1, SYNJ2, CHRNA7, RHOC, MSN, SGK1, CACNG4, PCDH7, IL6R, CLIC1, FLNC, ALK, SLC7A11, BCL2L11, PLAUR, CBLN4, GRB10, PTRF, CHRM3, CD82, GPR56, PDGFRA, GAP43, FRAS1, EMCN, TNFRSF12A, MME, GNG11, ITGB3, ABCA1, GPR68, TAGLN2, IL7R, APLNR, CDC42EP1, COL6A3, PRIMA1, GPNMB, BMF, PPAP2B, ICA1, KCNB1, PODXL, NLGN1, AXL, ITGA3, GAS1, …	163	3777	12782	1.30799	0.849296	0.172416	11.9399
GOTERM_BP_FAT	GO:0010941~regulation of cell death	21	1.0521	0.00381979	TRAF1, TBX3, NUAK2, SOCS3, KLF10, SPHK1, FOXO1, IL6R, GAS1, BIRC3, DBH, TNFSF18, BCL2L11, GCH1, INHBA, DHRS2, HMOX1, AEN, TNFAIP3, BMF, FOSL1	174	815	13528	2.0033	0.99817	0.173874	6.22836
SMART	SM00231:FA58C	4	0.200401	0.00487051	CNTNAP4, CNTNAP5, CNTNAP2, EDIL3	139	23	9079	11.3594	0.443389	0.177409	5.45051
UP_SEQ_FEATURE	domain:EGF-like 1	7	0.350701	0.00174218	CNTNAP4, CNTNAP5, TNR, CNTNAP2, DLK1, EDIL3, FBN2	203	120	19113	5.49224	0.791452	0.177945	2.681
GOTERM_CC_FAT	GO:0044459~plasma membrane part	41	2.05411	0.00979897	FRAS1, KCNH1, EMCN, MICA, MME, GNG11, ITGB3, GPR68, JAG1, ABCA1, IL7R, MBP, APLNR, HMOX1, SYNJ2, CHRNA7, RHOC, MSN, PRIMA1, GPNMB, ICA1, PODXL, KCNB1, NLGN1, AXL, CACNG4, ITGA3, PCDH7, IL6R, GAS1, ALK, CBLN4, PTRF, CHRM3, ITGA6, CD82, GPR56, CD274, PDGFRA, HBEGF, GAP43	163	2203	12782	1.45942	0.836657	0.182351	11.4621
SMART	SM00181:EGF	10	0.501002	0.00349872	FRAS1, HMCN1, CNTNAP4, CNTNAP5, CNTNAP2, HBEGF, DLK1, JAG1, EDIL3, FBN2	139	201	9079	3.24958	0.343336	0.189652	3.94348
INTERPRO	IPR006209:EGF	7	0.350701	0.00363154	CNTNAP4, CNTNAP5, CNTNAP2, HBEGF, DLK1, JAG1, EDIL3	194	127	16659	4.73305	0.815801	0.190604	5.05345
GOTERM_CC_FAT	GO:0005581~collagen	4	0.200401	0.00971758	COL7A1, LUM, COL6A3, COL15A1	163	35	12782	8.96196	0.834168	0.201162	11.3721
SP_PIR_KEYWORDS	cleavage on pair of basic residues	9	0.450902	0.00801789	VIP, INHBA, CHGA, NPY, ITGA6, ITGA3, CFI, CHGB, ADAMTS5	203	271	19235	3.1468	0.895027	0.201808	10.0973
GOTERM_CC_FAT	GO:0045202~synapse	11	0.551102	0.0150191	CBLN4, ICA1, SNCAIP, CLSTN2, CHRM3, NLGN1, CHRNA7, PRIMA1, DOC2B, FOSL1, GAP43	163	355	12782	2.42983	0.938239	0.207086	17.0627
GOTERM_BP_FAT	GO:0043062~extracellular structure organization	8	0.400802	0.00497571	CRISPLD2, FBLN5, TNR, LUM, NLGN1, PDGFRA, DCN, NFKB2	174	163	13528	3.81581	0.99973	0.209213	8.04001
GOTERM_BP_FAT	GO:0048589~developmental growth	6	0.300601	0.00512769	SERPINE1, GAS1, DCX, GAP43, IGFBP5, PLAUR	174	87	13528	5.36187	0.99979	0.209584	8.27575
INTERPRO	IPR017878:TGF-beta binding	3	0.150301	0.00455643	FST, FSTL3, FBN2	194	9	16659	28.6237	0.880398	0.210183	6.30199
GOTERM_CC_FAT	GO:0044420~extracellular matrix part	6	0.300601	0.0165392	FRAS1, HMCN1, COL7A1, LUM, COL6A3, COL15A1	163	117	12782	4.02139	0.953516	0.210259	18.6312
INTERPRO	IPR013783:Immunoglobulin-like fold	15	0.751503	0.00516742	MICA, ADAMTSL1, IGFBPL1, RELB, FGFRL1, AXL, IL6R, NFKB2, FLNC, HMCN1, CD274, PDGFRA, UNC5D, FCRLB, NTM	194	553	16659	2.32924	0.910102	0.214086	7.11838
GOTERM_BP_FAT	GO:0042476~odontogenesis	5	0.250501	0.00496769	ITGA6, FST, PDGFRA, LEF1, BCL2L11	174	54	13528	7.19881	0.999726	0.214347	8.02757
GOTERM_CC_FAT	GO:0005887~integral to plasma membrane	25	1.25251	0.0147368	KCNH1, MICA, KCNB1, PODXL, NLGN1, AXL, CACNG4, MME, ITGA3, ITGB3, PCDH7, ABCA1, IL6R, JAG1, GPR68, ALK, APLNR, CHRM3, ITGA6, CD82, GPR56, PDGFRA, HBEGF, CHRNA7, GPNMB	163	1188	12782	1.65019	0.934895	0.219907	16.7684
GOTERM_MF_FAT	GO:0005178~integrin binding	6	0.300601	0.000718	ITGA6, FBLN5, ITGB3, EDIL3, GPNMB, ADAMTS5	158	59	12983	8.35636	0.219955	0.219955	0.975429
INTERPRO	IPR002181:Fibrinogen, alpha/beta/gamma chain, C-terminal globular	4	0.200401	0.00593073	CNTNAP4, CNTNAP5, TNR, CNTNAP2	194	32	16659	10.7339	0.937087	0.222331	8.12902
SP_PIR_KEYWORDS	Immunoglobulin domain	12	0.601202	0.0110641	MICA, ADAMTSL1, HMCN1, IGFBPL1, FGFRL1, CD274, PDGFRA, AXL, UNC5D, IL6R, FCRLB, NTM	203	470	19235	2.41924	0.955631	0.228641	13.68
SP_PIR_KEYWORDS	growth factor	6	0.300601	0.0124704	ZFP36L1, INHBA, PTN, HBEGF, VGF, IL11	203	131	19235	4.33986	0.970213	0.236836	15.289
SP_PIR_KEYWORDS	membrane	82	4.10822	0.0137114	KCNH1, ADCY1, MICA, CLSTN2, FGFRL1, CDCP1, JAG1, DLK1, TNFSF18, IL17RD, MBP, SYNJ2, CNTNAP2, UNC5D, CHRNA7, RHOC, TMEM100, MSN, DPP6, TUB, SGK1, CNTNAP4, CNTNAP5, CACNG4, PCDH7, NAV3, IL6R, CLIC1, ALK, FLNC, BCL2L11, SLC7A11, PLAUR, CBLN2, PTRF, CHRM3, CD82, GPR56, PDGFRA, TMEM170B, SLITRK6, DOC2B, GAP43, FRAS1, EMCN, TNFRSF12A, TMEM158, MME, GNG11, ITGB3, ABCA1, GPR68, FXYD5, IL7R, APLNR, DOCK2,…	203	6256	19235	1.24198	0.979053	0.241283	16.6859
SP_PIR_KEYWORDS	amidation	4	0.200401	0.0110164	VIP, CHGA, NPY, SORBS2	203	44	19235	8.61397	0.955027	0.245705	13.6249
GOTERM_BP_FAT	GO:0002521~leukocyte differentiation	7	0.350701	0.00672849	EGR1, DHRS2, DOCK2, RELB, RAG2, IL7R, IL11	174	131	13528	4.15443	0.999985	0.248068	10.7244
GOTERM_BP_FAT	GO:0044057~regulation of system process	11	0.551102	0.0064356	EGR1, INHBA, SNCAIP, CHRM3, HMOX1, FST, SPHK1, NLGN1, HBEGF, VGF, DBH	174	309	13528	2.7677	0.999976	0.249786	10.2811
GOTERM_BP_FAT	GO:0045596~negative regulation of cell differentiation	9	0.450902	0.0066308	INHBA, TBX3, FST, RCAN1, ABCA1, ITGB3, JAG1, ISL1, MBP	174	216	13528	3.23946	0.999983	0.250501	10.5768
SP_PIR_KEYWORDS	Apoptosis	10	0.501002	0.0196115	TRAF1, SGK1, NUAK2, TNFRSF12A, AEN, UNC5D, TNFAIP3, BIRC3, BMF, BCL2L11	203	381	19235	2.48697	0.996096	0.253144	23.0402
GOTERM_BP_FAT	GO:0009725~response to hormone stimulus	12	0.601202	0.00760251	FOS, ADCY1, GRB10, SOCS3, HMOX1, PDGFRA, FOXO1, GNG11, RCAN1, IL6R, VGF, FOSL1	174	367	13528	2.54214	0.999997	0.258638	12.0353
SP_PIR_KEYWORDS	proteoglycan	4	0.200401	0.0191198	TNR, LUM, SPOCK1, DCN	203	54	19235	7.01879	0.995508	0.259403	22.5282
SP_PIR_KEYWORDS	cell membrane	34	1.70341	0.0214434	FRAS1, EMCN, MICA, CLSTN2, MME, CDCP1, GNG11, GPR68, IL7R, IL17RD, MBP, APLNR, CHRNA7, RHOC, MSN, PRIMA1, PPAP2B, TUB, SGK1, NLGN1, CLIC1, IL6R, GAS1, PCDH7, PLAUR, GPR153, PTRF, ITGA6, CHRM3, GPR56, CD274, HBEGF, NTM, GAP43	203	2194	19235	1.46838	0.997688	0.261751	24.9201
SP_PIR_KEYWORDS	alternative splicing	95	4.75952	0.0161528	KCNH1, CTHRC1, MICA, MLPH, E2F7, FST, OSGIN1, CDCP1, NFKB2, EDIL3, DLK1, CBFA2T2, IL17RD, KIFC3, MBP, MBTD1, HMCN1, AEN, SYNJ2, CNTNAP2, UNC5D, MLKL, KLHL24, DPP6, FAM83G, TUB, SGK1, PNCK, MPP4, LEF1, PCDH7, NAV3, IL6R, FLNC, BCL2L11, ZCCHC14, PLAUR, DHRS2, GRB10, PTRF, GPR56, TFAP2B, PDGFRA, FCRLB, KIF26B, FRAS1, VIP, EMCN, ADAMTSL1, TNFRSF12A, CREM, UPP1, TMEM158, ANLN, IL32, DCN, ITGB3, FXYD5,…	203	7488	19235	1.20214	0.989535	0.262125	19.3718
SP_PIR_KEYWORDS	calcium	16	0.801603	0.0225644	FRAS1, S100A16, CLSTN2, PNCK, CACNG4, ITGA3, JAG1, PCDH7, MMP3, MMP12, CHGA, HMCN1, ITGA6, FBLN5, FBN2, DOC2B	203	803	19235	1.88799	0.998322	0.262364	26.0493
GOTERM_BP_FAT	GO:0009991~response to extracellular stimulus	9	0.450902	0.00737795	FOS, NPY, ITGA6, NUAK2, SOCS3, HMOX1, AXL, CLIC1, FOSL1	174	220	13528	3.18056	0.999995	0.262813	11.7002
SP_PIR_KEYWORDS	transmembrane protein	14	0.701403	0.0183504	ADCY1, MICA, AXL, MME, ITGA3, IL6R, ITGB3, IL7R, ITGA6, CHRM3, CD82, PDGFRA, HBEGF, CHRNA7	203	642	19235	2.06628	0.994405	0.262913	21.7209
GOTERM_BP_FAT	GO:0009968~negative regulation of signal transduction	9	0.450902	0.00756708	DAND5, GRB10, BMPER, SOCS3, FSTL3, GAS1, TNFAIP3, GREM1, IGFBP5	174	221	13528	3.16617	0.999996	0.262973	11.9825
SP_PIR_KEYWORDS	sh3 domain	7	0.350701	0.0237348	DOCK2, UBASH3B, SORBS2, MPP4, OTOR, ABL2, NEBL	203	210	19235	3.15846	0.998801	0.263409	27.2117
SP_PIR_KEYWORDS	metalloproteinase	3	0.150301	0.0260266	MME, MMP3, MMP12	203	24	19235	11.8442	0.999379	0.264839	29.4389
SP_PIR_KEYWORDS	synapse	7	0.350701	0.0250875	CBLN4, ICA1, CHRM3, NLGN1, CHRNA7, PRIMA1, GAP43	203	213	19235	3.11397	0.999186	0.266046	28.5339
SP_PIR_KEYWORDS	collagen	5	0.250501	0.0179069	CTHRC1, COL7A1, COL6A3, COL15A1, SCARA3	203	95	19235	4.98704	0.99365	0.271094	21.252
GOTERM_BP_FAT	GO:0031589~cell-substrate adhesion	6	0.300601	0.00842751	ITGA6, TNFRSF12A, FBLN5, ITGA3, ITGB3, BCL2L11	174	98	13528	4.76003	0.999999	0.276866	13.256
SP_PIR_KEYWORDS	heparin binding	3	0.150301	0.0302319	PTN, HBEGF, TFPI2	203	26	19235	10.9331	0.999815	0.281505	33.3626
SP_PIR_KEYWORDS	tyrosine-protein kinase	5	0.250501	0.0296423	MAP2K3, PDGFRA, AXL, ALK, ABL2	203	111	19235	4.26818	0.999781	0.286101	32.8249
GOTERM_BP_FAT	GO:0040007~growth	8	0.400802	0.00918702	INHBA, SERPINE1, GAS1, DCX, IL7R, GAP43, IGFBP5, PLAUR	174	183	13528	3.39878	1	0.292117	14.3658
GOTERM_BP_FAT	GO:0030217~T cell differentiation	5	0.250501	0.00954483	EGR1, DOCK2, RELB, RAG2, IL7R	174	65	13528	5.98055	1	0.296029	14.8839
SP_PIR_KEYWORDS	duplication	7	0.350701	0.0336459	VIP, FST, AXL, ITGA3, DCN, ISL1, TFPI2	203	228	19235	2.9091	0.999931	0.298774	36.3986
GOTERM_BP_FAT	GO:0007267~cell-cell signaling	16	0.801603	0.0100997	TBX3, KLF10, NLGN1, MME, VGF, DBH, GREM1, TNFSF18, IL11, MBP, INHBA, GRB10, NPY, GPR56, PRIMA1, NOVA1	174	600	13528	2.07326	1	0.304728	15.6816
GOTERM_BP_FAT	GO:0030098~lymphocyte differentiation	6	0.300601	0.0103267	EGR1, DOCK2, RELB, RAG2, IL7R, IL11	174	103	13528	4.52896	1	0.304938	16.0059
SMART	SM00186:FBG	4	0.200401	0.0123515	CNTNAP4, CNTNAP5, TNR, CNTNAP2	139	32	9079	8.16457	0.774944	0.311233	13.2959
SP_PIR_KEYWORDS	phosphoprotein	90	4.50902	0.0381126	FOSL2, SNCAIP, NUAK2, MLPH, TUBB2A, E2F7, FOXO1, CDCP1, NFKB2, CBFA2T2, KIFC3, MBP, FOS, SH2D5, HMOX1, SYNJ2, CNTNAP2, UNC5D, MLKL, CHRNA7, RHOC, MSN, FAM83G, SGK1, CNTNAP4, SOCS3, PNCK, RELB, LEF1, RRP9, PCDH7, NAV3, CLIC1, ALK, FLNC, PROX1, BCL2L11, ZCCHC14, SLC7A11, CHGA, GRB10, PTRF, CHRM3, TFAP2B, PDGFRA, TNFAIP3, SLITRK6, CHGB, GAP43, KIF26B, TRAF1, CREM, ANLN, ITGB3, ABCA1, FXYD5, TAGLN2, …	203	7263	19235	1.17415	0.999981	0.312834	40.1777
GOTERM_BP_FAT	GO:0030097~hemopoiesis	9	0.450902	0.0110042	EGR1, INHBA, DHRS2, DOCK2, RELB, JAG1, RAG2, IL7R, IL11	174	236	13528	2.96493	1	0.315916	16.9669
SP_PIR_KEYWORDS	calmodulin-binding	5	0.250501	0.0378485	KCNH1, ADCY1, PNCK, SPHK1, GAP43	203	120	19235	3.94807	0.99998	0.320116	39.9602
GOTERM_BP_FAT	GO:0031099~regeneration	5	0.250501	0.0117191	SOCS3, SERPINE1, AXL, GAP43, PLAUR	174	69	13528	5.63385	1	0.321796	17.9697
INTERPRO	IPR003598:Immunoglobulin subtype 2	8	0.400802	0.0100207	ADAMTSL1, HMCN1, IGFBPL1, FGFRL1, PDGFRA, UNC5D, IL6R, NTM	194	205	16659	3.35107	0.99075	0.323119	13.3722
GOTERM_BP_FAT	GO:0001775~cell activation	10	0.501002	0.0115816	EGR1, DHRS2, DOCK2, MICA, RELB, PDGFRA, NFKB2, RAG2, IL7R, IL11	174	287	13528	2.70896	1	0.323996	17.7777
SP_PIR_KEYWORDS	gonad	2	0.1002	0.0413528	INHBA, FST	203	4	19235	47.3768	0.999993	0.325759	42.7882
GOTERM_MF_FAT	GO:0008083~growth factor activity	8	0.400802	0.0034146	INHBA, PTN, HBEGF, OSGIN1, JAG1, ESM1, VGF, IL11	158	161	12983	4.08303	0.693787	0.325977	4.5627
GOTERM_BP_FAT	GO:0006952~defense response	16	0.801603	0.0124526	IRAK2, MICA, MAP2K3, IL32, CLIC1, IL6R, GPR68, COTL1, GCH1, FOS, INHBA, HMOX1, AOX1, CFI, PLA2G4C, FOSL1	174	615	13528	2.02269	1	0.332803	18.9867
INTERPRO	IPR008160:Collagen triple helix repeat	5	0.250501	0.0164153	CTHRC1, COL7A1, COL6A3, COL15A1, SCARA3	194	84	16659	5.11138	0.999546	0.364113	21.0153
UP_SEQ_FEATURE	domain:EGF-like 4; calcium-binding	4	0.200401	0.0050247	HMCN1, FBLN5, JAG1, FBN2	203	33	19113	11.4124	0.989204	0.364193	7.55059
INTERPRO	IPR012680:Laminin G, subdomain 2	4	0.200401	0.0126165	CNTNAP4, CNTNAP5, COL15A1, CNTNAP2	194	42	16659	8.1782	0.997272	0.365016	16.5542
GOTERM_MF_FAT	GO:0032403~protein complex binding	9	0.450902	0.00263653	DOCK2, GRB10, ITGA6, FBLN5, FSTL3, ITGB3, EDIL3, GPNMB, ADAMTS5	158	196	12983	3.77315	0.59886	0.366644	3.54033
UP_SEQ_FEATURE	domain:Fibrinogen C-terminal	4	0.200401	0.00460335	CNTNAP4, CNTNAP5, TNR, CNTNAP2	203	32	19113	11.7691	0.984203	0.369275	6.93852
GOTERM_BP_FAT	GO:0010648~negative regulation of cell communication	9	0.450902	0.0144834	DAND5, GRB10, BMPER, SOCS3, FSTL3, GAS1, TNFAIP3, GREM1, IGFBP5	174	248	13528	2.82147	1	0.370034	21.7411
INTERPRO	IPR002223:Proteinase inhibitor I2, Kunitz metazoa	3	0.150301	0.016198	COL7A1, COL6A3, TFPI2	194	17	16659	15.1537	0.999496	0.377871	20.7662
SP_PIR_KEYWORDS	Serine protease inhibitor	4	0.200401	0.0520621	COL7A1, COL6A3, SERPINE1, TFPI2	203	80	19235	4.73768	1	0.383021	50.6854
SMART	SM00408:IGc2	8	0.400802	0.0366402	ADAMTSL1, HMCN1, IGFBPL1, FGFRL1, PDGFRA, UNC5D, IL6R, NTM	139	205	9079	2.54894	0.98866	0.39208	34.8517
GOTERM_CC_FAT	GO:0044456~synapse part	8	0.400802	0.0372135	ICA1, SNCAIP, CLSTN2, CHRM3, NLGN1, CHRNA7, DOC2B, FOSL1	163	246	12782	2.55015	0.999068	0.392513	37.427
INTERPRO	IPR002350:Proteinase inhibitor I1, Kazal	4	0.200401	0.0161317	IGFBPL1, FST, FSTL3, SPOCK1	194	46	16659	7.46706	0.99948	0.395987	20.69
INTERPRO	IPR001791:Laminin G	4	0.200401	0.0152067	CNTNAP4, CNTNAP5, COL15A1, CNTNAP2	194	45	16659	7.63299	0.999196	0.398879	19.6206
GOTERM_BP_FAT	GO:0051591~response to cAMP	4	0.200401	0.0163795	FOS, IL6R, VGF, FOSL1	174	42	13528	7.40449	1	0.401432	24.233
GOTERM_BP_FAT	GO:0007610~behavior	13	0.651303	0.0174319	EGR1, ADCY1, IL6R, FOSB, DBH, PLAUR, FOS, DOCK2, NPY, PTN, CHRNA7, FOSL1, NOVA1	174	469	13528	2.15504	1	0.403815	25.5836
GOTERM_BP_FAT	GO:0008285~negative regulation of cell proliferation	11	0.551102	0.0177529	DHRS2, HMOX1, E2F7, KLF10, FGFRL1, CD274, GAS1, GPNMB, PROX1, FOSL1, IGFBP5	174	361	13528	2.36903	1	0.404035	25.9911
GOTERM_BP_FAT	GO:0008361~regulation of cell size	8	0.400802	0.0169534	INHBA, TNFRSF12A, SPHK1, HBEGF, OSGIN1, DCX, GREM1, IL7R	174	206	13528	3.01931	1	0.406377	24.9724
GOTERM_BP_FAT	GO:0006916~anti-apoptosis	8	0.400802	0.0169534	TBX3, SOCS3, HMOX1, SPHK1, FOXO1, TNFAIP3, BIRC3, TNFSF18	174	206	13528	3.01931	1	0.406377	24.9724
GOTERM_BP_FAT	GO:0030282~bone mineralization	3	0.150301	0.017346	KLF10, PTN, GPNMB	174	16	13528	14.5776	1	0.407848	25.4743
INTERPRO	IPR001819:Chromogranin A/B	2	0.1002	0.0230371	CHGA, CHGB	194	2	16659	85.8711	0.99998	0.418346	28.2656
GOTERM_BP_FAT	GO:0014070~response to organic cyclic substance	6	0.300601	0.0195524	FOS, SOCS3, HMOX1, LEF1, CHRNA7, FOSL1	174	121	13528	3.85523	1	0.418434	28.2368
GOTERM_BP_FAT	GO:0048514~blood vessel morphogenesis	8	0.400802	0.018916	ZFP36L1, EMCN, TNFRSF12A, HMOX1, COL15A1, JAG1, DBH, PROX1	174	211	13528	2.94776	1	0.418587	27.45
GOTERM_BP_FAT	GO:0045927~positive regulation of growth	5	0.250501	0.0192557	TNFRSF12A, SPHK1, HBEGF, RAG2, PROX1	174	80	13528	4.8592	1	0.418865	27.871
SP_PIR_KEYWORDS	leucine zipper	3	0.150301	0.0602834	MAFF, FOS, CREM	203	38	19235	7.48055	1	0.419606	56.0503
INTERPRO	IPR013098:Immunoglobulin I-set	6	0.300601	0.0223109	ADAMTSL1, HMCN1, IGFBPL1, FGFRL1, PDGFRA, NTM	194	138	16659	3.73353	0.999972	0.424326	27.5017
UP_SEQ_FEATURE	DNA-binding region:Basic motif	7	0.350701	0.00737108	MAFF, FOS, FOSL2, ATF3, CREM, FOSB, FOSL1	203	161	19113	4.0936	0.998707	0.425504	10.8906
SMART	SM00121:IB	3	0.150301	0.036446	IGFBPL1, ESM1, IGFBP5	139	20	9079	9.79748	0.988382	0.427018	34.7007
INTERPRO	IPR000152:EGF-type aspartate/asparagine hydroxylation conserved site	5	0.250501	0.0262809	HMCN1, FBLN5, DLK1, JAG1, EDIL3	194	97	16659	4.42635	0.999996	0.430452	31.5867
SMART	SM00280:KAZAL	4	0.200401	0.0324347	IGFBPL1, FST, FSTL3, SPOCK1	139	46	9079	5.6797	0.980874	0.431777	31.5113
UP_SEQ_FEATURE	domain:EGF-like 5; calcium-binding	4	0.200401	0.00693827	HMCN1, FBLN5, JAG1, FBN2	203	37	19113	10.1787	0.998087	0.433921	10.2831
UP_SEQ_FEATURE	domain:EGF-like 3	5	0.250501	0.00820768	TNR, DLK1, JAG1, EDIL3, FBN2	203	75	19113	6.27685	0.999394	0.434438	12.0539
INTERPRO	IPR001881:EGF-like calcium-binding	5	0.250501	0.02542	HMCN1, FBLN5, DLK1, JAG1, EDIL3	194	96	16659	4.47245	0.999994	0.434559	30.7195
INTERPRO	IPR000867:Insulin-like growth factor-binding protein, IGFBP	3	0.150301	0.0221221	IGFBPL1, ESM1, IGFBP5	194	20	16659	12.8807	0.99997	0.438927	27.302
GOTERM_BP_FAT	GO:0008219~cell death	17	0.851703	0.0219377	TRAF1, SGK1, MICA, FOSL2, NUAK2, TNFRSF12A, GAS1, BIRC3, GREM1, BCL2L11, HMOX1, AEN, UNC5D, TNFAIP3, DPP6, BMF, GADD45A	174	719	13528	1.83825	1	0.440045	31.1147
GOTERM_BP_FAT	GO:0002683~negative regulation of immune system process	5	0.250501	0.021729	INHBA, HMOX1, CD274, GREM1, IL7R	174	83	13528	4.68356	1	0.442104	30.8673
GOTERM_BP_FAT	GO:0045137~development of primary sexual characteristics	6	0.300601	0.0235408	INHBA, TBX3, FST, PDGFRA, VGF, BCL2L11	174	127	13528	3.67309	1	0.443229	32.9875
SP_PIR_KEYWORDS	integrin	3	0.150301	0.0689098	ITGA6, ITGA3, ITGB3	203	41	19235	6.9332	1	0.444559	61.0957
GOTERM_BP_FAT	GO:0032535~regulation of cellular component size	9	0.450902	0.0232958	INHBA, TNFRSF12A, SPHK1, HBEGF, OSGIN1, DCX, GREM1, IL7R, NEBL	174	271	13528	2.58201	1	0.444681	32.7044
GOTERM_BP_FAT	GO:0001501~skeletal system development	10	0.501002	0.0215636	INHBA, TBX3, KLF10, PDGFRA, PTN, DLK1, GAS1, GPNMB, OTOR, IGFBP5	174	319	13528	2.43721	1	0.444888	30.6706
GOTERM_BP_FAT	GO:0042110~T cell activation	6	0.300601	0.0228424	EGR1, DOCK2, MICA, RELB, RAG2, IL7R	174	126	13528	3.70224	1	0.448245	32.1776
SP_PIR_KEYWORDS	developmental protein	14	0.701403	0.0677263	TBX3, TNFRSF12A, CREM, COL15A1, OSGIN1, EDIL3, JAG1, DACH1, ISL1, PROX1, FZD7, UNC5D, DCX, GAP43	203	779	19235	1.70289	1	0.448456	60.4367
GOTERM_BP_FAT	GO:0016265~death	17	0.851703	0.0232233	TRAF1, SGK1, MICA, FOSL2, NUAK2, TNFRSF12A, GAS1, BIRC3, GREM1, BCL2L11, HMOX1, AEN, UNC5D, TNFAIP3, DPP6, BMF, GADD45A	174	724	13528	1.82555	1	0.448648	32.6204
GOTERM_MF_FAT	GO:0003700~transcription factor activity	22	1.1022	0.00690987	EGR1, MAFF, FOSL2, TBX3, E2F7, KLF10, CREM, RELB, LEF1, FOXO1, RCAN1, DACH1, NFKB2, FOSB, ISL1, PROX1, CBFA2T2, ZFP36L1, FOS, ATF3, TFAP2B, FOSL1	158	975	12983	1.85411	0.909202	0.451067	9.03277
GOTERM_CC_FAT	GO:0008305~integrin complex	3	0.150301	0.0518465	ITGA6, ITGA3, ITGB3	163	29	12782	8.11212	0.999944	0.457869	48.2205
GOTERM_CC_FAT	GO:0030667~secretory granule membrane	3	0.150301	0.0518465	ICA1, ITGB3, VGF	163	29	12782	8.11212	0.999944	0.457869	48.2205
GOTERM_MF_FAT	GO:0019838~growth factor binding	6	0.300601	0.00889008	IGFBPL1, PDGFRA, IL6R, ESM1, IL7R, IGFBP5	158	105	12983	4.69548	0.954485	0.460949	11.4783
SP_PIR_KEYWORDS	chromosomal rearrangement	7	0.350701	0.0743903	FSTL3, CNTNAP2, FOXO1, NFKB2, ALK, DCX, BIRC3	203	279	19235	2.37733	1	0.461205	64.017
GOTERM_BP_FAT	GO:0030326~embryonic limb morphogenesis	5	0.250501	0.0253164	TBX3, LEF1, GAS1, FBN2, GREM1	174	87	13528	4.46823	1	0.462633	35.0059
GOTERM_BP_FAT	GO:0035113~embryonic appendage morphogenesis	5	0.250501	0.0253164	TBX3, LEF1, GAS1, FBN2, GREM1	174	87	13528	4.46823	1	0.462633	35.0059
SMART	SM00282:LamG	4	0.200401	0.0306512	CNTNAP4, CNTNAP5, COL15A1, CNTNAP2	139	45	9079	5.80592	0.976143	0.46346	30.0479
INTERPRO	IPR013151:Immunoglobulin	7	0.350701	0.0304128	ADAMTSL1, HMCN1, CD274, PDGFRA, UNC5D, IL6R, NTM	194	202	16659	2.97573	0.999999	0.464423	35.6102
INTERPRO	IPR007110:Immunoglobulin-like	12	0.601202	0.0319264	MICA, ADAMTSL1, HMCN1, IGFBPL1, FGFRL1, CD274, PDGFRA, AXL, UNC5D, IL6R, FCRLB, NTM	194	501	16659	2.05679	1	0.466696	37.0282
GOTERM_BP_FAT	GO:0002685~regulation of leukocyte migration	3	0.150301	0.0265646	HMOX1, IL6R, GREM1	174	20	13528	11.6621	1	0.474108	36.3904
GOTERM_BP_FAT	GO:0042417~dopamine metabolic process	3	0.150301	0.0265646	SNCAIP, DBH, GCH1	174	20	13528	11.6621	1	0.474108	36.3904
GOTERM_BP_FAT	GO:0032570~response to progesterone stimulus	3	0.150301	0.0265646	FOS, SOCS3, FOSL1	174	20	13528	11.6621	1	0.474108	36.3904
GOTERM_BP_FAT	GO:0007160~cell-matrix adhesion	5	0.250501	0.0272361	ITGA6, FBLN5, ITGA3, ITGB3, BCL2L11	174	89	13528	4.36782	1	0.477806	37.1238
INTERPRO	IPR001990:Chromogranin/secretogranin	2	0.1002	0.0343569	CHGA, CHGB	194	3	16659	57.2474	1	0.478098	39.2446
GOTERM_CC_FAT	GO:0030424~axon	6	0.300601	0.0517164	CHRM3, SYNJ2, KLHL24, DBH, GAP43, MBP	163	159	12782	2.95914	0.999943	0.478674	48.1326
GOTERM_CC_FAT	GO:0009897~external side of plasma membrane	6	0.300601	0.0651142	FRAS1, EMCN, ITGA6, CD274, ITGB3, IL7R	163	170	12782	2.76767	0.999996	0.479022	56.4992
SMART	SM00131:KU	3	0.150301	0.0268696	COL7A1, COL6A3, TFPI2	139	17	9079	11.5264	0.961935	0.479879	26.8505
SP_PIR_KEYWORDS	fibroblast	2	0.1002	0.0810037	DCN, MMP3	203	8	19235	23.6884	1	0.481603	67.2719
GOTERM_BP_FAT	GO:0051051~negative regulation of transport	6	0.300601	0.0296267	INHBA, GRB10, HMOX1, FST, ITGB3, IL11	174	135	13528	3.45543	1	0.483373	39.6704
GOTERM_BP_FAT	GO:0048729~tissue morphogenesis	7	0.350701	0.0281933	FRAS1, TBX3, FST, LEF1, JAG1, GREM1, PROX1	174	180	13528	3.0235	1	0.484904	38.1554
SP_PIR_KEYWORDS	sulfation	3	0.150301	0.0841077	CHGA, LUM, CHGB	203	46	19235	6.17959	1	0.485655	68.7037
GOTERM_BP_FAT	GO:0008038~neuron recognition	3	0.150301	0.029118	CNTNAP2, GAP43, NTM	174	21	13528	11.1067	1	0.486602	39.1367
GOTERM_BP_FAT	GO:0030514~negative regulation of BMP signaling pathway	3	0.150301	0.029118	BMPER, FSTL3, GREM1	174	21	13528	11.1067	1	0.486602	39.1367
GOTERM_BP_FAT	GO:0007166~cell surface receptor linked signal transduction	34	1.70341	0.0295306	VIP, ADCY1, MICA, FST, FOXO1, GNG11, ITGB3, GPR68, JAG1, ABCA1, IL7R, FOS, APLNR, PTN, IRAK2, KLF10, SPHK1, AXL, LEF1, ITGA3, BIRC3, ALK, FZD7, GPR153, INHBA, GRB10, CHRM3, NPY, ITGA6, GPR56, CD274, PDGFRA, HBEGF, GAP43	174	1856	13528	1.42425	1	0.486833	39.5699
GOTERM_CC_FAT	GO:0043235~receptor complex	5	0.250501	0.0599189	ITGA6, CHRNA7, ITGA3, IL6R, ITGB3	163	116	12782	3.38005	0.999988	0.487665	53.4144
GOTERM_BP_FAT	GO:0002252~immune effector process	6	0.300601	0.0288167	MICA, IL6R, RAG2, CFI, IL7R, DBH	174	134	13528	3.48121	1	0.487712	38.8187
INTERPRO	IPR000884:Thrombospondin, type 1 repeat	4	0.200401	0.0396151	ADAMTSL1, HMCN1, UNC5D, ADAMTS5	194	65	16659	5.28438	1	0.488946	43.7936
SP_PIR_KEYWORDS	alternative promoter usage	3	0.150301	0.08726	SGK1, CREM, LEF1	203	47	19235	6.04811	1	0.489706	70.0983
UP_SEQ_FEATURE	site:Reactive bond	4	0.200401	0.0119148	COL7A1, COL6A3, SERPINE1, TFPI2	203	45	19113	8.36913	0.999979	0.49007	17.0398
UP_SEQ_FEATURE	domain:TSP type-1 1	4	0.200401	0.0112062	ADAMTSL1, HMCN1, UNC5D, ADAMTS5	203	44	19113	8.55934	0.99996	0.491055	16.1077
UP_SEQ_FEATURE	domain:TSP type-1 2	4	0.200401	0.0112062	ADAMTSL1, HMCN1, UNC5D, ADAMTS5	203	44	19113	8.55934	0.99996	0.491055	16.1077
GOTERM_MF_FAT	GO:0004713~protein tyrosine kinase activity	7	0.350701	0.015496	MAP2K3, FGFRL1, PDGFRA, AXL, MLKL, ALK, ABL2	158	166	12983	3.46504	0.9955	0.491072	19.203
GOTERM_CC_FAT	GO:0031410~cytoplasmic vesicle	14	0.701403	0.0642785	ICA1, FSTL3, CACNG4, ABCA1, ITGB3, VGF, DBH, GCH1, APLNR, CRISPLD2, GPNMB, DOC2B, CHGB, ATP8A1	163	642	12782	1.71003	0.999995	0.492946	56.016
INTERPRO	IPR011497:Protease inhibitor, Kazal-type	3	0.150301	0.0387713	FSTL3, SPOCK1, CFI	194	27	16659	9.54124	1	0.493898	43.0856
GOTERM_BP_FAT	GO:0007167~enzyme linked receptor protein signaling pathway	10	0.501002	0.0318172	FOS, GRB10, KLF10, FST, PDGFRA, AXL, PTN, HBEGF, FOXO1, ALK	174	342	13528	2.27331	1	0.494775	41.9184
UP_SEQ_FEATURE	domain:Laminin G-like 4	3	0.150301	0.0106604	CNTNAP4, CNTNAP5, CNTNAP2	203	15	19113	18.8305	0.999935	0.497534	15.3832
UP_SEQ_FEATURE	domain:F5/8 type C	3	0.150301	0.0106604	CNTNAP4, CNTNAP5, CNTNAP2	203	15	19113	18.8305	0.999935	0.497534	15.3832
GOTERM_BP_FAT	GO:0030155~regulation of cell adhesion	6	0.300601	0.0312894	EMCN, ITGA6, TNR, PODXL, EDIL3, FXYD5	174	137	13528	3.40498	1	0.497876	41.3841
GOTERM_BP_FAT	GO:0045682~regulation of epidermis development	3	0.150301	0.0317651	MAFF, INHBA, FST	174	22	13528	10.6019	1	0.498658	41.8658
GOTERM_BP_FAT	GO:0043583~ear development	5	0.250501	0.0335066	PDGFRA, JAG1, GAS1, PROX1, BCL2L11	174	95	13528	4.09195	1	0.499915	43.5981
SP_PIR_KEYWORDS	transmembrane	62	3.10621	0.0921002	KCNH1, ADCY1, MICA, CLSTN2, FGFRL1, CDCP1, JAG1, DLK1, TNFSF18, IL17RD, CNTNAP2, UNC5D, CHRNA7, TMEM100, DPP6, CNTNAP4, CNTNAP5, CACNG4, PCDH7, IL6R, CLIC1, ALK, SLC7A11, CBLN2, CHRM3, CD82, GPR56, PDGFRA, TMEM170B, SLITRK6, FRAS1, EMCN, TNFRSF12A, TMEM158, MME, ITGB3, ABCA1, GPR68, FXYD5, IL7R, APLNR, HS6ST2, PRIMA1, GPNMB, PPAP2B, ABCA12, MGAT4A, KCNB1, PODXL, NLGN1, AXL, PPAPDC1A, ITGA3, TRIL,…	203	4973	19235	1.18132	1	0.500272	72.1284
INTERPRO	IPR001452:Src homology-3 domain	7	0.350701	0.0380821	DOCK2, UBASH3B, SORBS2, MPP4, OTOR, ABL2, NEBL	194	213	16659	2.82206	1	0.500622	42.5012
GOTERM_BP_FAT	GO:0051048~negative regulation of secretion	4	0.200401	0.0332076	INHBA, HMOX1, FST, IL11	174	55	13528	5.65434	1	0.501061	43.3042
GOTERM_BP_FAT	GO:0008037~cell recognition	4	0.200401	0.0332076	DOCK2, CNTNAP2, GAP43, NTM	174	55	13528	5.65434	1	0.501061	43.3042
GOTERM_BP_FAT	GO:0045165~cell fate commitment	6	0.300601	0.0330096	JAG1, RAG2, GAS1, ISL1, PROX1, GAP43	174	139	13528	3.35599	1	0.503317	43.1088
INTERPRO	IPR011029:DEATH-like	4	0.200401	0.0427327	IRAK2, UNC5D, NFKB2, BIRC3	194	67	16659	5.12663	1	0.503548	46.339
SP_PIR_KEYWORDS	Proto-oncogene	6	0.300601	0.0957016	FOS, FSTL3, AXL, FOXO1, NFKB2, ALK	203	230	19235	2.47184	1	0.505482	73.5553
UP_SEQ_FEATURE	glycosylation site:O-linked (GalNAc...)	5	0.250501	0.01644	CHGA, NLGN1, HBEGF, DLK1, CHGB	203	92	19113	5.117	1	0.508178	22.7676
UP_SEQ_FEATURE	splice variant	95	4.75952	0.0172757	KCNH1, CTHRC1, MLPH, E2F7, FST, FSTL3, OSGIN1, CDCP1, NFKB2, EDIL3, DLK1, IL17RD, CBFA2T2, KIFC3, MBP, MBTD1, HMCN1, AEN, SYNJ2, CNTNAP2, UNC5D, MLKL, KLHL24, DPP6, FAM83G, TUB, SGK1, PNCK, MPP4, LEF1, PCDH7, NAV3, IL6R, FLNC, BCL2L11, ZCCHC14, PLAUR, DHRS2, GRB10, PTRF, GPR56, TFAP2B, PDGFRA, FCRLB, KIF26B, FRAS1, VIP, EMCN, ADAMTSL1, TNFRSF12A, CREM, UPP1, TMEM158, ANLN, IL32, DCN, ITGB3, FXYD5…	203	7458	19113	1.19932	1	0.509396	23.784
SMART	SM00179:EGF_CA	5	0.250501	0.0582184	HMCN1, FBLN5, DLK1, JAG1, EDIL3	139	96	9079	3.4019	0.999252	0.513142	49.7697
GOTERM_CC_FAT	GO:0030141~secretory granule	6	0.300601	0.0790115	ICA1, FSTL3, ITGB3, VGF, DBH, CHGB	163	180	12782	2.61391	1	0.513818	63.8519
INTERPRO	IPR018054:Chromogranin, conserved site	2	0.1002	0.0455462	CHGA, CHGB	194	4	16659	42.9356	1	0.514487	48.5438
GOTERM_CC_FAT	GO:0031982~vesicle	14	0.701403	0.0833986	ICA1, FSTL3, CACNG4, ABCA1, ITGB3, VGF, DBH, GCH1, APLNR, CRISPLD2, GPNMB, DOC2B, CHGB, ATP8A1	163	670	12782	1.63857	1	0.517284	65.9239
GOTERM_BP_FAT	GO:0048545~response to steroid hormone stimulus	7	0.350701	0.0369755	FOS, SOCS3, HMOX1, PDGFRA, RCAN1, IL6R, FOSL1	174	192	13528	2.83453	1	0.518108	46.9049
KEGG_PATHWAY	hsa05200:Pathways in cancer	10	0.501002	0.0470131	TRAF1, FOS, ITGA6, PDGFRA, LEF1, FOXO1, ITGA3, NFKB2, BIRC3, FZD7	75	328	5085	2.06707	0.9875	0.518254	40.8428
UP_SEQ_FEATURE	domain:Ig-like C2-type 2	7	0.350701	0.0161236	ADAMTSL1, HMCN1, FGFRL1, PDGFRA, AXL, FCRLB, NTM	203	191	19113	3.45062	1	0.518411	22.3795
GOTERM_CC_FAT	GO:0005604~basement membrane	4	0.200401	0.0764662	FRAS1, HMCN1, COL7A1, COL15A1	163	78	12782	4.02139	1	0.518977	62.5972
GOTERM_BP_FAT	GO:0045787~positive regulation of cell cycle	4	0.200401	0.0363639	TBX3, SPHK1, PROX1, FOSL1	174	57	13528	5.45594	1	0.520509	46.3354
UP_SEQ_FEATURE	domain:IGFBP N-terminal	3	0.150301	0.018635	IGFBPL1, ESM1, IGFBP5	203	20	19113	14.1229	1	0.520619	25.4106
UP_SEQ_FEATURE	domain:Laminin G-like 3	3	0.150301	0.018635	CNTNAP4, CNTNAP5, CNTNAP2	203	20	19113	14.1229	1	0.520619	25.4106
GOTERM_BP_FAT	GO:0045321~leukocyte activation	8	0.400802	0.0360306	EGR1, DHRS2, DOCK2, MICA, RELB, RAG2, IL7R, IL11	174	242	13528	2.57015	1	0.521475	46.0227
GOTERM_BP_FAT	GO:0000904~cell morphogenesis involved in differentiation	8	0.400802	0.0369396	TNR, LEF1, GAS1, DCX, ISL1, SLITRK6, PROX1, GAP43	174	244	13528	2.54909	1	0.521929	46.8717
GOTERM_BP_FAT	GO:0043066~negative regulation of apoptosis	10	0.501002	0.0383352	DHRS2, TBX3, NUAK2, SOCS3, HMOX1, SPHK1, FOXO1, TNFAIP3, BIRC3, TNFSF18	174	354	13528	2.19625	1	0.522886	48.1505
GOTERM_BP_FAT	GO:0035107~appendage morphogenesis	5	0.250501	0.0381172	TBX3, LEF1, GAS1, FBN2, GREM1	174	99	13528	3.92662	1	0.524917	47.9528
GOTERM_BP_FAT	GO:0035108~limb morphogenesis	5	0.250501	0.0381172	TBX3, LEF1, GAS1, FBN2, GREM1	174	99	13528	3.92662	1	0.524917	47.9528
INTERPRO	IPR001245:Tyrosine protein kinase	5	0.250501	0.0484214	PDGFRA, AXL, MLKL, ALK, ABL2	194	118	16659	3.63861	1	0.525026	50.7095
GOTERM_BP_FAT	GO:0000902~cell morphogenesis	10	0.501002	0.039504	DOCK2, TNR, LEF1, GAS1, DCX, ISL1, IL7R, SLITRK6, PROX1, GAP43	174	356	13528	2.18391	1	0.525682	49.1994
GOTERM_BP_FAT	GO:0048585~negative regulation of response to stimulus	5	0.250501	0.039324	GRB10, SOCS3, CHRNA7, GREM1, IL7R	174	100	13528	3.88736	1	0.528033	49.0391
GOTERM_MF_FAT	GO:0005509~calcium ion binding	20	1.002	0.0151045	FRAS1, S100A16, CLSTN2, PNCK, CACNG4, SPOCK1, ITGA3, DLK1, EDIL3, JAG1, PCDH7, MMP3, MMP12, GCH1, CHGA, HMCN1, ITGA6, FBLN5, FBN2, DOC2B	158	919	12983	1.78827	0.994836	0.528713	18.7631
UP_SEQ_FEATURE	short sequence motif:Cell attachment site	5	0.250501	0.0141711	COL7A1, FBLN5, COL6A3, EDIL3, GPNMB	203	88	19113	5.34959	0.999997	0.529877	19.9437
UP_SEQ_FEATURE	repeat:LRR 12	5	0.250501	0.0158528	LUM, COL6A3, DCN, SLITRK6, TRIL	203	91	19113	5.17323	0.999999	0.530504	22.0458
GOTERM_BP_FAT	GO:0048146~positive regulation of fibroblast proliferation	3	0.150301	0.0432359	FOSL2, SPHK1, PDGFRA	174	26	13528	8.97082	1	0.531528	52.4161
GOTERM_BP_FAT	GO:0046888~negative regulation of hormone secretion	3	0.150301	0.0432359	INHBA, FST, IL11	174	26	13528	8.97082	1	0.531528	52.4161
GOTERM_BP_FAT	GO:0048736~appendage development	5	0.250501	0.0430742	TBX3, LEF1, GAS1, FBN2, GREM1	174	103	13528	3.77413	1	0.533889	52.2808
GOTERM_BP_FAT	GO:0060173~limb development	5	0.250501	0.0430742	TBX3, LEF1, GAS1, FBN2, GREM1	174	103	13528	3.77413	1	0.533889	52.2808
GOTERM_BP_FAT	GO:0007612~learning	4	0.200401	0.0413767	FOS, PTN, DBH, FOSL1	174	60	13528	5.18314	1	0.534576	50.8383
GOTERM_BP_FAT	GO:0045893~positive regulation of transcription, DNA-dependent	12	0.601202	0.0427642	EGR1, INHBA, FOS, TBX3, MAP2K3, TFAP2B, LEF1, FOXO1, ISL1, PROX1, FOSL1, IL11	174	477	13528	1.9559	1	0.535027	52.0204
GOTERM_BP_FAT	GO:0060548~negative regulation of cell death	10	0.501002	0.0419142	DHRS2, TBX3, NUAK2, SOCS3, HMOX1, SPHK1, FOXO1, TNFAIP3, BIRC3, TNFSF18	174	360	13528	2.15964	1	0.535379	51.2994
KEGG_PATHWAY	hsa04512:ECM-receptor interaction	5	0.250501	0.0332727	ITGA6, TNR, COL6A3, ITGA3, ITGB3	75	84	5085	4.03571	0.95401	0.53691	30.8511
GOTERM_BP_FAT	GO:0043069~negative regulation of programmed cell death	10	0.501002	0.0413025	DHRS2, TBX3, NUAK2, SOCS3, HMOX1, SPHK1, FOXO1, TNFAIP3, BIRC3, TNFSF18	174	359	13528	2.16566	1	0.537861	50.7743
GOTERM_BP_FAT	GO:0046649~lymphocyte activation	7	0.350701	0.0426536	EGR1, DOCK2, MICA, RELB, RAG2, IL7R, IL11	174	199	13528	2.73482	1	0.537896	51.9272
GOTERM_BP_FAT	GO:0051254~positive regulation of RNA metabolic process	12	0.601202	0.0449459	EGR1, INHBA, FOS, TBX3, MAP2K3, TFAP2B, LEF1, FOXO1, ISL1, PROX1, FOSL1, IL11	174	481	13528	1.93964	1	0.538313	53.8251
GOTERM_BP_FAT	GO:0007548~sex differentiation	6	0.300601	0.0445518	INHBA, TBX3, FST, PDGFRA, VGF, BCL2L11	174	151	13528	3.08929	1	0.538757	53.5039
GOTERM_BP_FAT	GO:0006357~regulation of transcription from RNA polymerase II promoter	16	0.801603	0.0459525	EGR1, FOSL2, TBX3, KLF10, FST, FOXO1, LEF1, FOSB, ISL1, PROX1, IL11, FOS, INHBA, HMOX1, TFAP2B, FOSL1	174	727	13528	1.71108	1	0.542787	54.6362
GOTERM_BP_FAT	GO:0009628~response to abiotic stimulus	10	0.501002	0.0470291	FOS, MICA, SOCS3, AEN, RCAN1, IL6R, SCARA3, VGF, DBH, FOSL1	174	368	13528	2.11269	1	0.544117	55.4886
GOTERM_BP_FAT	GO:0045765~regulation of angiogenesis	4	0.200401	0.0467188	HMOX1, SPHK1, SERPINE1, CHRNA7	174	63	13528	4.93633	1	0.545252	55.2445
GOTERM_BP_FAT	GO:0010558~negative regulation of macromolecule biosynthetic process	13	0.651303	0.0483209	EGR1, TBX3, KLF10, FST, LEF1, IL6R, FOSB, ITGB3, PROX1, CBFA2T2, INHBA, HBEGF, IGFBP5	174	547	13528	1.84774	1	0.547042	56.4917
UP_SEQ_FEATURE	domain:Ig-like C2-type 1	7	0.350701	0.015733	ADAMTSL1, HMCN1, FGFRL1, PDGFRA, AXL, FCRLB, NTM	203	190	19113	3.46878	0.999999	0.547073	21.8978
UP_SEQ_FEATURE	domain:TB	2	0.1002	0.0210263	FST, FSTL3	203	2	19113	94.1527	1	0.548874	28.1934
GOTERM_BP_FAT	GO:0010035~response to inorganic substance	7	0.350701	0.0482568	FOS, S100A16, HMOX1, SERPINE1, PDGFRA, LEF1, FOSL1	174	205	13528	2.65478	1	0.550057	56.4425
KEGG_PATHWAY	hsa04510:Focal adhesion	8	0.400802	0.0260331	ITGA6, TNR, COL6A3, PDGFRA, ITGA3, ITGB3, BIRC3, FLNC	75	201	5085	2.69851	0.909318	0.55073	24.9916
GOTERM_BP_FAT	GO:0002686~negative regulation of leukocyte migration	2	0.1002	0.0501857	HMOX1, GREM1	174	4	13528	38.8736	1	0.55754	57.9023
GOTERM_BP_FAT	GO:0032276~regulation of gonadotropin secretion	2	0.1002	0.0501857	INHBA, FST	174	4	13528	38.8736	1	0.55754	57.9023
GOTERM_BP_FAT	GO:0046880~regulation of follicle-stimulating hormone secretion	2	0.1002	0.0501857	INHBA, FST	174	4	13528	38.8736	1	0.55754	57.9023
GOTERM_BP_FAT	GO:0032277~negative regulation of gonadotropin secretion	2	0.1002	0.0501857	INHBA, FST	174	4	13528	38.8736	1	0.55754	57.9023
GOTERM_BP_FAT	GO:0046882~negative regulation of follicle-stimulating hormone secretion	2	0.1002	0.0501857	INHBA, FST	174	4	13528	38.8736	1	0.55754	57.9023
KEGG_PATHWAY	hsa05414:Dilated cardiomyopathy	5	0.250501	0.0442145	ADCY1, ITGA6, CACNG4, ITGA3, ITGB3	75	92	5085	3.68478	0.983677	0.560904	38.9211
GOTERM_MF_FAT	GO:0046983~protein dimerization activity	14	0.701403	0.0143587	IRAK2, FOSL2, S100A16, CREM, IL6R, FOSB, GCH1, FOS, INHBA, ATF3, PDGFRA, TFAP2B, CHRNA7, FOSL1	158	542	12983	2.1225	0.99329	0.5657	17.9192
UP_SEQ_FEATURE	repeat:LRR 11	5	0.250501	0.0230665	LUM, COL6A3, DCN, SLITRK6, TRIL	203	102	19113	4.61533	1	0.567938	30.4905
INTERPRO	IPR015369:Follistatin/Osteonectin-like EGF domain	2	0.1002	0.0566065	FST, FSTL3	194	5	16659	34.3485	1	0.571199	56.4201
INTERPRO	IPR004133:DAN	2	0.1002	0.0566065	DAND5, GREM1	194	5	16659	34.3485	1	0.571199	56.4201
INTERPRO	IPR013320:Concanavalin A-like lectin/glucanase, subgroup	4	0.200401	0.0600813	CNTNAP4, CLSTN2, CNTNAP5, CNTNAP2	194	77	16659	4.46084	1	0.571481	58.653
INTERPRO	IPR002035:von Willebrand factor, type A	4	0.200401	0.0638915	HMCN1, COL7A1, COL6A3, ITGB3	194	79	16659	4.34791	1	0.573784	60.9788
INTERPRO	IPR000488:Death	3	0.150301	0.0588104	IRAK2, UNC5D, NFKB2	194	34	16659	7.57686	1	0.574317	57.8489
SMART	SM00209:TSP1	4	0.200401	0.0760224	ADAMTSL1, HMCN1, UNC5D, ADAMTS5	139	65	9079	4.01948	0.999924	0.577917	59.6525
INTERPRO	IPR008957:Fibronectin, type III-like fold	6	0.300601	0.0631241	COL7A1, TNR, COL6A3, AXL, IL6R, IL7R	194	184	16659	2.80015	1	0.57949	60.5204
INTERPRO	IPR012913:Glucosidase II beta subunit-like	2	0.1002	0.0675394	FST, FSTL3	194	6	16659	28.6237	1	0.584731	63.0911
INTERPRO	IPR003961:Fibronectin, type III	6	0.300601	0.0702317	COL7A1, TNR, COL6A3, AXL, IL6R, IL7R	194	190	16659	2.71172	1	0.58979	64.5814
GOTERM_BP_FAT	GO:0031328~positive regulation of cellular biosynthetic process	15	0.751503	0.0562907	EGR1, TBX3, MAP2K3, FOXO1, LEF1, ABCA1, ISL1, PROX1, IL11, FOS, INHBA, HMOX1, TFAP2B, PDGFRA, FOSL1	174	685	13528	1.70249	1	0.593516	62.2253
GOTERM_BP_FAT	GO:0006954~inflammatory response	9	0.450902	0.0574823	IRAK2, FOS, HMOX1, MAP2K3, AOX1, IL6R, GPR68, CFI, PLA2G4C	174	325	13528	2.153	1	0.594571	63.0188
GOTERM_BP_FAT	GO:0030510~regulation of BMP signaling pathway	3	0.150301	0.0559932	BMPER, FSTL3, GREM1	174	30	13528	7.77471	1	0.594989	62.0247
GOTERM_BP_FAT	GO:0046620~regulation of organ growth	3	0.150301	0.0559932	RAG2, PROX1, BCL2L11	174	30	13528	7.77471	1	0.594989	62.0247
GOTERM_BP_FAT	GO:0045935~positive regulation of nucleobase, nucleoside, nucleotide and nucleic acid metabolic process	14	0.701403	0.0571495	EGR1, INHBA, FOS, TBX3, MAP2K3, PDGFRA, TFAP2B, LEF1, FOXO1, ABCA1, ISL1, PROX1, FOSL1, IL11	174	624	13528	1.74433	1	0.595786	62.7987
GOTERM_BP_FAT	GO:0046545~development of primary female sexual characteristics	4	0.200401	0.0583641	INHBA, TBX3, FST, VGF	174	69	13528	4.50708	1	0.59694	63.5959
GOTERM_BP_FAT	GO:0046660~female sex differentiation	4	0.200401	0.0583641	INHBA, TBX3, FST, VGF	174	69	13528	4.50708	1	0.59694	63.5959
GOTERM_BP_FAT	GO:0006979~response to oxidative stress	6	0.300601	0.0594986	FOS, DHRS2, HMOX1, SERPINE1, SCARA3, FOSL1	174	164	13528	2.84441	1	0.600867	64.3259
GOTERM_BP_FAT	GO:0009891~positive regulation of biosynthetic process	15	0.751503	0.0619562	EGR1, TBX3, MAP2K3, FOXO1, LEF1, ABCA1, ISL1, PROX1, IL11, FOS, INHBA, HMOX1, TFAP2B, PDGFRA, FOSL1	174	695	13528	1.678	1	0.612875	65.8603
GOTERM_BP_FAT	GO:0042246~tissue regeneration	3	0.150301	0.0628049	SERPINE1, GAP43, PLAUR	174	32	13528	7.28879	1	0.614743	66.3757
GOTERM_BP_FAT	GO:0060021~palate development	3	0.150301	0.0628049	PDGFRA, LEF1, GAS1	174	32	13528	7.28879	1	0.614743	66.3757
GOTERM_BP_FAT	GO:0009890~negative regulation of biosynthetic process	13	0.651303	0.0640573	EGR1, TBX3, KLF10, FST, LEF1, IL6R, FOSB, ITGB3, PROX1, CBFA2T2, INHBA, HBEGF, IGFBP5	174	573	13528	1.7639	1	0.618976	67.1228
INTERPRO	IPR001007:von Willebrand factor, type C	3	0.150301	0.0782068	FRAS1, BMPER, JAG1	194	40	16659	6.44034	1	0.621276	68.6739
SMART	SM00005:DEATH	3	0.150301	0.0938958	IRAK2, UNC5D, NFKB2	139	34	9079	5.76322	0.999993	0.626938	67.7571
GOTERM_BP_FAT	GO:0045639~positive regulation of myeloid cell differentiation	3	0.150301	0.0663109	INHBA, KLF10, JAG1	174	33	13528	7.06792	1	0.628891	68.428
UP_SEQ_FEATURE	domain:EGF-like 6; calcium-binding	3	0.150301	0.0284286	HMCN1, FBLN5, JAG1	203	25	19113	11.2983	1	0.631095	36.2044
UP_SEQ_FEATURE	compositionally biased region:Poly-Ser	11	0.551102	0.0299744	ZFP36L1, TUB, CNTNAP5, KCNB1, AFF3, FOXO1, DACH1, ABL2, FOSL1, IL17RD, ZCCHC14	203	475	19113	2.18038	1	0.636981	37.7681
GOTERM_BP_FAT	GO:0034311~diol metabolic process	3	0.150301	0.0698806	SNCAIP, DBH, GCH1	174	34	13528	6.86004	1	0.63932	70.3961
GOTERM_BP_FAT	GO:0006584~catecholamine metabolic process	3	0.150301	0.0698806	SNCAIP, DBH, GCH1	174	34	13528	6.86004	1	0.63932	70.3961
GOTERM_BP_FAT	GO:0009712~catechol metabolic process	3	0.150301	0.0698806	SNCAIP, DBH, GCH1	174	34	13528	6.86004	1	0.63932	70.3961
UP_SEQ_FEATURE	domain:Follistatin-like 2	2	0.1002	0.0313739	FST, FSTL3	203	3	19113	62.7685	1	0.640653	39.1528
GOTERM_BP_FAT	GO:0032989~cellular component morphogenesis	10	0.501002	0.0689917	DOCK2, TNR, LEF1, GAS1, DCX, ISL1, IL7R, SLITRK6, PROX1, GAP43	174	397	13528	1.95837	1	0.64078	69.9171
GOTERM_BP_FAT	GO:0051173~positive regulation of nitrogen compound metabolic process	14	0.701403	0.0696085	EGR1, INHBA, FOS, TBX3, MAP2K3, PDGFRA, TFAP2B, LEF1, FOXO1, ABCA1, ISL1, PROX1, FOSL1, IL11	174	644	13528	1.69015	1	0.640989	70.2503
KEGG_PATHWAY	hsa04115:p53 signaling pathway	4	0.200401	0.075786	CD82, SERPINE1, GADD45A, SESN3	75	68	5085	3.98824	0.999232	0.641042	57.6498
GOTERM_BP_FAT	GO:0000302~response to reactive oxygen species	4	0.200401	0.0712382	FOS, HMOX1, SERPINE1, FOSL1	174	75	13528	4.14651	1	0.643532	71.1138
UP_SEQ_FEATURE	domain:EGF-like 7; calcium-binding	3	0.150301	0.0328082	HMCN1, JAG1, FBN2	203	27	19113	10.4614	1	0.644458	40.5419
GOTERM_BP_FAT	GO:0031016~pancreas development	3	0.150301	0.0735119	IL6R, ISL1, PROX1	174	35	13528	6.66404	1	0.649347	72.2794
GOTERM_BP_FAT	GO:0018958~phenol metabolic process	3	0.150301	0.0735119	SNCAIP, DBH, GCH1	174	35	13528	6.66404	1	0.649347	72.2794
GOTERM_BP_FAT	GO:0048145~regulation of fibroblast proliferation	3	0.150301	0.0735119	FOSL2, SPHK1, PDGFRA	174	35	13528	6.66404	1	0.649347	72.2794
GOTERM_BP_FAT	GO:0009629~response to gravity	2	0.1002	0.0743314	FOS, FOSL1	174	6	13528	25.9157	1	0.650532	72.6885
GOTERM_BP_FAT	GO:0042634~regulation of hair cycle	2	0.1002	0.0743314	INHBA, FST	174	6	13528	25.9157	1	0.650532	72.6885
GOTERM_BP_FAT	GO:0051797~regulation of hair follicle development	2	0.1002	0.0743314	INHBA, FST	174	6	13528	25.9157	1	0.650532	72.6885
GOTERM_BP_FAT	GO:0045597~positive regulation of cell differentiation	7	0.350701	0.0734136	INHBA, TNFRSF12A, SOCS3, KLF10, IL6R, JAG1, IL7R	174	229	13528	2.37655	1	0.651911	72.2299
GOTERM_BP_FAT	GO:0032496~response to lipopolysaccharide	4	0.200401	0.0757902	FOS, SOCS3, IL6R, GCH1	174	77	13528	4.03881	1	0.654934	73.4028
BIOCARTA	h_edg1Pathway:Phospholipids as signalling intermediaries	4	0.200401	0.0120246	ADCY1, SPHK1, PDGFRA, ITGB3	32	23	1437	7.80978	0.655127	0.655127	12.2813
GOTERM_BP_FAT	GO:0010557~positive regulation of macromolecule biosynthetic process	14	0.701403	0.0764636	EGR1, TBX3, MAP2K3, FOXO1, LEF1, ISL1, PROX1, IL11, FOS, INHBA, HMOX1, TFAP2B, PDGFRA, FOSL1	174	654	13528	1.66431	1	0.655316	73.7266
UP_SEQ_FEATURE	repeat:LRR 10	5	0.250501	0.0356783	LUM, COL6A3, DCN, SLITRK6, TRIL	203	117	19113	4.02362	1	0.663346	43.2331
INTERPRO	IPR003599:Immunoglobulin subtype	8	0.400802	0.0898406	ADAMTSL1, HMCN1, FGFRL1, CD274, PDGFRA, AXL, FCRLB, NTM	194	330	16659	2.08172	1	0.665235	73.8613
KEGG_PATHWAY	hsa04010:MAPK signaling pathway	8	0.400802	0.0919299	FOS, MAP2K3, RELB, PDGFRA, CACNG4, NFKB2, FLNC, GADD45A	75	267	5085	2.03146	0.999846	0.666106	65.0521
UP_SEQ_FEATURE	domain:Laminin G-like 1	3	0.150301	0.0374329	CNTNAP4, CNTNAP5, CNTNAP2	203	29	19113	9.73994	1	0.66925	44.8216
UP_SEQ_FEATURE	domain:Laminin G-like 2	3	0.150301	0.0374329	CNTNAP4, CNTNAP5, CNTNAP2	203	29	19113	9.73994	1	0.66925	44.8216
KEGG_PATHWAY	hsa05412:Arrhythmogenic right ventricular cardiomyopathy (ARVC)	5	0.250501	0.0241169	ITGA6, LEF1, CACNG4, ITGA3, ITGB3	75	76	5085	4.46053	0.891557	0.670693	23.367
GOTERM_BP_FAT	GO:0031214~biomineral formation	3	0.150301	0.0809506	KLF10, PTN, GPNMB	174	37	13528	6.30382	1	0.674121	75.7911
GOTERM_MF_FAT	GO:0043565~sequence-specific DNA binding	14	0.701403	0.0325882	EGR1, MAFF, FOSL2, TBX3, CREM, FOXO1, LEF1, FOSB, ISL1, PROX1, FOS, ATF3, TFAP2B, FOSL1	158	607	12983	1.89521	0.999989	0.6822	36.387
UP_SEQ_FEATURE	domain:SH3	6	0.300601	0.0400755	DOCK2, UBASH3B, MPP4, OTOR, ABL2, NEBL	203	177	19113	3.19162	1	0.683063	47.1359
UP_SEQ_FEATURE	region of interest:Interaction with HPS5	2	0.1002	0.0416126	ITGA6, ITGA3	203	4	19113	47.0764	1	0.685852	48.4399
GOTERM_MF_FAT	GO:0005520~insulin-like growth factor binding	3	0.150301	0.0363447	IGFBPL1, ESM1, IGFBP5	158	25	12983	9.86051	0.999997	0.687921	39.6779
GOTERM_BP_FAT	GO:0001818~negative regulation of cytokine production	3	0.150301	0.084754	HMOX1, CHRNA7, IL6R	174	38	13528	6.13793	1	0.688669	77.4206
GOTERM_BP_FAT	GO:0008544~epidermis development	6	0.300601	0.0867775	FRAS1, COL7A1, KRT15, FST, LEF1, JAG1	174	184	13528	2.53523	1	0.691868	78.245
GOTERM_BP_FAT	GO:0046622~positive regulation of organ growth	2	0.1002	0.0861743	RAG2, PROX1	174	7	13528	22.2135	1	0.692087	78.0022
GOTERM_BP_FAT	GO:0051147~regulation of muscle cell differentiation	3	0.150301	0.0886106	TBX3, RCAN1, PROX1	174	39	13528	5.98055	1	0.696957	78.9672
GOTERM_BP_FAT	GO:0007613~memory	3	0.150301	0.0886106	ADCY1, CHRNA7, DBH	174	39	13528	5.98055	1	0.696957	78.9672
GOTERM_BP_FAT	GO:0032870~cellular response to hormone stimulus	5	0.250501	0.0910915	FOS, ADCY1, GRB10, FOXO1, GNG11	174	133	13528	2.92282	1	0.69905	79.9088
GOTERM_BP_FAT	GO:0003013~circulatory system process	6	0.300601	0.0905889	CHGA, NPY, HMOX1, MAP2K3, RCAN1, GCH1	174	186	13528	2.50797	1	0.699722	79.7213
GOTERM_BP_FAT	GO:0008015~blood circulation	6	0.300601	0.0905889	CHGA, NPY, HMOX1, MAP2K3, RCAN1, GCH1	174	186	13528	2.50797	1	0.699722	79.7213
GOTERM_BP_FAT	GO:0009266~response to temperature stimulus	4	0.200401	0.0901871	FOS, MICA, SOCS3, VGF	174	83	13528	3.74685	1	0.700826	79.5702
GOTERM_BP_FAT	GO:0012501~programmed cell death	13	0.651303	0.0926242	TRAF1, SGK1, NUAK2, TNFRSF12A, GAS1, BIRC3, GREM1, BCL2L11, AEN, UNC5D, TNFAIP3, GADD45A, BMF	174	611	13528	1.65419	1	0.702629	80.4706
GOTERM_BP_FAT	GO:0051174~regulation of phosphorus metabolic process	11	0.551102	0.0933136	INHBA, ADCY1, SOCS3, MAP2K3, SPHK1, CHRNA7, RCAN1, IL6R, GADD45A, GAP43, IL11	174	485	13528	1.76334	1	0.702716	80.7184
GOTERM_BP_FAT	GO:0019220~regulation of phosphate metabolic process	11	0.551102	0.0933136	INHBA, ADCY1, SOCS3, MAP2K3, SPHK1, CHRNA7, RCAN1, IL6R, GADD45A, GAP43, IL11	174	485	13528	1.76334	1	0.702716	80.7184
GOTERM_MF_FAT	GO:0005184~neuropeptide hormone activity	3	0.150301	0.0311342	VIP, NPY, VGF	158	23	12983	10.7179	0.999982	0.703577	35.0691
GOTERM_MF_FAT	GO:0005179~hormone activity	5	0.250501	0.0419556	VIP, INHBA, NPY, VGF, CHGB	158	108	12983	3.80421	1	0.709406	44.3006
GOTERM_BP_FAT	GO:0002237~response to molecule of bacterial origin	4	0.200401	0.0977828	FOS, SOCS3, IL6R, GCH1	174	86	13528	3.61615	1	0.71769	82.2547
GOTERM_MF_FAT	GO:0004714~transmembrane receptor protein tyrosine kinase activity	4	0.200401	0.0473939	FGFRL1, PDGFRA, AXL, ALK	158	67	12983	4.90572	1	0.725356	48.4659
BIOCARTA	h_ranklPathway:Bone Remodelling	3	0.150301	0.0303083	FOS, FOSL2, FOSL1	32	13	1437	10.363	0.933356	0.741845	28.3491
UP_SEQ_FEATURE	domain:Death	3	0.150301	0.052658	IRAK2, UNC5D, NFKB2	203	35	19113	8.07023	1	0.760772	56.9619
UP_SEQ_FEATURE	repeat:LRR 9	5	0.250501	0.0551722	LUM, COL6A3, DCN, SLITRK6, TRIL	203	135	19113	3.48714	1	0.767236	58.708
UP_SEQ_FEATURE	domain:Protein kinase	10	0.501002	0.0620416	IRAK2, SGK1, NUAK2, PNCK, MAP2K3, PDGFRA, AXL, MLKL, ALK, ABL2	203	469	19113	2.00752	1	0.797995	63.1469
GOTERM_MF_FAT	GO:0005539~glycosaminoglycan binding	5	0.250501	0.0898937	CRISPLD2, PTN, HBEGF, DCN, GPNMB	158	140	12983	2.93467	1	0.803983	72.3645
GOTERM_MF_FAT	GO:0005516~calmodulin binding	5	0.250501	0.0898937	KCNH1, ADCY1, PNCK, SPHK1, GAP43	158	140	12983	2.93467	1	0.803983	72.3645
UP_SEQ_FEATURE	domain:Kazal-like	3	0.150301	0.0667266	IGFBPL1, SPOCK1, CFI	203	40	19113	7.06145	1	0.813234	65.9136
GOTERM_MF_FAT	GO:0008233~peptidase activity	12	0.601202	0.0883307	NRIP3, ADAMTSL1, CTSO, SERPINE1, MME, RTL1, CFI, TNFAIP3, MMP3, DPP6, ADAMTS5, MMP12	158	574	12983	1.71786	1	0.814384	71.7094
GOTERM_MF_FAT	GO:0005201~extracellular matrix structural constituent	4	0.200401	0.0860612	LUM, COL15A1, FBN2, TFPI2	158	86	12983	3.8219	1	0.822687	70.7325
UP_SEQ_FEATURE	metal ion-binding site:Calcium 4; via carbonyl oxygen	2	0.1002	0.0716872	MMP3, MMP12	203	7	19113	26.9008	1	0.827926	68.6304
UP_SEQ_FEATURE	domain:Kazal-like 1	2	0.1002	0.0716872	FST, FSTL3	203	7	19113	26.9008	1	0.827926	68.6304
UP_SEQ_FEATURE	repeat:LRR 8	5	0.250501	0.0735886	LUM, COL6A3, DCN, SLITRK6, TRIL	203	149	19113	3.15949	1	0.828293	69.617
UP_SEQ_FEATURE	short sequence motif:Cysteine switch	3	0.150301	0.0756971	MMP3, ADAMTS5, MMP12	203	43	19113	6.56879	1	0.829519	70.677
GOTERM_MF_FAT	GO:0070011~peptidase activity, acting on L-amino acid peptides	12	0.601202	0.0693293	NRIP3, ADAMTSL1, CTSO, SERPINE1, MME, RTL1, CFI, TNFAIP3, MMP3, DPP6, ADAMTS5, MMP12	158	549	12983	1.79608	1	0.830638	62.5062
UP_SEQ_FEATURE	compositionally biased region:Poly-Gly	7	0.350701	0.0842007	KRT15, LEF1, DACH1, GAS1, ABL2, ZCCHC14, GPR153	203	286	19113	2.30444	1	0.834228	74.6108
GOTERM_MF_FAT	GO:0004175~endopeptidase activity	9	0.450902	0.085183	NRIP3, CTSO, SERPINE1, MME, RTL1, CFI, MMP3, ADAMTS5, MMP12	158	375	12983	1.9721	1	0.836681	70.3462
UP_SEQ_FEATURE	domain:SH2	4	0.200401	0.0815582	GRB10, SH2D5, SOCS3, ABL2	203	96	19113	3.92303	1	0.838144	73.4447
UP_SEQ_FEATURE	transmembrane region	62	3.10621	0.0836407	KCNH1, ADCY1, MICA, CLSTN2, FGFRL1, CDCP1, JAG1, DLK1, TNFSF18, IL17RD, CNTNAP2, UNC5D, CHRNA7, TMEM100, DPP6, CNTNAP4, CNTNAP5, CACNG4, PCDH7, IL6R, CLIC1, ALK, SLC7A11, CBLN2, CHRM3, CD82, GPR56, PDGFRA, TMEM170B, SLITRK6, FRAS1, EMCN, TNFRSF12A, TMEM158, MME, ITGB3, ABCA1, GPR68, FXYD5, IL7R, APLNR, HS6ST2, PRIMA1, GPNMB, PPAP2B, ABCA12, MGAT4A, KCNB1, PODXL, NLGN1, AXL, PPAPDC1A, ITGA3, TRIL,…	203	4911	19113	1.18865	1	0.838969	74.3678
BIOCARTA	h_arenrf2Pathway:Oxidative Stress Induced Gene Expression Via Nrf2	3	0.150301	0.0613358	MAFF, FOS, HMOX1	32	19	1437	7.09046	0.99619	0.843817	49.6218
UP_SEQ_FEATURE	domain:VWFC 5	2	0.1002	0.0815019	FRAS1, BMPER	203	8	19113	23.5382	1	0.844967	73.4193
UP_SEQ_FEATURE	domain:Kazal-like 2	2	0.1002	0.0815019	FST, FSTL3	203	8	19113	23.5382	1	0.844967	73.4193
GOTERM_MF_FAT	GO:0004620~phospholipase activity	4	0.200401	0.0792632	PLCXD3, CHRM3, HMOX1, PLA2G4C	158	83	12983	3.96004	1	0.851158	67.6163
UP_SEQ_FEATURE	glycosylation site:O-linked (Gal...)	2	0.1002	0.0912133	COL7A1, COL6A3	203	9	19113	20.9228	1	0.852034	77.4773
UP_SEQ_FEATURE	domain:VWFC 4	2	0.1002	0.0912133	FRAS1, BMPER	203	9	19113	20.9228	1	0.852034	77.4773
UP_SEQ_FEATURE	domain:RHD	2	0.1002	0.0912133	RELB, NFKB2	203	9	19113	20.9228	1	0.852034	77.4773
GOTERM_MF_FAT	GO:0008092~cytoskeletal protein binding	11	0.551102	0.0851819	MLPH, SORBS2, ANLN, WDR1, MSN, DCX, FXYD5, FLNC, COTL1, BCL2L11, NEBL	158	504	12983	1.79341	1	0.854164	70.3457
UP_SEQ_FEATURE	propeptide:Removed in mature form	6	0.300601	0.0961772	RHOC, GNG11, GAS1, PLA2G4C, NTM, PLAUR	203	229	19113	2.46688	1	0.855464	79.3201
UP_SEQ_FEATURE	domain:Ig-like C2-type	4	0.200401	0.0958272	IGFBPL1, CD274, UNC5D, IL6R	203	103	19113	3.65642	1	0.860363	79.1949
OMIM_DISEASE	Beckwith-Wiedemann syndrome	2	0.1002	0.0565339	KCNQ1OT1, H19	54	4	3671	33.9907	0.997357	0.997357	47.7083

## Sheet: SK-N-SH p<0.05
Supplementary Table 7: Functional enrichment of differentially expressed genes
Category	Term	Count	%	PValue	Genes	List Total	Pop Hits	Pop Total	Fold Enrichment	Bonferroni	Benjamini	FDR
SP_PIR_KEYWORDS	phosphoprotein	535	5.04431	1.72e-16	FHIT, LDHA, TUBB2A, XRCC6, PGAM1, RORA, RPL22L1, AMOTL2, KIFC3, AGTR1, MAP3K6, CDCA8, RPLP1, C15ORF52, LSM2, CDCA5, CCNA2, C9ORF40, LPHN1, CDCA3, TYRO3, MAGI1, PTPRR, BSN, COLEC12, PTPRU, GEM, PROX1, PTPRO, BCL2L11, GRB10, SERPINF1, PTRF, JUN, CMIP, FAM163B, GRB14, DCBLD2, CHCHD3, NFKBIA, KCNJ2, ADAP1, PEA15, PFN1, CDC42EP1, UBASH3B, SLC29A4, DUSP14, TCF4, KIAA1683, MEPCE, SPP1, SGIP1, ODC1, RASE…	1075	7263	19235	1.31802	1.25e-13	1.25e-13	3.22e-13
SP_PIR_KEYWORDS	signal	271	2.55516	1.12e-12	PVR, CTHRC1, LYPD1, CADM1, FST, FGFRL1, FSTL3, EDIL3, CDH20, HMCN1, CD44, PLOD3, SOSTDC1, SERPINE1, CFH, CHRNA7, CFI, GRID1, PI15, COL10A1, LPHN1, TYRO3, MATN3, ATRNL1, OLFML2B, PTPRR, PTPRS, OLFML2A, PTPRU, PTPRO, PDCD1LG2, PLAUR, ADAMTS6, VEGFC, SERPINF1, PDGFRA, CHGB, ADAMTS5, DCBLD2, EMCN, IGFBPL1, ENPP2, SORCS1, ESM1, RIC3, OTOR, SERPINH1, LIF, SEMA5A, LAMB3, IL1RAPL1, SPP1, PTH2R, CFB, CELS…	1075	3250	19235	1.492	6.3e-10	3.15e-10	1.64e-09
GOTERM_CC_FAT	GO:0031012~extracellular matrix	59	0.556289	2.46e-12	ASPN, CTHRC1, MMP3, GPC2, HMCN1, CD44, LOX, TFPI2, COL10A1, MATN3, OLFML2A, MMP15, MMP14, MMP12, MMP11, ADAMTS6, NAV2, MFAP4, MFAP5, ADAMTS5, FRAS1, WNT5A, ADAMTSL1, ADAMTS14, ADAMTSL2, LUM, COL3A1, SPOCK1, DCN, TIMP3, TIMP1, LAMB3, COL7A1, CRISPLD2, TNR, COL27A1, COL6A3, ADAMTS10, FBN2, COL8A2, PRSS12, ANGPTL4, DPT, FN1, FLRT3, FLRT1, COL13A1, LGALS1, COL15A1, NTNG2, GRIA3, COL5A1, ANXA2, LAMA4,…	795	345	12782	2.74957	1.12e-09	1.12e-09	3.5e-09
GOTERM_BP_FAT	GO:0006928~cell motion	74	0.697718	5.9e-13	NRP2, PVR, CTHRC1, NRTN, PLXNA2, GDNF, CD97, GAB2, CD44, UNC5A, ROBO2, CAP1, MSN, NR2F1, TWIST1, S100A2, PHOX2B, RET, IL6R, MMP14, SLIT1, VASP, PLAUR, ASCL1, TNS3, VEGFC, BTG1, SEMA4F, CATSPER1, CELF3, HSPB1, FOXC1, CNTN4, GAP43, PALM, DNAH9, CCL2, TNFRSF12A, ENPP2, ABI3, ASTN1, KITLG, SPOCK1, ARF6, TPM1, SRC, TPM3, SEMA5A, DOCK2, TNR, CD24, DCX, PPAP2B, FN1, PODXL, MET, ANXA1, DPYSL5, TBX1, GAS1…	849	475	13528	2.48236	1.91e-09	1.91e-09	1.07e-09
UP_SEQ_FEATURE	signal peptide	271	2.55516	2.06e-12	PVR, CTHRC1, LYPD1, CADM1, FST, FGFRL1, FSTL3, EDIL3, CDH20, HMCN1, CD44, PLOD3, SOSTDC1, SERPINE1, CFH, CHRNA7, CFI, GRID1, PI15, COL10A1, LPHN1, TYRO3, MATN3, ATRNL1, OLFML2B, PTPRR, PTPRS, OLFML2A, PTPRU, PTPRO, PDCD1LG2, PLAUR, ADAMTS6, VEGFC, SERPINF1, PDGFRA, CHGB, ADAMTS5, DCBLD2, EMCN, IGFBPL1, ENPP2, SORCS1, ESM1, RIC3, OTOR, SERPINH1, LIF, SEMA5A, LAMB3, IL1RAPL1, SPP1, PTH2R, CFB, CELS…	1074	3250	19113	1.48392	6.34e-09	6.34e-09	3.71e-09
GOTERM_CC_FAT	GO:0005578~proteinaceous extracellular matrix	53	0.499717	1.28e-10	ASPN, CTHRC1, MMP3, GPC2, HMCN1, LOX, TFPI2, COL10A1, MATN3, MMP15, MMP14, MMP12, MMP11, ADAMTS6, NAV2, MFAP4, MFAP5, ADAMTS5, FRAS1, WNT5A, ADAMTSL1, ADAMTSL2, ADAMTS14, LUM, COL3A1, SPOCK1, DCN, TIMP3, TIMP1, LAMB3, COL7A1, COL27A1, TNR, COL6A3, ADAMTS10, FBN2, COL8A2, ANGPTL4, DPT, FN1, FLRT3, FLRT1, COL13A1, LGALS1, COL15A1, NTNG2, COL5A1, ANXA2, LAMA4, LAMA3, COL19A1, FBLN5, THSD4	795	320	12782	2.66292	5.83e-08	2.92e-08	1.82e-07
GOTERM_BP_FAT	GO:0022610~biological adhesion	91	0.858005	3.57e-11	CTNNAL1, NRP2, PVR, CLSTN2, CLDN4, CADM1, EDIL3, CXADR, CD97, CDH20, S1PR1, CD44, CNTNAP3, CNTNAP2, ROBO2, ZYX, MSN, TYRO3, RET, MAGI1, CNTNAP4, NRXN2, CNTNAP5, STXBP1, PTPRS, LEF1, PCDH9, PCDH7, PTPRU, BCL2L11, GPR98, GPR56, CNTN1, CNTN4, SEMA4D, MFAP4, PPFIA2, DCBLD2, EMCN, CCL2, TNFRSF12A, COL3A1, ASTN1, KITLG, SPOCK1, IL32, ARF6, ITGB3, OTOR, PXN, SRC, SEMA5A, LAMB3, RGMB, LPXN, EZR, COL7A1, …	849	701	13528	2.06847	1.15e-07	3.85e-08	6.48e-08
GOTERM_BP_FAT	GO:0007155~cell adhesion	91	0.858005	3.27e-11	CTNNAL1, NRP2, PVR, CLSTN2, CLDN4, CADM1, EDIL3, CXADR, CD97, CDH20, S1PR1, CD44, CNTNAP3, CNTNAP2, ROBO2, ZYX, MSN, TYRO3, RET, MAGI1, CNTNAP4, NRXN2, CNTNAP5, STXBP1, PTPRS, LEF1, PCDH9, PCDH7, PTPRU, BCL2L11, GPR98, GPR56, CNTN1, CNTN4, SEMA4D, MFAP4, PPFIA2, DCBLD2, EMCN, CCL2, TNFRSF12A, COL3A1, ASTN1, KITLG, SPOCK1, IL32, ARF6, ITGB3, OTOR, PXN, SRC, SEMA5A, LAMB3, RGMB, LPXN, EZR, COL7A1, …	849	700	13528	2.07143	1.06e-07	5.29e-08	5.94e-08
SP_PIR_KEYWORDS	extracellular matrix	40	0.377145	1.9e-09	ASPN, WNT5A, CTHRC1, ADAMTSL1, ADAMTS14, LUM, COL3A1, SPOCK1, DCN, MMP3, TIMP3, LAMB3, HMCN1, COL7A1, TNR, COL27A1, COL6A3, ADAMTS10, FBN2, COL8A2, SPP1, FN1, COL10A1, ANGPTL4, DPT, COL13A1, LGALS1, COL15A1, COL5A1, MMP12, MMP11, ANXA2, ADAMTS6, LAMA4, LAMA3, COL19A1, THSD4, MFAP4, MFAP5, ADAMTS5	1075	241	19235	2.9698	1.07e-06	3.56e-07	2.78e-06
SP_PIR_KEYWORDS	glycoprotein	320	3.01716	8.1e-09	PVR, LYPD1, CTHRC1, ATP1B1, ADCY1, CADM1, FGFRL1, FST, FSTL3, LPAR3, LPAR2, AGTR1, CDH20, HMCN1, S1PR1, CD44, PLOD3, SOSTDC1, SERPINE1, CFH, CHRNA7, CFI, GRID1, COL10A1, PI15, LPHN1, HTR1E, TYRO3, SLC12A8, ATRNL1, PLD5, OLFML2B, PTPRR, OLFML2A, BSN, PTPRS, COLEC12, PTPRU, PTPRO, PDCD1LG2, PLAUR, CD38, ADAMTS6, VEGFC, KRT18, SERPINF1, PDGFRA, TMEM170B, CHGB, ADAMTS5, LPPR3, DCBLD2, EMCN, IGFBPL1, …	1075	4318	19235	1.32602	4.56e-06	1.14e-06	1.19e-05
SP_PIR_KEYWORDS	cell adhesion	55	0.518574	1.08e-08	PVR, CLSTN2, CADM1, EDIL3, CXADR, CD97, CDH20, CD44, CNTNAP3, CNTNAP2, ZYX, TYRO3, NRXN2, CNTNAP4, CNTNAP5, PTPRS, PCDH9, PTPRU, PCDH7, CNTN1, CNTN4, MFAP4, TNFRSF12A, ASTN1, KITLG, ITGB3, PXN, LAMB3, FAT3, COL7A1, FAT4, FAT1, TNR, COL6A3, COL8A2, DPT, FN1, SPP1, FLRT3, FLRT1, COL13A1, NLGN1, COL15A1, ITGA3, PCDH18, LAMA4, LAMA3, COL19A1, ITGA6, ITGA5, FBLN5, PDZD2, ABL2, ENG, NTM	1075	422	19235	2.33203	6.08e-06	1.22e-06	1.58e-05
GOTERM_BP_FAT	GO:0010033~response to organic substance	87	0.82029	4.04e-09	PPARA, ADCY1, PDGFA, STAT5A, DUOX1, FOXO1, AURKA, MMP3, VGF, GNG8, FOS, CD44, HMOX1, CHRNA7, LOX, INSR, MYC, FOSL1, EIF2B3, CCNA2, GNG7, EGR1, IRAK2, IRS2, SP100, SOCS3, LEF1, COLEC12, PTPRU, IL6R, CLIC1, MMP14, CD38, CCND1, GRB10, ACVR2B, BTG2, GNB1, SLC25A36, JUN, PDGFRA, HSPB1, RIPK2, CTSC, HSPB3, PPP1R15A, NGF, CCL2, COL3A1, NFKBIA, FHL2, GNG11, BDKRB1, GNG12, VARS, TIMP3, SERPINH1, TTC3, SRC…	849	721	13528	1.92269	1.31e-05	3.27e-06	7.34e-06
GOTERM_BP_FAT	GO:0051674~localization of cell	48	0.452574	1.01e-08	NRP2, PVR, CTHRC1, NRTN, CCL2, PLXNA2, TNFRSF12A, ASTN1, KITLG, GDNF, SRC, DOCK2, GAB2, CD44, CAP1, MSN, CD24, DCX, PPAP2B, S100A2, TWIST1, NR2F1, FN1, PHOX2B, RET, PODXL, MET, TBX1, IL6R, ISL1, DBH, MMP14, COL5A1, VEGFC, TNS3, ASCL1, ITGA6, ULK1, ID1, ETS1, BTG1, ITGA5, CATSPER1, CELF3, HBEGF, FOXC1, ENG, GFRA3	849	307	13528	2.49132	3.27e-05	5.45e-06	1.84e-05
GOTERM_BP_FAT	GO:0048870~cell motility	48	0.452574	1.01e-08	NRP2, PVR, CTHRC1, NRTN, CCL2, PLXNA2, TNFRSF12A, ASTN1, KITLG, GDNF, SRC, DOCK2, GAB2, CD44, CAP1, MSN, CD24, DCX, PPAP2B, S100A2, TWIST1, NR2F1, FN1, PHOX2B, RET, PODXL, MET, TBX1, IL6R, ISL1, DBH, MMP14, COL5A1, VEGFC, TNS3, ASCL1, ITGA6, ULK1, ID1, ETS1, BTG1, ITGA5, CATSPER1, CELF3, HBEGF, FOXC1, ENG, GFRA3	849	307	13528	2.49132	3.27e-05	5.45e-06	1.84e-05
GOTERM_BP_FAT	GO:0016477~cell migration	45	0.424288	8.7e-09	NRP2, PVR, CTHRC1, NRTN, CCL2, PLXNA2, TNFRSF12A, ASTN1, KITLG, GDNF, SRC, DOCK2, GAB2, CD44, CAP1, MSN, CD24, DCX, PPAP2B, S100A2, TWIST1, NR2F1, FN1, PHOX2B, RET, PODXL, MET, TBX1, IL6R, ISL1, DBH, MMP14, COL5A1, VEGFC, TNS3, ASCL1, ITGA6, ULK1, ID1, BTG1, ITGA5, HBEGF, FOXC1, ENG, GFRA3	849	276	13528	2.59794	2.81e-05	5.62e-06	1.58e-05
GOTERM_CC_FAT	GO:0044421~extracellular region part	103	0.971148	3.72e-08	PVR, ASPN, CTHRC1, MICA, PDGFA, FSTL3, DLK1, MMP3, TNFSF18, IL11, HMCN1, CD44, SOSTDC1, CFH, LOX, CFI, TFPI2, COL10A1, MATN3, OLFML2A, PTHLH, VEGFC, ADAMTS6, SERPINF1, NAV2, MFAP4, MFAP5, ADAMTS5, NGF, WNT5A, FRAS1, ADAMTSL1, CCL2, ADAMTSL2, IL32, GREM1, TIMP3, GREM2, TIMP1, LIF, LAMB3, SPP1, ANGPTL4, FN1, LGALS1, LAMA4, LAMA3, NPY, THSD4, BMP7, ENG, FGF7, IGFBP6, VGF, CD97, GPC2, HMOX1, LOXL4, R…	795	960	12782	1.72503	1.7e-05	5.65e-06	5.28e-05
UP_SEQ_FEATURE	compositionally biased region:Poly-Ser	60	0.565718	8.25e-09	NRP2, F2RL1, WWC1, FOXO1, CCDC149, IL17RD, SPRY2, IL4R, BAG3, CNTNAP3, FOSL1, TUB, IRS2, MAGEA2B, CNTNAP5, SOX11, RUNX1T1, GLCCI1, VASP, ZCCHC14, TNS3, SMTN, NAV2, FOXC1, FAIM2, LPPR3, MAGEA12, RALGPS1, GPR64, ONECUT2, BMPR2, CXXC4, POLA2, NHS, ESYT1, MAGEA6, MAGEA3, TTC3, ZFP36L1, NR1D1, NUP210, SPATA2, ADAMTS10, TCF4, MAGEA10, OBSCN, EPAS1, ALPK2, KCNB1, AFF3, DACH1, NR4A3, FIG4, NOTCH2, EPS8, …	1074	475	19113	2.24793	2.55e-05	1.27e-05	1.49e-05
GOTERM_BP_FAT	GO:0007167~enzyme linked receptor protein signaling pathway	50	0.471431	4.34e-08	NRTN, CCL2, FGF7, PDGFA, STAT5A, COL3A1, FST, BMPR2, FOXO1, GREM2, PXN, SRC, LIF, MSX2, FOS, RGMB, PTN, FIGF, INSR, GNG7, TXNIP, RET, IRS2, PTPRE, SMAD6, KLF10, MET, AXL, IGF2, PTPRU, ALK, EPHA2, VEGFC, ACVR2B, GRB10, CHRDL1, EPS8, ID1, CSRNP1, JUN, PDGFRA, HBEGF, FOXC1, BAMBI, BMPR1B, GDF15, BMP7, ENG, NGF, TOB1	849	342	13528	2.32954	0.00014	2e-05	7.87e-05
GOTERM_BP_FAT	GO:0042127~regulation of cell proliferation	89	0.839148	5.75e-08	S100A6, FOSL2, FGF7, PDGFA, STAT5A, E2F7, IGFBP6, FGFRL1, FOXO1, JAG1, CXADR, IL11, AGTR1, S1PR1, HMOX1, SERPINE1, CHRNA7, INSR, MYC, CCNA2, FOSL1, SERTAD1, IRS2, ARHGEF2, PTGER2, PTPRU, IL6R, PROX1, CDK2, MMP12, PDCD1LG2, MYCN, PTHLH, TNS3, CD38, HHEX, TNFRSF9, DHRS2, VEGFC, CCND1, NOP2, BTG2, BTG1, JUN, ZMIZ1, PDGFRA, RIPK2, EMP3, NGF, VIP, ING4, CCL2, BMPR2, KITLG, NFKBIA, TIMP1, LIF, MSX2, PT…	849	787	13528	1.80194	0.000186	2.32e-05	0.000104
GOTERM_BP_FAT	GO:0042060~wound healing	34	0.320573	9.18e-08	DCBLD2, PPARA, FGF7, PDGFA, COL3A1, F2RL1, ITGB3, TPM1, TIMP3, IL11, IGSF10, HMCN1, CD44, HMOX1, SERPINE1, LOX, TFPI2, PAPSS2, FN1, KLF6, STXBP1, IGF2, COL5A1, PLAUR, CCNB1, NOTCH2, PLSCR1, ITGA5, FBLN5, CD59, PDGFRA, HBEGF, ENG, GAP43	849	191	13528	2.83643	0.000297	3.3e-05	0.000167
SP_PIR_KEYWORDS	Secreted	142	1.33886	6.36e-07	ASPN, PVR, CTHRC1, NRTN, PDGFA, TUFT1, FST, FSTL3, EDIL3, MMP3, GDNF, IL11, ST3GAL1, HMCN1, PAPPA, SOSTDC1, SERPINE1, CFH, CFI, LOX, PDGFD, TFPI2, COL10A1, PI15, MATN3, TUB, OLFML2B, OLFML2A, PDCD1LG2, PLAUR, PTHLH, CBLN4, ADAMTS6, VEGFC, SERPINF1, CPE, MFAP4, MFAP5, CHGB, ADAMTS5, NGF, WNT5A, PAM, EMCN, CCL2, ADAMTSL1, ADAMTSL2, IGFBPL1, ENPP2, IL32, ESM1, OTOR, GREM1, GREM2, TIMP3, TIMP1, LIF, …	1075	1689	19235	1.50433	0.000358	5.96e-05	0.00093
GOTERM_CC_FAT	GO:0044420~extracellular matrix part	24	0.226287	6.82e-07	FRAS1, COL13A1, LUM, COL3A1, COL15A1, GRIA3, TIMP3, COL5A1, ANXA2, LAMB3, LAMA4, LAMA3, COL19A1, HMCN1, COL7A1, COL27A1, COL6A3, LOX, MFAP4, COL8A2, MFAP5, PRSS12, FN1, COL10A1	795	117	12782	3.29805	0.000311	7.77e-05	0.000969
GOTERM_BP_FAT	GO:0045935~positive regulation of nucleobase, nucleoside, nucleotide and nucleic acid metabolic process	73	0.68829	3e-07	PPARA, PDGFA, STAT5A, XRCC6, FOXO1, NFKB1, RORB, RORA, FOXO3, GDNF, IL11, FOS, S1PR1, INSR, MYC, FOSL1, CCNA2, SERTAD1, EGR1, SP100, PCBD1, SOX11, LEF1, PROX1, PPARGC1A, CDK2, TNKS2, PTHLH, ASCL1, HHEX, INHBA, EYA1, BPTF, JUN, ZMIZ1, TFAP2B, PDGFRA, FOXC1, GLIS3, ADORA2B, ABLIM3, ONECUT2, KITLG, NFKBIA, FHL2, ABCA1, TCF7L2, SEC14L2, CALCOCO1, LIF, RGMB, HAND1, TEAD4, AATF, TCF4, ZNF423, KLF6, EPA…	849	624	13528	1.86408	0.000968	9.68e-05	0.000544
GOTERM_BP_FAT	GO:0051173~positive regulation of nitrogen compound metabolic process	74	0.697718	4.94e-07	PPARA, PDGFA, STAT5A, XRCC6, FOXO1, NFKB1, RORB, RORA, FOXO3, GDNF, IL11, FOS, S1PR1, INSR, MYC, FOSL1, CCNA2, SERTAD1, EGR1, SP100, PCBD1, SOX11, LEF1, PROX1, PPARGC1A, CDK2, TNKS2, PTHLH, ASCL1, HHEX, INHBA, EYA1, BPTF, JUN, ZMIZ1, TFAP2B, PDGFRA, FOXC1, GLIS3, ADORA2B, ABLIM3, ONECUT2, KITLG, NFKBIA, FHL2, ABCA1, TCF7L2, SEC14L2, CALCOCO1, LIF, RGMB, HAND1, TEAD4, AATF, PTX3, TCF4, ZNF423, KLF…	849	644	13528	1.83093	0.0015952	0.000145	0.000897
GOTERM_BP_FAT	GO:0042981~regulation of apoptosis	87	0.82029	5.7e-07	SH3RF1, NUAK2, CADM1, STAT5A, ZMAT3, FOXO1, NFKB1, FOXO3, GDNF, PRDX1, TNFSF18, MCF2L, BAK1, CD44, BAG3, AEN, HMOX1, MX1, NQO1, MYC, FOSL1, CDK1, ARHGEF2, ZC3HC1, SOCS3, IL6R, BCL2L11, JMY, TNFRSF10A, CD38, TNFRSF9, DHRS2, INHBA, EYA1, KRT18, BTG2, BNIP1, BTG1, JUN, RIPK2, HSPB1, FOXC1, NAIP, SEMA4D, TNFAIP3, FAIM2, NGF, KALRN, TRAF1, ING4, CCL2, TNFRSF25, NFKBIA, TIMP3, GCLM, TCF7L2, SRC, GCH1, …	849	804	13528	1.72421	0.00184173	0.000154	0.00103556
GOTERM_BP_FAT	GO:0043067~regulation of programmed cell death	87	0.82029	8.91e-07	SH3RF1, NUAK2, CADM1, STAT5A, ZMAT3, FOXO1, NFKB1, FOXO3, GDNF, PRDX1, TNFSF18, MCF2L, BAK1, CD44, BAG3, AEN, HMOX1, MX1, NQO1, MYC, FOSL1, CDK1, ARHGEF2, ZC3HC1, SOCS3, IL6R, BCL2L11, JMY, TNFRSF10A, CD38, TNFRSF9, DHRS2, INHBA, EYA1, KRT18, BTG2, BNIP1, BTG1, JUN, RIPK2, HSPB1, FOXC1, NAIP, SEMA4D, TNFAIP3, FAIM2, NGF, KALRN, TRAF1, ING4, CCL2, TNFRSF25, NFKBIA, TIMP3, GCLM, TCF7L2, SRC, GCH1, …	849	812	13528	1.70722	0.00287478	0.000221	0.00161725
GOTERM_BP_FAT	GO:0010941~regulation of cell death	87	0.82029	1.01e-06	SH3RF1, NUAK2, CADM1, STAT5A, ZMAT3, FOXO1, NFKB1, FOXO3, GDNF, PRDX1, TNFSF18, MCF2L, BAK1, CD44, BAG3, AEN, HMOX1, MX1, NQO1, MYC, FOSL1, CDK1, ARHGEF2, ZC3HC1, SOCS3, IL6R, BCL2L11, JMY, TNFRSF10A, CD38, TNFRSF9, DHRS2, INHBA, EYA1, KRT18, BTG2, BNIP1, BTG1, JUN, RIPK2, HSPB1, FOXC1, NAIP, SEMA4D, TNFAIP3, FAIM2, NGF, KALRN, TRAF1, ING4, CCL2, TNFRSF25, NFKBIA, TIMP3, GCLM, TCF7L2, SRC, GCH1, …	849	815	13528	1.70093	0.0032543	0.000233	0.0018311
GOTERM_BP_FAT	GO:0031328~positive regulation of cellular biosynthetic process	76	0.716576	1.3e-06	PPARA, PDGFA, STAT5A, XRCC6, FOXO1, NFKB1, RORB, RORA, FOXO3, GDNF, IL11, FOS, S1PR1, HMOX1, FAM129A, INSR, MYC, FOSL1, CCNA2, SERTAD1, EGR1, IRS2, SP100, PCBD1, SOX11, LEF1, PROX1, PPARGC1A, CDK2, TNKS2, PTHLH, ASCL1, HHEX, INHBA, BPTF, JUN, ZMIZ1, TFAP2B, PDGFRA, FOXC1, GLIS3, ADORA2B, ABLIM3, ONECUT2, KITLG, NFKBIA, FHL2, ABCA1, TCF7L2, SEC14L2, CALCOCO1, LIF, RGMB, HAND1, TEAD4, AATF, PTX3, T…	849	685	13528	1.76786	0.00420666	0.000248	0.00236809
GOTERM_BP_FAT	GO:0009891~positive regulation of biosynthetic process	77	0.726004	1.18e-06	PPARA, PDGFA, STAT5A, XRCC6, FOXO1, NFKB1, RORB, RORA, FOXO3, GDNF, IL11, FOS, S1PR1, HMOX1, FAM129A, INSR, MYC, FOSL1, CCNA2, SERTAD1, EGR1, IRS2, SP100, PCBD1, SOX11, LEF1, PROX1, PPARGC1A, CDK2, TNKS2, PTHLH, ASCL1, HHEX, INHBA, BPTF, JUN, ZMIZ1, TFAP2B, PDGFRA, FOXC1, GLIS3, ADORA2B, ABLIM3, ONECUT2, KITLG, NFKBIA, FHL2, ABCA1, TCF7L2, SEC14L2, CALCOCO1, LIF, RGMB, HAND1, TEAD4, AATF, PTX3, T…	849	695	13528	1.76535	0.0037968	0.000254	0.00213693
GOTERM_BP_FAT	GO:0010604~positive regulation of macromolecule metabolic process	90	0.848576	1.28e-06	PPARA, PDGFA, STAT5A, XRCC6, FOXO1, NFKB1, RORB, RORA, FOXO3, GDNF, IL11, AGTR1, FOS, S1PR1, HMOX1, PSMD2, PSMD3, FAM129A, INSR, MYC, FOSL1, CCNA2, PSMD8, SERTAD1, EGR1, CDK1, IRS2, SP100, PCBD1, SOX11, LEF1, IL6R, UBE2C, PROX1, PPARGC1A, CDK2, TNKS2, ASCL1, HHEX, VEGFC, INHBA, CCND1, EYA1, BPTF, CCND3, JUN, ZMIZ1, TFAP2B, PDGFRA, FOXC1, GLIS3, ABLIM3, ONECUT2, BMPR2, KITLG, NFKBIA, FHL2, SEC14L2…	849	857	13528	1.67335	0.0041126	0.000258	0.00231504
GOTERM_BP_FAT	GO:0001501~skeletal system development	44	0.41486	1.59e-06	WNT5A, TUFT1, COL3A1, FHL2, DLK1, OTOR, PRDX1, MSX2, IGSF10, JUND, TEAD4, PTN, LECT2, GPNMB, PAPSS2, MYC, GUSBP3, SPP1, COL10A1, TWIST1, MATN3, TBX3, COL13A1, KLF10, IGF2, TBX1, GAS1, FRZB, MMP14, ANXA2, PTHLH, INHBA, ACVR2B, EYA1, COL19A1, CHRDL1, ETS2, CSRNP1, PDGFRA, FOXC1, BMPR1B, BMP7, IGFBP4, IGFBP5	849	319	13528	2.1978	0.00511135	0.000285	0.00287867
GOTERM_BP_FAT	GO:0009725~response to hormone stimulus	48	0.452574	2.24e-06	PPARA, ADCY1, CCL2, PDGFA, STAT5A, FHL2, FOXO1, GNG11, AURKA, GNG12, VGF, TIMP3, SRC, GNG8, FOS, HMOX1, CD24, LOX, FOSL1, EIF2B3, INSR, CCNA2, GNG7, SPP1, TXNIP, IRS2, SOCS3, IGF2, CRIPAK, RCAN1, PTPRU, IL6R, NR4A3, MMP14, ABCG1, ABCB4, CD38, GRB10, CCND1, CDKN1A, BTG2, DUSP1, GNB1, SLC25A36, MAPK15, PDGFRA, BMP7, NGF	849	367	13528	2.08402	0.00719778	0.00038	0.00405797
GOTERM_BP_FAT	GO:0009991~response to extracellular stimulus	34	0.320573	2.55e-06	PPARA, MICB, LDHA, CCL2, ADORA2B, NUAK2, PDGFA, BMPR2, VARS, TIMP3, GLRX2, FOS, CD44, HMOX1, FOSL1, INSR, SPP1, MUC1, NES, SP100, SOCS3, CFB, AXL, CLIC1, PPARGC1A, CD38, CDKN1A, CCND1, TFRC, ITGA6, NPY, DUSP1, JUN, BMP7	849	220	13528	2.46253	0.00819995	0.000412	0.00462529
GOTERM_BP_FAT	GO:0035295~tube development	34	0.320573	2.55e-06	WNT5A, FGF7, PDGFA, BMPR2, GREM1, GDNF, SEMA5A, PFN1, SPRY2, CD44, HAND1, CRISPLD2, ROBO2, HS6ST1, LOX, TWIST1, RET, EPAS1, TBX3, NR4A3, MMP14, PROX1, BCL2L11, VASP, MYCN, PTHLH, HHEX, TNS3, ACVR2B, EYA1, PDGFRA, FOXC1, BMP7, ENG	849	220	13528	2.46253	0.00819995	0.000412	0.00462529
SP_PIR_KEYWORDS	developmental protein	75	0.707147	5.21e-06	NRP2, CADM1, PRTG, RORB, OSGIN1, CSPG5, JAG1, EDIL3, SLC7A5, HOOK1, SPRY2, UNC5A, PAK3, SEMA3D, UNC5D, ROBO2, TWIST1, PHOX2B, ARC, SOX11, PROX1, SLIT1, FLNB, MYT1L, ASCL1, VEGFC, HHEX, EYA1, DACT1, CHRDL1, SEMA4F, CATSPER1, SEMA4D, GADD45B, GAP43, WNT5A, TSHZ3, TSHZ2, TNFRSF12A, CREM, MYT1, DAZAP1, IGSF10, MSX2, SEMA5A, HAND1, FAT3, SPATA2, DCX, FIGF, ZNF423, ANGPTL4, OBSCN, FZD8, EPAS1, TBX3, CO…	1075	779	19235	1.72269	0.00292624	0.000419	0.00762042
GOTERM_BP_FAT	GO:0010557~positive regulation of macromolecule biosynthetic process	72	0.678861	3.46e-06	PPARA, PDGFA, STAT5A, XRCC6, FOXO1, NFKB1, RORB, RORA, FOXO3, GDNF, IL11, FOS, S1PR1, HMOX1, FAM129A, INSR, FOSL1, CCNA2, MYC, SERTAD1, EGR1, IRS2, SP100, PCBD1, SOX11, LEF1, PROX1, PPARGC1A, CDK2, TNKS2, ASCL1, INHBA, HHEX, BPTF, JUN, ZMIZ1, TFAP2B, PDGFRA, FOXC1, GLIS3, ABLIM3, ONECUT2, KITLG, NFKBIA, FHL2, TCF7L2, SEC14L2, CALCOCO1, LIF, RGMB, HAND1, TEAD4, AATF, TCF4, ZNF423, KLF6, EPAS1, TBX…	849	654	13528	1.75421	0.0111067	0.000532	0.00627399
GOTERM_BP_FAT	GO:0031099~regeneration	17	0.160287	4.08e-06	CCL2, SOCS3, AXL, CHST3, PTPRU, NR4A3, TIMP3, PLAUR, IGSF10, CCNB1, LIF, NOTCH2, CCND1, CDKN1A, SERPINE1, CCNA2, GAP43	849	69	13528	3.92578	0.0130947	0.000549	0.00740439
GOTERM_BP_FAT	GO:0001568~blood vessel development	36	0.339431	3.97e-06	NRP2, EMCN, PDGFA, TNFRSF12A, COL3A1, FOXO1, JAG1, TCF7L2, ZFP36L1, SEMA5A, BAK1, S1PR1, CD44, HAND1, HMOX1, HS6ST1, LOX, FIGF, PPAP2B, ANGPTL4, EPAS1, TBX3, COL15A1, TBX1, MMP14, DBH, PROX1, COL5A1, ANXA2, VEGFC, LAMA4, ID1, ZMIZ1, JUN, FOXC1, ENG	849	245	13528	2.34133	0.0127485	0.000558	0.00720741
GOTERM_BP_FAT	GO:0045893~positive regulation of transcription, DNA-dependent	57	0.537432	3.83e-06	PPARA, STAT5A, XRCC6, FOXO1, NFKB1, RORB, RORA, FOXO3, GDNF, IL11, FOS, S1PR1, FOSL1, MYC, EGR1, SP100, SOX11, LEF1, PROX1, PPARGC1A, INHBA, HHEX, ASCL1, BPTF, JUN, ZMIZ1, TFAP2B, FOXC1, GLIS3, ABLIM3, ONECUT2, FHL2, NFKBIA, TCF7L2, SEC14L2, CALCOCO1, LIF, HAND1, TEAD4, AATF, TCF4, KLF6, EPAS1, TBX3, MAP2K3, TEAD2, CREB5, TBX1, KLF15, NR4A3, ISL1, ETS1, ETS2, CSRNP1, IRF1, BMP7, ENG	849	477	13528	1.90407	0.0123182	0.000563	0.00696262
GOTERM_CC_FAT	GO:0044459~plasma membrane part	185	1.7443	6.29e-06	KCNC1, ATP1B1, MICB, MICA, CADM1, GABRB3, SRCIN1, SYT5, GRIK4, F2RL1, LPAR3, LPAR2, JAG1, CSPG5, AMOTL2, GNG8, AGTR1, S1PR1, ST3GAL5, CD44, DIRAS3, WNK4, CHRNA7, ROBO2, PARD3B, INSR, GNG7, HTR1E, GRID1, TYRO3, ARC, MAGI1, PTPRN2, PTPRS, BSN, GEM, PTPRU, RPH3A, PTPRO, CBLN4, TNS3, PTRF, GPR56, PDGFRA, ADD3, AKAP2, DCBLD2, FRAS1, PALM, ARFGAP2, EMCN, ADORA2B, ENPP2, BMPR2, KCNA3, MME, RUNDC3A, BDKR…	795	2203	12782	1.35017	0.00286223	0.000573	0.00893414
GOTERM_BP_FAT	GO:0007178~transmembrane receptor protein serine/threonine kinase signaling pathway	21	0.198001	5.07e-06	CCL2, PDGFA, KLF10, SMAD6, COL3A1, FST, BMPR2, GREM2, MSX2, FOS, ACVR2B, RGMB, CHRDL1, ID1, JUN, GDF15, BAMBI, BMP7, BMPR1B, ENG, TOB1	849	103	13528	3.24869	0.0162615	0.00063	0.00920976
GOTERM_BP_FAT	GO:0051254~positive regulation of RNA metabolic process	57	0.537432	4.95e-06	PPARA, STAT5A, XRCC6, FOXO1, NFKB1, RORB, RORA, FOXO3, GDNF, IL11, FOS, S1PR1, FOSL1, MYC, EGR1, SP100, SOX11, LEF1, PROX1, PPARGC1A, INHBA, HHEX, ASCL1, BPTF, JUN, ZMIZ1, TFAP2B, FOXC1, GLIS3, ABLIM3, ONECUT2, FHL2, NFKBIA, TCF7L2, SEC14L2, CALCOCO1, LIF, HAND1, TEAD4, AATF, TCF4, KLF6, EPAS1, TBX3, MAP2K3, TEAD2, CREB5, TBX1, KLF15, NR4A3, ISL1, ETS1, ETS2, CSRNP1, IRF1, BMP7, ENG	849	481	13528	1.88823	0.0158571	0.000639	0.00897889
GOTERM_BP_FAT	GO:0001944~vasculature development	36	0.339431	6.87e-06	NRP2, EMCN, PDGFA, TNFRSF12A, COL3A1, FOXO1, JAG1, TCF7L2, ZFP36L1, SEMA5A, BAK1, S1PR1, CD44, HAND1, HMOX1, HS6ST1, LOX, FIGF, PPAP2B, ANGPTL4, EPAS1, TBX3, COL15A1, TBX1, MMP14, DBH, PROX1, COL5A1, ANXA2, VEGFC, LAMA4, ID1, ZMIZ1, JUN, FOXC1, ENG	849	251	13528	2.28536	0.0219681	0.000766	0.0124776
GOTERM_BP_FAT	GO:0009719~response to endogenous stimulus	50	0.471431	6.84e-06	PPARA, ADCY1, PDGFA, STAT5A, FOXO1, AURKA, VGF, MMP3, GNG8, FOS, HMOX1, LOX, FOSL1, EIF2B3, CCNA2, INSR, GNG7, IRS2, SOCS3, IL6R, PTPRU, MMP14, CD38, GRB10, CCND1, BTG2, GNB1, SLC25A36, PDGFRA, NGF, CCL2, FHL2, GNG11, GNG12, TIMP3, SRC, CD24, SPP1, TXNIP, IGF2, CRIPAK, RCAN1, NR4A3, DBH, ABCG1, ABCB4, CDKN1A, DUSP1, MAPK15, BMP7	849	405	13528	1.96717	0.0218679	0.000789	0.0124201
GOTERM_BP_FAT	GO:0032268~regulation of cellular protein metabolic process	56	0.528003	6.67e-06	PDGFA, EIF5, NFKB1, PDCD4, IL11, MAP3K6, AGTR1, BAK1, PSMD2, PSMD3, RAPGEF4, PDGFD, FAM129A, EIF2B3, INSR, PSMD8, DNAJC1, CDK1, SOCS3, ACO1, IL6R, UBE2C, PPARGC1A, VEGFC, PA2G4, CCND1, G6PD, CCND3, JUN, HSPB1, PPP1R15A, NANOS1, BMPR2, KITLG, NFKBIA, BDKRB1, ITGB3, TIMP3, PAIP2B, TIMP1, ZFP36L1, LIF, CD24, FGD4, SMAD6, IREB2, IGF2, CDC20, CCNB1, PSMD14, DIO2, PLK1, MAPK15, BMP7, ENG, IGFBP5	849	474	13528	1.8825	0.0213268	0.000798	0.0121094
GOTERM_CC_FAT	GO:0009986~cell surface	44	0.41486	1.16e-05	FRAS1, DCBLD2, PVR, PPFIA2, EMCN, MICA, PDGFA, TNFRSF12A, BMPR2, ITGB3, IL7R, GREM1, HMMR, GSR, GPC2, S1PR1, CD44, TNR, ROBO2, CD24, HSPA8, IRAK2, COL23A1, PTPRR, SLC3A2, MMP15, IL6R, GPR98, ABCG1, PLAUR, NOTCH2, CD38, ACVR2B, LRP1, ITGA6, SULF2, ITGA5, CD59, CD274, CNTN1, HSPB1, HBEGF, ENG, GFRA3	795	348	12782	2.03285	0.00529354	0.000884	0.0165428
INTERPRO	IPR012680:Laminin G, subdomain 2	14	0.132001	6.07e-07	NRXN2, CNTNAP4, CNTNAP5, COL15A1, CELSR2, SLIT1, COL5A1, LAMA4, LAMA3, FAT3, FAT4, FAT1, CNTNAP3, CNTNAP2	1001	42	16659	5.54745	0.00089	0.00089	0.00100522
GOTERM_BP_FAT	GO:0048545~response to steroid hormone stimulus	30	0.282859	8.91e-06	CCL2, PDGFA, AURKA, TIMP3, SRC, FOS, HMOX1, CD24, LOX, CCNA2, INSR, FOSL1, SPP1, TXNIP, SOCS3, CRIPAK, RCAN1, IL6R, PTPRU, MMP14, ABCB4, CD38, CDKN1A, CCND1, DUSP1, SLC25A36, MAPK15, PDGFRA, BMP7, NGF	849	192	13528	2.48969	0.0283807	0.000959	0.0161725
GOTERM_BP_FAT	GO:0045941~positive regulation of transcription	63	0.594003	9.89e-06	PPARA, STAT5A, XRCC6, FOXO1, NFKB1, RORB, RORA, FOXO3, GDNF, IL11, FOS, S1PR1, FOSL1, CCNA2, MYC, SERTAD1, EGR1, SP100, PCBD1, SOX11, LEF1, PROX1, PPARGC1A, CDK2, ASCL1, INHBA, HHEX, BPTF, JUN, ZMIZ1, TFAP2B, FOXC1, GLIS3, ABLIM3, ONECUT2, FHL2, NFKBIA, TCF7L2, SEC14L2, CALCOCO1, LIF, RGMB, HAND1, TEAD4, AATF, TCF4, ZNF423, KLF6, EPAS1, TBX3, MAP2K3, CREB5, TEAD2, TBX1, KLF15, NR4A3, ISL1, ETS1, …	849	564	13528	1.77987	0.0314626	0.000999	0.0179568
GOTERM_BP_FAT	GO:0051726~regulation of cell cycle	43	0.405431	9.86e-06	XPO1, STAT5A, ANLN, PDCD4, CCNG2, LIF, BAK1, DIRAS3, PRMT5, BUB1, AATF, FOSL1, MYC, CCNA2, INSR, SERTAD1, HSPA8, CDK1, TBX3, SMAD6, SPHK1, IGF2, BIRC5, GAS1, CDKN3, UBE2C, PROX1, CDK2, FOXN3, CCNB1, INHBA, CDKN1A, CCND1, CCND3, ETS1, JUN, MYO16, FOXC1, PES1, GADD45B, BMP7, GADD45A, NGF	849	331	13528	2.06998	0.0313599	0.00102728	0.0178973
INTERPRO	IPR001791:Laminin G	14	0.132001	1.47e-06	NRXN2, CNTNAP4, CNTNAP5, COL15A1, CELSR2, SLIT1, COL5A1, LAMA4, LAMA3, FAT3, FAT4, FAT1, CNTNAP3, CNTNAP2	1001	45	16659	5.17762	0.00215025	0.0010757	0.00242997
SP_PIR_KEYWORDS	disulfide bond	214	2.01773	1.53e-05	PVR, ATP1B1, CADM1, FST, FGFRL1, FSTL3, EDIL3, AGTR1, HMCN1, CD44, SOSTDC1, CFH, CHRNA7, CFI, LPHN1, HTR1E, TYRO3, MATN3, ATRNL1, OLFML2B, PTPRS, OLFML2A, COLEC12, PTPRU, PDCD1LG2, PLAUR, CD38, ADAMTS6, VEGFC, PDGFRA, CHGB, ADAMTS5, DCBLD2, IGFBPL1, ENPP2, MME, BDKRB1, ESM1, OTOR, SEMA5A, LIF, LAMB3, IL1RAPL1, CFB, S100A11, CELSR2, EPHA2, NOTCH2, LAMA4, LAMA3, CD59, BMP7, NRP2, CDCP1, XYLT1, IL4R…	1075	2924	19235	1.30954	0.0085781	0.00107631	0.0224007
GOTERM_BP_FAT	GO:0009611~response to wounding	60	0.565718	1.12e-05	PPARA, FGF7, PDGFA, F2RL1, NFKB1, IL11, CD97, FOS, HMCN1, CD44, HMOX1, SERPINE1, CFH, MGLL, LOX, CFI, TFPI2, IRAK2, STXBP1, CHST3, IL6R, PLAUR, PDGFRA, RIPK2, GAP43, NGF, DCBLD2, CCL2, COL3A1, BDKRB1, ITGB3, GPR68, TIMP3, TPM1, IGSF10, CD24, PTX3, PAPSS2, FN1, SPP1, KLF6, CFB, MAP2K3, ANXA1, IGF2, COL5A1, CCNB1, APOL2, PLSCR1, NOTCH2, TFRC, ITGA5, FBLN5, CD59, AOX1, HBEGF, PLA2G4C, BMPR1B, ENG, I…	849	530	13528	1.80385	0.0354201	0.00109221	0.0202565
GOTERM_BP_FAT	GO:0006916~anti-apoptosis	31	0.292287	1.31e-05	CCL2, STAT5A, NFKBIA, FOXO1, NFKB1, GDNF, TNFSF18, TCF7L2, PEA15, HMOX1, BAG3, AATF, MYC, CDK1, ZC3HC1, TBX3, SOCS3, SPHK1, ANXA1, BIRC5, BIRC3, NOTCH2, BNIP1, RIPK2, HSPB1, NAIP, FOXC1, SEMA4D, TNFAIP3, FAIM2, NGF	849	206	13528	2.39784	0.0414505	0.00124435	0.0237788
SP_PIR_KEYWORDS	cleavage on pair of basic residues	34	0.320573	2.18e-05	VIP, PAM, ADAMTS14, ENPP2, PDGFA, GDNF, CDH20, SCG3, ADAMTS10, SCG5, PDGFD, CFI, FIGF, INSR, CFB, IGF2, ITGA3, MMP15, MMP14, MMP11, GRP, PTHLH, INHBA, ADAMTS6, VEGFC, CHGA, NPY, CPE, ITGA6, ITGA5, GDF15, CHGB, ADAMTS5, NGF	1075	271	19235	2.24488	0.0122262	0.00136591	0.0319846
SP_PIR_KEYWORDS	ubl conjugation	58	0.54686	3.59e-05	SH3RF1, SNCAIP, NFKB1, AURKA, NFKB2, PTTG1, RORA, RNF181, ANKRD6, SLC7A5, FOS, CDCA8, CDCA5, TUBA1B, CDCA3, CDK1, SGK1, SP100, RIMBP2, SLC3A2, LEF1, LDB2, UBE2C, JMY, CCND1, TFAP2B, SH3KBP1, ADD3, TSHZ2, YPEL3, DIAPH3, NFKBIA, ANLN, RIC3, TCF7L2, TPM1, N4BP2, PFN1, SORBS2, BUB1, TXNIP, RNF144B, EPAS1, TRNP1, KLF10, IREB2, BIRC5, CDC20, PARK2, CCNB1, CDKN1A, DIO2, RPS6KA2, ETS1, MAPK15, IRF1, H3F3…	1075	588	19235	1.76496	0.0199892	0.00183393	0.0524939
SP_PIR_KEYWORDS	cytoplasm	237	2.23458	3.26e-05	FHIT, LDHA, S100A6, STAT5A, PTPN22, AURKA, AURKB, PTTG1, HOOK1, CDCA8, GAB2, RAPGEF4, CCNA2, CDCA3, ARC, PCBD1, PTPRR, BSN, PGM2, KRT18, PTRF, CMIP, PDE4DIP, ADD3, GRB14, RALGPS1, GSDMB, RABEPK, NFKBIA, DAAM1, PXN, ADAP1, PFN1, PEA15, CDC42EP1, UBASH3B, IL1RAPL1, AGBL2, UAP1, RASEF, PTPN14, S100A11, APOL2, CCT4, RGS3, LASP1, SYTL2, GRK4, MAP6, BEGAIN, NNMT, SH3RF1, TRPV2, TTLL6, NFKB1, NFKB2, MCF…	1075	3332	19235	1.2727	0.0181955	0.00183463	0.047741
GOTERM_CC_FAT	GO:0005576~extracellular region	167	1.57458	3.88e-05	ASPN, PVR, CTHRC1, NRTN, MICA, TUFT1, PDGFA, FST, FSTL3, EDIL3, DLK1, JAG1, MMP3, GDNF, TNFSF18, IL11, ST3GAL1, GNG8, HMCN1, CD44, PAPPA, SOSTDC1, SERPINE1, CFH, CFI, LOX, PDGFD, TFPI2, PI15, COL10A1, MATN3, OLFML2B, OLFML2A, PDCD1LG2, PLAUR, PTHLH, CBLN4, ADAMTS6, VEGFC, SERPINF1, CPE, NAV2, TUBA4A, MFAP4, MFAP5, CHGB, ADAMTS5, NGF, WNT5A, FRAS1, PAM, EMCN, CCL2, ADAMTSL1, ADAMTSL2, IGFBPL1, ENP…	795	2010	12782	1.33583	0.0175168	0.00220656	0.0550696
GOTERM_BP_FAT	GO:0010628~positive regulation of gene expression	63	0.594003	2.45e-05	PPARA, STAT5A, XRCC6, FOXO1, NFKB1, RORB, RORA, FOXO3, GDNF, IL11, FOS, S1PR1, FOSL1, CCNA2, MYC, SERTAD1, EGR1, SP100, PCBD1, SOX11, LEF1, PROX1, PPARGC1A, CDK2, ASCL1, INHBA, HHEX, BPTF, JUN, ZMIZ1, TFAP2B, FOXC1, GLIS3, ABLIM3, ONECUT2, FHL2, NFKBIA, TCF7L2, SEC14L2, CALCOCO1, LIF, RGMB, HAND1, TEAD4, AATF, TCF4, ZNF423, KLF6, EPAS1, TBX3, MAP2K3, CREB5, TEAD2, TBX1, KLF15, NR4A3, ISL1, ETS1, …	849	581	13528	1.72779	0.0760474	0.00225729	0.0444223
SMART	SM00282:LamG	14	0.132001	7.93e-06	NRXN2, CNTNAP4, CNTNAP5, COL15A1, CELSR2, SLIT1, COL5A1, LAMA4, LAMA3, FAT3, FAT4, FAT1, CNTNAP3, CNTNAP2	638	45	9079	4.42724	0.00231998	0.00231998	0.0105544
GOTERM_CC_FAT	GO:0005581~collagen	11	0.103715	3.57e-05	COL19A1, COL7A1, COL13A1, COL27A1, LUM, COL6A3, COL3A1, COL15A1, LOX, COL5A1, COL10A1	795	35	12782	5.05308	0.0161569	0.00232427	0.0507604
GOTERM_BP_FAT	GO:0030182~neuron differentiation	51	0.48086	2.71e-05	NRP2, NRTN, S100A6, TUBB2A, RORB, RORA, JAG1, GDNF, RTN1, GPC2, S1PR1, CD44, UNC5A, CNTNAP2, ROBO2, SS18L1, RET, STXBP1, PTPRR, CHST3, SLIT1, GPR98, VASP, ASCL1, BTG2, SEMA4F, CNTN4, SLITRK6, GAP43, KALRN, NGF, ONECUT2, SEMA5A, LIF, TNR, MTCH1, CD24, DCX, SNAP25, DPYSL5, NTNG2, CELSR2, GAS1, ISL1, FIG4, EPHA2, ULK1, BMPR1B, BMP7, NTM, GFRA3	849	438	13528	1.85533	0.0839694	0.00236761	0.0492574
UP_SEQ_FEATURE	glycosylation site:N-linked (GlcNAc...)	295	2.78144	2.32e-06	PVR, LYPD1, CTHRC1, ATP1B1, ADCY1, CADM1, FGFRL1, FST, FSTL3, LPAR3, LPAR2, AGTR1, CDH20, HMCN1, S1PR1, CD44, PLOD3, SOSTDC1, SERPINE1, CFH, CHRNA7, CFI, GRID1, PI15, LPHN1, HTR1E, TYRO3, SLC12A8, ATRNL1, PLD5, OLFML2B, PTPRR, PTPRS, COLEC12, PTPRU, PTPRO, PDCD1LG2, PLAUR, CD38, ADAMTS6, VEGFC, SERPINF1, PDGFRA, TMEM170B, ADAMTS5, LPPR3, DCBLD2, EMCN, IGFBPL1, ENPP2, MME, SORCS1, BDKRB1, SERPINH1…	1074	4129	19113	1.27146	0.00712146	0.00237948	0.00418446
GOTERM_BP_FAT	GO:0051094~positive regulation of developmental process	37	0.348859	2.69e-05	TNFRSF12A, STAT5A, XRCC6, FST, BMPR2, KITLG, NFKB1, JAG1, FOXO3, IL7R, LIF, AGTR1, IL4R, JUND, CHRNA7, ROBO2, INSR, ANGPTL4, PHOX2B, SOCS3, KLF10, SPHK1, IGF2, IL6R, PROX1, INHBA, VEGFC, ACVR2B, SERPINF1, BTG1, ETS1, JUN, SEMA4D, BMPR1B, BMP7, ZFHX3, NGF	849	278	13528	2.12072	0.0831622	0.00240889	0.0487628
GOTERM_BP_FAT	GO:0045596~negative regulation of cell differentiation	31	0.292287	3.32e-05	PPARA, STAT5A, FST, NFKBIA, ITGB3, JAG1, ABCA1, TCF7L2, TTC3, MBP, LIF, IL4R, CD24, TWIST1, SPP1, PHOX2B, TBX3, RCAN1, ISL1, GPR98, ABCG1, PTHLH, INHBA, NOTCH2, CCND1, SEMA4F, ULK1, CNTN4, BMP7, ZFHX3, TOB1	849	216	13528	2.28683	0.101612	0.00274374	0.0601761
GOTERM_BP_FAT	GO:0045944~positive regulation of transcription from RNA polymerase II promoter	45	0.424288	3.28e-05	GLIS3, PPARA, STAT5A, ABLIM3, XRCC6, ONECUT2, NFKBIA, FOXO1, NFKB1, FOXO3, RORA, TCF7L2, GDNF, CALCOCO1, IL11, LIF, FOS, S1PR1, HAND1, TEAD4, AATF, FOSL1, MYC, EGR1, KLF6, EPAS1, SOX11, LEF1, TBX1, TEAD2, NR4A3, ISL1, PPARGC1A, INHBA, HHEX, ASCL1, ETS1, ZMIZ1, JUN, CSRNP1, TFAP2B, IRF1, FOXC1, BMP7, ENG	849	371	13528	1.9327	0.10066	0.00278805	0.0595817
GOTERM_BP_FAT	GO:0048666~neuron development	42	0.396002	3.86e-05	NRP2, NRTN, S100A6, ONECUT2, RORB, GDNF, SEMA5A, LIF, CD44, UNC5A, TNR, MTCH1, CNTNAP2, ROBO2, CD24, DCX, SNAP25, SS18L1, RET, STXBP1, DPYSL5, NTNG2, CHST3, CELSR2, GAS1, FIG4, ISL1, SLIT1, GPR98, VASP, ASCL1, SEMA4F, ULK1, CNTN4, BMPR1B, SLITRK6, BMP7, NTM, GAP43, GFRA3, KALRN, NGF	849	339	13528	1.97413	0.11728	0.00311381	0.0700532
GOTERM_BP_FAT	GO:0040008~regulation of growth	42	0.396002	4.36e-05	DCBLD2, ING4, IGFBPL1, TNFRSF12A, STAT5A, ZMAT3, IGFBP6, FGFRL1, BDKRB1, OSGIN1, RAG2, ESM1, CSPG5, CXADR, VGF, GREM1, AGTR1, CD44, INSR, SERTAD1, ENO1, SPP1, SOCS3, SPHK1, IGF2, PROX1, BCL2L11, TNKS2, INHBA, CD38, CDKN1A, SEMA4F, ULK1, BTG1, HBEGF, FOXC1, CACNA1C, KCTD11, GAP43, IGFBP4, NGF, IGFBP5	849	341	13528	1.96255	0.131442	0.00343118	0.0791322
KEGG_PATHWAY	hsa04510:Focal adhesion	32	0.301716	2.16e-05	PDGFA, COL3A1, ITGB3, PXN, SRC, LAMB3, PAK3, TNR, COL6A3, PDGFD, ZYX, FIGF, PIK3R2, FN1, SPP1, MET, ITGA3, BIRC3, FLNC, CAPN2, FLNB, COL5A1, VASP, VEGFC, LAMA4, CCND1, LAMA3, ITGA6, CCND3, ITGA5, JUN, PDGFRA	359	201	5085	2.25502	0.0035433	0.0035433	0.0262415
GOTERM_BP_FAT	GO:0008283~cell proliferation	50	0.471431	4.85e-05	LMO1, PDGFA, FST, PRDX1, BAK1, HMOX1, PRMT5, BHLHE41, MYC, IRS2, SOX11, TPX2, MXD1, MMP14, TACC2, VEGFC, HHEX, ASCL1, PA2G4, CCND3, SERPINF1, CHRM3, GNB1, RIPK2, FOXC1, EMP1, KITLG, SPOCK1, RAG2, IL7R, TCF7L2, SRC, ZFP36L2, DOCK2, CSE1L, BUB1, FIGF, COL8A2, KLF10, MET, TBX1, RACGAP1, LRP1, EPS8, NPY, PLK1, CD274, TCF19, PES1, IGFBP4	849	436	13528	1.8273	0.145046	0.00372419	0.0879936
GOTERM_BP_FAT	GO:0008284~positive regulation of cell proliferation	48	0.452574	5.43e-05	VIP, S100A6, FGF7, FOSL2, CCL2, PDGFA, STAT5A, KITLG, IL11, TIMP1, LIF, S1PR1, PTN, CHRNA7, CD24, FIGF, FOSL1, MYC, CCNA2, INSR, SERTAD1, ODC1, IRS2, TBX3, SPHK1, IGF2, GAS1, IL6R, PROX1, MMP12, CDK2, PDCD1LG2, MYCN, PTHLH, VEGFC, CD38, TNS3, C19ORF10, CDKN1A, CCND1, NOP2, ATF3, ZMIZ1, JUN, PDGFRA, HBEGF, RIPK2, NGF	849	414	13528	1.84742	0.160913	0.00407171	0.0985072
SP_PIR_KEYWORDS	differentiation	47	0.443145	9.71e-05	NRP2, WNT5A, CADM1, TNFRSF12A, CREM, OSGIN1, CSPG5, MYT1, SLC7A5, DAZAP1, SEMA5A, HOOK1, IGSF10, SRRM4, SPATA2, SEMA3D, ROBO2, DCX, FIGF, ZNF423, ANGPTL4, TWIST1, OBSCN, EPAS1, COL13A1, SOX11, COL15A1, NTNG2, ZNF521, PTPRU, FRZB, RACGAP1, FLNB, SLIT1, NOTCH2, MYT1L, VEGFC, HHEX, ASCL1, COL19A1, CHRDL1, SEMA4F, CATSPER1, SEMA4D, GADD45B, BMP7, GAP43	1075	460	19235	1.8282	0.0531909	0.00454445	0.142034
GOTERM_BP_FAT	GO:0030509~BMP signaling pathway	12	0.113144	6.24e-05	MSX2, ACVR2B, RGMB, CHRDL1, ID1, SMAD6, FST, BMPR2, BMP7, BMPR1B, GREM2, ENG	849	44	13528	4.34565	0.182547	0.00457047	0.113165
INTERPRO	IPR013320:Concanavalin A-like lectin/glucanase, subgroup	17	0.160287	1.08e-05	CLSTN2, NRXN2, CNTNAP4, CNTNAP5, LGALS1, LMAN2L, CELSR2, SLIT1, COL5A1, LAMA4, LAMA3, FAT3, FAT4, FAT1, CNTNAP3, CNTNAP2, PTX3	1001	77	16659	3.67429	0.015664	0.00524884	0.0178212
GOTERM_BP_FAT	GO:0030198~extracellular matrix organization	19	0.179144	7.42e-05	ADAMTS14, LUM, COL3A1, OLFML2A, DCN, NFKB2, SERPINH1, COL5A1, ANXA2, COL19A1, CRISPLD2, FBLN5, TNR, PDGFRA, FOXC1, LOX, ENG, COL8A2, DPT	849	104	13528	2.91103	0.213359	0.00531877	0.134722
GOTERM_BP_FAT	GO:0001932~regulation of protein amino acid phosphorylation	26	0.245144	7.67e-05	SOCS3, PDGFA, SMAD6, BMPR2, KITLG, IGF2, BDKRB1, IL6R, PDCD4, IL11, LIF, MAP3K6, VEGFC, BAK1, CCND1, CCND3, JUN, MAPK15, RAPGEF4, PDGFD, CD24, FAM129A, BMP7, ENG, INSR, FGD4	849	173	13528	2.39471	0.219586	0.00537531	0.139181
GOTERM_BP_FAT	GO:0043627~response to estrogen stimulus	19	0.179144	8.45e-05	TXNIP, SOCS3, PDGFA, AURKA, RCAN1, CRIPAK, MMP14, TIMP3, CD38, CCND1, DUSP1, HMOX1, SLC25A36, MAPK15, PDGFRA, CD24, BMP7, INSR, CCNA2	849	105	13528	2.8833	0.238911	0.00579178	0.153246
GOTERM_BP_FAT	GO:0031399~regulation of protein modification process	37	0.348859	9.4e-05	PDGFA, BMPR2, KITLG, BDKRB1, PDCD4, IL11, LIF, BAK1, MAP3K6, PSMD2, PSMD3, RAPGEF4, PDGFD, CD24, FAM129A, INSR, PSMD8, FGD4, CDK1, SOCS3, SMAD6, IGF2, CDC20, IL6R, UBE2C, PPARGC1A, CCNB1, VEGFC, PSMD14, CCND1, G6PD, CCND3, PLK1, JUN, MAPK15, BMP7, ENG	849	295	13528	1.99851	0.261981	0.00630889	0.170509
GOTERM_BP_FAT	GO:0043066~negative regulation of apoptosis	42	0.396002	0.000101	CCL2, NUAK2, STAT5A, NFKBIA, FOXO1, NFKB1, TCF7L2, GCLM, GDNF, TNFSF18, MSX2, PEA15, HMOX1, BAG3, AATF, MYC, ANGPTL4, CDK1, ZC3HC1, TBX3, SOCS3, SMAD6, SPHK1, ANXA1, IGF2, BIRC5, BIRC3, NOTCH2, DHRS2, CDKN1A, EYA1, KRT18, BTG2, BNIP1, RIPK2, HSPB1, NAIP, FOXC1, SEMA4D, TNFAIP3, FAIM2, NGF	849	354	13528	1.89048	0.278461	0.00650613	0.183173
GOTERM_BP_FAT	GO:0045597~positive regulation of cell differentiation	31	0.292287	9.94e-05	TNFRSF12A, STAT5A, XRCC6, BMPR2, KITLG, NFKB1, JAG1, FOXO3, IL7R, LIF, AGTR1, IL4R, JUND, ROBO2, PHOX2B, SOCS3, KLF10, IGF2, IL6R, INHBA, VEGFC, ACVR2B, SERPINF1, BTG1, ETS1, JUN, SEMA4D, BMP7, BMPR1B, ZFHX3, NGF	849	229	13528	2.15701	0.274735	0.00653403	0.180285
GOTERM_BP_FAT	GO:0031100~organ regeneration	9	0.0848576	0.000131	LIF, CDKN1A, CCND1, CCL2, SOCS3, AXL, NR4A3, PTPRU, CCNA2	849	26	13528	5.51563	0.344513	0.00824769	0.236993
UP_SEQ_FEATURE	domain:EGF-like 1	21	0.198001	1.12e-05	MATN3, ATRNL1, CNTNAP4, NRXN2, CNTNAP5, ASTN1, DLK1, EDIL3, SLIT1, CD97, NOTCH2, LRP1, FAT3, EMR1, FAT4, FAT1, TNR, CNTNAP3, CNTNAP2, FBN2, MEGF6	1074	120	19113	3.11432	0.0340434	0.00862171	0.0202776
GOTERM_BP_FAT	GO:0043069~negative regulation of programmed cell death	42	0.396002	0.00014	CCL2, NUAK2, STAT5A, NFKBIA, FOXO1, NFKB1, TCF7L2, GCLM, GDNF, TNFSF18, MSX2, PEA15, HMOX1, BAG3, AATF, MYC, ANGPTL4, CDK1, ZC3HC1, TBX3, SOCS3, SMAD6, SPHK1, ANXA1, IGF2, BIRC5, BIRC3, NOTCH2, DHRS2, CDKN1A, EYA1, KRT18, BTG2, BNIP1, RIPK2, HSPB1, NAIP, FOXC1, SEMA4D, TNFAIP3, FAIM2, NGF	849	359	13528	1.86415	0.364513	0.00868065	0.254358
GOTERM_BP_FAT	GO:0060548~negative regulation of cell death	42	0.396002	0.000149	CCL2, NUAK2, STAT5A, NFKBIA, FOXO1, NFKB1, TCF7L2, GCLM, GDNF, TNFSF18, MSX2, PEA15, HMOX1, BAG3, AATF, MYC, ANGPTL4, CDK1, ZC3HC1, TBX3, SOCS3, SMAD6, SPHK1, ANXA1, IGF2, BIRC5, BIRC3, NOTCH2, DHRS2, CDKN1A, EYA1, KRT18, BTG2, BNIP1, RIPK2, HSPB1, NAIP, FOXC1, SEMA4D, TNFAIP3, FAIM2, NGF	849	360	13528	1.85897	0.383087	0.00907231	0.270978
SP_PIR_KEYWORDS	egf-like domain	28	0.264002	0.000215	ASTN1, DLK1, JAG1, EDIL3, CSPG5, CD97, HMCN1, FAT3, FAT4, FAT1, TNR, CNTNAP3, CNTNAP2, FBN2, MATN3, ATRNL1, NRXN2, CNTNAP4, CNTNAP5, CELSR2, SLIT1, NOTCH2, LRP1, EMR1, FBLN5, HBEGF, MEGF6, LRP4	1075	230	19235	2.17828	0.114225	0.00928679	0.314918
SP_PIR_KEYWORDS	Proto-oncogene	28	0.264002	0.000215	LMO1, FSTL3, FOXO1, FOXO3, PTTG1, NFKB2, SRC, MCF2L, TPM3, FOS, FRAT1, MYEOV, MYC, BCAS4, RET, MET, RUNX1T1, AXL, ZNF521, NR4A3, ALK, DOCK4, MYCN, CCND1, BTG1, ETS1, JUN, ETS2	1075	230	19235	2.17828	0.114225	0.00928679	0.314918
SP_PIR_KEYWORDS	collagen	16	0.150858	0.000239	CTHRC1, COL23A1, COL13A1, COL3A1, COL15A1, COLEC12, COL5A1, TIMP1, COL19A1, COL7A1, COL27A1, COL6A3, SCARA3, C1QL4, COL8A2, COL10A1	1075	95	19235	3.01356	0.126003	0.00957378	0.349613
GOTERM_CC_FAT	GO:0005886~plasma membrane	281	2.64944	0.000197	PVR, FHIT, LYPD1, ATP1B1, ADCY1, CADM1, SYT5, FGFRL1, LPAR3, LPAR2, AMOTL2, GNG8, AGTR1, CDH20, S1PR1, DIRAS3, CD44, WNK4, SERPINE1, CHRNA7, GRID1, LPHN1, HTR1E, GNG7, TYRO3, ARC, MAGI1, PTPRR, BSN, PTPRS, PTPRU, GEM, PTPRO, PDCD1LG2, BCL2L11, PLAUR, CD38, GRB10, PTRF, CATSPER1, PDGFRA, ADD3, GRB14, DCBLD2, PALM, EMCN, RALGPS1, ENPP2, MME, RUNDC3A, BDKRB1, ARF6, KCNJ2, TAGLN2, PXN, RAB40B, RIMS3,…	795	3777	12782	1.19616	0.0860693	0.00995023	0.280144
GOTERM_BP_FAT	GO:0051270~regulation of cell motion	27	0.254573	0.00018	ENPP2, PDGFA, ONECUT2, F2RL1, ABI3, BDKRB1, JAG1, ITGB3, GREM1, TPM1, S1PR1, HMOX1, INSR, IRS2, SP100, SPHK1, CHST3, IGF2, IL6R, PTPRU, VEGFC, LAMA4, LAMA3, ETS1, PDGFRA, HBEGF, IGFBP5	849	193	13528	2.22911	0.441376	0.010725	0.326567
SP_PIR_KEYWORDS	cytoskeleton	58	0.54686	0.000294	CTNNAL1, SRCIN1, AURKA, TTLL6, AURKB, FAM83D, HOOK1, CDCA8, PBXIP1, ZYX, MSN, MTUS1, ARHGEF2, ARC, MICAL2, TPX2, BSN, TMSB10, TBCEL, FLNC, FLNB, VASP, TACC2, JMY, SMTN, SH3KBP1, HSPB1, PDE4DIP, ADD3, KALRN, PLEK2, KITLG, ANLN, ITGB3, CEP55, TPM2, TPM1, TRIB2, PXN, TPM3, PFN1, DOCK2, CDC42EP1, EZR, TRIP10, FGD4, PTPN14, BIRC5, MID1, COTL1, RACGAP1, DNMBP, CCNB1, ITGA6, LASP1, WDR1, MAP6, ABL2	1075	636	19235	1.63175	0.15269	0.0109851	0.429938
GOTERM_BP_FAT	GO:0033273~response to vitamin	14	0.132001	0.000194	MUC1, MICB, CCL2, SP100, PDGFA, TIMP3, CD38, CCND1, DUSP1, CD44, TFRC, BMP7, INSR, SPP1	849	66	13528	3.37995	0.464983	0.0113075	0.350741
SP_PIR_KEYWORDS	growth factor	19	0.179144	0.00036	NRTN, FGF7, PDGFA, KITLG, IGF2, VGF, GDNF, IL11, ZFP36L1, LIF, INHBA, VEGFC, PTN, HBEGF, PDGFD, GDF15, BMP7, FIGF, NGF	1075	131	19235	2.59517	0.183379	0.0125814	0.525415
SP_PIR_KEYWORDS	calcium	69	0.650575	0.00041	PDP1, S100A6, CLSTN2, SYT5, TRPV2, NCS1, DUOX1, ARSJ, JAG1, MMP3, CD97, EFHD2, CDH20, HMCN1, SS18L1, S100A2, COL10A1, RET, NRXN2, PNCK, CACNG4, PCDH9, COLEC12, PCDH7, MAN1A1, MMP15, LPCAT2, MMP14, GPR98, MMP12, MMP11, PTHLH, CHGA, CATSPER1, DOC2B, MFAP4, FRAS1, CAPS, NKD2, GALNT5, TTYH3, FAT3, FAT4, FAT1, ENTPD3, FBN2, CACNA2D1, S100A16, RASEF, HPCAL4, ANXA1, S100A11, CELSR2, ITGA3, CAPN2, CACNA2…	1075	803	19235	1.53751	0.205991	0.0134766	0.598027
GOTERM_BP_FAT	GO:0030030~cell projection organization	42	0.396002	0.000241	NRP2, NRTN, DNAH9, S100A6, PDGFA, ONECUT2, LPAR3, ARF6, FXYD5, GDNF, TPM1, SEMA5A, CD44, UNC5A, TNR, ROBO2, CD24, DCX, SNAP25, SS18L1, FGD4, STXBP1, DPYSL5, NTNG2, CHST3, CELSR2, GAS1, ISL1, SLIT1, GPR98, VASP, ITGA6, SEMA4F, ULK1, CNTN4, BMPR1B, SLITRK6, BMP7, GAP43, GFRA3, KALRN, NGF	849	368	13528	1.81856	0.540931	0.0138066	0.436407
GOTERM_BP_FAT	GO:0042325~regulation of phosphorylation	50	0.471431	0.000249	ADCY1, ADORA2B, PDGFA, BMPR2, LPAR3, KITLG, LPAR2, BDKRB1, PDCD4, TRIB2, IL11, LIF, BAK1, MAP3K6, SPRY2, DIRAS3, RAPGEF4, CHRNA7, PDGFD, CD24, FAM129A, INSR, SERTAD1, FGD4, SOCS3, SMAD6, MAP2K3, SPHK1, MET, CRIPAK, IGF2, IL6R, CDKN3, TNFRSF10A, VEGFC, INHBA, CDKN1A, ACVR2B, CCND1, LRP1, CCND3, RGS3, JUN, MAPK15, BMP7, GADD45B, ENG, GADD45A, GAP43, DUSP6	849	466	13528	1.70966	0.553488	0.0140458	0.451917
KEGG_PATHWAY	hsa04010:MAPK signaling pathway	36	0.339431	0.000204	FGF7, PDGFA, MAPKAPK3, NFKB1, NFKB2, GNG12, FOS, MAP3K6, DUSP14, JUND, MYC, HSPA8, CACNA2D1, MAP2K3, RELB, PTPRR, CACNG4, FLNC, CACNA2D2, FLNB, DUSP5, RPS6KA6, DUSP4, RPS6KA4, DUSP1, RPS6KA1, RPS6KA2, JUN, PDGFRA, HSPB1, GADD45B, CACNA1C, GADD45A, DUSP7, DUSP6, NGF	359	267	5085	1.9098	0.0329268	0.0166012	0.247246
GOTERM_BP_FAT	GO:0030199~collagen fibril organization	9	0.0848576	0.000303	ADAMTS14, LUM, COL3A1, FOXC1, LOX, SERPINH1, COL5A1, DPT, ANXA2	849	29	13528	4.94505	0.625086	0.0167725	0.549604
UP_SEQ_FEATURE	domain:EGF-like 2	17	0.160287	2.76e-05	MATN3, NRXN2, CNTNAP4, ATRNL1, CNTNAP5, ASTN1, DLK1, EDIL3, JAG1, SLIT1, NOTCH2, FAT3, FAT1, TNR, CNTNAP3, CNTNAP2, FBN2	1074	88	19113	3.43788	0.0815418	0.0168679	0.0497898
GOTERM_BP_FAT	GO:0006357~regulation of transcription from RNA polymerase II promoter	70	0.660004	0.000324	PPARA, FOSL2, STAT5A, FST, XRCC6, FOXO1, NFKB1, ANKRD1, RORA, FOXO3, GDNF, IL11, FOS, S1PR1, HMOX1, FOSL1, MYC, TWIST1, NR2F1, EGR1, SP100, SOX11, LEF1, FOSB, PROX1, PPARGC1A, JMY, MYCN, ASCL1, INHBA, HHEX, BPTF, JUN, ZMIZ1, TFAP2B, FOXC1, GLIS3, ABLIM3, ONECUT2, NFKBIA, FHL2, TCF7L2, CALCOCO1, LIF, PFN1, HAND1, DRAP1, TEAD4, JUND, AATF, TCF4, ENO1, KLF6, EPAS1, KLF9, TBX3, KLF10, TEAD2, TBX1, NR…	849	727	13528	1.53423	0.649386	0.0170347	0.587035
GOTERM_BP_FAT	GO:0048010~vascular endothelial growth factor receptor signaling pathway	6	0.0565718	0.000321	VEGFC, CCL2, PDGFRA, BMPR2, FOXC1, FIGF	849	11	13528	8.69129	0.646281	0.0171717	0.58211
GOTERM_BP_FAT	GO:0031175~neuron projection development	32	0.301716	0.000321	NRP2, NRTN, S100A6, GDNF, SEMA5A, CD44, UNC5A, TNR, ROBO2, CD24, DCX, SNAP25, SS18L1, STXBP1, DPYSL5, NTNG2, CHST3, CELSR2, GAS1, ISL1, SLIT1, VASP, SEMA4F, ULK1, CNTN4, BMPR1B, BMP7, SLITRK6, GAP43, GFRA3, KALRN, NGF	849	256	13528	1.99176	0.645569	0.0174267	0.580987
GOTERM_CC_FAT	GO:0031226~intrinsic to plasma membrane	105	0.990006	0.000389	KCNC1, MICB, ATP1B1, MICA, GABRB3, GRIK4, F2RL1, LPAR3, LPAR2, CSPG5, JAG1, AGTR1, ST3GAL5, CD44, CHRNA7, INSR, HTR1E, TYRO3, PTPRN2, PTPRS, PTPRU, PTPRO, GPR56, PDGFRA, DCBLD2, PALM, ADORA2B, ENPP2, BMPR2, MME, KCNA3, BDKRB1, ITGB3, ABCA1, KCNJ2, PRIMA1, MUC1, PTH2R, PODXL, KCNB1, MET, ITGA3, GAS1, EPHA2, ABCG1, ABCB4, NOTCH2, EMR1, ITGA6, EPS8, ITGA5, SLC7A2, CD59, ENG, KCTD11, KCNH1, CLDN4, IL…	795	1215	12782	1.38946	0.162644	0.017594	0.551769
GOTERM_BP_FAT	GO:0051174~regulation of phosphorus metabolic process	51	0.48086	0.000343	ADCY1, PDGFA, LPAR3, LPAR2, PDCD4, IL11, SPRY2, MAP3K6, BAK1, DIRAS3, CHRNA7, RAPGEF4, PDGFD, FAM129A, INSR, SERTAD1, SOCS3, IL6R, TNFRSF10A, INHBA, VEGFC, CCND1, ACVR2B, CCND3, JUN, GADD45B, GADD45A, GAP43, ADORA2B, BMPR2, KITLG, BDKRB1, TRIB2, LIF, CD24, FGD4, MAP2K3, SMAD6, SPHK1, MET, IGF2, CRIPAK, RCAN1, CDKN3, CDKN1A, LRP1, RGS3, MAPK15, BMP7, ENG, DUSP6	849	485	13528	1.67554	0.669882	0.0177171	0.620668
GOTERM_BP_FAT	GO:0019220~regulation of phosphate metabolic process	51	0.48086	0.000343	ADCY1, PDGFA, LPAR3, LPAR2, PDCD4, IL11, SPRY2, MAP3K6, BAK1, DIRAS3, CHRNA7, RAPGEF4, PDGFD, FAM129A, INSR, SERTAD1, SOCS3, IL6R, TNFRSF10A, INHBA, VEGFC, CCND1, ACVR2B, CCND3, JUN, GADD45B, GADD45A, GAP43, ADORA2B, BMPR2, KITLG, BDKRB1, TRIB2, LIF, CD24, FGD4, MAP2K3, SMAD6, SPHK1, MET, IGF2, CRIPAK, RCAN1, CDKN3, CDKN1A, LRP1, RGS3, MAPK15, BMP7, ENG, DUSP6	849	485	13528	1.67554	0.669882	0.0177171	0.620668
GOTERM_BP_FAT	GO:0030334~regulation of cell migration	24	0.226287	0.000359	IRS2, ENPP2, PDGFA, SPHK1, F2RL1, ONECUT2, ABI3, IGF2, BDKRB1, IL6R, ITGB3, PTPRU, JAG1, GREM1, TPM1, VEGFC, LAMA4, LAMA3, S1PR1, HMOX1, PDGFRA, HBEGF, INSR, IGFBP5	849	169	13528	2.26282	0.686497	0.0179609	0.649493
GOTERM_CC_FAT	GO:0005829~cytosol	113	1.06543	0.000438	XPO1, FHIT, LDHA, PDLIM5, EIF5, PGAM1, FOXO1, PTTG1, FOXO3, SLC7A5, BAK1, UBXN2B, RPLP1, RPL26L1, RAPGEF4, MX1, INSR, CDCA3, PPARGC1A, BCL2L11, PTRF, JUN, RIPK2, TUBA4A, SRXN1, KALRN, NT5C1A, MAPKAPK3, NFKBIA, RUNDC3A, GCLM, SRC, DOCK2, GALE, RPS21, BMF, FGD4, ODC1, OBSCN, CFB, SMAD6, SPHK1, IREB2, AK5, CDC20, CDKN1A, CCT4, RPL18A, ULK1, RGS3, PLK1, MYO16, QPRT, GRK4, WDR1, PLA2G4C, ABL2, NCS1, C…	795	1330	12782	1.36602	0.181187	0.0180085	0.621162
GOTERM_BP_FAT	GO:0034097~response to cytokine stimulus	15	0.141429	0.000355	IRAK2, SP100, SOCS3, COL3A1, IL6R, MMP3, SRC, GCH1, FOS, CD38, JUN, PDGFRA, RIPK2, INSR, FOSL1	849	79	13528	3.02545	0.682696	0.0180556	0.642768
SP_PIR_KEYWORDS	heterodimer	16	0.150858	0.000584	MICA, TUBB2A, CREM, SLC3A2, ATP1A3, ITGA3, CAPN2, INHBA, FOS, LRP1, ITGA6, ITGA5, TUBA4A, ADD3, TUBA1B, FN1	1075	103	19235	2.7795	0.280149	0.018096	0.851154
GOTERM_MF_FAT	GO:0003700~transcription factor activity	93	0.876862	2.05e-05	PPARA, FOSL2, BACH2, LMO1, STAT5A, E2F7, FOXO1, NFKB1, RORB, NFKB2, RORA, FOXO3, PTTG1, CBFA2T2, FOS, BHLHE41, MYC, KDM5B, FOSL1, ZNF449, NR2F1, EGR1, PHOX2B, ZNF33A, RCOR2, SOX11, RELB, ZNF91, RUNX1T1, LEF1, FOSB, MXD1, PROX1, MSC, FOXN3, MYCN, MYT1L, ASCL1, HHEX, PA2G4, JUN, TFAP2B, FOXC1, ZNF33B, TSHZ3, GLIS3, TSHZ2, CREM, ONECUT2, MYT1, TCF7L2, DRGX, ZFP36L1, MSX2, ZFP36L2, HAND1, NR1D1, DRAP…	801	975	12983	1.54604	0.0187557	0.0187557	0.0321046
SP_PIR_KEYWORDS	lipoprotein	57	0.537432	0.000654	LYPD1, NCS1, LPAR3, LPAR2, CXADR, GNG8, AGTR1, GPC2, S1PR1, DIRAS3, RHOC, GNG7, RAP2B, BSN, PLAUR, PCMTD1, CNTN1, CNTN4, AKAP2, GAP43, WNT5A, PALM, RAB3B, NKD2, ADORA2B, KCNA3, GNG11, BDKRB1, ARF6, GNG12, RAB40B, SRC, GLIPR2, RGMB, PLIN2, PALM3, CD24, SNAP25, MUC1, HPCAL4, LMNA, NTNG2, GRIA3, GAS1, RGS16, PLSCR1, RAB32, LRP1, TFRC, CD59, GFRA1, GRK4, MAP6, PLA2G4C, ABL2, NTM, GFRA3	1075	642	19235	1.58863	0.307941	0.0191864	0.952618
SP_PIR_KEYWORDS	sh3 domain	25	0.235716	0.000695	SH3RF1, OBSCN, SNX18, MPP4, RIMBP2, ABI3, OTOR, DOCK5, SRC, DOCK4, NEBL, DNMBP, DOCK2, EPS8, UBASH3B, SORBS2, LASP1, SH3KBP1, SH3TC2, TRIP10, ABL2, TJP2, SH3TC1, KALRN, PIK3R2	1075	210	19235	2.13012	0.323789	0.0193724	1.01227
SP_PIR_KEYWORDS	synapse	25	0.235716	0.00085	PHACTR1, ARC, ICA1, GABRB3, SYT5, RIMBP2, GRIK4, NLGN1, NCS1, BSN, GRIA3, RPH3A, DNMBP, RIMS3, CBLN4, CHRM3, SH3KBP1, CHRNA7, PRIMA1, CAMK2A, SNAP25, SV2C, FAIM2, GAP43, GRID1	1075	213	19235	2.10012	0.380381	0.0215219	1.23699
SP_PIR_KEYWORDS	cell membrane	157	1.48029	0.000812	CTNNAL1, PVR, LYPD1, MICB, S100A6, MICA, CADM1, GABRB3, F2RL1, GRIK4, LPAR3, RRAD, LPAR2, CSPG5, SLC7A5, IL17RD, GNG8, AGTR1, CDH20, S1PR1, DIRAS3, GAB2, UNC5A, CHRNA7, MTUS1, GNG7, HTR1E, LPHN1, GRID1, TYRO3, TUB, ARC, MAGI1, PTPRR, GEM, PTPRU, PDCD1LG2, PLAUR, PTRF, CATSPER1, GPR56, NEU1, AKAP2, ADD3, ABCA8, FRAS1, PALM, EMCN, RALGPS1, ADORA2B, MME, BDKRB1, ARF6, RAB40B, TTYH3, SLC29A4, PRIMA1,…	1075	2194	19235	1.2804	0.366999	0.02154	1.1821
GOTERM_BP_FAT	GO:0032355~response to estradiol stimulus	12	0.113144	0.000438	TXNIP, CD38, DUSP1, PDGFA, SOCS3, SLC25A36, MAPK15, PDGFRA, AURKA, BMP7, INSR, CCNA2	849	54	13528	3.5409	0.757356	0.0215515	0.792387
SP_PIR_KEYWORDS	protein phosphatase	18	0.169715	0.000918	PDP1, PTPRE, PTPRN2, PTPRR, PTPN14, PTPRS, PTPN22, PTPRU, CDKN3, PTPRO, DUSP5, DUSP4, PPM1G, EYA1, DUSP1, DUSP14, DUSP7, DUSP6	1075	130	19235	2.4775	0.403847	0.0222384	1.3361
GOTERM_BP_FAT	GO:0009628~response to abiotic stimulus	41	0.386574	0.000473	MICB, MICA, CCL2, TRPV2, XRCC6, COL3A1, VGF, TIMP3, GLRX2, FOS, BAK1, XYLT1, AEN, CASP7, FOSL1, MYC, MYOF, EIF2B3, TXNIP, NES, SOCS3, ATP1A3, RCAN1, IL6R, SNAI2, MMP14, DBH, GPR98, EYA1, CDKN1A, CCND1, DIO2, BTG2, DUSP1, JUN, HSPB1, SCARA3, HSPB3, CACNA1C, DNAJB4, NGF	849	368	13528	1.77526	0.783283	0.0225649	0.855345
GOTERM_BP_FAT	GO:0001558~regulation of cell growth	26	0.245144	0.000472	DCBLD2, IGFBPL1, TNFRSF12A, FGFRL1, IGFBP6, BDKRB1, OSGIN1, ESM1, GREM1, AGTR1, CD44, SERTAD1, SPP1, ENO1, SPHK1, IGF2, CD38, INHBA, CDKN1A, SEMA4F, BTG1, ULK1, HBEGF, IGFBP4, IGFBP5, NGF	849	194	13528	2.13549	0.78244	0.0228453	0.853183
INTERPRO	IPR003961:Fibronectin, type III	27	0.254573	7.07e-05	IL27RA, PRTG, ASTN1, IL7R, COL7A1, TNR, IL4R, COL6A3, ROBO2, INSR, FN1, LRFN2, FLRT3, TYRO3, OBSCN, FLRT1, RIMBP2, AXL, PTPRS, PTPRU, IL6R, MID1, PTPRO, EPHA2, CNTN1, CNTN4, KALRN	1001	190	16659	2.36497	0.0986095	0.0256203	0.117128
GOTERM_BP_FAT	GO:0009266~response to temperature stimulus	15	0.141429	0.000598	MICB, MICA, CCL2, SOCS3, TRPV2, VGF, GLRX2, FOS, DIO2, XYLT1, HSPB1, HSPB3, DNAJB4, EIF2B3, MYOF	849	83	13528	2.87965	0.855373	0.0276341	1.08034
GOTERM_BP_FAT	GO:0009612~response to mechanical stimulus	12	0.113144	0.000608	TXNIP, FOS, CCL2, BTG2, JUN, RCAN1, MMP14, FOSL1, TIMP3, MYC, GPR98, NGF	849	56	13528	3.41444	0.859785	0.0276752	1.09755
SP_PIR_KEYWORDS	mitogen	9	0.0848576	0.00120255	VEGFC, S100A6, FGF7, PDGFA, PTN, IGF2, PDGFD, FIGF, TIMP1	1075	39	19235	4.12916	0.492085	0.0278321	1.74623
GOTERM_BP_FAT	GO:0031667~response to nutrient levels	26	0.245144	0.000594	PPARA, MICB, CCL2, NUAK2, PDGFA, BMPR2, VARS, TIMP3, CD44, HMOX1, INSR, SPP1, MUC1, NES, SP100, SOCS3, CFB, CLIC1, PPARGC1A, CD38, CCND1, TFRC, NPY, DUSP1, JUN, BMP7	849	197	13528	2.10297	0.853524	0.0278532	1.07328
GOTERM_BP_FAT	GO:0031401~positive regulation of protein modification process	25	0.235716	0.000644	CDK1, BMPR2, KITLG, IGF2, CDC20, IL6R, UBE2C, PPARGC1A, IL11, LIF, CCNB1, VEGFC, CCND1, PSMD14, CCND3, PLK1, MAPK15, PSMD2, PSMD3, CD24, BMP7, FAM129A, INSR, ENG, PSMD8	849	187	13528	2.13022	0.875429	0.0289101	1.16326
GOTERM_BP_FAT	GO:0008219~cell death	68	0.641147	0.000662	MICB, MICA, FOSL2, NUAK2, CADM1, ZMAT3, NFKB1, FOXO3, PDCD4, MCF2L, BAK1, UNC5A, TPP1, BAG3, CASP7, AEN, HMOX1, UNC5D, DPP6, MYC, TWIST1, SGK1, ARHGEF2, BCL2L11, TNFRSF10A, KRT18, BNIP1, JUN, SH3KBP1, HSPB1, RIPK2, NAIP, GADD45B, TNFAIP3, GADD45A, PPP1R15A, FAIM2, KALRN, NGF, TRAF1, ING4, TNFRSF25, TNFRSF12A, NFKBIA, ARF6, GREM1, GLRX2, PEA15, MOAP1, CSE1L, MTCH1, AATF, CD24, BMF, PHLDA2, FGD4, R…	849	719	13528	1.50697	0.882456	0.0292976	1.19549
KEGG_PATHWAY	hsa04115:p53 signaling pathway	14	0.132001	0.000754	CDK1, ZMAT3, CCNG2, CDK2, SESN3, CCNB1, CCND1, CDKN1A, CCND3, CD82, RRM2, SERPINE1, GADD45B, GADD45A	359	68	5085	2.91619	0.116361	0.0304532	0.910485
SP_PIR_KEYWORDS	Apoptosis	37	0.348859	0.00150229	TRAF1, CADM1, NUAK2, TNFRSF12A, TNFRSF25, ZMAT3, NFKB1, FOXO3, PDCD4, PEA15, BAK1, MOAP1, UNC5A, AEN, BAG3, CASP7, MTCH1, BUB1, UNC5D, BMF, RNF144B, SGK1, BIRC5, BIRC3, EPHA2, BCL2L11, TNFRSF10A, BNIP1, CSRNP1, SH3KBP1, RIPK2, NAIP, TNFAIP3, GADD45B, PPP1R15A, FAIM2, TP53INP1	1075	381	19235	1.73764	0.571055	0.0308628	2.17704
SP_PIR_KEYWORDS	activator	47	0.443145	0.0014199	GLIS3, PPARA, BACH2, STAT5A, CREM, ONECUT2, NFKB1, RORB, NFKB2, RORA, FOXO3, TCF7L2, SEC14L2, TACO1, HAND1, JUND, TEAD4, TFDP2, ARNTL2, TCF4, MYC, SS18L1, ZNF423, NR2F1, EGR1, PHOX2B, KLF6, EPAS1, RELB, LEF1, AFF3, ZNF521, TEAD2, CREB5, DACH1, KLF15, PPARGC1A, PREB, NOTCH2, ASCL1, EYA1, CSRNP1, PNRC1, TFAP2B, IRF1, ZFHX3, NFIA	1075	520	19235	1.61725	0.550657	0.0314922	2.05879
SP_PIR_KEYWORDS	DNA binding	34	0.320573	0.00148979	PPARA, FOSL2, CREM, XRCC6, NFKB1, NFKB2, RORA, TCF7L2, MSX2, FOS, DRAP1, FOSL1, NR2F1, TWIST1, EGR1, PHOX2B, MAFF, HIST1H1D, SOX11, RELB, ZNF91, CSRP1, ISL1, MXD1, TRIM21, HHEX, ATF3, JUN, IRF1, H3F3A, TNFAIP3, ZNF117, ZNF33B, ZFHX3	1075	340	19235	1.7893	0.568022	0.0317683	2.15912
GOTERM_BP_FAT	GO:0048514~blood vessel morphogenesis	27	0.254573	0.000731	NRP2, EMCN, PDGFA, TNFRSF12A, JAG1, SEMA5A, ZFP36L1, BAK1, S1PR1, HAND1, HMOX1, HS6ST1, FIGF, ANGPTL4, EPAS1, COL15A1, TBX1, DBH, MMP14, PROX1, ANXA2, VEGFC, ID1, ZMIZ1, JUN, FOXC1, ENG	849	211	13528	2.03895	0.905888	0.0318551	1.31882
UP_SEQ_FEATURE	domain:EGF-like 3	15	0.141429	6.39e-05	MATN3, NRXN2, ASTN1, DLK1, EDIL3, JAG1, SLIT1, NOTCH2, LRP1, FAT3, TNR, FAT1, FBN2, MEGF6, LRP4	1074	75	19113	3.55922	0.179005	0.0323385	0.115417
GOTERM_BP_FAT	GO:0045639~positive regulation of myeloid cell differentiation	9	0.0848576	0.000785	LIF, INHBA, ETS1, KLF10, JUN, STAT5A, KITLG, JAG1, FOXO3	849	33	13528	4.34565	0.921052	0.0337285	1.41617
GOTERM_BP_FAT	GO:0016265~death	68	0.641147	0.000801	MICB, MICA, FOSL2, NUAK2, CADM1, ZMAT3, NFKB1, FOXO3, PDCD4, MCF2L, BAK1, UNC5A, TPP1, BAG3, CASP7, AEN, HMOX1, UNC5D, DPP6, MYC, TWIST1, SGK1, ARHGEF2, BCL2L11, TNFRSF10A, KRT18, BNIP1, JUN, SH3KBP1, HSPB1, RIPK2, NAIP, GADD45B, TNFAIP3, GADD45A, PPP1R15A, FAIM2, KALRN, NGF, TRAF1, ING4, TNFRSF25, TNFRSF12A, NFKBIA, ARF6, GREM1, GLRX2, PEA15, MOAP1, CSE1L, MTCH1, AATF, CD24, BMF, PHLDA2, FGD4, R…	849	724	13528	1.49657	0.92492	0.0339336	1.44399
KEGG_PATHWAY	hsa04512:ECM-receptor interaction	16	0.150858	0.000646	LAMB3, LAMA4, LAMA3, ITGA6, CD44, ITGA5, TNR, COL6A3, COL3A1, ITGA3, ITGB3, SV2C, COL5A1, HMMR, SPP1, FN1	359	84	5085	2.69797	0.100536	0.0347022	0.780354
SP_PIR_KEYWORDS	LIM domain	12	0.113144	0.00183489	LPXN, LMO1, LASP1, MICAL2, ABLIM3, PDLIM5, FHL2, ZYX, CSRP1, ISL1, PXN, NEBL	1075	71	19235	3.02417	0.644416	0.0350268	2.65303
SP_PIR_KEYWORDS	kinase	58	0.54686	0.0019172	CDK17, NUAK2, AURKA, AURKB, MAP3K6, PAK3, WNK4, INSR, TYRO3, CDK1, SGK1, RET, PNCK, PFKP, WNK2, ALK, CDK2, PLAUR, ACVR2B, PANK3, PDGFRA, SH3KBP1, RIPK2, AKAP2, KALRN, STK10, BMPR2, MAPKAPK3, SRC, SBK1, CKMT2, BUB1, PRKAA2, CAMK2A, PAPSS2, OBSCN, ALPK2, MAP2K3, SPHK1, MET, AXL, AK5, LRGUK, CDKN3, EPHA2, RPS6KA6, IKBKE, CDKN1A, RPS6KA4, EPS8, RPS6KA1, ULK1, RPS6KA2, PLK1, MAPK15, GRK4, BMPR1B, ABL2	1075	688	19235	1.50842	0.660548	0.0353733	2.77049
SP_PIR_KEYWORDS	cell junction	38	0.358288	0.00179311	GABRB3, CLDN4, SYT5, GRIK4, NCS1, CXADR, PXN, RIMS3, WNK4, CHRNA7, PARD3B, ZYX, PRIMA1, SNAP25, SV2C, CAMK2A, GRID1, PHACTR1, ARHGEF2, ARC, ICA1, MAGI1, RIMBP2, NLGN1, BSN, GRIA3, PTPRU, SIGMAR1, RPH3A, VASP, DNMBP, TNS3, CBLN4, CHRM3, SH3KBP1, TJP2, FAIM2, GAP43	1075	399	19235	1.7041	0.635936	0.0354433	2.59335
GOTERM_BP_FAT	GO:0048146~positive regulation of fibroblast proliferation	8	0.075429	0.000852	S100A6, CDKN1A, FOSL2, PDGFA, ZMIZ1, SPHK1, PDGFRA, CCNA2	849	26	13528	4.90278	0.936287	0.0355801	1.53483
SP_PIR_KEYWORDS	chromosomal rearrangement	29	0.27343	0.00201644	FHIT, LMO1, FSTL3, FOXO1, NFKB2, FOXO3, TPM3, ARHGAP20, CNTNAP2, AUTS2, MSI2, ROBO2, DCX, MYC, BCAS4, RET, BRD3, MET, RUNX1T1, ZNF521, NR4A3, BIRC3, ALK, TET1, CCND1, BTG1, CNTN4, PDE4DIP, RERE	1075	279	19235	1.85985	0.679029	0.0359944	2.91193
GOTERM_BP_FAT	GO:0043065~positive regulation of apoptosis	45	0.424288	0.0009	ING4, SH3RF1, CADM1, TNFRSF25, ZMAT3, FOXO3, TIMP3, PRDX1, MCF2L, SRC, GCH1, MSX2, BAK1, CD44, HMOX1, AEN, MTCH1, AATF, CD24, NQO1, MX1, FOSL1, MYC, FGD4, TXNIP, OBSCN, ARHGEF2, KLF10, BCL2L11, JMY, TNFRSF10A, INHBA, NOTCH2, TNFRSF9, CD38, CDKN1A, BNIP1, DUSP1, ETS1, JUN, RIPK2, BMP7, KALRN, NGF, TP53INP1	849	430	13528	1.66752	0.945558	0.0361729	1.62178
GOTERM_BP_FAT	GO:0030155~regulation of cell adhesion	20	0.188573	0.000898	EMCN, SRCIN1, STAT5A, PODXL, ONECUT2, CELSR2, EDIL3, FXYD5, SERPINI1, MMP14, TPM1, SRC, LAMA4, LAMA3, S1PR1, ITGA6, TNR, CD24, ENG, SPP1	849	137	13528	2.32614	0.945146	0.0365349	1.61761
GOTERM_BP_FAT	GO:0001822~kidney development	16	0.150858	0.000888	ODC1, RET, SOX11, LEF1, GREM1, GDNF, PROX1, BCL2L11, AGTR1, ACVR2B, EYA1, OSR1, CD44, FOXC1, ROBO2, BMP7	849	96	13528	2.65567	0.943378	0.0366035	1.60007
GOTERM_BP_FAT	GO:0001525~angiogenesis	21	0.198001	0.000927	NRP2, EMCN, EPAS1, TNFRSF12A, PDGFA, COL15A1, TBX1, JAG1, MMP14, ANXA2, SEMA5A, VEGFC, S1PR1, HAND1, ID1, HMOX1, JUN, HS6ST1, FIGF, ENG, ANGPTL4	849	148	13528	2.26091	0.950158	0.0367924	1.67056
GOTERM_BP_FAT	GO:0051789~response to protein stimulus	17	0.160287	0.00099	EGR1, CFB, KLF10, CLIC1, VARS, SERPINH1, TTC3, MSX2, FOS, CCND1, ID1, HSPB1, HSPB3, DNAJB4, INSR, PPP1R15A, HSPA8	849	107	13528	2.53158	0.959232	0.0387343	1.78149
GOTERM_BP_FAT	GO:0007409~axonogenesis	25	0.235716	0.00101158	NRP2, S100A6, SEMA5A, UNC5A, TNR, ROBO2, DCX, SNAP25, STXBP1, DPYSL5, CHST3, NTNG2, GAS1, ISL1, SLIT1, VASP, SEMA4F, ULK1, CNTN4, BMP7, SLITRK6, BMPR1B, GAP43, KALRN, GFRA3	849	193	13528	2.06399	0.962035	0.0391062	1.82079
GOTERM_BP_FAT	GO:0043068~positive regulation of programmed cell death	45	0.424288	0.00103093	ING4, SH3RF1, CADM1, TNFRSF25, ZMAT3, FOXO3, TIMP3, PRDX1, MCF2L, SRC, GCH1, MSX2, BAK1, CD44, HMOX1, AEN, MTCH1, AATF, CD24, NQO1, MX1, FOSL1, MYC, FGD4, TXNIP, OBSCN, ARHGEF2, KLF10, BCL2L11, JMY, TNFRSF10A, INHBA, NOTCH2, TNFRSF9, CD38, CDKN1A, BNIP1, DUSP1, ETS1, JUN, RIPK2, BMP7, KALRN, NGF, TP53INP1	849	433	13528	1.65596	0.964339	0.039369	1.85531
GOTERM_BP_FAT	GO:0060284~regulation of cell development	26	0.245144	0.00106491	TNFRSF12A, XRCC6, TTC3, MBP, ROBO2, CD24, SPP1, PHOX2B, TBX3, NLGN1, IGF2, ISL1, PROX1, ASCL1, VEGFC, EYA1, SERPINF1, SEMA4F, ULK1, BTG1, CNTN4, SEMA4D, BMP7, ZFHX3, NGF, KALRN	849	205	13528	2.0209	0.968052	0.0401667	1.91591
PIR_SUPERFAMILY	PIRSF001719:fos transforming protein	5	0.0471431	8.18e-05	FOS, FOSL2, ATF3, FOSB, FOSL1	479	5	7396	15.4405	0.0407791	0.0407791	0.118015
GOTERM_BP_FAT	GO:0060541~respiratory system development	17	0.160287	0.00109571	WNT5A, FGF7, EPAS1, PDGFA, BMPR2, MMP14, PROX1, MYCN, PTHLH, ASCL1, TNS3, SPRY2, ACVR2B, CRISPLD2, PDGFRA, HS6ST1, LOX	849	108	13528	2.50814	0.971082	0.0408289	1.9708
INTERPRO	IPR006209:EGF	20	0.188573	0.000202	MATN3, CNTNAP4, NRXN2, CNTNAP5, NTNG2, CELSR2, DLK1, EDIL3, JAG1, SLIT1, NOTCH2, LRP1, FAT3, FAT4, FAT1, CNTNAP3, CNTNAP2, HBEGF, MEGF6, LRP4	1001	127	16659	2.62084	0.256759	0.0415049	0.33442
GOTERM_BP_FAT	GO:0010942~positive regulation of cell death	45	0.424288	0.00113583	ING4, SH3RF1, CADM1, TNFRSF25, ZMAT3, FOXO3, TIMP3, PRDX1, MCF2L, SRC, GCH1, MSX2, BAK1, CD44, HMOX1, AEN, MTCH1, AATF, CD24, NQO1, MX1, FOSL1, MYC, FGD4, TXNIP, OBSCN, ARHGEF2, KLF10, BCL2L11, JMY, TNFRSF10A, INHBA, NOTCH2, TNFRSF9, CD38, CDKN1A, BNIP1, DUSP1, ETS1, JUN, RIPK2, BMP7, KALRN, NGF, TP53INP1	849	435	13528	1.64835	0.974602	0.0418111	2.04226
UP_SEQ_FEATURE	mutagenesis site	154	1.45201	0.000111	PVR, FHIT, XPO1, LMAN2L, FSTL3, FOXO1, LPAR2, AURKB, PTTG1, RORA, FOXO3, HOOK1, BAK1, CDCA8, S1PR1, INSIG2, GAB2, SPR, PDGFD, MX1, INSR, TYRO3, NMNAT2, MAGEA2B, ZC3HC1, SOCS3, PTPRN2, PTPRU, CD38, VEGFC, PA2G4, KRT18, RIPK2, NEU1, TNFAIP3, SRXN1, KALRN, CCL2, MAPKAPK3, NFKBIA, ARF6, ANLN, DAAM1, MAGEA3, ADAP1, TIMP1, TTYH3, GALM, CDC42EP1, SLC29A4, GALE, ENTPD3, FN1, ZNF423, MUC1, ODC1, EPAS1, RA…	1074	2045	19113	1.34015	0.290112	0.0419268	0.200421
GOTERM_BP_FAT	GO:0016337~cell-cell adhesion	32	0.301716	0.00116083	PVR, EMCN, CADM1, CLSTN2, CLDN4, ASTN1, OTOR, SRC, CDH20, EZR, CD44, FAT3, FAT4, FAT1, ROBO2, MSN, CD24, COL8A2, RET, COL13A1, NLGN1, STXBP1, PCDH9, CELSR2, PTPRU, PCDH7, GPR98, PCDH18, COL19A1, ITGA5, CNTN4, BMPR1B	849	276	13528	1.84742	0.976576	0.0422315	2.08675
UP_SEQ_FEATURE	domain:Laminin G-like 4	7	0.0660004	9.96e-05	LAMA4, LAMA3, CNTNAP4, NRXN2, CNTNAP5, CNTNAP3, CNTNAP2	1074	15	19113	8.30484	0.264618	0.0429593	0.179801
INTERPRO	IPR006210:EGF-like	27	0.254573	0.00018	FRAS1, ASTN1, DLK1, JAG1, EDIL3, CSPG5, HMCN1, FAT3, FAT4, FAT1, CNTNAP3, CNTNAP2, FBN2, MATN3, NRXN2, CNTNAP4, ATRNL1, CNTNAP5, NTNG2, CELSR2, SLIT1, NOTCH2, LRP1, EMR1, HBEGF, MEGF6, LRP4	1001	201	16659	2.23554	0.232348	0.0431129	0.298053
UP_SEQ_FEATURE	domain:TSP type-1 1	11	0.103715	0.000129	THSD7A, SEMA5A, ADAMTS6, ADAMTSL1, HMCN1, ADAMTS14, ADAMTSL2, THSD4, ADAMTS10, UNC5D, ADAMTS5	1074	44	19113	4.44902	0.327511	0.0431278	0.23204
UP_SEQ_FEATURE	domain:TSP type-1 2	11	0.103715	0.000129	THSD7A, SEMA5A, ADAMTS6, ADAMTSL1, HMCN1, ADAMTS14, ADAMTSL2, THSD4, ADAMTS10, UNC5D, ADAMTS5	1074	44	19113	4.44902	0.327511	0.0431278	0.23204
UP_SEQ_FEATURE	domain:Laminin G-like 1	9	0.0848576	0.000143	LAMA4, LAMA3, CNTNAP4, NRXN2, FAT4, CNTNAP5, CNTNAP3, CNTNAP2, CELSR2	1074	29	19113	5.52292	0.356949	0.0431925	0.258184
UP_SEQ_FEATURE	domain:Laminin G-like 2	9	0.0848576	0.000143	LAMA4, LAMA3, CNTNAP4, NRXN2, FAT4, CNTNAP5, CNTNAP3, CNTNAP2, CELSR2	1074	29	19113	5.52292	0.356949	0.0431925	0.258184
GOTERM_BP_FAT	GO:0030324~lung development	16	0.150858	0.00122741	WNT5A, FGF7, EPAS1, PDGFA, BMPR2, MMP14, PROX1, MYCN, PTHLH, TNS3, SPRY2, ACVR2B, CRISPLD2, PDGFRA, HS6ST1, LOX	849	99	13528	2.5752	0.981116	0.0436204	2.20519
GOTERM_BP_FAT	GO:0001934~positive regulation of protein amino acid phosphorylation	15	0.141429	0.00121825	BMPR2, KITLG, IGF2, IL6R, IL11, LIF, VEGFC, CCND1, CCND3, MAPK15, CD24, FAM129A, BMP7, ENG, INSR	849	89	13528	2.68551	0.980547	0.0437827	2.1889
GOTERM_BP_FAT	GO:0000904~cell morphogenesis involved in differentiation	29	0.27343	0.00142001	NRP2, S100A6, SEMA5A, UNC5A, TNR, ROBO2, DCX, SNAP25, FN1, STXBP1, DPYSL5, LEF1, CHST3, NTNG2, CELSR2, GAS1, ISL1, SLIT1, PROX1, VASP, SEMA4F, ULK1, CNTN4, BMP7, SLITRK6, BMPR1B, GAP43, GFRA3, KALRN	849	244	13528	1.8938	0.989875	0.0486955	2.54702
GOTERM_BP_FAT	GO:0006979~response to oxidative stress	22	0.20743	0.00140764	TXNIP, MICB, EPAS1, DUOX1, MMP14, PRDX1, GCLM, TPM1, PXN, GLRX2, CD38, DHRS2, FOS, G6PD, DUSP1, HMOX1, JUN, SERPINE1, SCARA3, NQO1, FOSL1, SRXN1	849	164	13528	2.13749	0.989461	0.0487987	2.52509
GOTERM_BP_FAT	GO:0048667~cell morphogenesis involved in neuron differentiation	26	0.245144	0.00140281	NRP2, S100A6, SEMA5A, UNC5A, TNR, ROBO2, DCX, SNAP25, STXBP1, DPYSL5, CHST3, NTNG2, CELSR2, GAS1, ISL1, SLIT1, VASP, SEMA4F, ULK1, CNTN4, BMP7, SLITRK6, BMPR1B, GAP43, KALRN, GFRA3	849	209	13528	1.98223	0.989295	0.0491624	2.51654
INTERPRO	IPR013032:EGF-like region, conserved site	35	0.330002	0.000177	MEGF9, ASTN1, DLK1, ITGB3, JAG1, EDIL3, CSPG5, LAMB3, HMCN1, FAT3, FAT4, TNR, FAT1, CNTNAP3, CNTNAP2, FBN2, FN1, MATN3, ATRNL1, CNTNAP4, NRXN2, CNTNAP5, NTNG2, CELSR2, SLIT1, NOTCH2, LAMA4, LAMA3, LRP1, EMR1, BPTF, FBLN5, HBEGF, MEGF6, LRP4	1001	293	16659	1.98799	0.228929	0.0506664	0.293051
INTERPRO	IPR014393:Dual specificity protein phosphatase (MAP kinase phosphatase)	5	0.0471431	0.00039	DUSP5, DUSP4, DUSP1, DUSP7, DUSP6	1001	7	16659	11.8874	0.436123	0.0507504	0.644672
SP_PIR_KEYWORDS	transmembrane protein	54	0.509146	0.00298513	PVR, CYP3A5, KCNC1, ADCY1, ATP1B1, MICA, GRIK4, SLC7A5, AGTR1, S1PR1, CD44, IL4R, RPN1, CHRNA7, INSR, HTR1E, GPR173, RET, PTPRN2, SLC3A2, COLEC12, IL6R, MAN1A1, PTPRO, TNFRSF9, CD38, CHRM3, CD82, PDGFRA, PAM, ADORA2B, MME, KCNA3, ITGB3, KCNJ2, IL7R, TAP2, MUC1, PTPRE, MET, AXL, ATP1A3, GRIA3, ITGA3, ABCB4, PLSCR1, NOTCH2, LRP1, TFRC, ITGA6, ITGA5, HBEGF, ENG, GOLGB1	1075	642	19235	1.50502	0.814211	0.0512389	4.28253
INTERPRO	IPR008160:Collagen triple helix repeat	15	0.141429	0.000444	CTHRC1, COL23A1, COL13A1, COL3A1, COL15A1, COLEC12, COL5A1, COL19A1, COL7A1, COL27A1, COL6A3, SCARA3, C1QL4, COL8A2, COL10A1	1001	84	16659	2.97185	0.479072	0.052895	0.733492
INTERPRO	IPR011616:bZIP transcription factor, bZIP-1	9	0.0848576	0.000374	FOS, FOSL2, BACH2, JUN, CREM, JUND, CREB5, FOSB, FOSL1	1001	31	16659	4.83165	0.422729	0.0534621	0.618338
INTERPRO	IPR000387:Protein-tyrosine phosphatase	15	0.141429	0.000302	PTPRE, PTPRN2, PTPN14, PTPRR, PTPRS, PTPN22, PTPRU, CDKN3, PTPRO, DUSP5, DUSP4, DUSP1, DUSP14, DUSP7, DUSP6	1001	81	16659	3.08192	0.357804	0.0538533	0.498692
SP_PIR_KEYWORDS	neurogenesis	18	0.169715	0.00325387	NRP2, SOX11, NTNG2, CSPG5, MYT1, SLC7A5, SLIT1, SEMA5A, ASCL1, MYT1L, CHRDL1, SEMA4F, SEMA3D, ROBO2, SEMA4D, DCX, GAP43, ZNF423	1075	146	19235	2.20599	0.840373	0.0540859	4.65956
GOTERM_CC_FAT	GO:0031982~vesicle	62	0.584575	0.00159392	CADM1, SYT5, PDGFA, TRPV2, LMAN2L, FSTL3, CSPG5, VGF, PRDX1, TPP1, SMAGP, RPN1, SV2C, ARC, FLOT1, SLC3A2, STXBP1, CACNG4, RPH3A, MMP14, VEGFC, SERPINF1, SH3KBP1, NEU1, NRSN1, DOC2B, CHGB, PALM, PAM, RAB3B, NKD2, CXXC4, ITGB3, ABCA1, TIMP1, GCH1, APLNR, CRISPLD2, SCG5, GPNMB, FIGF, CAMK2A, MYOF, HSPA8, PRSS12, SPP1, FN1, ICA1, GRIA3, RACGAP1, DBH, ITPR1, ANXA2, AGTRAP, PLEKHF2, LRP1, CCT4, TFRC, U…	795	670	12782	1.48781	0.516839	0.0544177	2.24186
INTERPRO	IPR000387:Dual-specific/protein-tyrosine phosphatase, conserved region	15	0.141429	0.000344	PTPRE, PTPRN2, PTPN14, PTPRR, PTPRS, PTPN22, PTPRU, CDKN3, PTPRO, DUSP5, DUSP4, DUSP1, DUSP14, DUSP7, DUSP6	1001	82	16659	3.04433	0.396535	0.054573	0.56854
SP_PIR_KEYWORDS	angiogenesis	11	0.103715	0.00344336	VEGFC, EPAS1, TNFRSF12A, COL15A1, PTN, IGF2, FIGF, COL8A2, EPHA2, ANGPTL4, FN1	1075	66	19235	2.98217	0.856577	0.0555159	4.92458
GOTERM_CC_FAT	GO:0031410~cytoplasmic vesicle	60	0.565718	0.00151079	CADM1, SYT5, PDGFA, TRPV2, LMAN2L, FSTL3, CSPG5, VGF, PRDX1, TPP1, SMAGP, RPN1, SV2C, ARC, FLOT1, SLC3A2, STXBP1, CACNG4, RPH3A, MMP14, VEGFC, SERPINF1, SH3KBP1, NEU1, NRSN1, DOC2B, CHGB, PALM, PAM, RAB3B, NKD2, CXXC4, ITGB3, ABCA1, TIMP1, GCH1, APLNR, CRISPLD2, SCG5, GPNMB, FIGF, CAMK2A, MYOF, HSPA8, PRSS12, FN1, ICA1, GRIA3, RACGAP1, DBH, ITPR1, ANXA2, AGTRAP, PLEKHF2, LRP1, CCT4, TFRC, ULK1, S…	795	642	12782	1.50262	0.498144	0.0558342	2.12611
GOTERM_BP_FAT	GO:0030323~respiratory tube development	16	0.150858	0.00166982	WNT5A, FGF7, EPAS1, PDGFA, BMPR2, MMP14, PROX1, MYCN, PTHLH, TNS3, SPRY2, ACVR2B, CRISPLD2, PDGFRA, HS6ST1, LOX	849	102	13528	2.49946	0.99549	0.0564249	2.98871
GOTERM_CC_FAT	GO:0005887~integral to plasma membrane	99	0.933434	0.00194722	KCNC1, MICB, ATP1B1, MICA, GABRB3, GRIK4, F2RL1, LPAR3, LPAR2, CSPG5, JAG1, AGTR1, CD44, ST3GAL5, CHRNA7, INSR, HTR1E, TYRO3, PTPRN2, PTPRS, PTPRU, PTPRO, GPR56, PDGFRA, DCBLD2, PALM, ADORA2B, ENPP2, BMPR2, MME, KCNA3, BDKRB1, ABCA1, ITGB3, KCNJ2, MUC1, PTH2R, PODXL, KCNB1, MET, ITGA3, EPHA2, ABCG1, ABCB4, NOTCH2, EMR1, ITGA6, EPS8, ITGA5, SLC7A2, ENG, KCTD11, KCNH1, CLDN4, IL27RA, TRPV2, CXADR, …	795	1188	12782	1.33983	0.588851	0.057532	2.73242
GOTERM_CC_FAT	GO:0030054~cell junction	50	0.471431	0.00208944	CLDN4, SRCIN1, GABRB3, CADM1, SYT5, GRIK4, FHL2, CXADR, AMOTL2, PXN, RIMS3, CD44, WNK4, CHRNA7, PARD3B, ZYX, PRIMA1, SV2C, SNAP25, CAMK2A, GRID1, PHACTR1, ICA1, ARC, ARHGEF2, MAGI1, COL13A1, RIMBP2, NLGN1, BSN, GRIA3, PTPRU, SIGMAR1, RPH3A, VASP, ABCB4, DNMBP, CBLN4, TNS3, LAMA3, CHRM3, ITGA6, ITGA5, LASP1, SH3KBP1, PDZD2, TJP2, ADD3, GAP43, FAIM2	795	518	12782	1.55193	0.614719	0.0578694	2.92924
GOTERM_BP_FAT	GO:0007169~transmembrane receptor protein tyrosine kinase signaling pathway	27	0.254573	0.00175716	NRTN, FGF7, CCL2, PDGFA, STAT5A, BMPR2, FOXO1, PXN, SRC, FIGF, INSR, TXNIP, RET, IRS2, MET, AXL, IGF2, ALK, EPHA2, VEGFC, GRB10, EPS8, CSRNP1, PDGFRA, HBEGF, FOXC1, NGF	849	224	13528	1.92062	0.996601	0.0586776	3.14268
GOTERM_BP_FAT	GO:0048812~neuron projection morphogenesis	26	0.245144	0.00182921	NRP2, S100A6, SEMA5A, UNC5A, TNR, ROBO2, DCX, SNAP25, STXBP1, DPYSL5, CHST3, NTNG2, CELSR2, GAS1, ISL1, SLIT1, VASP, SEMA4F, ULK1, CNTN4, BMP7, SLITRK6, BMPR1B, GAP43, KALRN, GFRA3	849	213	13528	1.945	0.997308	0.059181	3.26954
GOTERM_BP_FAT	GO:0003007~heart morphogenesis	13	0.122572	0.0018123	MSX2, TNNT2, TBX3, HAND1, ZMIZ1, FOXC1, TBX1, ISL1, INSR, PROX1, TPM1, ENG, COL5A1	849	73	13528	2.83757	0.997156	0.059242	3.23976
GOTERM_BP_FAT	GO:0006468~protein amino acid phosphorylation	62	0.584575	0.0017951	CDK17, NUAK2, STAT5A, LPAR3, CAD, AURKA, LPAR2, AURKB, MAP3K6, PAK3, WNK4, MLKL, CHRNA7, INSR, IRAK2, TYRO3, CDK1, RET, SGK1, PNCK, WNK2, ALK, CDK2, CCND1, ACVR2B, PDGFRA, RIPK2, GADD45B, KALRN, CCL2, ADORA2B, STK10, ABI3, BMPR2, MAPKAPK3, SRC, TRIB2, SBK1, BUB1, PRKAA2, CAMK2A, FGD4, OBSCN, PTPRE, ALPK2, MAP2K3, MEX3B, MET, AXL, EPHA2, IKBKE, RPS6KA6, RPS6KA4, RPS6KA1, ULK1, RPS6KA2, PLK1, MAPK1…	849	667	13528	1.48113	0.996994	0.0592955	3.2095
INTERPRO	IPR008957:Fibronectin, type III-like fold	24	0.226287	0.000675	TYRO3, IL27RA, PRTG, RIMBP2, AXL, PTPRS, IL6R, PTPRU, MID1, IL7R, PTPRO, EPHA2, COL7A1, IL20RA, IL4R, TNR, COL6A3, CNTN1, ROBO2, CNTN4, INSR, KALRN, FN1, LRFN2	1001	184	16659	2.17074	0.629062	0.0601007	1.11329
GOTERM_CC_FAT	GO:0031988~membrane-bounded vesicle	54	0.509146	0.00190223	CADM1, PDGFA, SYT5, TRPV2, LMAN2L, FSTL3, CSPG5, VGF, PRDX1, TPP1, RPN1, SV2C, ARC, FLOT1, SLC3A2, STXBP1, CACNG4, RPH3A, MMP14, VEGFC, SERPINF1, NEU1, NRSN1, DOC2B, CHGB, PALM, PAM, RAB3B, NKD2, CXXC4, ITGB3, ABCA1, TIMP1, CRISPLD2, SCG5, GPNMB, FIGF, CAMK2A, HSPA8, FN1, SPP1, ICA1, GRIA3, DBH, RACGAP1, ITPR1, ANXA2, LRP1, CCT4, PLEKHF2, TFRC, ULK1, SYTL2, BMP7	795	568	12782	1.52854	0.580311	0.0601333	2.67007
GOTERM_MF_FAT	GO:0008083~growth factor activity	24	0.226287	0.000135	NRTN, FGF7, PDGFA, KITLG, IGF2, OSGIN1, CSPG5, ESM1, JAG1, VGF, GDNF, IL11, LIF, INHBA, VEGFC, C19ORF10, DKK1, PTN, HBEGF, PDGFD, GDF15, BMP7, FIGF, NGF	801	161	12983	2.41617	0.116996	0.0603171	0.21079
GOTERM_BP_FAT	GO:0051046~regulation of secretion	25	0.235716	0.00189679	RAB3B, SNCAIP, CADM1, ADORA2B, FST, NCS1, GDNF, TCF7L2, IL11, LIF, AGTR1, HMOX1, RAPGEF4, SCG5, CAMK2A, SNAP25, DNAJC1, STXBP1, IGF2, PARK2, VEGFC, KCNN4, CD38, INHBA, NGF	849	202	13528	1.97203	0.997837	0.0606947	3.38836
GOTERM_BP_FAT	GO:0031668~cellular response to extracellular stimulus	12	0.113144	0.00192139	FOS, CDKN1A, LDHA, ADORA2B, ITGA6, NUAK2, HMOX1, JUN, BMPR2, AXL, FOSL1, GLRX2	849	64	13528	2.98763	0.998003	0.0608564	3.43158
INTERPRO	IPR000152:EGF-type aspartate/asparagine hydroxylation conserved site	16	0.150858	0.000642	CELSR2, DLK1, EDIL3, JAG1, SLIT1, CD97, NOTCH2, LRP1, HMCN1, FAT3, EMR1, FAT4, FBLN5, FAT1, MEGF6, LRP4	1001	97	16659	2.74513	0.610599	0.0609404	1.05905
INTERPRO	IPR000742:EGF-like, type 3	25	0.235716	0.000607	DLK1, JAG1, EDIL3, CD97, HMCN1, FAT3, FAT4, FAT1, CNTNAP3, CNTNAP2, FBN2, MATN3, NRXN2, CNTNAP4, ATRNL1, CNTNAP5, NTNG2, CELSR2, SLIT1, NOTCH2, LRP1, EMR1, FBLN5, HBEGF, MEGF6	1001	194	16659	2.14463	0.589619	0.0616378	1.00043
KEGG_PATHWAY	hsa05222:Small cell lung cancer	15	0.141429	0.00194327	TRAF1, FHIT, LAMB3, LAMA4, CCND1, LAMA3, ITGA6, NFKBIA, NFKB1, ITGA3, BIRC3, MYC, CDK2, PIK3R2, FN1	359	84	5085	2.52935	0.273129	0.0618085	2.33106
INTERPRO	IPR000837:Fos transforming protein	5	0.0471431	0.000743	FOS, FOSL2, ATF3, FOSB, FOSL1	1001	8	16659	10.4015	0.664305	0.0621909	1.22467
INTERPRO	IPR001881:EGF-like calcium-binding	16	0.150858	0.000574	CELSR2, DLK1, EDIL3, JAG1, SLIT1, CD97, NOTCH2, LRP1, HMCN1, FAT3, EMR1, FAT4, FBLN5, FAT1, MEGF6, LRP4	1001	96	16659	2.77373	0.56963	0.0627963	0.947258
GOTERM_BP_FAT	GO:0048729~tissue morphogenesis	23	0.216858	0.00201046	FRAS1, RET, FGF7, TBX3, FST, BMPR2, LEF1, JAG1, NR4A3, GREM1, TPM1, PROX1, VASP, TNNT2, PFN1, NOTCH2, VEGFC, EYA1, HAND1, CD44, FOXC1, BMP7, TWIST1	849	180	13528	2.03602	0.998503	0.0629734	3.58794
GOTERM_BP_FAT	GO:0032269~negative regulation of cellular protein metabolic process	23	0.216858	0.00201046	SMAD6, IGF2, NFKB1, CDC20, BDKRB1, ITGB3, UBE2C, TIMP3, TIMP1, PAIP2B, BAK1, PSMD14, G6PD, JUN, PSMD2, PSMD3, FAM129A, EIF2B3, INSR, ENG, DNAJC1, PSMD8, IGFBP5	849	180	13528	2.03602	0.998503	0.0629734	3.58794
GOTERM_CC_FAT	GO:0016023~cytoplasmic membrane-bounded vesicle	52	0.490289	0.00256462	CADM1, PDGFA, SYT5, TRPV2, LMAN2L, FSTL3, CSPG5, VGF, PRDX1, TPP1, RPN1, SV2C, ARC, FLOT1, SLC3A2, STXBP1, CACNG4, RPH3A, MMP14, VEGFC, SERPINF1, NEU1, NRSN1, DOC2B, CHGB, PALM, PAM, RAB3B, NKD2, CXXC4, ITGB3, ABCA1, TIMP1, CRISPLD2, SCG5, GPNMB, FIGF, CAMK2A, HSPA8, FN1, ICA1, GRIA3, DBH, RACGAP1, ITPR1, ANXA2, LRP1, CCT4, PLEKHF2, TFRC, ULK1, SYTL2	795	550	12782	1.5201	0.689933	0.0629829	3.58417
INTERPRO	IPR016130:Protein-tyrosine phosphatase, active site	15	0.141429	0.000809	PTPRE, PTPRN2, PTPN14, PTPRR, PTPRS, PTPN22, PTPRU, CDKN3, PTPRO, DUSP5, DUSP4, DUSP1, DUSP14, DUSP7, DUSP6	1001	89	16659	2.80489	0.694985	0.0638376	1.33149
KEGG_PATHWAY	hsa05200:Pathways in cancer	38	0.358288	0.0024317	TRAF1, WNT5A, FGF7, PDGFA, STAT5A, NFKBIA, KITLG, FOXO1, NFKB1, NFKB2, TCF7L2, TPM3, FOS, LAMB3, FIGF, MYC, PIK3R2, FN1, FZD8, RET, EPAS1, MET, RUNX1T1, LEF1, BIRC5, ITGA3, BIRC3, FZD7, CDK2, VEGFC, CDKN1A, LAMA4, CCND1, LAMA3, ITGA6, ETS1, JUN, PDGFRA	359	328	5085	1.64099	0.3292	0.0643815	2.90907
UP_SEQ_FEATURE	domain:TSP type-1 4	9	0.0848576	0.000238	THSD7A, SEMA5A, ADAMTS6, ADAMTSL1, HMCN1, ADAMTS14, ADAMTSL2, THSD4, ADAMTS10	1074	31	19113	5.16661	0.520115	0.0645674	0.428958
SP_PIR_KEYWORDS	alternative promoter usage	9	0.0848576	0.00414381	SGK1, PTPRE, ADAMTS14, NRXN2, CREM, LEF1, RAPGEF4, TJP2, DUSP7	1075	47	19235	3.42632	0.903462	0.0646128	5.89827
GOTERM_BP_FAT	GO:0040012~regulation of locomotion	24	0.226287	0.0020965	IRS2, ENPP2, PDGFA, SPHK1, F2RL1, ONECUT2, ABI3, IGF2, BDKRB1, IL6R, ITGB3, PTPRU, JAG1, GREM1, TPM1, VEGFC, LAMA4, LAMA3, S1PR1, HMOX1, PDGFRA, HBEGF, INSR, IGFBP5	849	192	13528	1.99176	0.998867	0.0649531	3.73875
GOTERM_MF_FAT	GO:0019838~growth factor binding	18	0.169715	0.000219	HAX1, IGFBPL1, PDGFA, IGFBP6, COL3A1, BMPR2, IGF2, IL6R, ESM1, IL7R, COL5A1, ACVR2B, IL4R, PDGFRA, INSR, ENG, IGFBP4, IGFBP5	801	105	12983	2.7786	0.183081	0.0651837	0.342349
GOTERM_CC_FAT	GO:0045202~synapse	37	0.348859	0.00251809	RAB3B, SNCAIP, CADM1, CLSTN2, GABRB3, SYT5, GRIK4, NCS1, RIMS3, CHRNA7, PRIMA1, SNAP25, INSR, SV2C, CAMK2A, FOSL1, PRSS12, GRID1, PHACTR1, ARC, ICA1, RIMBP2, NLGN1, BSN, GRIA3, RPH3A, ITPR1, DNMBP, CBLN4, CHRM3, EPS8, SEMA4F, SH3KBP1, CACNA1C, DOC2B, FAIM2, GAP43	795	355	12782	1.67573	0.683268	0.0653932	3.52023
UP_SEQ_FEATURE	domain:Fibronectin type-III 1	19	0.179144	0.000384	TYRO3, OBSCN, IL27RA, PRTG, RIMBP2, ASTN1, AXL, PTPRS, PTPRU, PTPRO, EPHA2, COL7A1, IL20RA, TNR, CNTN1, ROBO2, CNTN4, INSR, FN1	1074	131	19113	2.58111	0.693982	0.0672831	0.690902
UP_SEQ_FEATURE	DNA-binding region:Basic motif	22	0.20743	0.000272	MAFF, BACH2, FOSL2, EPAS1, CREM, CREB5, FOSB, MXD1, MSC, MYCN, ASCL1, FOS, ATF3, HAND1, JUN, JUND, ARNTL2, TCF4, BHLHE41, FOSL1, MYC, TWIST1	1074	161	19113	2.43176	0.567591	0.0674805	0.489673
UP_SEQ_FEATURE	short sequence motif:Cell attachment site	15	0.141429	0.000372	ENPP2, EDIL3, LAMA4, LAMA3, CHRDL1, COL19A1, COL7A1, FBLN5, COL6A3, GPNMB, MFAP4, MFAP5, ENG, FN1, SPP1	1074	88	19113	3.03342	0.682732	0.0692369	0.669908
GOTERM_BP_FAT	GO:0009408~response to heat	11	0.103715	0.00227024	MICB, MICA, CCL2, XYLT1, SOCS3, TRPV2, HSPB1, HSPB3, DNAJB4, EIF2B3, MYOF	849	56	13528	3.1299	0.999355	0.0694852	4.04258
UP_SEQ_FEATURE	compositionally biased region:Poly-Gly	32	0.301716	0.000355	ONECUT2, RIC3, ZFP36L2, KCNQ3, C9ORF40, MYC, NR2F1, LPHN1, FZD8, PHOX2B, PURG, IRS2, SP100, MAGI1, SOX11, SMAD6, LEF1, DACH1, GLCCI1, GAS1, MSC, VASP, ZCCHC14, GPR153, DUSP5, RNF150, LASP1, KRT15, FOXC1, CACNA1C, ABL2, ZFHX3	1074	286	19113	1.99117	0.665407	0.0703893	0.638982
UP_SEQ_FEATURE	domain:Laminin G-like	6	0.0565718	0.000314	FAT3, NRXN2, FAT1, COL27A1, SLIT1, COL5A1	1074	12	19113	8.89804	0.620422	0.0718065	0.565569
GOTERM_BP_FAT	GO:0001755~neural crest cell migration	7	0.0660004	0.00239222	NRP2, RET, NRTN, KITLG, TBX1, ISL1, GDNF	849	23	13528	4.84949	0.999565	0.0723999	4.25535
UP_SEQ_FEATURE	disulfide bond	199	1.8763	0.000344	PVR, ATP1B1, CADM1, FST, FGFRL1, FSTL3, EDIL3, AGTR1, HMCN1, CD44, SOSTDC1, CFH, CHRNA7, CFI, LPHN1, HTR1E, TYRO3, MATN3, ATRNL1, OLFML2B, PTPRS, OLFML2A, COLEC12, PTPRU, PDCD1LG2, PLAUR, VEGFC, ADAMTS6, CD38, PDGFRA, CHGB, ADAMTS5, DCBLD2, IGFBPL1, ENPP2, MME, BDKRB1, OTOR, SEMA5A, LIF, LAMB3, IL1RAPL1, CFB, S100A11, CELSR2, EPHA2, NOTCH2, LAMA4, LAMA3, CD59, BMP7, NRP2, CDCP1, IL4R, SEMA3D, DPP…	1074	2819	19113	1.25627	0.653734	0.0729553	0.61903
INTERPRO	IPR000719:Protein kinase, core	47	0.443145	0.000985	CDK17, NUAK2, STK10, MAPKAPK3, BMPR2, AURKA, AURKB, SRC, TRIB2, MAP3K6, SBK1, PAK3, WNK4, BUB1, MLKL, PRKAA2, CAMK2A, INSR, IRAK2, OBSCN, TYRO3, CDK1, RET, SGK1, PNCK, MAP2K3, MET, AXL, WNK2, ALK, EPHA2, CDK2, IKBKE, RPS6KA6, ACVR2B, RPS6KA4, RPS6KA1, ULK1, RPS6KA2, PLK1, MAPK15, PDGFRA, RIPK2, GRK4, BMPR1B, ABL2, KALRN	1001	476	16659	1.64326	0.764534	0.0732905	1.61933
GOTERM_BP_FAT	GO:0042475~odontogenesis of dentine-containing tooth	9	0.0848576	0.00249295	ACVR2B, ITGA6, SOSTDC1, FST, PDGFRA, LEF1, FOXC1, BMP7, BCL2L11	849	39	13528	3.67709	0.999686	0.0746376	4.43071
SP_PIR_KEYWORDS	serine/threonine-protein kinase	35	0.330002	0.00496912	CDK17, NUAK2, STK10, MAPKAPK3, BMPR2, AURKA, AURKB, MAP3K6, SBK1, PAK3, WNK4, BUB1, PRKAA2, CAMK2A, OBSCN, CDK1, SGK1, ALPK2, PNCK, MAP2K3, WNK2, CDK2, RPS6KA6, IKBKE, ACVR2B, RPS6KA4, RPS6KA1, ULK1, RPS6KA2, PLK1, MAPK15, RIPK2, GRK4, BMPR1B, KALRN	1075	381	19235	1.64372	0.939468	0.0749479	7.0336
GOTERM_CC_FAT	GO:0048770~pigment granule	14	0.132001	0.00325246	CCT4, TFRC, SERPINF1, TPP1, TRPV2, FLOT1, RPN1, SLC3A2, SYTL2, GPNMB, MMP14, PRDX1, HSPA8, ANXA2	795	89	12782	2.52912	0.77362	0.0752079	4.52495
GOTERM_CC_FAT	GO:0042470~melanosome	14	0.132001	0.00325246	CCT4, TFRC, SERPINF1, TPP1, TRPV2, FLOT1, RPN1, SLC3A2, SYTL2, GPNMB, MMP14, PRDX1, HSPA8, ANXA2	795	89	12782	2.52912	0.77362	0.0752079	4.52495
INTERPRO	IPR004827:Basic-leucine zipper (bZIP) transcription factor	11	0.103715	0.00106668	MAFF, FOS, FOSL2, BACH2, ATF3, JUN, CREM, JUND, CREB5, FOSB, FOSL1	1001	53	16659	3.45407	0.791272	0.0753465	1.7531
GOTERM_BP_FAT	GO:0045787~positive regulation of cell cycle	11	0.103715	0.00260198	CCND1, CCND3, TBX3, STAT5A, SMAD6, SPHK1, BIRC5, IGF2, PROX1, INSR, FOSL1	849	57	13528	3.07499	0.99978	0.0763658	4.6202
GOTERM_BP_FAT	GO:0012501~programmed cell death	57	0.537432	0.00260158	CADM1, NUAK2, ZMAT3, NFKB1, FOXO3, PDCD4, MCF2L, BAK1, UNC5A, BAG3, AEN, CASP7, UNC5D, MYC, TWIST1, ARHGEF2, SGK1, BCL2L11, TNFRSF10A, KRT18, BNIP1, JUN, SH3KBP1, RIPK2, NAIP, GADD45B, TNFAIP3, GADD45A, PPP1R15A, FAIM2, KALRN, NGF, TRAF1, ING4, TNFRSF12A, TNFRSF25, NFKBIA, ARF6, GREM1, GLRX2, PEA15, MOAP1, CSE1L, MTCH1, AATF, CD24, BMF, PHLDA2, FGD4, OBSCN, RNF144B, LGALS1, BIRC5, GAS1, BIRC3, CS…	849	611	13528	1.48648	0.999779	0.0770529	4.6195
GOTERM_BP_FAT	GO:0007411~axon guidance	16	0.150858	0.00269982	NRP2, DPYSL5, GAS1, ISL1, SLIT1, VASP, SEMA5A, SEMA4F, UNC5A, TNR, ROBO2, CNTN4, BMP7, BMPR1B, GAP43, GFRA3	849	107	13528	2.38266	0.99984	0.0784147	4.78993
GOTERM_BP_FAT	GO:0042327~positive regulation of phosphorylation	15	0.141429	0.00280893	BMPR2, KITLG, IGF2, IL6R, IL11, LIF, VEGFC, CCND1, CCND3, MAPK15, CD24, FAM129A, BMP7, ENG, INSR	849	97	13528	2.46403	0.999887	0.0807326	4.97889
SP_PIR_KEYWORDS	laminin egf-like domain	7	0.0660004	0.00558941	MEGF9, LAMA4, LAMB3, LAMA3, ATRNL1, NTNG2, CELSR2	1075	30	19235	4.17504	0.95739	0.0817525	7.87849
GOTERM_BP_FAT	GO:0048589~developmental growth	14	0.132001	0.00287567	FOXO3, GAS1, TIMP3, PLAUR, IGSF10, CCNB1, NOTCH2, ULK1, ZMIZ1, SERPINE1, DCX, BMPR1B, GAP43, IGFBP5	849	87	13528	2.5641	0.999909	0.0818462	5.09427
SP_PIR_KEYWORDS	disease mutation	113	1.06543	0.00577334	PDP1, LDHA, NRTN, SNCAIP, GABRB3, JAG1, ANKRD1, GDNF, GLDC, AGTR1, HMCN1, PLOD3, WNK4, CFH, ROBO2, SPR, CFI, INSR, EIF2B3, MTUS1, COL10A1, TWIST1, PHOX2B, MATN3, RET, PCBD1, NEBL, TNNT2, KRT18, GPR56, TFAP2B, HSPB1, NEU1, NGF, ACADSB, ADAMTSL2, STK10, BMPR2, NFKBIA, ITGB3, ABCA1, KCNJ2, TIMP3, LAMB3, GALE, TCF4, SH3TC2, FN1, FGD4, EPAS1, MAP2K3, MET, NIPA1, SERPINI1, EPHA2, DOCK4, ABCB4, NOTCH2, …	1075	1591	19235	1.27084	0.961604	0.082208	8.12763
GOTERM_BP_FAT	GO:0007346~regulation of mitotic cell cycle	20	0.188573	0.00306157	CDK1, STAT5A, SMAD6, SPHK1, IGF2, ANLN, BIRC5, GAS1, UBE2C, PROX1, CDK2, CCND1, PRMT5, BUB1, MYO16, AATF, FOXC1, INSR, CCNA2, MYC	849	152	13528	2.09658	0.99995	0.0832599	5.41501
GOTERM_BP_FAT	GO:0051272~positive regulation of cell motion	15	0.141429	0.00309311	VEGFC, IRS2, S1PR1, ETS1, PDGFA, SPHK1, F2RL1, ONECUT2, PDGFRA, HBEGF, CHST3, IGF2, BDKRB1, IL6R, INSR	849	98	13528	2.43888	0.999955	0.0833821	5.46933
GOTERM_BP_FAT	GO:0006915~apoptosis	56	0.528003	0.00305178	CADM1, NUAK2, ZMAT3, NFKB1, FOXO3, PDCD4, MCF2L, BAK1, UNC5A, BAG3, AEN, CASP7, UNC5D, MYC, TWIST1, ARHGEF2, SGK1, BCL2L11, TNFRSF10A, KRT18, BNIP1, JUN, SH3KBP1, RIPK2, NAIP, GADD45B, TNFAIP3, GADD45A, PPP1R15A, FAIM2, KALRN, NGF, TRAF1, ING4, TNFRSF12A, TNFRSF25, NFKBIA, ARF6, GREM1, GLRX2, PEA15, MOAP1, CSE1L, MTCH1, AATF, CD24, BMF, PHLDA2, FGD4, OBSCN, RNF144B, LGALS1, BIRC5, BIRC3, CSRNP1, …	849	602	13528	1.48224	0.999949	0.0837076	5.39815
GOTERM_BP_FAT	GO:0032270~positive regulation of cellular protein metabolic process	27	0.254573	0.0030446	BMPR2, NFKBIA, KITLG, IL11, LIF, AGTR1, PSMD2, PSMD3, CD24, FAM129A, INSR, PSMD8, CDK1, CDC20, IGF2, IL6R, UBE2C, PPARGC1A, CCNB1, VEGFC, PSMD14, CCND1, CCND3, PLK1, MAPK15, BMP7, ENG	849	233	13528	1.84643	0.999948	0.0842323	5.38578
GOTERM_BP_FAT	GO:0009968~negative regulation of signal transduction	26	0.245144	0.00302165	ONECUT2, FSTL3, NFKBIA, CXXC4, GREM1, SOSTDC1, LECT2, DAND5, SOCS3, SMAD6, GAS1, RGS16, FRZB, HHEX, CCND1, GRB10, BMPER, DKK1, LRP1, RGS3, GRK4, TNFAIP3, ENG, GRB14, IGFBP5, TOB1	849	221	13528	1.87459	0.999943	0.0843443	5.34622
GOTERM_BP_FAT	GO:0043062~extracellular structure organization	21	0.198001	0.00300528	CADM1, ADAMTS14, LUM, COL3A1, NLGN1, OLFML2A, DCN, NFKB2, SERPINH1, COL5A1, ANXA2, COL19A1, CRISPLD2, FBLN5, TNR, PDGFRA, FOXC1, LOX, ENG, COL8A2, DPT	849	163	13528	2.05285	0.99994	0.084636	5.318
SP_PIR_KEYWORDS	actin binding	8	0.075429	0.00612924	TNNT2, PFN1, EZR, MSN, FLNC, TPM1, ANXA2, TPM3	1075	40	19235	3.5786	0.968614	0.0849287	8.60794
GOTERM_BP_FAT	GO:0051248~negative regulation of protein metabolic process	23	0.216858	0.00324217	SMAD6, IGF2, NFKB1, CDC20, BDKRB1, ITGB3, UBE2C, TIMP3, TIMP1, PAIP2B, BAK1, PSMD14, G6PD, JUN, PSMD2, PSMD3, FAM129A, EIF2B3, INSR, ENG, DNAJC1, PSMD8, IGFBP5	849	187	13528	1.9598	0.999972	0.0865078	5.72563
SP_PIR_KEYWORDS	triple helix	7	0.0660004	0.00660976	COL19A1, COL7A1, COL13A1, COL6A3, COL3A1, COL5A1, COL10A1	1075	31	19235	4.04036	0.976094	0.0891173	9.25272
SP_PIR_KEYWORDS	cell cycle control	7	0.0660004	0.00660976	CCNB1, CDK1, CCND1, CCND3, CDKN3, CCNA2, CDK2	1075	31	19235	4.04036	0.976094	0.0891173	9.25272
SP_PIR_KEYWORDS	hydroxylysine	7	0.0660004	0.00660976	COL19A1, COL7A1, COL13A1, COL6A3, COL3A1, COL5A1, COL10A1	1075	31	19235	4.04036	0.976094	0.0891173	9.25272
SP_PIR_KEYWORDS	mitosis	20	0.188573	0.00685224	CDK1, ARHGEF2, ZC3HC1, CDC20, ANLN, BIRC5, AURKB, PTTG1, CEP55, UBE2C, CCNG2, CDK2, FAM83D, CCNB1, CDCA8, PLK1, BUB1, CDCA5, CCNA2, CDCA3	1075	183	19235	1.95552	0.979164	0.0900965	9.57649
SP_PIR_KEYWORDS	alternative splicing	458	4.31831	0.00706396	CTHRC1, LDHA, CCDC149, RORB, RORA, AMOTL2, KIFC3, MAP3K6, HMCN1, C15ORF52, LPHN1, MAGI1, OLFML2B, PTPRR, OLFML2A, PTPRS, COLEC12, PTPRU, LPCAT2, MRM1, PTPRO, BCL2L11, PDCD1LG2, PLAUR, ADAMTS6, GRB10, PTRF, CMIP, DCBLD2, EMCN, RALGPS1, RUNDC3A, SORCS1, RIC3, DAAM1, CDC42EP1, SLC29A4, ARNTL2, TCF4, KIAA1683, SPP1, SGIP1, ASXL3, RASEF, MAP2K3, SPHK1, PPAPDC1A, PCDH18, WDR66, LASP1, RGS3, SYTL2, SYTL…	1075	7488	19235	1.09442	0.981521	0.0906513	9.85829
GOTERM_BP_FAT	GO:0016311~dephosphorylation	20	0.188573	0.00354615	PDP1, NCEH1, PTPRE, PTPRN2, PTPRR, PTPN14, PTPRS, PTPN22, PTPRU, CDKN3, PTPRO, DUSP5, DUSP4, PPM1G, EYA1, DUSP1, DUSP14, SYNJ2, DUSP7, DUSP6	849	154	13528	2.06936	0.99999	0.0927171	6.24626
SP_PIR_KEYWORDS	osteogenesis	6	0.0565718	0.00778917	IGSF10, CHRDL1, COL13A1, FSTL3, IGF2, BMP7	1075	23	19235	4.66775	0.987753	0.0931994	10.8174
GOTERM_BP_FAT	GO:0001655~urogenital system development	16	0.150858	0.00353739	ODC1, RET, SOX11, LEF1, GREM1, GDNF, PROX1, BCL2L11, AGTR1, ACVR2B, EYA1, OSR1, CD44, FOXC1, ROBO2, BMP7	849	110	13528	2.31768	0.999989	0.0932513	6.2313
GOTERM_BP_FAT	GO:0010648~negative regulation of cell communication	28	0.264002	0.00361352	ONECUT2, FSTL3, NFKBIA, CXXC4, GREM1, SOSTDC1, LECT2, DAND5, SOCS3, SMAD6, STXBP1, GAS1, FRZB, RGS16, CD38, HHEX, CCND1, GRB10, BMPER, DKK1, LRP1, RGS3, GRK4, TNFAIP3, ENG, GRB14, IGFBP5, TOB1	849	248	13528	1.799	0.999992	0.0936409	6.36128
GOTERM_BP_FAT	GO:0010743~regulation of foam cell differentiation	7	0.0660004	0.00376988	AGTR1, PPARA, NFKBIA, NFKB1, ABCA1, ITGB3, ABCG1	849	25	13528	4.46153	0.999995	0.0944803	6.62772
SP_PIR_KEYWORDS	epilepsy	9	0.0848576	0.00776188	KCNQ3, GABRB3, ST3GAL5, TPP1, STXBP1, CNTNAP2, TCF4, DCX, KCNQ2	1075	52	19235	3.09687	0.987562	0.094895	10.7815
GOTERM_BP_FAT	GO:0045937~positive regulation of phosphate metabolic process	15	0.141429	0.00373218	BMPR2, KITLG, IGF2, IL6R, IL11, LIF, VEGFC, CCND1, CCND3, MAPK15, CD24, FAM129A, BMP7, ENG, INSR	849	100	13528	2.39011	0.999994	0.0950501	6.56354
GOTERM_BP_FAT	GO:0010562~positive regulation of phosphorus metabolic process	15	0.141429	0.00373218	BMPR2, KITLG, IGF2, IL6R, IL11, LIF, VEGFC, CCND1, CCND3, MAPK15, CD24, FAM129A, BMP7, ENG, INSR	849	100	13528	2.39011	0.999994	0.0950501	6.56354
GOTERM_BP_FAT	GO:0007611~learning or memory	16	0.150858	0.00385984	EGR1, ADCY1, ATP1A3, PARK2, DBH, FOS, ITGA5, JUN, PTN, CHRNA7, ACSL4, CACNA1C, SNAP25, FOSL1, IL1RAPL1, NGF	849	111	13528	2.2968	0.999996	0.0951564	6.78069
GOTERM_BP_FAT	GO:0014032~neural crest cell development	8	0.075429	0.00376956	NRP2, RET, NRTN, KITLG, TBX1, FOXC1, ISL1, GDNF	849	33	13528	3.8628	0.999995	0.0952088	6.62717
GOTERM_BP_FAT	GO:0014033~neural crest cell differentiation	8	0.075429	0.00376956	NRP2, RET, NRTN, KITLG, TBX1, FOXC1, ISL1, GDNF	849	33	13528	3.8628	0.999995	0.0952088	6.62717
GOTERM_BP_FAT	GO:0007179~transforming growth factor beta receptor signaling pathway	11	0.103715	0.00383528	FOS, CCL2, PDGFA, ID1, KLF10, JUN, SMAD6, COL3A1, GDF15, BAMBI, ENG	849	60	13528	2.92124	0.999996	0.0953045	6.73894
GOTERM_BP_FAT	GO:0050767~regulation of neurogenesis	21	0.198001	0.00371217	PHOX2B, TNFRSF12A, XRCC6, NLGN1, ISL1, TTC3, MBP, ASCL1, VEGFC, EYA1, SERPINF1, SEMA4F, ULK1, ROBO2, CNTN4, SEMA4D, CD24, BMP7, NGF, SPP1, KALRN	849	166	13528	2.01575	0.999994	0.0953137	6.52946
GOTERM_BP_FAT	GO:0016055~Wnt receptor signaling pathway	18	0.169715	0.00392385	WNT5A, FZD8, NKD2, LEF1, CXXC4, CELSR2, PTPRU, FRZB, TCF7L2, CALCOCO1, FZD7, HHEX, CCND1, DACT1, DKK1, SOSTDC1, FRAT1, CD24	849	133	13528	2.15649	0.999997	0.0959294	6.88938
GOTERM_BP_FAT	GO:0006470~protein amino acid dephosphorylation	18	0.169715	0.00392385	PDP1, NCEH1, PTPRE, PTPRN2, PTPN14, PTPRR, PTPRS, PTPN22, PTPRU, PTPRO, DUSP5, DUSP4, PPM1G, EYA1, DUSP1, DUSP14, DUSP7, DUSP6	849	133	13528	2.15649	0.999997	0.0959294	6.88938
SP_PIR_KEYWORDS	nucleotide-binding	118	1.11258	0.00772424	ADCY1, TUBB2A, EIF5, XRCC6, RRAD, AURKA, AURKB, KIFC3, NLRC5, MAP3K6, ARL10, DIRAS3, DDX23, DHX37, WNK4, RAPGEF4, DDX10, MX1, INSR, NMNAT2, TYRO3, RET, MAGI1, PNCK, GEM, WNK2, NAV2, ATP9A, EFTUD1, PDGFRA, RIPK2, TUBA4A, SRXN1, KIF26B, KALRN, ABCA8, STK10, NT5C1A, MAPKAPK3, BMPR2, ARF6, ABCA1, SRC, RAB40B, SBK1, ENTPD3, OBSCN, RASEF, MAP2K3, SPHK1, MET, AK5, EPHA2, ABCG1, ABCB4, IKBKE, MYO10, HSPA…	1075	1686	19235	1.2523	0.987293	0.0965425	10.7319
SP_PIR_KEYWORDS	palmitate	22	0.20743	0.0082797	WNT5A, MUC1, PALM, ADORA2B, LPAR3, KCNA3, GRIA3, LPAR2, BDKRB1, CXADR, RGS16, RAB40B, AGTR1, PLSCR1, S1PR1, TFRC, PALM3, GRK4, MAP6, SNAP25, AKAP2, GAP43	1075	213	19235	1.84811	0.990729	0.096752	11.4607
GOTERM_BP_FAT	GO:0048762~mesenchymal cell differentiation	10	0.0942863	0.00403138	NRP2, RET, NRTN, LEF1, KITLG, TBX1, FOXC1, ISL1, BMP7, GDNF	849	51	13528	3.12432	0.999998	0.0976938	7.07172
GOTERM_BP_FAT	GO:0014031~mesenchymal cell development	10	0.0942863	0.00403138	NRP2, RET, NRTN, LEF1, KITLG, TBX1, FOXC1, ISL1, BMP7, GDNF	849	51	13528	3.12432	0.999998	0.0976938	7.07172
UP_SEQ_FEATURE	domain:Laminin G-like 3	7	0.0660004	0.000605	LAMA4, LAMA3, CNTNAP4, NRXN2, CNTNAP5, CNTNAP3, CNTNAP2	1074	20	19113	6.22863	0.84565	0.0986009	1.08807
INTERPRO	IPR000884:Thrombospondin, type 1 repeat	12	0.113144	0.00155817	THSD7A, SEMA5A, ADAMTS6, ADAMTSL1, HMCN1, ADAMTS14, ADAMTSL2, UNC5A, THSD4, ADAMTS10, UNC5D, ADAMTS5	1001	65	16659	3.07244	0.898651	0.0988231	2.55112
GOTERM_BP_FAT	GO:0007166~cell surface receptor linked signal transduction	144	1.35772	0.00416732	NRTN, ADCY1, MICB, MICA, PLXNA2, PDGFA, STAT5A, GRIK4, F2RL1, FST, LPAR3, PTPN22, FOXO1, LPAR2, JAG1, GNG8, AGTR1, S1PR1, GAB2, SOSTDC1, RAPGEF4, INSR, GNG7, HTR1E, LPHN1, RET, IRS2, ATRNL1, MAGI1, PTPRU, GEM, PTHLH, ASCL1, HHEX, VEGFC, GRB10, CPE, JUN, GPR56, PDGFRA, RIPK2, NGF, WNT5A, CCL2, ADORA2B, ENPP2, BMPR2, NFKBIA, SORCS1, CXXC4, BDKRB1, ITGB3, ABCA1, GREM2, PXN, SRC, ADAP1, LIF, PTH2R, S…	849	1856	13528	1.23626	0.999999	0.100076	7.30173
INTERPRO	IPR013098:Immunoglobulin I-set	19	0.179144	0.00153371	OBSCN, ADAMTSL1, IGFBPL1, ALPK2, FGFRL1, PRTG, PTPRS, CXADR, LINGO2, IGSF10, HMCN1, UNC5A, PDGFRA, CNTN1, ROBO2, CNTN4, NTM, LRFN2, KALRN	1001	138	16659	2.29134	0.894939	0.10174	2.51155
UP_SEQ_FEATURE	domain:TSP type-1 3	9	0.0848576	0.000711	THSD7A, SEMA5A, ADAMTS6, ADAMTSL1, HMCN1, ADAMTS14, ADAMTSL2, THSD4, ADAMTS10	1074	36	19113	4.44902	0.888592	0.103922	1.2767
SMART	SM00060:FN3	27	0.254573	0.000753	IL27RA, PRTG, ASTN1, IL7R, COL7A1, TNR, IL4R, COL6A3, ROBO2, INSR, FN1, LRFN2, FLRT3, TYRO3, OBSCN, FLRT1, RIMBP2, AXL, PTPRS, PTPRU, IL6R, MID1, PTPRO, EPHA2, CNTN1, CNTN4, KALRN	638	190	9079	2.02222	0.198062	0.10449	0.998029
SP_PIR_KEYWORDS	metalloproteinase	6	0.0565718	0.00939518	MME, MMP15, MMP14, MMP3, MMP12, MMP11	1075	24	19235	4.47326	0.99508	0.104809	12.9076
SP_PIR_KEYWORDS	polymorphism	683	6.43975	0.00923939	LDHA, TUBB2A, RORA, RPL22L1, AMOTL2, KIFC3, AGTR1, MAP3K6, CDH20, CDCA8, HMCN1, DHX37, SERPINE1, C15ORF52, CDCA5, CCNA2, HTR1E, LPHN1, TYRO3, RCOR2, OLFML2B, PTPRR, PTPRS, BSN, OLFML2A, COLEC12, GEM, PTPRU, LPCAT2, PROX1, MRM1, PDCD1LG2, PLAUR, GRB10, SERPINF1, PTRF, JUN, ADAMTS5, DCBLD2, ACADSB, RALGPS1, SORCS1, RIC3, OTOR, MAGEA6, SERPINH1, ADAP1, VWA5B2, UBASH3B, SLC29A4, ARNTL2, TCF4, KIAA168…	1075	11550	19235	1.05809	0.994625	0.105232	12.7069
UP_SEQ_FEATURE	active site:Phosphocysteine intermediate	14	0.132001	0.000694	PTPRE, PTPRN2, PTPN14, PTPRR, PTPRS, PTPN22, PTPRU, PTPRO, DUSP5, DUSP4, DUSP1, DUSP14, DUSP7, DUSP6	1074	83	19113	3.00175	0.882551	0.106603	1.24617
UP_SEQ_FEATURE	domain:Fibronectin type-III 3	14	0.132001	0.000694	OBSCN, IL27RA, RIMBP2, PRTG, PTPRS, PTPRU, PTPRO, COL7A1, TNR, CNTN1, CNTN4, ROBO2, INSR, FN1	1074	83	19113	3.00175	0.882551	0.106603	1.24617
GOTERM_MF_FAT	GO:0033549~MAP kinase phosphatase activity	6	0.0565718	0.000745	DUSP5, DUSP4, DUSP1, DUSP14, DUSP7, DUSP6	801	13	12983	7.48084	0.496856	0.10817	1.15812
GOTERM_MF_FAT	GO:0017017~MAP kinase tyrosine/serine/threonine phosphatase activity	6	0.0565718	0.000745	DUSP5, DUSP4, DUSP1, DUSP14, DUSP7, DUSP6	801	13	12983	7.48084	0.496856	0.10817	1.15812
GOTERM_MF_FAT	GO:0008092~cytoskeletal protein binding	50	0.471431	0.00100042	MLPH, PDLIM5, FRMD3, HOOK1, CAP1, MSN, ARHGEF2, RET, TMSB10, FLNC, FLNB, GPR98, BCL2L11, VASP, NEBL, JMY, TNNT2, SMTN, ADD3, ABLIM3, DIAPH3, ANLN, FXYD5, TPM2, DAAM1, TPM1, PXN, TPM3, PFN1, EZR, SORBS2, AATF, DCX, SNAP25, MYO5B, FGD4, OBSCN, PHACTR1, PHACTR3, BIRC5, CAPN2, RACGAP1, COTL1, ANXA2, CORO1C, MYO10, LASP1, MYO16, MAP6, WDR1	801	504	12983	1.60799	0.602615	0.108951	1.55287
GOTERM_BP_FAT	GO:0060485~mesenchyme development	10	0.0942863	0.00461039	NRP2, RET, NRTN, LEF1, KITLG, TBX1, FOXC1, ISL1, BMP7, GDNF	849	52	13528	3.06424	1	0.109326	8.0477
UP_SEQ_FEATURE	compositionally biased region:Poly-Ala	39	0.367716	0.000794	SH3RF1, ONECUT2, TMEM158, FOXO1, NHS, SERPINH1, CALCOCO1, FAM83D, ZFP36L2, TRIM47, HAND1, IL4R, JUND, MSI2, ZNF608, PHLDA2, OBSCN, PHOX2B, IRS2, MAGI1, NRXN2, KCNB1, OLFML2B, SMAD6, OLFML2A, TBX1, DACH1, GLCCI1, GAS1, TNFRSF10A, APOL2, NOTCH2, ASCL1, PARP12, SCFD2, FOXC1, PPP1R15A, ZFHX3, ADAMTS5	1074	393	19113	1.76602	0.913663	0.110097	1.42395
GOTERM_BP_FAT	GO:0034599~cellular response to oxidative stress	9	0.0848576	0.00470945	FOS, DHRS2, G6PD, EPAS1, HMOX1, DUOX1, TPM1, PRDX1, PXN	849	43	13528	3.33503	1	0.110736	8.21371
GOTERM_BP_FAT	GO:0010035~response to inorganic substance	24	0.226287	0.00480067	TXNIP, S100A16, PDGFA, DUOX1, LEF1, GRIA3, PRDX1, TPM1, PXN, GLRX2, TNNT2, FOS, CCND1, CDKN1A, DUSP1, TFRC, HMOX1, JUN, SERPINE1, PDGFRA, CYBRD1, NEDD4L, INSR, FOSL1	849	205	13528	1.86545	1	0.111949	8.36632
GOTERM_BP_FAT	GO:0007050~cell cycle arrest	15	0.141429	0.00488867	ING4, GAS1, CDKN3, TCF7L2, SESN3, JMY, NOTCH2, PPM1G, INHBA, CDKN1A, PA2G4, GADD45A, PPP1R15A, MYC, TP53INP1	849	103	13528	2.32049	1	0.112272	8.51333
INTERPRO	IPR002165:Plexin	8	0.075429	0.00202783	SEMA5A, ATRNL1, SEMA4F, PLXNA2, MET, PLXDC2, SEMA3D, SEMA4D	1001	31	16659	4.2948	0.949201	0.112366	3.30799
GOTERM_BP_FAT	GO:0006796~phosphate metabolic process	82	0.773147	0.0048832	PDP1, CDK17, NUAK2, STAT5A, PTPN22, LPAR3, CAD, LPAR2, AURKA, AURKB, MAP3K6, PAK3, WNK4, SYNJ2, MLKL, CHRNA7, INSR, IRAK2, TYRO3, CDK1, SGK1, RET, PTPRN2, PNCK, PTPRR, PTPRS, PTPRU, WNK2, ALK, PTPRO, CDK2, PPM1G, CCND1, EYA1, ACVR2B, PDGFRA, RIPK2, GADD45B, KALRN, CCL2, ADORA2B, ENPP2, STK10, ABI3, BMPR2, MAPKAPK3, SRC, TRIB2, SBK1, DUSP14, BUB1, PRKAA2, CAMK2A, FGD4, OBSCN, NCEH1, PTPRE, ALPK2, …	849	973	13528	1.34285	1	0.112953	8.5042
GOTERM_BP_FAT	GO:0006793~phosphorus metabolic process	82	0.773147	0.0048832	PDP1, CDK17, NUAK2, STAT5A, PTPN22, LPAR3, CAD, LPAR2, AURKA, AURKB, MAP3K6, PAK3, WNK4, SYNJ2, MLKL, CHRNA7, INSR, IRAK2, TYRO3, CDK1, SGK1, RET, PTPRN2, PNCK, PTPRR, PTPRS, PTPRU, WNK2, ALK, PTPRO, CDK2, PPM1G, CCND1, EYA1, ACVR2B, PDGFRA, RIPK2, GADD45B, KALRN, CCL2, ADORA2B, ENPP2, STK10, ABI3, BMPR2, MAPKAPK3, SRC, TRIB2, SBK1, DUSP14, BUB1, PRKAA2, CAMK2A, FGD4, OBSCN, NCEH1, PTPRE, ALPK2, …	849	973	13528	1.34285	1	0.112953	8.5042
INTERPRO	IPR001452:Src homology-3 domain	25	0.235716	0.00222132	SH3RF1, SNX18, MPP4, RIMBP2, ABI3, DOCK5, OTOR, SRC, MCF2L, DOCK4, NEBL, DNMBP, DOCK2, EPS8, UBASH3B, SORBS2, LASP1, SH3KBP1, SH3TC2, TRIP10, ABL2, TJP2, SH3TC1, KALRN, PIK3R2	1001	213	16659	1.95333	0.961785	0.113885	3.61819
UP_SEQ_FEATURE	domain:EGF-like 5; calcium-binding	9	0.0848576	0.000863	CD97, NOTCH2, HMCN1, EMR1, FBLN5, CELSR2, JAG1, FBN2, MEGF6	1074	37	19113	4.32878	0.930337	0.11405	1.54772
GOTERM_BP_FAT	GO:0010888~negative regulation of lipid storage	5	0.0471431	0.00505616	PPARA, NFKBIA, ABCA1, ITGB3, ABCG1	849	12	13528	6.63918	1	0.115083	8.7925
GOTERM_BP_FAT	GO:0045931~positive regulation of mitotic cell cycle	5	0.0471431	0.00505616	STAT5A, SMAD6, SPHK1, BIRC5, PROX1	849	12	13528	6.63918	1	0.115083	8.7925
GOTERM_BP_FAT	GO:0010745~negative regulation of foam cell differentiation	5	0.0471431	0.00505616	PPARA, NFKBIA, ABCA1, ITGB3, ABCG1	849	12	13528	6.63918	1	0.115083	8.7925
GOTERM_BP_FAT	GO:0008361~regulation of cell size	24	0.226287	0.00509419	DCBLD2, TNFRSF12A, SPHK1, SLC3A2, IGF2, OSGIN1, BDKRB1, GREM1, IL7R, NOTCH2, INHBA, CD38, CDKN1A, SEMA4F, ULK1, BTG1, HBEGF, EMP3, DCX, EMP1, SERTAD1, NGF, ENO1, SPP1	849	206	13528	1.85639	1	0.115091	8.85578
INTERPRO	IPR000421:Coagulation factor 5/8 type, C-terminal	7	0.0660004	0.00192277	DCBLD2, NRP2, CNTNAP4, CNTNAP5, CNTNAP3, CNTNAP2, EDIL3	1001	23	16659	5.06507	0.940712	0.115596	3.13917
INTERPRO	IPR017441:Protein kinase, ATP binding site	44	0.41486	0.00217821	CDK17, NUAK2, STK10, MAPKAPK3, BMPR2, AURKA, AURKB, SRC, MAP3K6, SBK1, PAK3, WNK4, BUB1, PRKAA2, CAMK2A, INSR, IRAK2, TYRO3, CDK1, RET, SGK1, PNCK, MAP2K3, MET, AXL, WNK2, ALK, EPHA2, CDK2, IKBKE, RPS6KA6, ACVR2B, RPS6KA4, RPS6KA1, ULK1, RPS6KA2, PLK1, MAPK15, PDGFRA, RIPK2, GRK4, BMPR1B, ABL2, KALRN	1001	455	16659	1.60937	0.959283	0.115842	3.54916
INTERPRO	IPR008343:MAP kinase phosphatase	5	0.0471431	0.00202351	DUSP5, DUSP4, DUSP1, DUSP7, DUSP6	1001	10	16659	8.32118	0.948877	0.116529	3.30105
SP_PIR_KEYWORDS	stress response	10	0.0942863	0.0107543	MAFF, SGK1, DUSP1, HSPB1, HSPB3, DNAJB4, FAM129A, SERPINH1, PPP1R15A, HSPA8	1075	66	19235	2.71106	0.997729	0.116827	14.6408
SP_PIR_KEYWORDS	cell cycle	39	0.367716	0.0109803	ING4, E2F7, ANLN, AURKA, PTTG1, CEP55, AURKB, CCNG2, FAM83D, CDCA8, HJURP, BUB1, TFDP2, PARD3B, CDCA5, CCNA2, CDCA3, TXNIP, CDK1, ARHGEF2, ZC3HC1, TRNP1, CDC20, BIRC5, GAS1, RACGAP1, CDKN3, UBE2C, CDK2, FOXN3, CCNB1, CDKN1A, CCND1, KRT18, CCND3, DUSP1, PLK1, GADD45A, KCTD11	1075	461	19235	1.51373	0.998003	0.116904	14.9258
SP_PIR_KEYWORDS	zinc finger	17	0.160287	0.0116357	EGR1, PPARA, RET, ZNF91, FHL2, RORA, CSRP1, BIRC3, TRIM21, PXN, ADAP1, ZFP36L1, TNFAIP3, ZNF33B, ZNF117, ZFHX3, NR2F1	1075	153	19235	1.98811	0.998625	0.116909	15.7475
GOTERM_BP_FAT	GO:0051247~positive regulation of protein metabolic process	27	0.254573	0.00533511	BMPR2, NFKBIA, KITLG, IL11, LIF, AGTR1, PSMD2, PSMD3, CD24, FAM129A, INSR, PSMD8, CDK1, CDC20, IGF2, IL6R, UBE2C, PPARGC1A, CCNB1, VEGFC, PSMD14, CCND1, CCND3, PLK1, MAPK15, BMP7, ENG	849	243	13528	1.77045	1	0.117754	9.25565
SP_PIR_KEYWORDS	iron-sulfur protein	4	0.0377145	0.0113115	ACO1, AOX1, IREB2, DPYD	1075	9	19235	7.95245	0.998346	0.118017	15.342
GOTERM_BP_FAT	GO:0048145~regulation of fibroblast proliferation	8	0.075429	0.0053211	S100A6, CDKN1A, FOSL2, PDGFA, ZMIZ1, SPHK1, PDGFRA, CCNA2	849	35	13528	3.64207	1	0.118267	9.23244
GOTERM_BP_FAT	GO:0001503~ossification	16	0.150858	0.00539863	TUFT1, COL13A1, KLF10, FHL2, IGF2, MMP14, IGSF10, PTHLH, CHRDL1, JUND, PTN, FOXC1, GPNMB, BMP7, IGFBP5, SPP1	849	115	13528	2.21691	1	0.118269	9.36082
GOTERM_MF_FAT	GO:0046983~protein dimerization activity	54	0.509146	0.000547	S100A6, FOSL2, BACH2, CADM1, PDGFA, NFKB1, TPD52, GDNF, FOS, AGTR1, BAK1, GSR, ROBO2, CHRNA7, FOSL1, IRAK2, SP100, RUNX1T1, OLFML2A, FOSB, IL6R, INHBA, G6PD, JUN, TFAP2B, PDGFRA, CREM, POLA2, GCLM, GCH1, MOAP1, HAND1, NUP210, TAP2, JUND, GALE, TCF4, FIGF, S100A16, PTPRE, EPAS1, LGALS1, SMAD6, S100A11, BIRC5, CREB5, TBX1, ABCG1, NOTCH2, ATF3, SYT16, QPRT, DPYD, ENG	801	542	12983	1.61487	0.39597	0.118414	0.851309
GOTERM_BP_FAT	GO:0040007~growth	22	0.20743	0.0053028	SLC3A2, FOXO3, GAS1, IL7R, TIMP3, PLAUR, IGSF10, CCNB1, NOTCH2, INHBA, ACVR2B, ULK1, ZMIZ1, SERPINE1, FOXC1, EMP3, DCX, BMPR1B, BMP7, EMP1, GAP43, IGFBP5	849	183	13528	1.91557	1	0.118698	9.20212
SP_PIR_KEYWORDS	actin-binding	24	0.226287	0.0116297	PHACTR1, PHACTR3, ANLN, TMSB10, FLNC, COTL1, DAAM1, TPM2, FLNB, TPM1, VASP, TPM3, NEBL, JMY, CORO1C, PFN1, MYO10, LASP1, MYO16, WDR1, CAP1, ADD3, MYO5B, FGD4	1075	247	19235	1.73859	0.99862	0.118959	15.74
GOTERM_BP_FAT	GO:0032990~cell part morphogenesis	28	0.264002	0.0055215	NRP2, S100A6, ONECUT2, SEMA5A, BAK1, UNC5A, TNR, ROBO2, DCX, SNAP25, STXBP1, DPYSL5, CHST3, NTNG2, CELSR2, GAS1, ISL1, SLIT1, VASP, SEMA4F, ULK1, CNTN4, BMP7, SLITRK6, BMPR1B, GAP43, GFRA3, KALRN	849	256	13528	1.74279	1	0.119989	9.5639
SP_PIR_KEYWORDS	atp-binding	94	0.886291	0.0123576	CDK17, ADCY1, ABCF2, NUAK2, XRCC6, CAD, AURKA, AURKB, KIFC3, NLRC5, MAP3K6, DDX23, DHX37, PAK3, WNK4, DDX10, INSR, NMNAT2, TYRO3, CDK1, SGK1, RET, MAGI1, SARS, PNCK, PFKP, WNK2, ALK, UBE2C, CDK2, ACVR2B, PANK3, NAV2, ATP9A, UBE2M, PDGFRA, RIPK2, NAIP, SLC27A2, SRXN1, KIF26B, KALRN, ABCA8, DNAH9, STK10, BMPR2, MAPKAPK3, ABCA1, VARS, SRC, N4BP2, SBK1, TAP2, CKMT2, BUB1, PALM3, ENTPD3, PRKAA2, ACSL4…	1075	1326	19235	1.26843	0.999089	0.121591	16.644
GOTERM_MF_FAT	GO:0019899~enzyme binding	51	0.48086	0.00127117	MLPH, PDLIM5, PGAM1, AURKA, CAD, FOXO3, PAK3, HMOX1, SERPINE1, LSM2, DOCK11, INSR, TYRO3, ARHGEF2, IRS2, ZC3HC1, SP100, PTPRR, PRKCDBP, IL6R, RPH3A, PLAUR, CCND1, PA2G4, CCND3, BTG1, KPNA2, ADD3, AKAP2, GLRX3, DIAPH3, NFKBIA, ABCA1, DAAM1, GCLM, TCF7L2, PFN1, CD24, PRIMA1, FGD4, EPAS1, BIRC5, COTL1, DOCK4, ANXA2, RPS6KA4, LRP1, SYTL2, SYTL3, CACNA1C, ZFHX3	801	523	12983	1.58056	0.690491	0.122175	1.96924
GOTERM_MF_FAT	GO:0032403~protein complex binding	25	0.235716	0.000989	PDP1, COL3A1, FSTL3, NFKBIA, EDIL3, ITGB3, DOCK2, LAMB3, GPNMB, INSR, IRS2, IGF2, COL5A1, ACVR2B, CDKN1A, CCND1, GRB10, ITGA6, ITGA5, ULK1, FBLN5, MYO16, ENG, GRB14, ADAMTS5	801	196	12983	2.06741	0.598475	0.122216	1.53556
UP_SEQ_FEATURE	domain:Fibronectin type-III 2	18	0.169715	0.000974	TYRO3, OBSCN, IL27RA, PRTG, RIMBP2, AXL, PTPRS, PTPRU, PTPRO, EPHA2, COL7A1, IL20RA, TNR, CNTN1, ROBO2, CNTN4, INSR, FN1	1074	130	19113	2.46407	0.950594	0.12258	1.74559
PIR_SUPERFAMILY	PIRSF000939:dual specificity protein phosphatase (MAP kinase phosphatase)	5	0.0471431	0.000515	DUSP5, DUSP4, DUSP1, DUSP7, DUSP6	479	7	7396	11.0289	0.230836	0.12298	0.741616
PIR_SUPERFAMILY	PIRSF000939:MAPK_Ptase	5	0.0471431	0.000515	DUSP5, DUSP4, DUSP1, DUSP7, DUSP6	479	7	7396	11.0289	0.230836	0.12298	0.741616
GOTERM_BP_FAT	GO:0035239~tube morphogenesis	17	0.160287	0.00581528	RET, TBX3, NR4A3, GREM1, MMP14, BCL2L11, VASP, MYCN, SEMA5A, PFN1, SPRY2, EYA1, HAND1, CD44, BMP7, ENG, TWIST1	849	127	13528	2.1329	1	0.125136	10.0477
SP_PIR_KEYWORDS	trimer	6	0.0565718	0.0132612	COL19A1, COL7A1, COL13A1, COL6A3, COL3A1, COL5A1	1075	26	19235	4.12916	0.999456	0.125597	17.7536
GOTERM_MF_FAT	GO:0005201~extracellular matrix structural constituent	15	0.141429	0.000728	MATN3, TUFT1, COL13A1, LUM, COL3A1, COL15A1, COL5A1, LAMA4, COL19A1, COL27A1, FBN2, TFPI2, MFAP5, COL8A2, FN1	801	86	12983	2.82706	0.488846	0.125599	1.13163
GOTERM_BP_FAT	GO:0042476~odontogenesis	10	0.0942863	0.00596076	ACVR2B, ITGA6, TUFT1, SOSTDC1, FST, PDGFRA, LEF1, FOXC1, BMP7, BCL2L11	849	54	13528	2.95075	1	0.126393	10.2864
GOTERM_BP_FAT	GO:0048858~cell projection morphogenesis	27	0.254573	0.00593345	NRP2, S100A6, ONECUT2, SEMA5A, UNC5A, TNR, ROBO2, DCX, SNAP25, STXBP1, DPYSL5, CHST3, NTNG2, CELSR2, GAS1, ISL1, SLIT1, VASP, SEMA4F, ULK1, CNTN4, BMP7, SLITRK6, BMPR1B, GAP43, KALRN, GFRA3	849	245	13528	1.756	1	0.126678	10.2417
GOTERM_BP_FAT	GO:0006917~induction of apoptosis	33	0.311145	0.00601881	SH3RF1, CADM1, TNFRSF25, ZMAT3, FOXO3, TIMP3, PRDX1, MCF2L, GCH1, BAK1, HMOX1, AEN, AATF, CD24, MX1, MYC, FGD4, OBSCN, ARHGEF2, KLF10, BCL2L11, JMY, TNFRSF10A, INHBA, NOTCH2, CD38, TNFRSF9, CDKN1A, BNIP1, ETS1, NGF, TP53INP1, KALRN	849	320	13528	1.6432	1	0.126718	10.3815
SP_PIR_KEYWORDS	sulfation	8	0.075429	0.0131822	PAM, CHGA, LUM, SCG5, CHGB, COL5A1, DPT, FN1	1075	46	19235	3.11183	0.999431	0.127014	17.6572
KEGG_PATHWAY	hsa04640:Hematopoietic cell lineage	14	0.132001	0.00660632	KITLG, MME, ITGA3, IL6R, ITGB3, IL7R, IL11, CD38, CD44, ITGA6, TFRC, ITGA5, CD59, IL4R	359	86	5085	2.30582	0.662784	0.127052	7.72276
GOTERM_BP_FAT	GO:0012502~induction of programmed cell death	33	0.311145	0.00629766	SH3RF1, CADM1, TNFRSF25, ZMAT3, FOXO3, TIMP3, PRDX1, MCF2L, GCH1, BAK1, HMOX1, AEN, AATF, CD24, MX1, MYC, FGD4, OBSCN, ARHGEF2, KLF10, BCL2L11, JMY, TNFRSF10A, INHBA, NOTCH2, CD38, TNFRSF9, CDKN1A, BNIP1, ETS1, NGF, TP53INP1, KALRN	849	321	13528	1.63808	1	0.130513	10.8369
GOTERM_BP_FAT	GO:0042326~negative regulation of phosphorylation	9	0.0848576	0.00626943	BAK1, INHBA, CDKN1A, JUN, SMAD6, BDKRB1, FAM129A, INSR, ENG	849	45	13528	3.18681	1	0.130801	10.7909
KEGG_PATHWAY	hsa05410:Hypertrophic cardiomyopathy (HCM)	14	0.132001	0.00597704	CACNA2D1, LMNA, CACNG4, ITGA3, ITGB3, TPM2, TPM1, CACNA2D2, TPM3, TNNT2, ITGA6, ITGA5, PRKAA2, CACNA1C	359	85	5085	2.33295	0.625879	0.131036	7.01145
SP_PIR_KEYWORDS	metal-binding	193	1.81972	0.0143731	PDP1, CYP3A5, ADCY1, S100A6, LMO1, SYT5, PDLIM5, RORB, AURKB, RORA, MMP3, BAK1, MAP3K6, TRIM47, PAPPA, PLOD3, PRIM2, LOX, INSR, ZNF449, COL10A1, ZC3HC1, NUDT4, BSN, COLEC12, RPH3A, ZDBF2, MOXD1, NEBL, PGM2, ADAMTS6, TNS3, PARP12, CPE, ATP9A, TNFAIP3, ADAMTS5, KALRN, FRAS1, TSHZ3, PAM, ARFGAP2, TSHZ2, ENPP2, BMPR2, MME, CXXC4, MYT1, TIMP3, PXN, TTC3, ADAP1, TIMP1, ZNF697, FGD4, ZNF423, AGBL2, KLF6…	1075	2972	19235	1.16196	0.999711	0.133243	19.1001
GOTERM_BP_FAT	GO:0007584~response to nutrient	18	0.169715	0.00659983	MUC1, MICB, SP100, CCL2, PDGFA, CFB, CLIC1, VARS, TIMP3, CD38, CCND1, DUSP1, CD44, TFRC, HMOX1, BMP7, INSR, SPP1	849	140	13528	2.04866	1	0.135486	11.3279
GOTERM_BP_FAT	GO:0000302~response to reactive oxygen species	12	0.113144	0.00677646	TXNIP, FOS, DUSP1, HMOX1, JUN, SERPINE1, DUOX1, TPM1, FOSL1, PRDX1, PXN, GLRX2	849	75	13528	2.54945	1	0.13628	11.6137
GOTERM_BP_FAT	GO:0045740~positive regulation of DNA replication	7	0.0660004	0.0068313	PDGFA, JUN, PDGFRA, KITLG, IGF2, INSR, TNKS2	849	28	13528	3.98351	1	0.136463	11.7022
GOTERM_BP_FAT	GO:0032570~response to progesterone stimulus	6	0.0565718	0.00672778	TXNIP, CD38, FOS, CCL2, SOCS3, FOSL1	849	20	13528	4.78021	1	0.137066	11.535
GOTERM_BP_FAT	GO:0008285~negative regulation of cell proliferation	36	0.339431	0.00677424	ING4, E2F7, IGFBP6, FGFRL1, CXADR, MSX2, HMOX1, CD24, GPNMB, QSOX1, FOSL1, DPT, KLF10, S100A11, GAS1, PTPRU, CDKN3, PROX1, PDCD1LG2, PTHLH, NOTCH2, TNFRSF9, DHRS2, CDKN1A, BTG2, ETS1, BTG1, JUN, CD274, MYO16, BMP7, EMP3, UTP20, ENG, TOB1, IGFBP5	849	361	13528	1.58899	1	0.137087	11.6101
GOTERM_BP_FAT	GO:0060341~regulation of cellular localization	27	0.254573	0.0069347	RAB3B, SNCAIP, CADM1, ADORA2B, FST, NCS1, NFKBIA, PRDX1, GDNF, TCF7L2, IL11, LIF, HMOX1, SCG5, RAPGEF4, CAMK2A, SNAP25, DNAJC1, NUDT4, STXBP1, IGF2, PARK2, CD38, VEGFC, KCNN4, INHBA, NGF	849	248	13528	1.73475	1	0.137541	11.869
GOTERM_BP_FAT	GO:0031952~regulation of protein amino acid autophosphorylation	4	0.0377145	0.00709839	VEGFC, JUN, IGF2, ENG	849	7	13528	9.10517	1	0.138866	12.1324
GOTERM_BP_FAT	GO:0070482~response to oxygen levels	18	0.169715	0.00708069	PPARA, ATP1B1, CCL2, EPAS1, SOCS3, PDGFA, CAPN2, MMP14, ITPR1, CD38, CDKN1A, TFRC, HMOX1, PDGFRA, CHRNA7, CD24, ENG, ANGPTL4	849	141	13528	2.03413	1	0.139383	12.1039
GOTERM_BP_FAT	GO:0030111~regulation of Wnt receptor signaling pathway	9	0.0848576	0.00718269	HHEX, CCND1, LRP1, DKK1, LEF1, CXXC4, LECT2, FRZB, PPAP2B	849	46	13528	3.11753	1	0.13956	12.2677
GOTERM_BP_FAT	GO:0001667~ameboidal cell migration	8	0.075429	0.00730776	NRP2, RET, NRTN, KITLG, TBX1, CAP1, ISL1, GDNF	849	37	13528	3.4452	1	0.140975	12.4682
SP_PIR_KEYWORDS	hydroxyproline	7	0.0660004	0.0157214	COL19A1, COL7A1, COL13A1, COL6A3, COL3A1, COL5A1, COL10A1	1075	37	19235	3.38517	0.999867	0.142572	20.7052
GOTERM_MF_FAT	GO:0004725~protein tyrosine phosphatase activity	16	0.150858	0.00171632	PTPRE, PTPRN2, PTPN14, PTPRR, PTPRS, PTPN22, PTPRU, CDKN3, PTPRO, DUSP5, DUSP4, EYA1, DUSP1, DUSP14, DUSP7, DUSP6	801	104	12983	2.49361	0.794807	0.146475	2.65021
UP_SEQ_FEATURE	domain:Leucine-zipper	16	0.150858	0.00123393	MAFF, BACH2, FOSL2, CREM, RELB, CREB5, FOSB, MYCN, IKBKE, FOS, ATF3, JUN, JUND, TCF4, FOSL1, MYC	1074	110	19113	2.58852	0.97783	0.146755	2.2055
SP_PIR_KEYWORDS	calmodulin-binding	14	0.132001	0.0165292	KCNH1, ADCY1, PNCK, SPHK1, IQGAP3, RRAD, GEM, KCNN4, NRGN, MAP6, CAMK2A, ADD3, GAP43, MYO5B	1075	120	19235	2.08752	0.999916	0.147043	21.6527
SP_PIR_KEYWORDS	hydroxylation	10	0.0942863	0.0169198	COL19A1, EPAS1, COL7A1, COL6A3, COL3A1, COL15A1, CELSR2, COL8A2, COL5A1, COL10A1	1075	71	19235	2.52014	0.999933	0.14796	22.107
KEGG_PATHWAY	hsa05215:Prostate cancer	14	0.132001	0.00881504	PDGFA, NFKBIA, FOXO1, LEF1, CREB5, NFKB1, IGF2, TCF7L2, CDK2, CCND1, CDKN1A, PDGFRA, PDGFD, PIK3R2	359	89	5085	2.2281	0.765916	0.148999	10.1801
UP_SEQ_FEATURE	region of interest:Triple-helical region	7	0.0660004	0.0013645	COL7A1, COL27A1, COL6A3, COL3A1, COL8A2, COL5A1, COL10A1	1074	23	19113	5.4162	0.985188	0.155064	2.43617
SMART	SM00181:EGF	27	0.254573	0.00173313	FRAS1, ASTN1, DLK1, JAG1, EDIL3, CSPG5, HMCN1, FAT3, FAT4, FAT1, CNTNAP3, CNTNAP2, FBN2, MATN3, NRXN2, CNTNAP4, ATRNL1, CNTNAP5, NTNG2, CELSR2, SLIT1, NOTCH2, LRP1, EMR1, HBEGF, MEGF6, LRP4	638	201	9079	1.91155	0.39845	0.155842	2.28317
GOTERM_CC_FAT	GO:0030017~sarcomere	14	0.132001	0.00745695	OBSCN, PDLIM5, FHL2, ANKRD1, TPM2, FLNC, TPM1, FLNB, TPM3, TNNT2, SORBS2, HSPB1, CACNA1C, ENO1	795	98	12782	2.29686	0.967061	0.156888	10.0925
GOTERM_BP_FAT	GO:0010883~regulation of lipid storage	6	0.0565718	0.0083827	PPARA, NFKBIA, NFKB1, ABCA1, ITGB3, ABCG1	849	21	13528	4.55258	1	0.159109	14.1732
GOTERM_BP_FAT	GO:0030514~negative regulation of BMP signaling pathway	6	0.0565718	0.0083827	BMPER, SOSTDC1, SMAD6, FSTL3, GREM1, TOB1	849	21	13528	4.55258	1	0.159109	14.1732
SP_PIR_KEYWORDS	wnt signaling pathway	14	0.132001	0.0187348	WNT5A, FZD8, NKD2, LEF1, CXXC4, FRZB, TCF7L2, CALCOCO1, FZD7, HHEX, DKK1, DACT1, SOSTDC1, FRAT1	1075	122	19235	2.0533	0.999976	0.160168	24.1862
SP_PIR_KEYWORDS	cyclin	8	0.075429	0.0203134	CCNB1, CDKN1A, CCND1, CCND3, HMOX1, RUNX1T1, CCNG2, CCNA2	1075	50	19235	2.86288	0.99999	0.167565	25.9524
SP_PIR_KEYWORDS	basement membrane	7	0.0660004	0.0200859	LAMA4, LAMB3, LAMA3, HMCN1, COL7A1, COL8A2, ANXA2	1075	39	19235	3.21157	0.999989	0.168271	25.7002
GOTERM_BP_FAT	GO:0045664~regulation of neuron differentiation	17	0.160287	0.00900498	PHOX2B, TNFRSF12A, NLGN1, ISL1, TTC3, MBP, ASCL1, EYA1, SEMA4F, ULK1, CNTN4, ROBO2, CD24, SEMA4D, NGF, SPP1, KALRN	849	133	13528	2.03668	1	0.168927	15.1458
GOTERM_BP_FAT	GO:0051960~regulation of nervous system development	22	0.20743	0.00907848	PHOX2B, TNFRSF12A, XRCC6, NLGN1, ISL1, TTC3, MBP, ASCL1, VEGFC, EYA1, SERPINF1, SEMA4F, ULK1, ROBO2, CNTN4, SEMA4D, CD24, BMP7, SNAP25, NGF, SPP1, KALRN	849	192	13528	1.82578	1	0.169213	15.26
GOTERM_CC_FAT	GO:0005604~basement membrane	12	0.113144	0.00850132	FRAS1, LAMA4, LAMB3, LAMA3, HMCN1, COL7A1, COL15A1, TIMP3, COL8A2, COL5A1, FN1, ANXA2	795	78	12782	2.47354	0.979619	0.169219	11.4279
GOTERM_CC_FAT	GO:0015629~actin cytoskeleton	28	0.264002	0.00934647	CTNNAL1, SRCIN1, HAX1, MLPH, PDLIM5, ANLN, TPM2, TPM1, TPM3, PFN1, EZR, SORBS2, CAP1, ZYX, BMF, MYO5B, ARC, FLNB, VASP, CORO1C, TNNT2, MYO10, SMTN, LASP1, MYO16, ABL2, FILIP1L, KALRN	795	269	12782	1.67355	0.986185	0.169872	12.495
GOTERM_BP_FAT	GO:0000902~cell morphogenesis	35	0.330002	0.00940716	NRP2, S100A6, ONECUT2, IL7R, SEMA5A, DOCK2, EZR, UNC5A, TNR, ROBO2, CAP1, DCX, SNAP25, FN1, ARHGEF2, STXBP1, DPYSL5, LEF1, NTNG2, CHST3, CELSR2, GAS1, ISL1, SLIT1, PROX1, VASP, SEMA4F, ULK1, CNTN4, BMPR1B, BMP7, SLITRK6, GAP43, GFRA3, KALRN	849	356	13528	1.56655	1	0.169948	15.7689
GOTERM_BP_FAT	GO:0048844~artery morphogenesis	5	0.0471431	0.00924755	ZMIZ1, TBX1, FOXC1, PROX1, ENG	849	14	13528	5.69073	1	0.170145	15.5221
GOTERM_BP_FAT	GO:0010563~negative regulation of phosphorus metabolic process	9	0.0848576	0.00930562	BAK1, INHBA, CDKN1A, JUN, SMAD6, BDKRB1, FAM129A, INSR, ENG	849	48	13528	2.98763	1	0.17016	15.612
GOTERM_BP_FAT	GO:0045936~negative regulation of phosphate metabolic process	9	0.0848576	0.00930562	BAK1, INHBA, CDKN1A, JUN, SMAD6, BDKRB1, FAM129A, INSR, ENG	849	48	13528	2.98763	1	0.17016	15.612
GOTERM_BP_FAT	GO:0030335~positive regulation of cell migration	13	0.122572	0.00938615	VEGFC, IRS2, S1PR1, PDGFA, SPHK1, ONECUT2, F2RL1, PDGFRA, HBEGF, BDKRB1, IGF2, IL6R, INSR	849	89	13528	2.32744	1	0.170548	15.7364
GOTERM_BP_FAT	GO:0007242~intracellular signaling cascade	100	0.942863	0.00924	NRTN, ADCY1, STAT5A, IQGAP3, RRAD, LPAR3, AURKA, LPAR2, GNG8, MAP3K6, AGTR1, S1PR1, DIRAS3, WNK4, CHRNA7, RAPGEF4, CCNA2, INSR, GNG7, HTR1E, RET, NUDT4, SOCS3, COLEC12, WNK2, GEM, PPARGC1A, FOXN3, PTHLH, TNS3, GRB14, KALRN, NGF, DCBLD2, WNT5A, PLCXD3, RALGPS1, CCL2, ADORA2B, MAPKAPK3, NFKBIA, RUNDC3A, ARF6, ABCA1, RAB40B, SRC, CDC42EP1, FGD4, GPR155, KLF9, RASEF, MAP2K3, MET, SPHK1, DNMBP, NPY, U…	849	1256	13528	1.26863	1	0.170984	15.5104
GOTERM_BP_FAT	GO:0030510~regulation of BMP signaling pathway	7	0.0660004	0.00967882	BMPER, SOSTDC1, SMAD6, FSTL3, GREM1, ENG, TOB1	849	30	13528	3.71794	1	0.172514	16.1873
GOTERM_BP_FAT	GO:0051781~positive regulation of cell division	8	0.075429	0.00979569	VEGFC, S100A6, FGF7, PDGFA, PTN, IGF2, PDGFD, FIGF	849	39	13528	3.26852	1	0.172528	16.3667
GOTERM_BP_FAT	GO:0032583~regulation of gene-specific transcription	17	0.160287	0.00965115	PPARA, XRCC6, NFKBIA, IGF2, CELSR2, NFKB1, RORB, PPARGC1A, GDNF, PROX1, TCF7L2, HHEX, HAND1, BPTF, ETS1, INSR, ENG	849	134	13528	2.02148	1	0.173011	16.1448
GOTERM_BP_FAT	GO:0000278~mitotic cell cycle	36	0.339431	0.00978782	TUBB2A, ANLN, AURKA, CEP55, AURKB, PTTG1, CCNG2, FAM83D, CDCA8, PSMD2, BUB1, PSMD3, CCNA2, CDCA5, CAMK2A, PSMD8, CDCA3, CDK1, ARHGEF2, ZC3HC1, TPX2, CDC20, BIRC5, CDKN3, UBE2C, CDK2, FOXN3, CCNB1, INHBA, CDKN1A, PSMD14, CCND1, PLK1, PES1, KPNA2, GADD45A	849	370	13528	1.55034	1	0.173338	16.3546
KEGG_PATHWAY	hsa05414:Dilated cardiomyopathy	14	0.132001	0.0115663	TNNT2, CACNA2D1, ADCY1, ITGA6, ITGA5, LMNA, CACNG4, ITGA3, ITGB3, CACNA1C, TPM2, CACNA2D2, TPM1, TPM3	359	92	5085	2.15544	0.851613	0.173696	13.157
GOTERM_BP_FAT	GO:0060348~bone development	16	0.150858	0.00995256	TUFT1, COL13A1, KLF10, FHL2, IGF2, MMP14, IGSF10, PTHLH, CHRDL1, JUND, PTN, FOXC1, GPNMB, BMP7, IGFBP5, SPP1	849	123	13528	2.07272	1	0.174106	16.6069
GOTERM_CC_FAT	GO:0009897~external side of plasma membrane	20	0.188573	0.00927753	FRAS1, EMCN, COL23A1, ITGB3, MMP15, IL7R, ABCG1, GSR, GPC2, S1PR1, LRP1, CD44, ITGA6, ITGA5, CD59, CD274, CNTN1, CD24, ENG, GFRA3	795	170	12782	1.89153	0.98574	0.175679	12.4084
GOTERM_BP_FAT	GO:0032989~cellular component morphogenesis	38	0.358288	0.0101309	NRP2, S100A6, ONECUT2, IL7R, TPM1, SEMA5A, BAK1, DOCK2, EZR, UNC5A, TNR, ROBO2, CAP1, DCX, SNAP25, FN1, ARHGEF2, STXBP1, DPYSL5, LEF1, NTNG2, CHST3, CELSR2, GAS1, ISL1, PROX1, SLIT1, VASP, TNNT2, SEMA4F, ULK1, CNTN4, BMPR1B, BMP7, SLITRK6, GAP43, GFRA3, KALRN	849	397	13528	1.52517	1	0.176004	16.8793
SMART	SM00179:EGF_CA	16	0.150858	0.00265668	CELSR2, DLK1, EDIL3, JAG1, SLIT1, CD97, NOTCH2, LRP1, HMCN1, FAT3, EMR1, FAT4, FBLN5, FAT1, MEGF6, LRP4	638	96	9079	2.37173	0.541338	0.177051	3.48005
SMART	SM00338:BRLZ	11	0.103715	0.00334475	MAFF, FOS, FOSL2, BACH2, ATF3, JUN, CREM, JUND, CREB5, FOSB, FOSL1	638	53	9079	2.95348	0.625309	0.17826	4.36293
INTERPRO	IPR016239:Ribosomal protein S6 kinase II	4	0.0377145	0.00376012	RPS6KA6, RPS6KA4, RPS6KA1, RPS6KA2	1001	6	16659	11.0949	0.996035	0.179228	6.05215
GOTERM_CC_FAT	GO:0044456~synapse part	26	0.245144	0.0104269	RAB3B, SNCAIP, CADM1, GABRB3, CLSTN2, SYT5, GRIK4, NCS1, CHRNA7, CAMK2A, SV2C, FOSL1, PRSS12, GRID1, ICA1, ARC, NLGN1, GRIA3, RPH3A, ITPR1, EPS8, CHRM3, SEMA4F, CACNA1C, DOC2B, FAIM2	795	246	12782	1.6993	0.991601	0.180574	13.8417
GOTERM_BP_FAT	GO:0042593~glucose homeostasis	9	0.0848576	0.0105273	SERPINE1, IGF2, FOXO3, CACNA1C, VGF, DBH, INSR, PPARGC1A, TCF7L2	849	49	13528	2.92666	1	0.181291	17.4815
GOTERM_BP_FAT	GO:0033500~carbohydrate homeostasis	9	0.0848576	0.0105273	SERPINE1, IGF2, FOXO3, CACNA1C, VGF, DBH, INSR, PPARGC1A, TCF7L2	849	49	13528	2.92666	1	0.181291	17.4815
GOTERM_MF_FAT	GO:0004672~protein kinase activity	56	0.528003	0.00239282	NRP2, KCNH1, CDK17, NUAK2, FGFRL1, CAD, AURKA, AURKB, MAP3K6, PAK3, WNK4, MLKL, INSR, IRAK2, TYRO3, CDK1, SGK1, RET, PNCK, WNK2, ALK, CDK2, CCND1, ACVR2B, CCND3, PDGFRA, RIPK2, KALRN, CCL2, STK10, BMPR2, MAPKAPK3, SRC, TRIB2, SBK1, BUB1, PRKAA2, CAMK2A, OBSCN, ALPK2, MAP2K3, MET, AXL, EPHA2, RPS6KA6, IKBKE, RPS6KA4, RPS6KA1, ULK1, RPS6KA2, PLK1, MAPK15, GRK4, BMPR1B, ABL2, ENG	801	606	12983	1.49781	0.890171	0.181926	3.67664
SP_PIR_KEYWORDS	ATP	22	0.20743	0.0238711	CDK1, CDK17, RET, ABCF2, MET, MAPKAPK3, AXL, ATP1A3, PFKP, VARS, CDK2, SRC, ABCB4, RPS6KA1, PLK1, RPS6KA2, TAP2, PDGFRA, PRKAA2, INSR, HSPA8, MARS	1075	236	19235	1.66799	0.999999	0.183739	29.7932
INTERPRO	IPR001781:Zinc finger, LIM-type	12	0.113144	0.00400579	LPXN, LMO1, LASP1, MICAL2, ABLIM3, PDLIM5, FHL2, ZYX, CSRP1, ISL1, PXN, NEBL	1001	73	16659	2.73573	0.997239	0.183871	6.43533
GOTERM_CC_FAT	GO:0032133~chromosome passenger complex	3	0.0282859	0.0110848	CDCA8, BIRC5, AURKB	795	3	12782	16.078	0.993798	0.183979	14.6523
SMART	SM00231:FA58C	7	0.0660004	0.00419065	DCBLD2, NRP2, CNTNAP4, CNTNAP5, CNTNAP3, CNTNAP2, EDIL3	638	23	9079	4.33099	0.707836	0.185413	5.43808
SP_PIR_KEYWORDS	cell division	24	0.226287	0.0237671	CDK1, ARHGEF2, ZC3HC1, CDC20, ANLN, BIRC5, AURKB, PTTG1, CEP55, RACGAP1, UBE2C, CCNG2, CDK2, FAM83D, CCNB1, CDCA8, CCND1, CCND3, PLK1, BUB1, PARD3B, CDCA5, CCNA2, CDCA3	1075	264	19235	1.62664	0.999999	0.185506	29.6836
SP_PIR_KEYWORDS	Immunoglobulin domain	38	0.358288	0.0230985	PVR, MICB, MICA, ADAMTSL1, CADM1, IGFBPL1, PRTG, FGFRL1, TMIGD2, CXADR, IGSF10, LINGO2, HMCN1, UNC5A, SEMA3D, ROBO2, UNC5D, IL1RAPL1, LRFN2, OBSCN, TYRO3, IGLON5, ALPK2, AXL, PTPRS, MXRA8, IL6R, PTPRU, PDCD1LG2, SEMA4F, CD274, PDGFRA, CNTN1, CNTN4, SEMA4D, FCRLB, NTM, KALRN	1075	470	19235	1.44667	0.999998	0.185824	28.9753
SP_PIR_KEYWORDS	acetylated amino end	12	0.113144	0.0236383	TNNT2, GSR, HIST1H1D, G6PD, PCBD1, MT2A, ANXA1, MT1E, GYG1, CAPN2, MBP, ANXA2	1075	100	19235	2.14716	0.999999	0.187145	29.5476
GOTERM_BP_FAT	GO:0044092~negative regulation of molecular function	33	0.311145	0.0110623	PALM, ADCY1, NFKBIA, NFKB1, PDCD4, SPRY2, S1PR1, HMOX1, PSMD2, PSMD3, NQO1, INSR, PSMD8, ANGPTL4, IRAK2, SP100, SMAD6, IGF2, CRIPAK, BIRC5, CDC20, UBE2C, PROX1, PTHLH, TNNT2, PSMD14, CDKN1A, RGS3, ID1, GADD45B, ENG, GADD45A, DUSP6	849	334	13528	1.57432	1	0.187646	18.2879
GOTERM_BP_FAT	GO:0007067~mitosis	24	0.226287	0.0110175	CDK1, ARHGEF2, ZC3HC1, TUBB2A, TPX2, AURKA, CDC20, ANLN, BIRC5, AURKB, PTTG1, CEP55, UBE2C, CCNG2, CDK2, FAM83D, CCNB1, CDCA8, PLK1, BUB1, PES1, CDCA5, CCNA2, CDCA3	849	220	13528	1.73826	1	0.187935	18.2206
GOTERM_BP_FAT	GO:0000280~nuclear division	24	0.226287	0.0110175	CDK1, ARHGEF2, ZC3HC1, TUBB2A, TPX2, AURKA, CDC20, ANLN, BIRC5, AURKB, PTTG1, CEP55, UBE2C, CCNG2, CDK2, FAM83D, CCNB1, CDCA8, PLK1, BUB1, PES1, CDCA5, CCNA2, CDCA3	849	220	13528	1.73826	1	0.187935	18.2206
GOTERM_BP_FAT	GO:0044057~regulation of system process	31	0.292287	0.0113997	SNCAIP, CCL2, ADORA2B, FST, BMPR2, CSPG5, VGF, GDNF, TPM1, TPM3, AGTR1, HMOX1, CAMK2A, EGR1, ARC, EPAS1, SPHK1, NLGN1, STXBP1, IGF2, PARK2, DBH, TNNT2, INHBA, CD38, CHRM3, CELF2, HBEGF, CNTN4, CACNA1C, NGF	849	309	13528	1.59856	1	0.19083	18.7926
GOTERM_BP_FAT	GO:0022406~membrane docking	7	0.0660004	0.0113806	EZR, SCFD2, STXBP1, RABEPK, SYTL2, MSN, SNAP25	849	31	13528	3.59801	1	0.191523	18.764
SMART	SM00209:TSP1	12	0.113144	0.00512928	THSD7A, SEMA5A, ADAMTS6, ADAMTSL1, HMCN1, ADAMTS14, ADAMTSL2, UNC5A, THSD4, ADAMTS10, UNC5D, ADAMTS5	638	65	9079	2.62715	0.77837	0.19366	6.618
INTERPRO	IPR010909:PLAC	6	0.0565718	0.00442372	ADAMTS6, ADAMTSL1, ADAMTS14, ADAMTSL2, THSD4, ADAMTS10	1001	19	16659	5.25548	0.998509	0.195028	7.08384
GOTERM_BP_FAT	GO:0051052~regulation of DNA metabolic process	15	0.141429	0.0118035	IL27RA, PDGFA, S100A11, KITLG, IGF2, IL7R, CDK2, TNKS2, EYA1, JUN, MAPK15, PDGFRA, KPNA2, MYC, INSR	849	114	13528	2.09658	1	0.19591	19.3926
UP_SEQ_FEATURE	glycosylation site:O-linked (GalNAc...)	14	0.132001	0.00184026	ASPN, MUC1, NLGN1, KITLG, IGF2, DLK1, CSPG5, CHGA, TFRC, SMAGP, HBEGF, CHGB, FN1, SPP1	1074	92	19113	2.7081	0.996595	0.196321	3.27234
SP_PIR_KEYWORDS	epidermolysis bullosa	4	0.0377145	0.0261367	LAMB3, LAMA3, ITGA6, COL7A1	1075	12	19235	5.96434	1	0.196899	32.1415
INTERPRO	IPR003659:Plexin/semaphorin/integrin	9	0.0848576	0.00485658	SEMA5A, ATRNL1, SEMA4F, PLXNA2, MET, PLXDC2, SEMA3D, ITGB3, SEMA4D	1001	45	16659	3.32847	0.999213	0.200156	7.75106
INTERPRO	IPR018097:EGF-like calcium-binding, conserved site	14	0.132001	0.00476356	CD97, NOTCH2, HMCN1, LRP1, EMR1, FAT3, FAT4, FAT1, FBLN5, JAG1, EDIL3, MEGF6, SLIT1, LRP4	1001	96	16659	2.42701	0.999097	0.202375	7.60807
INTERPRO	IPR011511:Variant SH3	11	0.103715	0.00511599	SNX18, DOCK2, RIMBP2, MPP4, SH3TC2, OTOR, TJP2, MCF2L, DNMBP, DOCK4, KALRN	1001	65	16659	2.8164	0.999463	0.20401	8.14876
GOTERM_MF_FAT	GO:0005520~insulin-like growth factor binding	7	0.0660004	0.00346014	IGFBPL1, IGFBP6, IGF2, ESM1, INSR, IGFBP4, IGFBP5	801	25	12983	4.53838	0.959065	0.20409	5.27545
SP_PIR_KEYWORDS	transcription factor	9	0.0848576	0.0276855	KLF10, JUN, CREM, NFKB2, RORA, BHLHE41, TCF7L2, NR2F1, TWIST1	1075	65	19235	2.4775	1	0.204738	33.7044
UP_SEQ_FEATURE	domain:EGF-like 4; calcium-binding	8	0.075429	0.00203394	CD97, HMCN1, EMR1, FAT3, FBLN5, CELSR2, JAG1, FBN2	1074	33	19113	4.3142	0.998129	0.207556	3.61079
SP_PIR_KEYWORDS	coiled coil	133	1.25401	0.0286444	SNCAIP, SRCIN1, TUFT1, PLXNA2, CCDC149, ANKRD1, TPD52, ANKRD6, AMOTL2, KANK1, KIFC3, HOOK1, EBNA1BP2, TRIM47, MAP3K6, LRRC59, C15ORF52, MTUS1, COL10A1, MATN3, ARC, RCOR2, OLFML2B, OLFML2A, BSN, COLEC12, NAV3, ZDBF2, TACC2, KRT18, PTRF, NAV2, KRT15, PDE4DIP, AKAP2, FILIP1L, TRAF1, TSHZ3, ARFGAP2, PALM, TSHZ2, GSDMB, STK10, DIAPH3, RUNDC3A, COPS7A, ANLN, DAAM1, RIC3, LAMB3, ANGPTL4, MGAT4A, PHACTR3…	1075	2019	19235	1.17869	1	0.208438	34.6552
GOTERM_MF_FAT	GO:0019198~transmembrane receptor protein phosphatase activity	6	0.0565718	0.00383108	PTPRE, PTPRN2, PTPRR, PTPRS, PTPRU, PTPRO	801	18	12983	5.40283	0.970959	0.210169	5.82527
UP_SEQ_FEATURE	domain:Tyrosine-protein phosphatase	11	0.103715	0.00223203	DUSP5, DUSP4, DUSP1, DUSP14, PTPRN2, PTPN14, PTPRR, PTPN22, PTPRO, DUSP7, DUSP6	1074	62	19113	3.15737	0.998986	0.211566	3.9558
SP_PIR_KEYWORDS	proteoglycan	8	0.075429	0.0297684	GPC2, CD44, TNR, LUM, SPOCK1, DCN, CSPG5, HMMR	1075	54	19235	2.65082	1	0.213085	35.7536
UP_SEQ_FEATURE	domain:TSP type-1 5	7	0.0660004	0.00217433	THSD7A, SEMA5A, ADAMTS6, HMCN1, ADAMTSL2, THSD4, ADAMTS10	1074	25	19113	4.98291	0.998788	0.213234	3.85542
GOTERM_MF_FAT	GO:0003779~actin binding	34	0.320573	0.00342167	MLPH, PDLIM5, ABLIM3, DIAPH3, ANLN, FXYD5, DAAM1, TPM2, TPM1, TPM3, HOOK1, PFN1, EZR, CAP1, MSN, MYO5B, FGD4, PHACTR1, PHACTR3, TMSB10, COTL1, FLNC, FLNB, VASP, NEBL, JMY, CORO1C, TNNT2, MYO10, SMTN, LASP1, MYO16, WDR1, ADD3	801	326	12983	1.69046	0.957582	0.2158	5.21827
GOTERM_BP_FAT	GO:0042246~tissue regeneration	7	0.0660004	0.0132831	IGSF10, CCNB1, NOTCH2, SERPINE1, TIMP3, GAP43, PLAUR	849	32	13528	3.48557	1	0.216648	21.556
GOTERM_BP_FAT	GO:0001933~negative regulation of protein amino acid phosphorylation	7	0.0660004	0.0132831	BAK1, JUN, SMAD6, BDKRB1, FAM129A, INSR, ENG	849	32	13528	3.48557	1	0.216648	21.556
SP_PIR_KEYWORDS	neuropathy	6	0.0565718	0.0308586	LMNA, HSPB1, SH3TC2, FIG4, NGF, FGD4	1075	32	19235	3.35494	1	0.217372	36.8024
GOTERM_BP_FAT	GO:0000087~M phase of mitotic cell cycle	24	0.226287	0.0134744	CDK1, ARHGEF2, ZC3HC1, TUBB2A, TPX2, AURKA, CDC20, ANLN, BIRC5, AURKB, PTTG1, CEP55, UBE2C, CCNG2, CDK2, FAM83D, CCNB1, CDCA8, PLK1, BUB1, PES1, CDCA5, CCNA2, CDCA3	849	224	13528	1.70722	1	0.218329	21.8316
INTERPRO	IPR017442:Serine/threonine protein kinase-related	35	0.330002	0.00575573	CDK17, NUAK2, STK10, MAPKAPK3, BMPR2, AURKA, AURKB, TRIB2, MAP3K6, SBK1, PAK3, WNK4, PRKAA2, CAMK2A, IRAK2, OBSCN, CDK1, SGK1, PNCK, MAP2K3, WNK2, CDK2, RPS6KA6, IKBKE, ACVR2B, RPS6KA4, RPS6KA1, ULK1, RPS6KA2, PLK1, MAPK15, RIPK2, GRK4, BMPR1B, KALRN	1001	359	16659	1.62251	0.999791	0.220599	9.12267
GOTERM_MF_FAT	GO:0005509~calcium ion binding	78	0.735433	0.00324324	PDP1, S100A6, CLSTN2, SYT5, TRPV2, STAT5A, NCS1, DUOX1, ARSJ, JAG1, DLK1, EDIL3, TPD52, MMP3, CD97, EFHD2, CDH20, HMCN1, S100A2, COL10A1, RET, NRXN2, PNCK, CACNG4, PCDH9, COLEC12, PCDH7, MAN1A1, MMP15, LPCAT2, MMP14, SLIT1, GPR98, MMP12, MMP11, PTHLH, CHGA, CATSPER1, DOC2B, MFAP4, FRAS1, CAPS, MEGF9, NKD2, GALNT5, SPOCK1, GCH1, TTYH3, FAT3, FAT4, FAT1, ENTPD3, FBN2, CACNA2D1, S100A16, RASEF, HPCA…	801	919	12983	1.37569	0.94997	0.220883	4.95258
GOTERM_BP_FAT	GO:0002683~negative regulation of immune system process	12	0.113144	0.014219	INHBA, MICB, IL27RA, HMOX1, IL4R, CD274, COL3A1, IGF2, CD24, GREM1, IL7R, PDCD1LG2	849	83	13528	2.30372	1	0.227853	22.896
GOTERM_BP_FAT	GO:0033189~response to vitamin A	8	0.075429	0.0146103	MUC1, CD38, MICB, SP100, DUSP1, TFRC, CD44, PDGFA	849	42	13528	3.03506	1	0.231113	23.4498
UP_SEQ_FEATURE	domain:Cadherin 7	6	0.0565718	0.00256118	FAT3, FAT4, FAT1, PCDH9, CELSR2, PCDH7	1074	18	19113	5.93203	0.999633	0.231806	4.52648
GOTERM_BP_FAT	GO:0006275~regulation of DNA replication	10	0.0942863	0.0145839	PDGFA, JUN, MAPK15, S100A11, PDGFRA, KITLG, IGF2, INSR, CDK2, TNKS2	849	62	13528	2.57001	1	0.231866	23.4125
GOTERM_BP_FAT	GO:0032526~response to retinoic acid	7	0.0660004	0.0153972	MUC1, CD38, MICB, SP100, DUSP1, TFRC, PDGFA	849	33	13528	3.37995	1	0.238572	24.5521
GOTERM_BP_FAT	GO:0050878~regulation of body fluid levels	17	0.160287	0.0152663	VIP, F2RL1, COL3A1, STXBP1, ITGB3, IL11, PLAUR, ANXA2, KCNN4, APLNR, PLSCR1, HMCN1, CD59, FBLN5, SERPINE1, TFPI2, PAPSS2	849	141	13528	1.92113	1	0.239055	24.3698
GOTERM_BP_FAT	GO:0043583~ear development	13	0.122572	0.0153797	PDGFA, SOBP, TBX1, GAS1, JAG1, NR4A3, PROX1, GPR98, BCL2L11, SPRY2, EYA1, PDGFRA, MYC	849	95	13528	2.18045	1	0.239466	24.5277
GOTERM_BP_FAT	GO:0060429~epithelium development	24	0.226287	0.0155893	FRAS1, TXNIP, RET, ONECUT2, ANXA1, JAG1, GREM1, CBFA2T2, PROX1, VASP, PTHLH, PFN1, NOTCH2, VEGFC, EYA1, EZR, LAMA3, S1PR1, CD44, JUN, BMP7, ENG, EMP1, TWIST1	849	227	13528	1.68466	1	0.240044	24.819
GOTERM_BP_FAT	GO:0044093~positive regulation of molecular function	51	0.48086	0.0157643	ADCY1, LPAR3, LPAR2, GDNF, MAP3K6, AGTR1, BAK1, S1PR1, PSMD2, PSMD3, CHRNA7, CAP1, MYC, INSR, PSMD8, IRAK2, CDK1, SP100, UBE2C, JMY, TNNT2, PTHLH, TNFRSF10A, CCND1, ACVR2B, CCND3, GNB1, RIPK2, GADD45B, GAP43, ADORA2B, KITLG, BDKRB1, GCLM, TPM1, GCH1, MOAP1, MTCH1, CD24, CAMK2A, FGD4, MAP2K3, SPHK1, MET, IGF2, CDC20, CCNB1, PSMD14, LRP1, PLK1, ABL2	849	586	13528	1.38675	1	0.241269	25.0612
GOTERM_MF_FAT	GO:0030528~transcription regulator activity	118	1.11258	0.00480334	LMO1, STAT5A, XRCC6, FOXO1, RORB, ANKRD1, RORA, PTTG1, FOXO3, ZNF449, TWIST1, PHOX2B, RCOR2, PCBD1, RELB, PROX1, PPARGC1A, FOXN3, ELL2, ASCL1, HHEX, PA2G4, PTRF, JUN, TFAP2B, TSHZ3, TSHZ2, ONECUT2, MYT1, DRAP1, JUND, TEAD4, TFDP2, ARNTL2, TCF4, ZNF423, KLF6, MAFF, EPAS1, KLF9, SMAD6, KLF10, TEAD2, NR4A3, KLF15, NOTCH2, ATF3, FOXI3, ETS1, ETS2, CSRNP1, TCF19, RFX2, ZNF117, ZFHX3, RERE, PPARA, FOSL…	801	1512	12983	1.26495	0.988196	0.242294	7.25224
GOTERM_BP_FAT	GO:0045765~regulation of angiogenesis	10	0.0942863	0.0160994	HHEX, ADORA2B, SERPINF1, BTG1, ID1, HMOX1, SPHK1, SERPINE1, CHRNA7, ANGPTL4	849	63	13528	2.52921	1	0.244607	25.5231
GOTERM_BP_FAT	GO:0007498~mesoderm development	11	0.103715	0.0166692	ACVR2B, OSR1, HAND1, TBX3, BMPR2, LEF1, TBX1, FOXC1, NR4A3, BMP7, SNAI2	849	74	13528	2.36857	1	0.248694	26.3023
GOTERM_BP_FAT	GO:0001763~morphogenesis of a branching structure	11	0.103715	0.0166692	SEMA5A, SPRY2, EYA1, TBX3, CD44, COL13A1, MMP14, GREM1, BMP7, ENG, MYCN	849	74	13528	2.36857	1	0.248694	26.3023
GOTERM_BP_FAT	GO:0031960~response to corticosteroid stimulus	12	0.113144	0.016795	FOS, CDKN1A, CCND1, CCL2, DUSP1, IL6R, PTPRU, INSR, FOSL1, SRC, ABCB4, NGF	849	85	13528	2.24951	1	0.249196	26.4733
GOTERM_BP_FAT	GO:0045444~fat cell differentiation	9	0.0848576	0.0166208	LAMA4, LAMB3, CCND1, ITGA6, RUNX1T1, INSR, PPARGC1A, TCF7L2, IL11	849	53	13528	2.70578	1	0.249197	26.2363
GOTERM_BP_FAT	GO:0009894~regulation of catabolic process	13	0.122572	0.01661	PPARA, XPO1, IRS2, ULK1, MAPK15, PGAM1, PSMD2, PSMD3, IGF2, NEDD4L, INSR, TIMP3, TIMP1	849	96	13528	2.15773	1	0.2502	26.2217
GOTERM_BP_FAT	GO:0045859~regulation of protein kinase activity	33	0.311145	0.0169818	ADCY1, ADORA2B, LPAR3, KITLG, LPAR2, BDKRB1, PDCD4, TRIB2, MAP3K6, SPRY2, DIRAS3, CHRNA7, CD24, INSR, SERTAD1, FGD4, MAP2K3, SPHK1, MET, IGF2, CRIPAK, CDKN3, TNFRSF10A, ACVR2B, CDKN1A, CCND1, LRP1, CCND3, RGS3, GADD45B, GADD45A, GAP43, DUSP6	849	345	13528	1.52413	1	0.250475	26.7265
GOTERM_BP_FAT	GO:0048285~organelle fission	24	0.226287	0.0171396	CDK1, ARHGEF2, ZC3HC1, TUBB2A, TPX2, AURKA, CDC20, ANLN, BIRC5, AURKB, PTTG1, CEP55, UBE2C, CCNG2, CDK2, FAM83D, CCNB1, CDCA8, PLK1, BUB1, PES1, CDCA5, CCNA2, CDCA3	849	229	13528	1.66994	1	0.25137	26.9398
GOTERM_BP_FAT	GO:0043085~positive regulation of catalytic activity	46	0.433717	0.0172667	ADCY1, ADORA2B, LPAR3, KITLG, BDKRB1, LPAR2, TPM1, GDNF, GCLM, GCH1, MAP3K6, AGTR1, BAK1, MOAP1, S1PR1, MTCH1, PSMD2, PSMD3, CHRNA7, CAP1, CD24, INSR, MYC, PSMD8, FGD4, CDK1, MAP2K3, SPHK1, MET, IGF2, CDC20, UBE2C, PTHLH, TNNT2, CCNB1, TNFRSF10A, ACVR2B, CCND1, PSMD14, LRP1, CCND3, GNB1, PLK1, GADD45B, ABL2, GAP43	849	520	13528	1.40955	1	0.251865	27.111
UP_SEQ_FEATURE	lipid moiety-binding region:S-palmitoyl cysteine	21	0.198001	0.00295707	WNT5A, MUC1, PALM, ADORA2B, LPAR3, KCNA3, GRIA3, LPAR2, BDKRB1, CXADR, RGS16, RAB40B, AGTR1, PLSCR1, S1PR1, TFRC, PALM3, MAP6, SNAP25, AKAP2, GAP43	1074	181	19113	2.06474	0.999892	0.255254	5.20864
GOTERM_BP_FAT	GO:0045669~positive regulation of osteoblast differentiation	6	0.0565718	0.0177935	ACVR2B, JUND, BMPR2, IL6R, BMP7, BMPR1B	849	25	13528	3.82417	1	0.25738	27.8172
KEGG_PATHWAY	hsa00760:Nicotinate and nicotinamide metabolism	6	0.0565718	0.0234806	CD38, NMNAT2, NT5C1A, AOX1, QPRT, NNMT	359	24	5085	3.54109	0.979692	0.258996	25.0326
GOTERM_BP_FAT	GO:0002237~response to molecule of bacterial origin	12	0.113144	0.0182066	FOS, CCL2, SOCS3, TAP2, JUN, NFKBIA, RIPK2, BDKRB1, IL6R, CD24, GCH1, NGF	849	86	13528	2.22335	1	0.261394	28.3665
GOTERM_BP_FAT	GO:0043408~regulation of MAPKKK cascade	14	0.132001	0.0186759	SH3RF1, LPAR3, LPAR2, IGF2, IL6R, PDCD4, PRDX1, IL11, LIF, MAP3K6, RIPK2, CD24, INSR, FGD4	849	109	13528	2.04657	1	0.264889	28.9856
GOTERM_BP_FAT	GO:0001656~metanephros development	8	0.075429	0.0186333	EYA1, RET, OSR1, CD44, ROBO2, FOXC1, GREM1, GDNF	849	44	13528	2.8971	1	0.265514	28.9297
KEGG_PATHWAY	hsa04960:Aldosterone-regulated sodium reabsorption	8	0.075429	0.0226692	ATP1B1, IRS2, SGK1, ATP1A3, IGF2, NEDD4L, INSR, PIK3R2	359	41	5085	2.76377	0.976729	0.269026	24.2738
GOTERM_BP_FAT	GO:0040017~positive regulation of locomotion	13	0.122572	0.0192913	VEGFC, IRS2, S1PR1, PDGFA, SPHK1, ONECUT2, F2RL1, PDGFRA, HBEGF, BDKRB1, IGF2, IL6R, INSR	849	98	13528	2.1137	1	0.270061	29.7899
GOTERM_BP_FAT	GO:0022402~cell cycle process	49	0.462003	0.0192235	TUBB2A, AURKA, PTTG1, AURKB, FAM83D, CDCA8, PSMD2, PSMD3, CCNA2, CDCA5, MYC, PSMD8, CDCA3, CDK1, ARHGEF2, ZC3HC1, TPX2, UBE2C, FOXN3, CDK2, JMY, TACC2, INHBA, PPM1G, PA2G4, CCND1, KPNA2, GADD45A, PPP1R15A, ING4, ANLN, CEP55, TCF7L2, CCNG2, SESN3, BUB1, CAMK2A, BIRC5, CDC20, GAS1, CDKN3, RACGAP1, CCNB1, NOTCH2, PSMD14, CDKN1A, PLK1, PES1, TP53INP1	849	565	13528	1.38189	1	0.270396	29.7017
UP_SEQ_FEATURE	domain:Protein kinase	42	0.396002	0.00336726	CDK17, NUAK2, STK10, MAPKAPK3, BMPR2, AURKA, AURKB, SRC, TRIB2, MAP3K6, SBK1, PAK3, WNK4, BUB1, MLKL, PRKAA2, CAMK2A, INSR, IRAK2, TYRO3, CDK1, RET, SGK1, PNCK, MAP2K3, MET, AXL, WNK2, ALK, EPHA2, CDK2, IKBKE, ACVR2B, ULK1, PLK1, MAPK15, PDGFRA, RIPK2, GRK4, BMPR1B, ABL2, KALRN	1074	469	19113	1.59368	0.99997	0.270444	5.91059
GOTERM_BP_FAT	GO:0048754~branching morphogenesis of a tube	10	0.0942863	0.0194716	SEMA5A, SPRY2, EYA1, TBX3, CD44, MMP14, GREM1, BMP7, ENG, MYCN	849	65	13528	2.45139	1	0.271075	30.0238
UP_SEQ_FEATURE	binding site:ATP	47	0.443145	0.00347991	CDK17, NUAK2, STK10, MAPKAPK3, BMPR2, AURKA, AURKB, VARS, SRC, MAP3K6, SBK1, PAK3, CKMT2, WNK4, BUB1, PRKAA2, CAMK2A, INSR, MARS, OBSCN, TYRO3, CDK1, RET, SGK1, PNCK, MAP2K3, MET, AXL, WNK2, ALK, EPHA2, CDK2, IKBKE, RPS6KA6, ACVR2B, RPS6KA4, RPS6KA1, ULK1, RPS6KA2, PLK1, MAPK15, PDGFRA, RIPK2, GRK4, BMPR1B, ABL2, KALRN	1074	542	19113	1.5432	0.999979	0.27116	6.10249
SP_PIR_KEYWORDS	collagen binding	3	0.0282859	0.040201	DCN, SERPINH1, FN1	1075	6	19235	8.94651	1	0.271267	45.1584
GOTERM_BP_FAT	GO:0043193~positive regulation of gene-specific transcription	12	0.113144	0.0197045	HHEX, HAND1, BPTF, ETS1, XRCC6, NFKBIA, RORB, PROX1, PPARGC1A, ENG, GDNF, TCF7L2	849	87	13528	2.1978	1	0.272702	30.325
SP_PIR_KEYWORDS	voltage-gated channel	15	0.141429	0.0411933	KCNH1, KCNC1, CACNA2D1, KCNB1, KCNA3, CACNG4, CLIC1, KCNJ2, CACNA2D2, KCNQ5, KCNQ3, CATSPER1, KCNG3, CACNA1C, KCNQ2	1075	150	19235	1.7893	1	0.273881	45.9828
UP_SEQ_FEATURE	domain:PLAC	6	0.0565718	0.00331701	ADAMTS6, ADAMTSL1, ADAMTS14, ADAMTSL2, THSD4, ADAMTS10	1074	19	19113	5.61982	0.999965	0.274078	5.82486
KEGG_PATHWAY	hsa04114:Oocyte meiosis	15	0.141429	0.0213132	CDK1, ADCY1, IGF2, AURKA, CDC20, PTTG1, ITPR1, CDK2, CCNB1, RPS6KA6, RPS6KA1, RPS6KA2, PLK1, BUB1, CAMK2A	359	110	5085	1.9315	0.970787	0.274718	22.9899
SP_PIR_KEYWORDS	charcot-marie-tooth disease	5	0.0471431	0.0420712	LMNA, HSPB1, SH3TC2, FIG4, FGD4	1075	24	19235	3.72771	1	0.275773	46.7024
GOTERM_BP_FAT	GO:0010605~negative regulation of macromolecule metabolic process	61	0.575146	0.020377	PPARA, FST, NFKB1, PDCD4, CBFA2T2, BAK1, PBXIP1, PSMD2, PSMD3, FAM129A, KDM5B, EIF2B3, MYC, INSR, PSMD8, DNAJC1, TWIST1, NR2F1, EGR1, SP100, RCOR2, LEF1, FOSB, IL6R, PTPRU, UBE2C, PROX1, FOXN3, INHBA, HHEX, PA2G4, G6PD, BPTF, JUN, ING4, GLIS3, BDKRB1, ITGB3, TIMP3, PAIP2B, TIMP1, HAND1, DRAP1, AATF, TCF4, ZNF423, ENO1, TBX3, KLF10, SMAD6, S100A11, CDC20, IGF2, SNAI2, PSMD14, ID1, MAPK15, HBEGF, Z…	849	734	13528	1.32422	1	0.277168	31.1877
GOTERM_BP_FAT	GO:0032535~regulation of cellular component size	27	0.254573	0.020185	DCBLD2, TNFRSF12A, BDKRB1, OSGIN1, ARF6, IL7R, GREM1, DCX, SERTAD1, SPP1, ENO1, SPHK1, SLC3A2, TMSB10, IGF2, NEBL, CD38, INHBA, NOTCH2, CDKN1A, SEMA4F, ULK1, BTG1, HBEGF, EMP3, EMP1, NGF	849	271	13528	1.58752	1	0.277225	30.9425
GOTERM_BP_FAT	GO:0001657~ureteric bud development	7	0.0660004	0.0203014	EYA1, RET, CD44, ROBO2, FOXC1, GREM1, GDNF	849	35	13528	3.18681	1	0.277435	31.0913
KEGG_PATHWAY	hsa04150:mTOR signaling pathway	9	0.0848576	0.0274227	VEGFC, RPS6KA6, RPS6KA1, RPS6KA2, ULK1, IGF2, PRKAA2, FIGF, PIK3R2	359	52	5085	2.45152	0.989539	0.277995	28.621
SP_PIR_KEYWORDS	metalloprotease	15	0.141429	0.0431744	AGBL2, ADAMTS14, MME, MMP15, MMP3, MMP14, MMP12, MMP11, C9ORF3, ADAMTS6, PSMD14, CPE, PAPPA, ADAMTS10, ADAMTS5	1075	151	19235	1.77745	1	0.278874	47.5939
GOTERM_BP_FAT	GO:0001666~response to hypoxia	16	0.150858	0.020624	CD38, PPARA, ATP1B1, CCL2, EPAS1, TFRC, PDGFA, SOCS3, HMOX1, CHRNA7, CD24, MMP14, CAPN2, ENG, ITPR1, ANGPTL4	849	134	13528	1.90257	1	0.278888	31.5021
GOTERM_BP_FAT	GO:0035108~limb morphogenesis	13	0.122572	0.0207472	WNT5A, TBX3, LEF1, MBNL1, GAS1, GREM1, MSX2, NOTCH2, BAK1, DKK1, FBN2, BMPR1B, TWIST1	849	99	13528	2.09235	1	0.279165	31.6584
GOTERM_BP_FAT	GO:0035107~appendage morphogenesis	13	0.122572	0.0207472	WNT5A, TBX3, LEF1, MBNL1, GAS1, GREM1, MSX2, NOTCH2, BAK1, DKK1, FBN2, BMPR1B, TWIST1	849	99	13528	2.09235	1	0.279165	31.6584
GOTERM_BP_FAT	GO:0051588~regulation of neurotransmitter transport	6	0.0565718	0.020924	SNCAIP, STXBP1, PARK2, CAMK2A, GDNF, NGF	849	26	13528	3.67709	1	0.280052	31.882
INTERPRO	IPR008271:Serine/threonine protein kinase, active site	34	0.320573	0.00822344	CDK17, NUAK2, STK10, MAPKAPK3, BMPR2, AURKA, AURKB, MAP3K6, SBK1, PAK3, WNK4, BUB1, PRKAA2, CAMK2A, IRAK2, CDK1, SGK1, PNCK, MAP2K3, WNK2, CDK2, RPS6KA6, IKBKE, ACVR2B, RPS6KA4, RPS6KA1, ULK1, RPS6KA2, PLK1, MAPK15, RIPK2, GRK4, BMPR1B, KALRN	1001	354	16659	1.59842	0.999995	0.285891	12.7892
GOTERM_BP_FAT	GO:0042473~outer ear morphogenesis	3	0.0282859	0.0216323	EYA1, TBX1, GAS1	849	4	13528	11.9505	1	0.286944	32.7712
GOTERM_CC_FAT	GO:0030016~myofibril	14	0.132001	0.0200093	OBSCN, PDLIM5, FHL2, ANKRD1, TPM2, FLNC, TPM1, FLNB, TPM3, TNNT2, SORBS2, HSPB1, CACNA1C, ENO1	795	111	12782	2.02785	0.999901	0.289199	24.9708
BIOCARTA	h_mPRPathway:How Progesterone Initiates the Oocyte Maturation	8	0.075429	0.00172345	CCNB1, CDK1, ADCY1, RPS6KA1, GNB1, CAP1, MYT1, SRC	139	20	1437	4.13525	0.290547	0.290547	2.13708
INTERPRO	IPR017981:GPCR, family 2-like	10	0.0942863	0.00817195	CD97, FZD8, EMR1, PTH2R, GPR56, GPR64, CELSR2, GPR98, FZD7, LPHN1	1001	59	16659	2.82074	0.999994	0.291187	12.7142
GOTERM_CC_FAT	GO:0031674~I band	9	0.0848576	0.0194814	OBSCN, SORBS2, PDLIM5, FHL2, HSPB1, ANKRD1, CACNA1C, FLNC, FLNB	795	55	12782	2.63094	0.999873	0.291811	24.3942
SP_PIR_KEYWORDS	membrane	376	3.54516	0.0461177	PVR, CYP3A5, LYPD1, ADCY1, S100A6, ATP1B1, CADM1, SYT5, FGFRL1, LPAR3, LPAR2, GNG8, AGTR1, BAK1, CDH20, S1PR1, CD44, DIRAS3, INSIG2, GAB2, PLOD3, RAPGEF4, CHRNA7, GNG7, GRID1, LPHN1, HTR1E, TYRO3, ARC, SLC12A8, MAGI1, ATRNL1, PLD5, PTPRR, PTPRS, COLEC12, PTPRU, GEM, NAV3, LPCAT2, PTPRO, PDCD1LG2, BCL2L11, PLAUR, CD38, PTRF, CATSPER1, PDGFRA, TMEM170B, DOC2B, FAM163B, ADD3, GRB14, LPPR3, DCBLD2, P…	1075	6256	19235	1.07541	1	0.291936	49.9053
GOTERM_BP_FAT	GO:0048585~negative regulation of response to stimulus	13	0.122572	0.0222831	PPARA, MICB, IL27RA, SOCS3, COL3A1, IGF2, IL7R, GREM1, GRB10, SERPINF1, CHRNA7, GRB14, SPP1	849	100	13528	2.07143	1	0.293072	33.5786
GOTERM_CC_FAT	GO:0005862~muscle thin filament tropomyosin	3	0.0282859	0.0212585	TPM2, TPM1, TPM3	795	4	12782	12.0585	0.999944	0.295272	26.3188
GOTERM_CC_FAT	GO:0033256~I-kappaB/NF-kappaB complex	3	0.0282859	0.0212585	NFKBIA, NFKB1, NFKB2	795	4	12782	12.0585	0.999944	0.295272	26.3188
GOTERM_CC_FAT	GO:0044449~contractile fiber part	14	0.132001	0.022861	OBSCN, PDLIM5, FHL2, ANKRD1, TPM2, FLNC, TPM1, FLNB, TPM3, TNNT2, SORBS2, HSPB1, CACNA1C, ENO1	795	113	12782	1.99196	0.999974	0.296382	28.0151
GOTERM_CC_FAT	GO:0030018~Z disc	8	0.075429	0.0223526	OBSCN, SORBS2, PDLIM5, FHL2, HSPB1, CACNA1C, FLNC, FLNB	795	46	12782	2.79617	0.999967	0.299151	27.4809
INTERPRO	IPR000242:Protein-tyrosine phosphatase, receptor/non-receptor type	8	0.075429	0.0089931	PTPRE, PTPRN2, PTPN14, PTPRR, PTPRS, PTPN22, PTPRU, PTPRO	1001	40	16659	3.32847	0.999998	0.301221	13.9041
KEGG_PATHWAY	hsa05210:Colorectal cancer	12	0.113144	0.0322893	FZD8, FOS, CCND1, JUN, MET, PDGFRA, LEF1, BIRC5, MYC, TCF7L2, FZD7, PIK3R2	359	84	5085	2.02348	0.995405	0.301524	32.8334
GOTERM_BP_FAT	GO:0002763~positive regulation of myeloid leukocyte differentiation	5	0.0471431	0.0231589	LIF, KLF10, JUN, STAT5A, KITLG	849	18	13528	4.42612	1	0.301563	34.6505
SP_PIR_KEYWORDS	gpi-anchor	13	0.122572	0.0491991	LYPD1, NTNG2, GAS1, PLAUR, GPC2, RGMB, CD59, GFRA1, CNTN1, CNTN4, CD24, NTM, GFRA3	1075	126	19235	1.84611	1	0.302003	52.2229
GOTERM_BP_FAT	GO:0051384~response to glucocorticoid stimulus	11	0.103715	0.0233696	FOS, CDKN1A, CCND1, CCL2, DUSP1, IL6R, PTPRU, INSR, FOSL1, ABCB4, NGF	849	78	13528	2.24711	1	0.302676	34.906
GOTERM_BP_FAT	GO:0048584~positive regulation of response to stimulus	24	0.226287	0.0235401	PVR, IRAK2, MICB, MICA, CADM1, ADORA2B, IL27RA, CFB, STAT5A, F2RL1, NFKBIA, PTPN22, IGF2, IL6R, SRC, AGTR1, EYA1, S1PR1, NPY, TAP2, CFH, RIPK2, CD24, CFI	849	236	13528	1.62041	1	0.303343	35.112
SP_PIR_KEYWORDS	serine/threonine-specific protein kinase	8	0.075429	0.0488663	CDK1, CDK17, RPS6KA1, RPS6KA2, PLK1, MAPKAPK3, PRKAA2, CDK2	1075	60	19235	2.38574	1	0.303455	51.9775
GOTERM_MF_FAT	GO:0051020~GTPase binding	15	0.141429	0.0069659	ARHGEF2, MLPH, DIAPH3, BIRC5, ABCA1, DAAM1, RPH3A, ANXA2, DOCK4, PFN1, PAK3, SYTL2, SYTL3, DOCK11, FGD4	801	109	12983	2.23053	0.998412	0.315536	10.3539
KEGG_PATHWAY	hsa05412:Arrhythmogenic right ventricular cardiomyopathy (ARVC)	11	0.103715	0.0390499	CACNA2D1, ITGA6, ITGA5, LMNA, LEF1, CACNG4, ITGA3, ITGB3, CACNA1C, CACNA2D2, TCF7L2	359	76	5085	2.0501	0.998545	0.319052	38.3073
INTERPRO	IPR010294:ADAM-TS Spacer 1	6	0.0565718	0.0104893	ADAMTS6, ADAMTS14, ADAMTSL2, THSD4, ADAMTS10, ADAMTS5	1001	23	16659	4.34148	1	0.320902	16.033
SP_PIR_KEYWORDS	heparin binding	5	0.0471431	0.0542554	FGF7, PTN, HBEGF, TFPI2, FN1	1075	26	19235	3.44097	1	0.321401	55.8108
GOTERM_BP_FAT	GO:0032844~regulation of homeostatic process	14	0.132001	0.0260658	STAT5A, BDKRB1, FOXO3, GCLM, TNKS2, AGTR1, BAK1, CD38, INHBA, CD44, ETS1, CD24, MYC, SPP1	849	114	13528	1.95681	1	0.322795	38.0925
SP_PIR_KEYWORDS	receptor	104	0.980577	0.0566197	PVR, GRIK4, F2RL1, FGFRL1, PTPN22, LPAR3, LPAR2, RORB, RORA, IL17RD, AGTR1, S1PR1, CD44, UNC5A, ROBO2, UNC5D, CHRNA7, INSR, HTR1E, GRID1, LPHN1, TYRO3, IRS2, RET, PTPRN2, PTPRR, PTPRS, COLEC12, PTPRU, PTPRO, PPARGC1A, PDCD1LG2, PLAUR, CD38, GPR56, PDGFRA, RIPK2, TRAF1, ADORA2B, TNFRSF12A, PAQR6, BMPR2, SORCS1, BDKRB1, ITGB3, IL1RAPL1, CACNA2D1, PTH2R, MET, ITGA3, CELSR2, NR4A3, EPHA2, GPR153, NOT…	1075	1583	19235	1.17554	1	0.323386	57.4009
GOTERM_BP_FAT	GO:0002684~positive regulation of immune system process	24	0.226287	0.0256712	PVR, IRAK2, MICB, MICA, CADM1, ADORA2B, IL27RA, CFB, STAT5A, F2RL1, NFKBIA, PTPN22, BDKRB1, IL6R, IL7R, PDCD1LG2, CD38, CDKN1A, TAP2, IL4R, CFH, RIPK2, CD24, CFI	849	238	13528	1.60679	1	0.323582	37.6356
SP_PIR_KEYWORDS	prenylation	15	0.141429	0.0540901	GNG8, RAP2B, RAB32, PALM, RAB3B, DIRAS3, LMNA, PALM3, GNG11, RHOC, GNG12, PLA2G4C, AKAP2, RAB40B, GNG7	1075	156	19235	1.72048	1	0.32385	55.6976
GOTERM_BP_FAT	GO:0009314~response to radiation	21	0.198001	0.0260586	NES, CCL2, SOCS3, COL3A1, XRCC6, ATP1A3, IL6R, SNAI2, DBH, BAK1, FOS, CCND1, EYA1, CDKN1A, DUSP1, AEN, CASP7, SCARA3, CACNA1C, MYC, NGF	849	200	13528	1.67307	1	0.323931	38.0843
GOTERM_BP_FAT	GO:0007596~blood coagulation	13	0.122572	0.0256044	F2RL1, COL3A1, STXBP1, ITGB3, PLAUR, IL11, PLSCR1, HMCN1, CD59, FBLN5, SERPINE1, TFPI2, PAPSS2	849	102	13528	2.03081	1	0.324117	37.558
GOTERM_BP_FAT	GO:0050817~coagulation	13	0.122572	0.0256044	F2RL1, COL3A1, STXBP1, ITGB3, PLAUR, IL11, PLSCR1, HMCN1, CD59, FBLN5, SERPINE1, TFPI2, PAPSS2	849	102	13528	2.03081	1	0.324117	37.558
INTERPRO	IPR002181:Fibrinogen, alpha/beta/gamma chain, C-terminal globular	7	0.0660004	0.010891	CNTNAP4, CNTNAP5, TNR, CNTNAP3, CNTNAP2, MFAP4, ANGPTL4	1001	32	16659	3.64052	1	0.324356	16.5961
KEGG_PATHWAY	hsa04914:Progesterone-mediated oocyte maturation	12	0.113144	0.0375483	CCNB1, CDK1, RPS6KA6, ADCY1, RPS6KA1, RPS6KA2, PLK1, BUB1, IGF2, CCNA2, CDK2, PIK3R2	359	86	5085	1.97642	0.99812	0.324486	37.1281
INTERPRO	IPR000323:Copper type II, ascorbate-dependent monooxygenase, N-terminal	3	0.0282859	0.0103684	PAM, DBH, MOXD1	1001	3	16659	16.6424	1	0.324509	15.8629
INTERPRO	IPR007185:DNA polymerase alpha/epsilon, subunit B	3	0.0282859	0.0103684	POLE2, POLD2, POLA2	1001	3	16659	16.6424	1	0.324509	15.8629
INTERPRO	IPR014783:Copper type II, ascorbate-dependent monooxygenase, C-terminal	3	0.0282859	0.0103684	PAM, DBH, MOXD1	1001	3	16659	16.6424	1	0.324509	15.8629
GOTERM_BP_FAT	GO:0051302~regulation of cell division	8	0.075429	0.0260318	VEGFC, S100A6, FGF7, PDGFA, PTN, IGF2, PDGFD, FIGF	849	47	13528	2.71218	1	0.324873	38.0534
GOTERM_BP_FAT	GO:0048638~regulation of developmental growth	8	0.075429	0.0260318	SEMA4F, ULK1, TNFRSF12A, CXADR, PROX1, INSR, SPP1, NGF	849	47	13528	2.71218	1	0.324873	38.0534
GOTERM_BP_FAT	GO:0043549~regulation of kinase activity	33	0.311145	0.0259715	ADCY1, ADORA2B, LPAR3, KITLG, LPAR2, BDKRB1, PDCD4, TRIB2, MAP3K6, SPRY2, DIRAS3, CHRNA7, CD24, INSR, SERTAD1, FGD4, MAP2K3, SPHK1, MET, IGF2, CRIPAK, CDKN3, TNFRSF10A, ACVR2B, CDKN1A, CCND1, LRP1, CCND3, RGS3, GADD45B, GADD45A, GAP43, DUSP6	849	357	13528	1.47289	1	0.325475	37.9837
GOTERM_CC_FAT	GO:0042995~cell projection	57	0.537432	0.0272711	NRP2, SH3RF1, S100A6, LDHA, CADM1, GABRB3, SYT5, PDGFA, GRIK4, NCS1, TTLL6, VGF, MBP, SYNJ2, KLHL24, ROBO2, MSN, ARC, CLIC1, SIGMAR1, VASP, CHRM3, GNB1, CATSPER1, CYBRD1, CNTN4, NRSN1, GAP43, KALRN, DNAH9, PLEK2, TNFRSF12A, ABI3, ARF6, BDKRB1, KCNJ2, TPM1, PXN, EZR, CD24, SNAP25, PRSS12, FGD4, SPP1, MET, ANXA1, S100A11, DPYSL5, GRIA3, PARK2, DBH, DOCK4, LRP1, ULK1, ITGA5, GRK4, CACNA1C	795	697	12782	1.31484	0.999997	0.325653	32.4978
SP_PIR_KEYWORDS	potassium transport	12	0.113144	0.05653	KCNH1, KCNQ5, KCNC1, ATP1B1, SLC12A8, KCNQ3, KCNB1, ATP1A3, KCNA3, KCNG3, KCNQ2, KCNJ2	1075	115	19235	1.8671	1	0.326128	57.3415
SP_PIR_KEYWORDS	magnesium	34	0.320573	0.0564195	PDP1, FHIT, ADCY1, NUAK2, NT5C1A, BMPR2, AURKB, MAP3K6, PAK3, ENTPD3, PRKAA2, ACSL4, ENO1, OBSCN, NMNAT2, NUDT4, PFKP, ATP1A3, AXL, NIPA1, PGM2, RPS6KA6, PPM1G, ACVR2B, EYA1, RPS6KA4, RPS6KA1, RPS6KA2, ATP9A, BMPR1B, ABL2, SRXN1, ATP8A1, KALRN	1075	442	19235	1.37639	1	0.328825	57.2683
INTERPRO	IPR002049:EGF-like, laminin	8	0.075429	0.0102969	MEGF9, LAMA4, LAMB3, LAMA3, ATRNL1, NTNG2, CELSR2, MEGF6	1001	41	16659	3.24729	1	0.329577	15.7621
SMART	SM00132:LIM	12	0.113144	0.012286	LPXN, LMO1, LASP1, MICAL2, ABLIM3, PDLIM5, FHL2, ZYX, CSRP1, ISL1, PXN, NEBL	638	73	9079	2.33925	0.973273	0.331323	15.1767
GOTERM_CC_FAT	GO:0000307~cyclin-dependent protein kinase holoenzyme complex	4	0.0377145	0.0270631	CDKN1A, CCND1, CCND3, CDK2	795	11	12782	5.84654	0.999996	0.332072	32.2923
GOTERM_BP_FAT	GO:0060173~limb development	13	0.122572	0.0273945	WNT5A, TBX3, LEF1, MBNL1, GAS1, GREM1, MSX2, NOTCH2, BAK1, DKK1, FBN2, BMPR1B, TWIST1	849	103	13528	2.01109	1	0.335064	39.6081
GOTERM_BP_FAT	GO:0030098~lymphocyte differentiation	13	0.122572	0.0273945	EGR1, KLF6, BAK1, DOCK2, STAT5A, RELB, IRF1, PTPN22, RAG2, CD24, TPD52, IL7R, IL11	849	103	13528	2.01109	1	0.335064	39.6081
GOTERM_BP_FAT	GO:0048736~appendage development	13	0.122572	0.0273945	WNT5A, TBX3, LEF1, MBNL1, GAS1, GREM1, MSX2, NOTCH2, BAK1, DKK1, FBN2, BMPR1B, TWIST1	849	103	13528	2.01109	1	0.335064	39.6081
GOTERM_BP_FAT	GO:0010559~regulation of glycoprotein biosynthetic process	4	0.0377145	0.0277177	HBEGF, AATF, INSR, TCF7L2	849	11	13528	5.7942	1	0.335837	39.9716
GOTERM_BP_FAT	GO:0048008~platelet-derived growth factor receptor signaling pathway	5	0.0471431	0.0279171	TXNIP, PDGFA, CSRNP1, PDGFRA, SRC	849	19	13528	4.19317	1	0.336592	40.1947
GOTERM_BP_FAT	GO:0046626~regulation of insulin receptor signaling pathway	5	0.0471431	0.0279171	GRB10, SOCS3, IGF2, GRB14, SRC	849	19	13528	4.19317	1	0.336592	40.1947
GOTERM_BP_FAT	GO:0046660~female sex differentiation	10	0.0942863	0.0276984	INHBA, FGF7, TBX3, STAT5A, FST, FOXC1, FOXO3, MMP14, BMPR1B, VGF	849	69	13528	2.30928	1	0.336874	39.9499
GOTERM_BP_FAT	GO:0046545~development of primary female sexual characteristics	10	0.0942863	0.0276984	INHBA, FGF7, TBX3, STAT5A, FST, FOXC1, FOXO3, MMP14, BMPR1B, VGF	849	69	13528	2.30928	1	0.336874	39.9499
INTERPRO	IPR003598:Immunoglobulin subtype 2	22	0.20743	0.0117309	TYRO3, ADAMTSL1, CADM1, IGFBPL1, ALPK2, FGFRL1, PRTG, PTPRS, IL6R, CXADR, LINGO2, IGSF10, HMCN1, PDGFRA, CNTN1, ROBO2, CNTN4, UNC5D, IL1RAPL1, NTM, LRFN2, KALRN	1001	205	16659	1.78601	1	0.337971	17.7621
GOTERM_BP_FAT	GO:0032963~collagen metabolic process	6	0.0565718	0.0282104	ADAMTS14, COL3A1, MMP3, SERPINH1, COL5A1, MMP11	849	28	13528	3.41444	1	0.338263	40.5214
PIR_SUPERFAMILY	PIRSF036358:paranodin	4	0.0377145	0.00243172	CNTNAP4, CNTNAP5, CNTNAP3, CNTNAP2	479	5	7396	12.3524	0.710399	0.338393	3.45378
GOTERM_BP_FAT	GO:0030308~negative regulation of cell growth	12	0.113144	0.0285864	DCBLD2, INHBA, CDKN1A, SEMA4F, ULK1, BTG1, BDKRB1, OSGIN1, GREM1, SERTAD1, SPP1, ENO1	849	92	13528	2.07835	1	0.340722	40.9378
SMART	SM00326:SH3	25	0.235716	0.014124	SH3RF1, SNX18, MPP4, RIMBP2, ABI3, DOCK5, OTOR, SRC, MCF2L, DOCK4, NEBL, DNMBP, DOCK2, EPS8, UBASH3B, SORBS2, LASP1, SH3KBP1, SH3TC2, TRIP10, ABL2, TJP2, SH3TC1, KALRN, PIK3R2	638	213	9079	1.67024	0.984514	0.340837	17.2545
GOTERM_BP_FAT	GO:0043410~positive regulation of MAPKKK cascade	8	0.075429	0.0288875	LIF, LPAR3, RIPK2, IGF2, LPAR2, IL6R, INSR, IL11	849	48	13528	2.65567	1	0.342428	41.2694
BIOCARTA	h_edg1Pathway:Phospholipids as signalling intermediaries	8	0.075429	0.0042566	ADCY1, S1PR1, PDGFA, GNB1, SPHK1, PDGFRA, ITGB3, SRC	139	23	1437	3.59587	0.572103	0.345861	5.20202
INTERPRO	IPR003091:Voltage-dependent potassium channel	7	0.0660004	0.0126518	KCNQ5, KCNC1, KCNQ3, KCNB1, KCNA3, KCNG3, KCNQ2	1001	33	16659	3.5302	1	0.346102	19.0229
GOTERM_BP_FAT	GO:0048598~embryonic morphogenesis	29	0.27343	0.0295787	WNT5A, BMPR2, SOBP, GREM1, TCF7L2, MSX2, PFN1, SPRY2, HAND1, FBN2, MYC, PPAP2B, TWIST1, RET, TBX3, LEF1, TBX1, MBNL1, NR4A3, GAS1, PROX1, VASP, NOTCH2, VEGFC, ACVR2B, EYA1, DKK1, FOXC1, BMP7	849	307	13528	1.50517	1	0.346634	42.0238
GOTERM_BP_FAT	GO:0048332~mesoderm morphogenesis	7	0.0660004	0.0294849	HAND1, TBX3, BMPR2, LEF1, FOXC1, NR4A3, BMP7	849	38	13528	2.93522	1	0.34696	41.9219
GOTERM_BP_FAT	GO:0045767~regulation of anti-apoptosis	7	0.0660004	0.0294849	CDKN1A, LRP1, DUSP1, BTG2, HMOX1, IL6R, PIK3R2	849	38	13528	2.93522	1	0.34696	41.9219
GOTERM_BP_FAT	GO:0045637~regulation of myeloid cell differentiation	10	0.0942863	0.0300871	LIF, INHBA, ETS1, KLF10, JUN, STAT5A, NFKBIA, KITLG, JAG1, FOXO3	849	70	13528	2.27629	1	0.350241	42.5727
INTERPRO	IPR013273:Peptidase M12B, ADAM-TS	6	0.0565718	0.0126088	ADAMTS6, ADAMTSL1, ADAMTS14, ADAMTSL2, ADAMTS10, ADAMTS5	1001	24	16659	4.16059	1	0.351566	18.9644
KEGG_PATHWAY	hsa04540:Gap junction	12	0.113144	0.0465175	CDK1, ADCY1, TUBB2A, PDGFA, PDGFRA, TUBB6, TUBA4A, PDGFD, TUBA1A, TUBA1B, ITPR1, SRC	359	89	5085	1.9098	0.999595	0.352088	43.8758
KEGG_PATHWAY	hsa05216:Thyroid cancer	6	0.0565718	0.0492643	RET, CCND1, LEF1, MYC, TCF7L2, TPM3	359	29	5085	2.93055	0.999748	0.353421	45.8052
UP_SEQ_FEATURE	domain:SH3	20	0.188573	0.00508705	OBSCN, SNX18, MPP4, ABI3, OTOR, DOCK5, SRC, MCF2L, DOCK4, NEBL, DOCK2, EPS8, UBASH3B, LASP1, SH3TC2, TRIP10, ABL2, TJP2, SH3TC1, PIK3R2	1074	177	19113	2.01086	1	0.354057	8.8005
GOTERM_MF_FAT	GO:0031267~small GTPase binding	14	0.132001	0.00896731	ARHGEF2, MLPH, DIAPH3, BIRC5, ABCA1, DAAM1, RPH3A, ANXA2, DOCK4, PFN1, PAK3, SYTL2, SYTL3, FGD4	801	101	12983	2.24672	0.999753	0.354102	13.1377
GOTERM_BP_FAT	GO:0007218~neuropeptide signaling pathway	12	0.113144	0.0306601	CD97, GRP, NPY, EMR1, CPE, GPR56, GPR64, SORCS1, SCG5, CELSR2, GPR98, LPHN1	849	93	13528	2.05601	1	0.354406	43.1856
KEGG_PATHWAY	hsa04722:Neurotrophin signaling pathway	15	0.141429	0.0520092	IRAK2, IRS2, NFKBIA, NFKB1, FOXO3, RPS6KA6, RPS6KA4, RPS6KA1, RPS6KA2, JUN, SH2B3, RIPK2, CAMK2A, NGF, PIK3R2	359	124	5085	1.71343	0.999843	0.354652	47.6723
GOTERM_BP_FAT	GO:0043405~regulation of MAP kinase activity	16	0.150858	0.0309329	ADORA2B, MAP2K3, MET, LPAR3, KITLG, LPAR2, PDCD4, TRIB2, MAP3K6, SPRY2, RGS3, CHRNA7, CD24, INSR, FGD4, DUSP6	849	141	13528	1.80812	1	0.355724	43.4751
SMART	SM00423:PSI	9	0.0848576	0.011972	SEMA5A, ATRNL1, SEMA4F, PLXNA2, MET, PLXDC2, SEMA3D, ITGB3, SEMA4D	638	45	9079	2.84608	0.970665	0.356686	14.817
KEGG_PATHWAY	hsa04110:Cell cycle	15	0.141429	0.0549917	CDK1, CDC20, PTTG1, CDK2, CCNB1, CCND1, CDKN1A, CCND3, PLK1, TFDP2, BUB1, GADD45B, CCNA2, GADD45A, MYC	359	125	5085	1.69972	0.999906	0.35707	49.634
UP_SEQ_FEATURE	active site:Proton acceptor	54	0.509146	0.00531013	LDHA, CDK17, NUAK2, AURKA, AURKB, MAP3K6, GSR, PAK3, WNK4, INSR, TYRO3, CDK1, SGK1, RET, PNCK, PFKP, WNK2, ALK, CDK2, DHRS2, ACVR2B, G6PD, PDGFRA, RIPK2, NEU1, KALRN, ACADSB, STK10, MAPKAPK3, BMPR2, SRC, GALM, SBK1, BUB1, GALE, PRKAA2, CAMK2A, ENO1, OBSCN, MAP2K3, MET, AXL, EPHA2, RPS6KA6, IKBKE, RPS6KA4, RPS6KA1, ULK1, RPS6KA2, PLK1, MAPK15, GRK4, BMPR1B, ABL2	1074	658	19113	1.46047	1	0.35849	9.16915
UP_SEQ_FEATURE	propeptide:Removed in mature form	24	0.226287	0.00504482	RAP2B, LYPD1, PDGFA, NTNG2, GNG11, GNG12, GAS1, PLAUR, GNG8, GPC2, RGMB, DIRAS3, TPP1, CD59, CNTN1, GFRA1, PALM3, CNTN4, RHOC, CD24, PLA2G4C, NTM, GNG7, GFRA3	1074	229	19113	1.86509	1	0.359682	8.73054
GOTERM_MF_FAT	GO:0042803~protein homodimerization activity	33	0.311145	0.00870751	S100A6, CADM1, PDGFA, NFKB1, TPD52, GDNF, GCH1, GSR, MOAP1, HAND1, TAP2, CHRNA7, GALE, FIGF, IRAK2, S100A16, SP100, PTPRE, LGALS1, SMAD6, S100A11, RUNX1T1, OLFML2A, TBX1, BIRC5, IL6R, ABCG1, G6PD, PDGFRA, SYT16, QPRT, DPYD, ENG	801	334	12983	1.60144	0.999685	0.361077	12.781
GOTERM_CC_FAT	GO:0045121~membrane raft	16	0.150858	0.0321473	ATP1B1, FLOT1, BMPR2, ABCA1, BIRC3, RGS16, SRC, EFHD2, RGMB, PTRF, HMOX1, TNR, CD24, CACNA1C, INSR, SNAP25	795	143	12782	1.79894	1	0.363337	37.1514
INTERPRO	IPR000072:Platelet-derived growth factor (PDGF)	4	0.0377145	0.013784	VEGFC, PDGFA, PDGFD, FIGF	1001	9	16659	7.3966	1	0.36415	20.548
GOTERM_CC_FAT	GO:0005856~cytoskeleton	103	0.971148	0.0346815	CTNNAL1, SRCIN1, TUBB2A, PDLIM5, AURKA, AURKB, KIFC3, HOOK1, CDCA8, ARC, BSN, TMSB10, TACC2, TNKS2, TNNT2, KRT18, KRT15, TUBA4A, HSPB1, PDE4DIP, TNFAIP3, FILIP1L, ADD3, KIF26B, KALRN, HAX1, ANLN, PXN, PEA15, PFN1, DOCK2, CDC42EP1, BMF, FGD4, AGBL2, PTPN14, CDC20, DNMBP, TRIM55, CORO1C, MYO10, EPS8, LASP1, PLK1, MYO16, MAP6, WDR1, CACNA1C, ABL2, MLPH, NCS1, TTLL6, FAM83D, FRMD3, SPRY2, PBXIP1, TUB…	795	1381	12782	1.19915	1	0.368636	39.4504
GOTERM_BP_FAT	GO:0006986~response to unfolded protein	10	0.0942863	0.0326158	CCND1, CFB, HSPB1, CLIC1, HSPB3, VARS, DNAJB4, SERPINH1, PPP1R15A, HSPA8	849	71	13528	2.24423	1	0.369944	45.2312
GOTERM_BP_FAT	GO:0010212~response to ionizing radiation	9	0.0848576	0.0327844	BAK1, EYA1, CCND1, NES, CCL2, SOCS3, AEN, XRCC6, IL6R	849	60	13528	2.39011	1	0.370218	45.4042
GOTERM_BP_FAT	GO:0007613~memory	7	0.0660004	0.0330648	ADCY1, ITGA5, ATP1A3, CHRNA7, DBH, SNAP25, NGF	849	39	13528	2.85996	1	0.371495	45.6908
GOTERM_BP_FAT	GO:0051385~response to mineralocorticoid stimulus	5	0.0471431	0.0332144	FOS, CDKN1A, CCND1, FOSL1, SRC	849	20	13528	3.98351	1	0.37159	45.8432
GOTERM_BP_FAT	GO:0002685~regulation of leukocyte migration	5	0.0471431	0.0332144	HMOX1, F2RL1, BDKRB1, IL6R, GREM1	849	20	13528	3.98351	1	0.37159	45.8432
INTERPRO	IPR000488:Death	7	0.0660004	0.0146031	IRAK2, TNFRSF10A, TNFRSF25, UNC5A, NFKB1, UNC5D, NFKB2	1001	34	16659	3.42637	1	0.374663	21.6346
GOTERM_CC_FAT	GO:0005583~fibrillar collagen	4	0.0377145	0.0344533	COL27A1, LUM, COL3A1, COL5A1	795	12	12782	5.35933	1	0.375139	39.2466
SP_PIR_KEYWORDS	potassium channel	9	0.0848576	0.0689908	KCNH1, KCNQ5, KCNC1, KCNQ3, KCNB1, KCNA3, KCNG3, KCNQ2, KCNJ2	1075	78	19235	2.06458	1	0.377176	64.8869
SMART	SM00180:EGF_Lam	8	0.075429	0.0225081	MEGF9, LAMA4, LAMB3, LAMA3, ATRNL1, NTNG2, CELSR2, MEGF6	638	41	9079	2.77666	0.998732	0.379012	26.1487
GOTERM_BP_FAT	GO:0001783~B cell apoptosis	3	0.0282859	0.0345667	BAK1, MYC, BCL2L11	849	5	13528	9.56042	1	0.382307	47.2022
GOTERM_BP_FAT	GO:0032964~collagen biosynthetic process	3	0.0282859	0.0345667	COL3A1, SERPINH1, COL5A1	849	5	13528	9.56042	1	0.382307	47.2022
GOTERM_CC_FAT	GO:0043292~contractile fiber	14	0.132001	0.0373313	OBSCN, PDLIM5, FHL2, ANKRD1, TPM2, FLNC, TPM1, FLNB, TPM3, TNNT2, SORBS2, HSPB1, CACNA1C, ENO1	795	121	12782	1.86026	1	0.382401	41.7705
GOTERM_MF_FAT	GO:0008134~transcription factor binding	46	0.433717	0.0103998	ING4, STON1, ENPP2, CREM, FHL2, NFKBIA, ANKRD1, NFKB2, VARS, CBFA2T2, TCF7L2, CALCOCO1, PBXIP1, NR1D1, HAND1, DRAP1, TFDP2, TCF4, NR2F1, ENO1, PHOX2B, SP100, EPAS1, PCBD1, CFB, RCOR2, RELB, LDB2, CLIC1, FOSB, MXD1, PROX1, PPARGC1A, MSC, JMY, TNFRSF10A, HHEX, ATF3, BPTF, ETS1, BTG1, JUN, TFAP2B, FOXC1, NFIA, TOB1	801	513	12983	1.45339	0.999935	0.382417	15.0803
GOTERM_BP_FAT	GO:0022604~regulation of cell morphogenesis	15	0.141429	0.0350507	PALM, TNFRSF12A, TTC3, MBP, EZR, CDC42EP1, SEMA4F, ULK1, ROBO2, SEMA4D, AKAP2, NGF, FGD4, FN1, SPP1	849	131	13528	1.82451	1	0.385268	47.6807
GOTERM_BP_FAT	GO:0031400~negative regulation of protein modification process	14	0.132001	0.0354084	SMAD6, CDC20, BDKRB1, UBE2C, BAK1, PSMD14, G6PD, JUN, PSMD2, PSMD3, FAM129A, INSR, ENG, PSMD8	849	119	13528	1.87459	1	0.385847	48.0317
GOTERM_BP_FAT	GO:0006809~nitric oxide biosynthetic process	4	0.0377145	0.0352716	SPR, RORA, NQO1, GCH1	849	12	13528	5.31135	1	0.385922	47.8977
GOTERM_BP_FAT	GO:0002703~regulation of leukocyte mediated immunity	9	0.0848576	0.0357441	PVR, CADM1, IL27RA, ADORA2B, TAP2, HMOX1, STAT5A, CD24, IL7R	849	61	13528	2.35092	1	0.387476	48.3591
UP_SEQ_FEATURE	compositionally biased region:Poly-Pro	37	0.348859	0.00609233	DCBLD2, SLC45A3, SH3RF1, ONECUT2, FOXO1, NHS, ANKRD6, ZFP36L2, FAM117B, SORBS2, PSMD3, ADAMTS10, CAP1, PARD3B, ZNF608, GPNMB, C9ORF40, LPHN1, FZD8, IRS2, NRXN2, SMAD6, PTPN14, RUNX1T1, PTPRS, TBX1, MMP15, FIG4, ZCCHC14, TOX, NAV2, FOXC1, MAP6, ABL2, PPP1R15A, ZFHX3, TOB1	1074	413	19113	1.59432	1	0.391108	10.4507
GOTERM_CC_FAT	GO:0005901~caveola	8	0.075429	0.0406655	ATP1B1, PTRF, HMOX1, FLOT1, BMPR2, CACNA1C, INSR, SRC	795	52	12782	2.47354	1	0.392368	44.5725
UP_SEQ_FEATURE	domain:LIM zinc-binding 2	9	0.0848576	0.00630513	LPXN, LMO1, ABLIM3, PDLIM5, FHL2, ZYX, CSRP1, ISL1, PXN	1074	50	19113	3.2033	1	0.39367	10.7964
UP_SEQ_FEATURE	domain:LIM zinc-binding 1	9	0.0848576	0.00630513	LPXN, LMO1, ABLIM3, PDLIM5, FHL2, ZYX, CSRP1, ISL1, PXN	1074	50	19113	3.2033	1	0.39367	10.7964
GOTERM_BP_FAT	GO:0048534~hemopoietic or lymphoid organ development	25	0.235716	0.0369824	EGR1, KLF6, EPAS1, STAT5A, RELB, PTPN22, KITLG, TBX1, NFKB2, RAG2, JAG1, IL7R, TPD52, BCL2L11, IL11, TIMP1, INHBA, NOTCH2, DHRS2, BAK1, DOCK2, G6PD, IRF1, SH2B3, CD24	849	260	13528	1.53212	1	0.394201	49.55
SMART	SM00186:FBG	7	0.0660004	0.0220013	CNTNAP4, CNTNAP5, TNR, CNTNAP3, CNTNAP2, MFAP4, ANGPTL4	638	32	9079	3.1129	0.998524	0.394325	25.6373
SP_PIR_KEYWORDS	growth regulation	7	0.0660004	0.0738183	S100A6, SOCS3, ZMAT3, OSGIN1, CSPG5, KCTD11, GAP43	1075	53	19235	2.36323	1	0.394692	67.4603
GOTERM_BP_FAT	GO:0046620~regulation of organ growth	6	0.0565718	0.0369277	FOXC1, RAG2, CXADR, CACNA1C, PROX1, BCL2L11	849	30	13528	3.18681	1	0.394996	49.4979
GOTERM_BP_FAT	GO:0045768~positive regulation of anti-apoptosis	6	0.0565718	0.0369277	CDKN1A, LRP1, DUSP1, BTG2, HMOX1, IL6R	849	30	13528	3.18681	1	0.394996	49.4979
GOTERM_BP_FAT	GO:0030178~negative regulation of Wnt receptor signaling pathway	6	0.0565718	0.0369277	CCND1, LRP1, DKK1, CXXC4, LECT2, FRZB	849	30	13528	3.18681	1	0.394996	49.4979
GOTERM_CC_FAT	GO:0034705~potassium channel complex	11	0.103715	0.0400665	KCNH1, KCNQ5, KCNC1, KCNN4, KCNQ3, KCNB1, KCNA3, KCNG3, KCNQ2, SNAP25, KCTD11	795	86	12782	2.05649	1	0.395865	44.0785
GOTERM_CC_FAT	GO:0008076~voltage-gated potassium channel complex	11	0.103715	0.0400665	KCNH1, KCNQ5, KCNC1, KCNN4, KCNQ3, KCNB1, KCNA3, KCNG3, KCNQ2, SNAP25, KCTD11	795	86	12782	2.05649	1	0.395865	44.0785
GOTERM_BP_FAT	GO:0051341~regulation of oxidoreductase activity	7	0.0660004	0.0369148	AGTR1, NFKB1, IGF2, ABL2, ENG, GDNF, GCH1	849	40	13528	2.78846	1	0.396148	49.4856
SP_PIR_KEYWORDS	nucleus	260	2.45144	0.0752381	S100A6, STAT5A, XRCC6, FSTL3, RORB, AURKB, RORA, PTTG1, CDCA8, LSM2, CCNA2, CDCA5, TWIST1, PHOX2B, ZC3HC1, RCOR2, PCBD1, NAV3, PPARGC1A, PROX1, NOP2, PARP12, PTRF, NAV2, JUN, CMIP, PDE4DIP, NFKBIA, MYT1, ADAP1, UBASH3B, DRAP1, ARNTL2, TCF4, ASXL3, KLF6, KLF9, KLF10, SMAD6, S100A11, ZNF521, KLF15, CSRP1, NOP14, NOTCH2, FOXI3, RGS3, ETS1, CSRNP1, ETS2, H3F3A, TCF19, UTP20, ZNF117, UTP14A, ZFHX3, RE…	1075	4283	19235	1.0862	1	0.397203	68.183
GOTERM_BP_FAT	GO:0007599~hemostasis	13	0.122572	0.0377254	F2RL1, COL3A1, STXBP1, ITGB3, PLAUR, IL11, PLSCR1, HMCN1, CD59, FBLN5, SERPINE1, TFPI2, PAPSS2	849	108	13528	1.91799	1	0.39913	50.252
GOTERM_BP_FAT	GO:0051351~positive regulation of ligase activity	10	0.0942863	0.0381068	CCNB1, CDK1, PSMD14, PLK1, PSMD2, PSMD3, CDC20, UBE2C, GCLM, PSMD8	849	73	13528	2.18275	1	0.40102	50.6088
GOTERM_BP_FAT	GO:0031349~positive regulation of defense response	10	0.0942863	0.0381068	PVR, IRAK2, AGTR1, MICA, CADM1, ADORA2B, STAT5A, NFKBIA, RIPK2, CD24	849	73	13528	2.18275	1	0.40102	50.6088
SMART	SM00141:PDGF	4	0.0377145	0.0209784	VEGFC, PDGFA, PDGFD, FIGF	638	9	9079	6.32463	0.997995	0.404093	24.595
GOTERM_BP_FAT	GO:0000086~G2/M transition of mitotic cell cycle	5	0.0471431	0.0390572	CCNB1, CDKN1A, BIRC5, GADD45A, CDK2	849	21	13528	3.79382	1	0.406259	51.4874
GOTERM_BP_FAT	GO:0046928~regulation of neurotransmitter secretion	5	0.0471431	0.0390572	SNCAIP, STXBP1, PARK2, CAMK2A, NGF	849	21	13528	3.79382	1	0.406259	51.4874
GOTERM_BP_FAT	GO:0007049~cell cycle	62	0.584575	0.0389506	S100A6, TUBB2A, E2F7, AURKA, PTTG1, AURKB, FAM83D, CDCA8, PSMD2, PSMD3, PARD3B, CDCA5, CCNA2, MYC, PSMD8, CDCA3, CDK1, ARHGEF2, ZC3HC1, TPX2, UBE2C, FOXN3, CDK2, TACC2, JMY, INHBA, PPM1G, HHEX, CCND1, PA2G4, KRT18, CCND3, KPNA2, GADD45A, PPP1R15A, ING4, ANLN, CEP55, TCF7L2, CCNG2, SESN3, HJURP, BUB1, TFDP2, CAMK2A, TXNIP, TRNP1, ANXA1, CDC20, BIRC5, GAS1, RACGAP1, CDKN3, CCNB1, NOTCH2, PSMD14, CD…	849	776	13528	1.27308	1	0.406652	51.3896
KEGG_PATHWAY	hsa04360:Axon guidance	15	0.141429	0.0680889	PLXNA2, ABLIM3, MET, DPYSL5, SLIT1, EPHA2, SEMA5A, SEMA4F, RGS3, UNC5A, PAK3, SEMA3D, UNC5D, ROBO2, SEMA4D	359	129	5085	1.64702	0.999991	0.408846	57.4753
GOTERM_CC_FAT	GO:0046658~anchored to plasma membrane	5	0.0471431	0.0441788	RGMB, CD59, NTNG2, GAS1, CD24	795	22	12782	3.65409	1	0.410399	47.3889
GOTERM_BP_FAT	GO:0014070~response to organic cyclic substance	14	0.132001	0.0397444	SOCS3, LEF1, TIMP3, FOS, CCND1, CDKN1A, PLIN2, CD44, BTG2, HMOX1, JUN, CHRNA7, FOSL1, NGF	849	121	13528	1.84361	1	0.410531	52.1134
SMART	SM00194:PTPc	8	0.075429	0.0198244	PTPRE, PTPRN2, PTPN14, PTPRR, PTPRS, PTPN22, PTPRU, PTPRO	638	40	9079	2.84608	0.997168	0.413366	23.403
GOTERM_BP_FAT	GO:0045860~positive regulation of protein kinase activity	22	0.20743	0.0405725	ADCY1, ADORA2B, MAP2K3, SPHK1, MET, LPAR3, KITLG, IGF2, LPAR2, BDKRB1, TNFRSF10A, MAP3K6, ACVR2B, CCND1, LRP1, CCND3, CHRNA7, CD24, GADD45B, INSR, GAP43, FGD4	849	223	13528	1.57197	1	0.415857	52.8577
GOTERM_BP_FAT	GO:0032101~regulation of response to external stimulus	17	0.160287	0.0411942	PPARA, ADORA2B, PDGFA, STAT5A, F2RL1, IGF2, IL6R, GREM1, ANXA2, AGTR1, S1PR1, NPY, SERPINF1, SERPINE1, CHRNA7, CD24, SPP1	849	159	13528	1.70364	1	0.416973	53.4092
GOTERM_BP_FAT	GO:0002520~immune system development	26	0.245144	0.0410883	STAT5A, XRCC6, KITLG, PTPN22, JAG1, RAG2, NFKB2, TPD52, IL7R, IL11, TIMP1, BAK1, DOCK2, SH2B3, CD24, EGR1, KLF6, EPAS1, RELB, TBX1, BCL2L11, DHRS2, NOTCH2, INHBA, G6PD, IRF1	849	276	13528	1.50103	1	0.417398	53.3157
GOTERM_BP_FAT	GO:0001541~ovarian follicle development	7	0.0660004	0.0410401	INHBA, FGF7, FOXC1, FOXO3, MMP14, BMPR1B, VGF	849	41	13528	2.72045	1	0.418277	53.2731
GOTERM_BP_FAT	GO:0044259~multicellular organismal macromolecule metabolic process	6	0.0565718	0.0418406	ADAMTS14, COL3A1, MMP3, SERPINH1, COL5A1, MMP11	849	31	13528	3.08401	1	0.420741	53.9762
GOTERM_BP_FAT	GO:0031589~cell-substrate adhesion	12	0.113144	0.0426516	PPFIA2, ITGA6, CD44, COL13A1, TNFRSF12A, FBLN5, COL3A1, ITGA3, ITGB3, BCL2L11, PXN, FN1	849	98	13528	1.95111	1	0.423221	54.6784
GOTERM_BP_FAT	GO:0051338~regulation of transferase activity	33	0.311145	0.0428326	ADCY1, ADORA2B, LPAR3, KITLG, LPAR2, BDKRB1, PDCD4, TRIB2, MAP3K6, SPRY2, DIRAS3, CHRNA7, CD24, INSR, SERTAD1, FGD4, MAP2K3, SPHK1, MET, IGF2, CRIPAK, CDKN3, TNFRSF10A, ACVR2B, CDKN1A, CCND1, LRP1, CCND3, RGS3, GADD45B, GADD45A, GAP43, DUSP6	849	372	13528	1.4135	1	0.423358	54.8337
GOTERM_BP_FAT	GO:0007517~muscle organ development	21	0.198001	0.0423612	MET, LMNA, RCAN1, TBX1, MBNL1, TAGLN2, CXADR, FLNB, PROX1, TPM1, LIF, TNNT2, COL19A1, SMTN, HAND1, TEAD4, COL6A3, HBEGF, FOXC1, ENG, IGFBP5	849	211	13528	1.58585	1	0.423495	54.4281
GOTERM_BP_FAT	GO:0045926~negative regulation of growth	13	0.122572	0.0425399	DCBLD2, ING4, OSGIN1, BDKRB1, GREM1, INHBA, CDKN1A, SEMA4F, BTG1, ULK1, SERTAD1, ENO1, SPP1	849	110	13528	1.88311	1	0.423613	54.5823
SP_PIR_KEYWORDS	surface antigen	6	0.0565718	0.0830893	MUC1, CD38, CD44, SLC3A2, MME, CD24	1075	42	19235	2.55615	1	0.425912	71.9168
GOTERM_BP_FAT	GO:0051051~negative regulation of transport	15	0.141429	0.0435234	IRS2, FST, NFKBIA, NFKB1, IGF2, ARF6, ITGB3, IL11, LIF, PEA15, INHBA, GRB10, HMOX1, NEDD4L, INSR	849	135	13528	1.77045	1	0.427329	55.4219
GOTERM_BP_FAT	GO:0046209~nitric oxide metabolic process	4	0.0377145	0.0437695	SPR, RORA, NQO1, GCH1	849	13	13528	4.90278	1	0.427935	55.6297
GOTERM_BP_FAT	GO:0042474~middle ear morphogenesis	4	0.0377145	0.0437695	EYA1, TBX1, GAS1, MYC	849	13	13528	4.90278	1	0.427935	55.6297
SP_PIR_KEYWORDS	Parkinsonism	3	0.0282859	0.0863641	ATP1A3, PARK2, GCH1	1075	9	19235	5.96434	1	0.428112	73.35
SP_PIR_KEYWORDS	hirschsprung disease	3	0.0282859	0.0863641	RET, NRTN, GDNF	1075	9	19235	5.96434	1	0.428112	73.35
SP_PIR_KEYWORDS	ionic channel	25	0.235716	0.0847512	KCNH1, KCNC1, CACNA2D1, GABRB3, TRPV2, KCNB1, GRIK4, CACNG4, KCNA3, GRIA3, CLIC1, FXYD5, KCNJ2, CACNA2D2, ITPR1, TTYH3, KCNN4, KCNQ5, KCNQ3, CATSPER1, CHRNA7, KCNG3, KCNQ2, CACNA1C, GRID1	1075	318	19235	1.40668	1	0.428912	72.6529
SP_PIR_KEYWORDS	vitamin c	4	0.0377145	0.0863487	PAM, PLOD3, P4HA3, DBH	1075	19	19235	3.76695	1	0.431592	73.3434
GOTERM_CC_FAT	GO:0033267~axon part	8	0.075429	0.0484523	GABRB3, CHRM3, GRIK4, SYNJ2, ROBO2, GRIA3, PRSS12, MBP	795	54	12782	2.38192	1	0.432314	50.6354
GOTERM_BP_FAT	GO:0055010~ventricular cardiac muscle morphogenesis	5	0.0471431	0.0454478	TNNT2, HAND1, FOXC1, PROX1, TPM1	849	22	13528	3.62137	1	0.435377	57.0225
GOTERM_BP_FAT	GO:0048286~lung alveolus development	5	0.0471431	0.0454478	PTHLH, TNS3, PDGFA, BMPR2, HS6ST1	849	22	13528	3.62137	1	0.435377	57.0225
GOTERM_BP_FAT	GO:0008585~female gonad development	9	0.0848576	0.0456874	INHBA, FGF7, STAT5A, FST, FOXC1, FOXO3, MMP14, BMPR1B, VGF	849	64	13528	2.24072	1	0.435889	57.2179
INTERPRO	IPR011029:DEATH-like	10	0.0942863	0.0181939	IRAK2, TNFRSF10A, PEA15, TNFRSF25, UNC5A, RIPK2, NFKB1, UNC5D, NFKB2, BIRC3	1001	67	16659	2.48393	1	0.436452	26.2351
GOTERM_BP_FAT	GO:0051591~response to cAMP	7	0.0660004	0.0454451	FOS, DUSP1, JUN, DUOX1, IL6R, VGF, FOSL1	849	42	13528	2.65567	1	0.436587	57.0203
GOTERM_BP_FAT	GO:0001649~osteoblast differentiation	7	0.0660004	0.0454451	PTHLH, JUND, FHL2, IGF2, GPNMB, IGFBP5, SPP1	849	42	13528	2.65567	1	0.436587	57.0203
SP_PIR_KEYWORDS	phosphoric monoester hydrolase	8	0.075429	0.0895376	DUSP4, PTPRE, PTPRN2, PGAM1, PTPN14, PTPRU, CDKN3, PTPRO	1075	69	19235	2.07455	1	0.43675	74.6736
GOTERM_BP_FAT	GO:0035113~embryonic appendage morphogenesis	11	0.103715	0.0451589	MSX2, WNT5A, NOTCH2, DKK1, TBX3, LEF1, GAS1, MBNL1, FBN2, GREM1, TWIST1	849	87	13528	2.01465	1	0.436975	56.7858
GOTERM_BP_FAT	GO:0030326~embryonic limb morphogenesis	11	0.103715	0.0451589	MSX2, WNT5A, NOTCH2, DKK1, TBX3, LEF1, GAS1, MBNL1, FBN2, GREM1, TWIST1	849	87	13528	2.01465	1	0.436975	56.7858
SMART	SM00005:DEATH	7	0.0660004	0.0290164	IRAK2, TNFRSF10A, TNFRSF25, UNC5A, NFKB1, UNC5D, NFKB2	638	34	9079	2.92979	0.999821	0.437393	32.4341
GOTERM_BP_FAT	GO:0045792~negative regulation of cell size	12	0.113144	0.0453896	DCBLD2, INHBA, CDKN1A, SEMA4F, ULK1, BTG1, BDKRB1, OSGIN1, GREM1, SERTAD1, SPP1, ENO1	849	99	13528	1.9314	1	0.43742	56.9749
UP_SEQ_FEATURE	domain:Fibronectin type-III 4	10	0.0942863	0.00743142	OBSCN, COL7A1, TNR, PRTG, PTPRS, CNTN1, CNTN4, PTPRU, PTPRO, FN1	1074	62	19113	2.87034	1	0.437457	12.6051
GOTERM_MF_FAT	GO:0004721~phosphoprotein phosphatase activity	19	0.179144	0.0130481	PDP1, PTPRE, PTPRN2, PTPRR, PTPN14, PTPRS, PTPN22, PTPRU, CDKN3, PTPRO, DUSP5, DUSP4, PPM1G, EYA1, DUSP1, DUSP14, PPAP2B, DUSP7, DUSP6	801	165	12983	1.86643	0.999994	0.43822	18.565
SP_PIR_KEYWORDS	tyrosine-specific phosphatase	5	0.0471431	0.0920288	PTPRE, PTPRN2, PTPN14, PTPRU, PTPRO	1075	31	19235	2.88597	1	0.439109	75.6695
SP_PIR_KEYWORDS	zinc	137	1.29172	0.0930711	LMO1, PDLIM5, RORB, RORA, MMP3, BAK1, TRIM47, PAPPA, ZNF449, ZC3HC1, BSN, RPH3A, ZDBF2, NEBL, ADAMTS6, TNS3, CPE, PARP12, TNFAIP3, ADAMTS5, TSHZ3, ARFGAP2, PAM, TSHZ2, MME, CXXC4, MYT1, TIMP3, PXN, TTC3, ADAP1, TIMP1, ZNF697, FGD4, ZNF423, AGBL2, KLF6, ASXL3, KLF9, KLF10, ZNF521, CSRP1, NR4A3, KLF15, ZNF836, TET1, TRIM55, CDKN1A, RNF150, LASP1, TCF19, ZNF117, ZFHX3, RERE, SH3RF1, ZNF84, PPARA, ZN…	1075	2189	19235	1.11985	1	0.439513	76.0752
SP_PIR_KEYWORDS	potassium	12	0.113144	0.0941925	KCNH1, KCNQ5, KCNC1, ATP1B1, SLC12A8, KCNQ3, KCNB1, ATP1A3, KCNA3, KCNG3, KCNQ2, KCNJ2	1075	126	19235	1.7041	1	0.440199	76.5047
SP_PIR_KEYWORDS	tyrosine-protein kinase	11	0.103715	0.0914931	TYRO3, RET, MAP2K3, MET, PDGFRA, AXL, ALK, ABL2, INSR, SRC, EPHA2	1075	111	19235	1.77318	1	0.440592	75.4585
SP_PIR_KEYWORDS	SH2 domain	11	0.103715	0.0914931	TNS3, GRB10, SH2D5, SOCS3, STAT5A, SH2B3, ABL2, GRB14, SRC, PIK3R2, BCAR3	1075	111	19235	1.77318	1	0.440592	75.4585
GOTERM_CC_FAT	GO:0031256~leading edge membrane	5	0.0471431	0.0509448	ITGA5, SYNJ2, ROBO2, TPM1, VASP	795	23	12782	3.49521	1	0.440968	52.4418
GOTERM_BP_FAT	GO:0060021~palate development	6	0.0565718	0.047129	ACVR2B, CSRNP1, PDGFRA, LEF1, TBX1, GAS1	849	32	13528	2.98763	1	0.444997	58.3763
PIR_SUPERFAMILY	PIRSF000606:ribosomal protein S6 kinase II	4	0.0377145	0.00463062	RPS6KA6, RPS6KA4, RPS6KA1, RPS6KA2	479	6	7396	10.2937	0.905812	0.446014	6.48098
PIR_SUPERFAMILY	PIRSF000606:Ribsml_S6_kin_2	4	0.0377145	0.00463062	RPS6KA6, RPS6KA4, RPS6KA1, RPS6KA2	479	6	7396	10.2937	0.905812	0.446014	6.48098
SP_PIR_KEYWORDS	iron-sulfur	6	0.0565718	0.097044	ACO1, PRIM2, AOX1, IREB2, DPYD, GLRX2	1075	44	19235	2.43996	1	0.447053	77.5646
GOTERM_BP_FAT	GO:0007389~pattern specification process	25	0.235716	0.0479216	FST, BMPR2, CXXC4, GREM1, SEMA5A, SOSTDC1, FRAT1, DAND5, ARC, TBX3, SMAD6, LEF1, TBX1, CELSR2, GAS1, MID1, ASCL1, HHEX, NOTCH2, ACVR2B, EYA1, BTG2, BMP7, BMPR1B, ENG	849	267	13528	1.49195	1	0.448131	59.0004
GOTERM_BP_FAT	GO:0008624~induction of apoptosis by extracellular signals	13	0.122572	0.0477661	TNFRSF10A, CD38, OBSCN, ARHGEF2, TNFRSF25, AATF, CD24, TIMP3, MCF2L, BCL2L11, KALRN, FGD4, NGF	849	112	13528	1.84949	1	0.448269	58.8786
GOTERM_CC_FAT	GO:0005615~extracellular space	54	0.509146	0.0558718	PVR, MICA, FGF7, PDGFA, IGFBP6, FSTL3, DLK1, VGF, MMP3, TNFSF18, IL11, CD97, GPC2, SOSTDC1, HMOX1, CFH, LOXL4, LOX, CFI, RAMP1, IL6R, SLIT1, PTHLH, GRP, VEGFC, INHBA, SERPINF1, NGF, WNT5A, CCL2, COL3A1, KITLG, IL32, GREM1, GREM2, LIF, COL6A3, PTN, LECT2, FIGF, QSOX1, ANGPTL4, FN1, SPP1, LGALS1, IGF2, SULF2, NPY, HBEGF, BMP7, GDF15, ENG, IGFBP4, IGFBP5	795	685	12782	1.26746	1	0.448901	55.8333
GOTERM_CC_FAT	GO:0043005~neuron projection	30	0.282859	0.053452	NRP2, CADM1, GABRB3, SYT5, GRIK4, NCS1, BDKRB1, KCNJ2, VGF, MBP, SYNJ2, ROBO2, KLHL24, SNAP25, PRSS12, ARC, DPYSL5, GRIA3, PARK2, SIGMAR1, DBH, LRP1, CHRM3, ULK1, CNTN4, GRK4, NRSN1, CACNA1C, GAP43, KALRN	795	342	12782	1.41035	1	0.449221	54.1968
GOTERM_CC_FAT	GO:0001726~ruffle	9	0.0848576	0.054837	S100A6, EZR, TNFRSF12A, ITGA5, S100A11, SYNJ2, ARF6, TPM1, FGD4	795	67	12782	2.15973	1	0.450134	55.1402
UP_SEQ_FEATURE	domain:Fibrinogen C-terminal	7	0.0660004	0.00796075	CNTNAP4, CNTNAP5, TNR, CNTNAP3, CNTNAP2, MFAP4, ANGPTL4	1074	32	19113	3.89289	1	0.451953	13.4431
UP_SEQ_FEATURE	domain:F5/8 type C	5	0.0471431	0.00819205	DCBLD2, CNTNAP4, CNTNAP5, CNTNAP3, CNTNAP2	1074	15	19113	5.93203	1	0.45349	13.8069
UP_SEQ_FEATURE	domain:Protein kinase 2	5	0.0471431	0.00819205	RPS6KA6, OBSCN, RPS6KA4, RPS6KA1, RPS6KA2	1074	15	19113	5.93203	1	0.45349	13.8069
UP_SEQ_FEATURE	domain:Protein kinase 1	5	0.0471431	0.00819205	RPS6KA6, OBSCN, RPS6KA4, RPS6KA1, RPS6KA2	1074	15	19113	5.93203	1	0.45349	13.8069
GOTERM_CC_FAT	GO:0043025~cell soma	17	0.160287	0.0581692	SNCAIP, CCL2, SYT5, GRIK4, DPYSL5, GRIA3, KCNJ2, VGF, MBP, ASCL1, LRP1, ULK1, KLHL24, GRK4, NRSN1, CACNA1C, KALRN	795	168	12782	1.62694	1	0.455173	57.3366
INTERPRO	IPR016293:Peptidase M10A, matrix metallopeotidase	5	0.0471431	0.0200837	MMP15, MMP14, MMP3, MMP12, MMP11	1001	18	16659	4.62288	1	0.45546	28.553
GOTERM_BP_FAT	GO:0007507~heart development	21	0.198001	0.0498224	NRP2, TBX3, COL3A1, TBX1, CXADR, ISL1, TPM1, PROX1, COL5A1, TNNT2, MSX2, HHEX, ACVR2B, OSR1, HAND1, ID1, ZMIZ1, CASP7, FOXC1, INSR, ENG	849	215	13528	1.55635	1	0.458838	60.4614
GOTERM_BP_FAT	GO:0006729~tetrahydrobiopterin biosynthetic process	3	0.0282859	0.0497233	PCBD1, SPR, GCH1	849	6	13528	7.96702	1	0.459397	60.3864
GOTERM_BP_FAT	GO:0042415~norepinephrine metabolic process	3	0.0282859	0.0497233	EPAS1, PARK2, DBH	849	6	13528	7.96702	1	0.459397	60.3864
GOTERM_BP_FAT	GO:0010887~negative regulation of cholesterol storage	3	0.0282859	0.0497233	PPARA, ABCA1, ABCG1	849	6	13528	7.96702	1	0.459397	60.3864
INTERPRO	IPR000533:Tropomyosin	3	0.0282859	0.0199128	TPM2, TPM1, TPM3	1001	4	16659	12.4818	1	0.459437	28.3463
GOTERM_BP_FAT	GO:0045667~regulation of osteoblast differentiation	7	0.0660004	0.0501331	ACVR2B, JUND, BMPR2, IL6R, BMP7, BMPR1B, TOB1	849	43	13528	2.59391	1	0.459725	60.6955
GOTERM_BP_FAT	GO:0045088~regulation of innate immune response	8	0.075429	0.0504732	PVR, IRAK2, MICA, CADM1, STAT5A, NFKBIA, RIPK2, IGF2	849	54	13528	2.3606	1	0.460804	60.9502
GOTERM_BP_FAT	GO:0007160~cell-matrix adhesion	11	0.103715	0.0514149	PPFIA2, ITGA6, CD44, COL13A1, FBLN5, COL3A1, ITGA3, ITGB3, BCL2L11, PXN, FN1	849	89	13528	1.96938	1	0.462245	61.6473
GOTERM_BP_FAT	GO:0032496~response to lipopolysaccharide	10	0.0942863	0.0509031	FOS, CCL2, SOCS3, JUN, NFKBIA, RIPK2, BDKRB1, IL6R, GCH1, NGF	849	77	13528	2.06936	1	0.462478	61.2699
GOTERM_BP_FAT	GO:0007423~sensory organ development	22	0.20743	0.0513767	PDGFA, SOBP, TBX1, RORB, GAS1, JAG1, NR4A3, NHS, PROX1, COL5A1, GPR98, BCL2L11, ASCL1, BAK1, SPRY2, EYA1, PDGFRA, FOXC1, BMP7, BMPR1B, MYC, COL8A2	849	229	13528	1.53078	1	0.463207	61.6193
GOTERM_BP_FAT	GO:0002009~morphogenesis of an epithelium	12	0.113144	0.0512208	FRAS1, PFN1, NOTCH2, VEGFC, EYA1, RET, CD44, JAG1, GREM1, PROX1, VASP, TWIST1	849	101	13528	1.89315	1	0.463386	61.5047
UP_SEQ_FEATURE	splice variant	457	4.30888	0.00873886	CTHRC1, LDHA, FSTL3, CCDC149, RORB, RORA, AMOTL2, KIFC3, MAP3K6, HMCN1, C15ORF52, LPHN1, MAGI1, OLFML2B, PTPRR, OLFML2A, PTPRS, COLEC12, PTPRU, LPCAT2, MRM1, PTPRO, BCL2L11, PDCD1LG2, PLAUR, ADAMTS6, GRB10, PTRF, CMIP, DCBLD2, EMCN, RALGPS1, RUNDC3A, SORCS1, RIC3, DAAM1, CDC42EP1, SLC29A4, ARNTL2, TCF4, KIAA1683, SPP1, SGIP1, ASXL3, RASEF, MAP2K3, SPHK1, PPAPDC1A, PCDH18, WDR66, LASP1, RGS3, SYTL…	1074	7458	19113	1.09048	1	0.467258	14.6613
GOTERM_BP_FAT	GO:0001974~blood vessel remodeling	5	0.0471431	0.0523851	BAK1, EPAS1, TBX1, FOXC1, DBH	849	23	13528	3.46392	1	0.467455	62.3533
GOTERM_BP_FAT	GO:0045776~negative regulation of blood pressure	5	0.0471431	0.0523851	PPARA, NPY, BMPR2, BDKRB1, GCH1	849	23	13528	3.46392	1	0.467455	62.3533
GOTERM_CC_FAT	GO:0005865~striated muscle thin filament	4	0.0377145	0.0620875	TNNT2, TPM2, TPM1, TPM3	795	15	12782	4.28746	1	0.470283	59.7912
GOTERM_BP_FAT	GO:0010564~regulation of cell cycle process	13	0.122572	0.0534166	XPO1, SMAD6, ANLN, BIRC5, IGF2, GAS1, UBE2C, PROX1, LIF, PRMT5, BUB1, MYO16, INSR	849	114	13528	1.81704	1	0.471767	63.0905
GOTERM_BP_FAT	GO:0045165~cell fate commitment	15	0.141429	0.0533452	ONECUT2, TBX1, RAG2, GAS1, JAG1, ISL1, GDNF, PROX1, TCF7L2, ASCL1, SPRY2, NOTCH2, EYA1, TEAD4, GAP43	849	139	13528	1.7195	1	0.472518	63.0399
UP_SEQ_FEATURE	domain:Cadherin 33	3	0.0282859	0.00909378	FAT3, FAT4, FAT1	1074	3	19113	17.7961	1	0.472979	15.2115
GOTERM_BP_FAT	GO:0006954~inflammatory response	29	0.27343	0.0543874	CCL2, BDKRB1, NFKB1, GPR68, CD97, FOS, CD44, HMOX1, CFH, MGLL, CD24, CFI, PTX3, FN1, SPP1, IRAK2, CFB, MAP2K3, ANXA1, IGF2, IL6R, APOL2, TFRC, AOX1, RIPK2, PLA2G4C, BMPR1B, IGFBP4, NGF	849	325	13528	1.42181	1	0.476813	63.7717
GOTERM_BP_FAT	GO:0045137~development of primary sexual characteristics	14	0.132001	0.0549734	INHBA, CCND1, FGF7, OSR1, TBX3, STAT5A, FST, PDGFRA, FOXC1, FOXO3, BMPR1B, MMP14, VGF, BCL2L11	849	127	13528	1.75651	1	0.478129	64.1772
GOTERM_BP_FAT	GO:0008037~cell recognition	8	0.075429	0.0548484	DOCK2, CADM1, CNTNAP3, CNTNAP2, COLEC12, CNTN4, NTM, GAP43	849	55	13528	2.31768	1	0.478545	64.0911
GOTERM_BP_FAT	GO:0033674~positive regulation of kinase activity	22	0.20743	0.0553966	ADCY1, ADORA2B, MAP2K3, SPHK1, MET, LPAR3, KITLG, IGF2, LPAR2, BDKRB1, TNFRSF10A, MAP3K6, ACVR2B, CCND1, LRP1, CCND3, CHRNA7, CD24, GADD45B, INSR, GAP43, FGD4	849	231	13528	1.51753	1	0.479603	64.4673
GOTERM_BP_FAT	GO:0051329~interphase of mitotic cell cycle	12	0.113144	0.0575364	CCNB1, INHBA, CDKN1A, CCND1, BIRC5, CDKN3, KPNA2, CDCA5, CAMK2A, GADD45A, FOXN3, CDK2	849	103	13528	1.85639	1	0.491736	65.9007
GOTERM_BP_FAT	GO:0048839~inner ear development	10	0.0942863	0.0582466	SPRY2, EYA1, PDGFA, PDGFRA, SOBP, TBX1, NR4A3, JAG1, PROX1, GPR98	849	79	13528	2.01697	1	0.494876	66.3642
INTERPRO	IPR017983:GPCR, family 2, secretin-like, conserved site	8	0.075429	0.0235039	CD97, EMR1, PTH2R, GPR56, GPR64, CELSR2, GPR98, LPHN1	1001	48	16659	2.77373	1	0.495718	32.5752
GOTERM_CC_FAT	GO:0015630~microtubule cytoskeleton	44	0.41486	0.0682266	DNAH9, TUBB2A, AURKA, TTLL6, CEP55, AURKB, PXN, KIFC3, HOOK1, FAM83D, PEA15, SPRY2, CDCA8, EZR, PBXIP1, BUB1, TUBB6, SYNJ2, DCX, TUBA1A, TUBA1B, MYC, MYOF, CDK1, ARHGEF2, FLOT1, TPX2, CDC20, BIRC5, MID1, RACGAP1, TACC2, TNKS2, TRIM55, CCNB1, G6PD, KRT18, PLK1, TUBA4A, HSPB1, PDE4DIP, MAP6, TNFAIP3, KIF26B	795	549	12782	1.28858	1	0.496216	63.3746
GOTERM_BP_FAT	GO:0019229~regulation of vasoconstriction	6	0.0565718	0.0588406	AGTR1, CD38, CHRM3, BMPR2, CACNA1C, DBH	849	34	13528	2.81189	1	0.497274	66.7474
GOTERM_BP_FAT	GO:0017157~regulation of exocytosis	6	0.0565718	0.0588406	RAB3B, ADORA2B, HMOX1, NCS1, STXBP1, RAPGEF4	849	34	13528	2.81189	1	0.497274	66.7474
GOTERM_BP_FAT	GO:0009712~catechol metabolic process	6	0.0565718	0.0588406	SNCAIP, EPAS1, PARK2, DBH, MOXD1, GCH1	849	34	13528	2.81189	1	0.497274	66.7474
GOTERM_BP_FAT	GO:0006584~catecholamine metabolic process	6	0.0565718	0.0588406	SNCAIP, EPAS1, PARK2, DBH, MOXD1, GCH1	849	34	13528	2.81189	1	0.497274	66.7474
GOTERM_BP_FAT	GO:0034311~diol metabolic process	6	0.0565718	0.0588406	SNCAIP, EPAS1, PARK2, DBH, MOXD1, GCH1	849	34	13528	2.81189	1	0.497274	66.7474
GOTERM_BP_FAT	GO:0051054~positive regulation of DNA metabolic process	8	0.075429	0.0594527	EYA1, PDGFA, JUN, PDGFRA, KITLG, IGF2, INSR, TNKS2	849	56	13528	2.27629	1	0.498547	67.1379
GOTERM_BP_FAT	GO:0042542~response to hydrogen peroxide	8	0.075429	0.0594527	TXNIP, DUSP1, HMOX1, JUN, DUOX1, FOSL1, PRDX1, GLRX2	849	56	13528	2.27629	1	0.498547	67.1379
GOTERM_BP_FAT	GO:0043434~response to peptide hormone stimulus	16	0.150858	0.0593167	PPARA, IRS2, SOCS3, STAT5A, FOXO1, IGF2, IL6R, NR4A3, VGF, GRB10, BTG2, BMP7, EIF2B3, INSR, CCNA2, NGF	849	154	13528	1.65548	1	0.498937	67.0514
INTERPRO	IPR002290:Serine/threonine protein kinase	25	0.235716	0.0232655	CDK1, CDK17, SGK1, NUAK2, STK10, MAP2K3, PNCK, MAPKAPK3, AURKA, AURKB, CDK2, RPS6KA6, MAP3K6, RPS6KA4, RPS6KA1, SBK1, ULK1, PLK1, PAK3, RPS6KA2, MAPK15, GRK4, PRKAA2, CAMK2A, KALRN	1001	259	16659	1.60641	1	0.498999	32.3019
KEGG_PATHWAY	hsa04920:Adipocytokine signaling pathway	9	0.0848576	0.0963799	PPARA, IRS2, NPY, SOCS3, NFKBIA, NFKB1, PRKAA2, ACSL4, PPARGC1A	359	67	5085	1.90267	1	0.499693	70.7387
GOTERM_BP_FAT	GO:0006904~vesicle docking during exocytosis	5	0.0471431	0.0598643	SCFD2, STXBP1, RABEPK, SYTL2, SNAP25	849	24	13528	3.31959	1	0.499806	67.398
GOTERM_BP_FAT	GO:0043433~negative regulation of transcription factor activity	7	0.0660004	0.0603677	IRAK2, PTHLH, SP100, ID1, HMOX1, NFKBIA, PROX1	849	45	13528	2.47863	1	0.5016	67.7134
INTERPRO	IPR000203:GPS	7	0.0660004	0.0244897	CD97, EMR1, GPR56, GPR64, CELSR2, GPR98, LPHN1	1001	38	16659	3.0657	1	0.5034	33.6945
GOTERM_CC_FAT	GO:0005819~spindle	15	0.141429	0.0729148	CDK1, ARHGEF2, TPX2, AURKA, CDC20, BIRC5, AURKB, MID1, RACGAP1, FAM83D, CDCA8, PLK1, BUB1, HSPB1, MYC	795	147	12782	1.64061	1	0.505676	65.9086
GOTERM_BP_FAT	GO:0051437~positive regulation of ubiquitin-protein ligase activity during mitotic cell cycle	9	0.0848576	0.0615335	CCNB1, CDK1, PSMD14, PLK1, PSMD2, PSMD3, CDC20, UBE2C, PSMD8	849	68	13528	2.10892	1	0.507267	68.4331
GOTERM_CC_FAT	GO:0019898~extrinsic to membrane	40	0.377145	0.0717967	CTNNAL1, CYP3A5, PLEK2, NCS1, ARF6, GNG11, GNG12, GNG8, FRMD3, DOCK2, CDC42EP1, EZR, PLIN2, SYNJ2, RAPGEF4, CAP1, MSN, PHLDA2, GNG7, ICA1, MAGI1, FLOT1, STXBP1, RPH3A, FLNC, BCL2L11, DOCK4, PLAUR, TNKS2, RGS3, GNB1, SH3KBP1, GFRA1, SYTL2, SYTL3, BEGAIN, DOC2B, PLEKHA2, GRB14, GFRA3	795	494	12782	1.30186	1	0.507269	65.3195
GOTERM_BP_FAT	GO:0045927~positive regulation of growth	10	0.0942863	0.0621611	CD38, TNFRSF12A, STAT5A, SPHK1, HBEGF, IGF2, RAG2, PROX1, INSR, NGF	849	80	13528	1.99176	1	0.508524	68.8141
GOTERM_BP_FAT	GO:0007610~behavior	39	0.367716	0.0619604	NRP2, ADCY1, CCL2, ENPP2, PDGFA, ASTN1, SOBP, GDNF, FOS, DOCK2, PTN, CHRNA7, ROBO2, ACSL4, LECT2, SNAP25, IL1RAPL1, FOSL1, NOVA1, GNG7, EGR1, PLP2, MET, ATP1A3, TBX1, FOSB, NR4A3, PARK2, IL6R, FIG4, DBH, PLAUR, NPY, EPS8, ITGA5, JUN, CACNA1C, ENG, NGF	849	469	13528	1.32501	1	0.508556	68.6927
GOTERM_BP_FAT	GO:0051252~regulation of RNA metabolic process	130	1.22572	0.062684	STAT5A, XRCC6, FST, FOXO1, RORB, RORA, ANKRD1, FOXO3, GDNF, IL11, S1PR1, INSR, ZNF449, TWIST1, PHOX2B, RELB, PPARGC1A, PROX1, FOXN3, ASCL1, HHEX, PA2G4, JUN, CELF3, TFAP2B, TSHZ3, TSHZ2, ONECUT2, NFKBIA, MYT1, LIF, PFN1, DRAP1, TEAD4, JUND, TFDP2, ARNTL2, TCF4, KLF6, MAFF, EPAS1, KLF9, SMAD6, MAP2K3, KLF10, TEAD2, CELSR2, NR4A3, KLF15, ZNF836, NOTCH2, FOXI3, ATF3, ETS1, CSRNP1, ETS2, TCF19, RFX2,…	849	1813	13528	1.14254	1	0.509163	69.1283
GOTERM_BP_FAT	GO:0016310~phosphorylation	62	0.584575	0.0624979	CDK17, NUAK2, STAT5A, LPAR3, CAD, AURKA, LPAR2, AURKB, MAP3K6, PAK3, WNK4, MLKL, CHRNA7, INSR, IRAK2, TYRO3, CDK1, RET, SGK1, PNCK, WNK2, ALK, CDK2, CCND1, ACVR2B, PDGFRA, RIPK2, GADD45B, KALRN, CCL2, ADORA2B, STK10, ABI3, BMPR2, MAPKAPK3, SRC, TRIB2, SBK1, BUB1, PRKAA2, CAMK2A, FGD4, OBSCN, PTPRE, ALPK2, MAP2K3, MEX3B, MET, AXL, EPHA2, IKBKE, RPS6KA6, RPS6KA4, RPS6KA1, ULK1, RPS6KA2, PLK1, MAPK1…	849	800	13528	1.23489	1	0.50928	69.0168
KEGG_PATHWAY	hsa04260:Cardiac muscle contraction	10	0.0942863	0.095483	TNNT2, ATP1B1, CACNA2D1, ATP1A3, CACNG4, TPM2, CACNA1C, TPM1, CACNA2D2, TPM3	359	78	5085	1.81594	1	0.511086	70.3845
GOTERM_BP_FAT	GO:0000578~embryonic axis specification	4	0.0377145	0.063482	TBX3, SMAD6, FRAT1, CXXC4	849	15	13528	4.24908	1	0.512547	69.6021
GOTERM_BP_FAT	GO:0031290~retinal ganglion cell axon guidance	4	0.0377145	0.063482	SEMA4F, ISL1, BMPR1B, SLIT1	849	15	13528	4.24908	1	0.512547	69.6021
GOTERM_BP_FAT	GO:0032642~regulation of chemokine production	4	0.0377145	0.063482	ADORA2B, HMOX1, RIPK2, IL6R	849	15	13528	4.24908	1	0.512547	69.6021
GOTERM_BP_FAT	GO:0050770~regulation of axonogenesis	8	0.075429	0.0642877	SEMA4F, ULK1, TNFRSF12A, ROBO2, SEMA4D, MBP, SPP1, NGF	849	57	13528	2.23636	1	0.515933	70.0734
GOTERM_BP_FAT	GO:0050900~leukocyte migration	8	0.075429	0.0642877	DOCK2, CCL2, ITGA6, PODXL, IL6R, MSN, CD24, DBH	849	57	13528	2.23636	1	0.515933	70.0734
GOTERM_BP_FAT	GO:0010552~positive regulation of specific transcription from RNA polymerase II promoter	8	0.075429	0.0642877	HHEX, HAND1, ETS1, XRCC6, NFKBIA, ENG, GDNF, TCF7L2	849	57	13528	2.23636	1	0.515933	70.0734
GOTERM_CC_FAT	GO:0043679~nerve terminal	6	0.0565718	0.0768388	GABRB3, CHRM3, GRIK4, SYNJ2, GRIA3, PRSS12	795	37	12782	2.60724	1	0.517684	67.9032
UP_SEQ_FEATURE	sequence variant	710	6.69432	0.0106205	PDP1, LDHA, TUBB2A, RORA, RPL22L1, AMOTL2, KIFC3, AGTR1, MAP3K6, CDH20, CDCA8, HMCN1, DHX37, SERPINE1, C15ORF52, CDCA5, CCNA2, HTR1E, LPHN1, TYRO3, PHOX2B, PCBD1, RCOR2, OLFML2B, PTPRR, PTPRS, BSN, OLFML2A, COLEC12, GEM, PTPRU, LPCAT2, PROX1, MRM1, PDCD1LG2, PLAUR, GRB10, SERPINF1, PTRF, JUN, ADAMTS5, DCBLD2, ACADSB, RALGPS1, SORCS1, NFKBIA, RIC3, OTOR, KCNJ2, MAGEA6, SERPINH1, ADAP1, VWA5B2, UBA…	1074	11992	19113	1.05364	1	0.519047	17.5403
GOTERM_BP_FAT	GO:0018958~phenol metabolic process	6	0.0565718	0.0652638	SNCAIP, EPAS1, PARK2, DBH, MOXD1, GCH1	849	35	13528	2.73155	1	0.520229	70.6352
GOTERM_BP_FAT	GO:0031016~pancreas development	6	0.0565718	0.0652638	ACVR2B, ONECUT2, IL6R, ISL1, PROX1, TCF7L2	849	35	13528	2.73155	1	0.520229	70.6352
GOTERM_BP_FAT	GO:0045089~positive regulation of innate immune response	7	0.0660004	0.0659166	PVR, IRAK2, MICA, CADM1, STAT5A, NFKBIA, RIPK2	849	46	13528	2.42475	1	0.522676	71.0053
GOTERM_BP_FAT	GO:0045834~positive regulation of lipid metabolic process	7	0.0660004	0.0659166	AGTR1, PPARA, IRS2, IGF2, PPARGC1A, SEC14L2, ABCG1	849	46	13528	2.42475	1	0.522676	71.0053
GOTERM_BP_FAT	GO:0030097~hemopoiesis	22	0.20743	0.0664074	EGR1, KLF6, EPAS1, STAT5A, RELB, PTPN22, KITLG, RAG2, JAG1, TPD52, IL7R, IL11, TIMP1, BAK1, NOTCH2, INHBA, DHRS2, DOCK2, G6PD, IRF1, SH2B3, CD24	849	236	13528	1.48538	1	0.523025	71.2806
GOTERM_BP_FAT	GO:0051340~regulation of ligase activity	10	0.0942863	0.0662391	CCNB1, CDK1, PSMD14, PLK1, PSMD2, PSMD3, CDC20, UBE2C, GCLM, PSMD8	849	81	13528	1.96717	1	0.523276	71.1865
GOTERM_BP_FAT	GO:0045786~negative regulation of cell cycle	10	0.0942863	0.0662391	INHBA, CDKN1A, ETS1, MYO16, BUB1, FOXC1, GAS1, BMP7, PDCD4, NGF	849	81	13528	1.96717	1	0.523276	71.1865
GOTERM_BP_FAT	GO:0034109~homotypic cell-cell adhesion	3	0.0282859	0.0667732	STXBP1, PTPRU, CD24	849	7	13528	6.82887	1	0.523858	71.4843
GOTERM_BP_FAT	GO:0032722~positive regulation of chemokine production	3	0.0282859	0.0667732	ADORA2B, RIPK2, IL6R	849	7	13528	6.82887	1	0.523858	71.4843
GOTERM_BP_FAT	GO:0007185~transmembrane receptor protein tyrosine phosphatase signaling pathway	3	0.0282859	0.0667732	PTPRE, PTN, PTPRU	849	7	13528	6.82887	1	0.523858	71.4843
GOTERM_BP_FAT	GO:0046146~tetrahydrobiopterin metabolic process	3	0.0282859	0.0667732	PCBD1, SPR, GCH1	849	7	13528	6.82887	1	0.523858	71.4843
GOTERM_BP_FAT	GO:0043086~negative regulation of catalytic activity	25	0.235716	0.0672673	PALM, ADCY1, SMAD6, IGF2, CRIPAK, NFKB1, CDC20, BIRC5, UBE2C, PDCD4, TNNT2, SPRY2, PSMD14, CDKN1A, S1PR1, RGS3, PSMD2, PSMD3, NQO1, GADD45B, GADD45A, ENG, PSMD8, DUSP6, ANGPTL4	849	277	13528	1.43809	1	0.524216	71.7571
GOTERM_BP_FAT	GO:0002521~leukocyte differentiation	14	0.132001	0.0670817	EGR1, KLF6, BAK1, DHRS2, DOCK2, STAT5A, RELB, IRF1, PTPN22, RAG2, CD24, TPD52, IL7R, IL11	849	131	13528	1.70287	1	0.524373	71.6549
GOTERM_BP_FAT	GO:0051325~interphase	12	0.113144	0.0679412	CCNB1, INHBA, CDKN1A, CCND1, BIRC5, CDKN3, KPNA2, CDCA5, CAMK2A, GADD45A, FOXN3, CDK2	849	106	13528	1.80385	1	0.52554	72.1253
GOTERM_BP_FAT	GO:0032768~regulation of monooxygenase activity	5	0.0471431	0.0678778	NFKB1, IGF2, ENG, GDNF, GCH1	849	25	13528	3.18681	1	0.52636	72.0909
GOTERM_BP_FAT	GO:0001910~regulation of leukocyte mediated cytotoxicity	5	0.0471431	0.0678778	PVR, CADM1, TAP2, STAT5A, IL7R	849	25	13528	3.18681	1	0.52636	72.0909
GOTERM_BP_FAT	GO:0009890~negative regulation of biosynthetic process	46	0.433717	0.0684951	ING4, PPARA, GLIS3, PALM, PDGFA, FST, NFKB1, ITGB3, CBFA2T2, PDCD4, PAIP2B, HAND1, PBXIP1, DRAP1, AATF, TCF4, KDM5B, EIF2B3, ZNF423, NR2F1, ENO1, TWIST1, EGR1, SP100, TBX3, RCOR2, KLF10, S100A11, LEF1, IGF2, FOSB, IL6R, PTPRU, SNAI2, PROX1, FOXN3, INHBA, HHEX, PA2G4, BPTF, ID1, MAPK15, HBEGF, ENG, ZFHX3, IGFBP5	849	573	13528	1.27917	1	0.52736	72.4246
GOTERM_CC_FAT	GO:0019717~synaptosome	10	0.0942863	0.0805683	PPFIA2, FOS, CADM1, EPS8, SEMA4F, ITGA5, SH3KBP1, BSN, FOSL1, SNAP25	795	85	12782	1.89153	1	0.528131	69.6979
GOTERM_CC_FAT	GO:0005626~insoluble fraction	63	0.594003	0.0835685	NRP2, CYP3A5, CADM1, PDLIM5, XRCC6, GRIK4, FOXO3, CSPG5, FOS, EBNA1BP2, HMOX1, LRRC59, SYNJ2, RAPGEF4, FOSL1, INSR, DNAJC1, FLOT1, BSN, MAN1A1, CLIC1, BCL2L11, TNKS2, CD38, PTRF, SEMA4F, SH3KBP1, CNTN1, HSPB1, EMP1, GRB14, PPFIA2, MME, BDKRB1, ARF6, ABCA1, FMO5, TAP2, CD24, ACSL4, SNAP25, PLP2, NCEH1, SPHK1, MET, LMNA, GRIA3, RGS16, CAPN2, DBH, ITPR1, ABCB4, PPIF, LRP1, EPS8, ULK1, ITGA5, SLC7A2,…	795	839	12782	1.20729	1	0.534793	71.0735
GOTERM_BP_FAT	GO:0050778~positive regulation of immune response	15	0.141429	0.0707678	IRAK2, PVR, MICB, MICA, CADM1, IL27RA, CFB, STAT5A, NFKBIA, PTPN22, TAP2, CFH, RIPK2, CD24, CFI	849	145	13528	1.64835	1	0.537074	73.6208
GOTERM_BP_FAT	GO:0019221~cytokine-mediated signaling pathway	9	0.0848576	0.0706011	IRAK2, PLP2, KLF6, SP100, KRT18, CCL2, STAT5A, DUOX1, IL6R	849	70	13528	2.04866	1	0.537361	73.5348
GOTERM_BP_FAT	GO:0051443~positive regulation of ubiquitin-protein ligase activity	9	0.0848576	0.0706011	CCNB1, CDK1, PSMD14, PLK1, PSMD2, PSMD3, CDC20, UBE2C, PSMD8	849	70	13528	2.04866	1	0.537361	73.5348
GOTERM_BP_FAT	GO:0010975~regulation of neuron projection development	9	0.0848576	0.0706011	SEMA4F, ULK1, TNFRSF12A, ROBO2, SEMA4D, MBP, SPP1, NGF, KALRN	849	70	13528	2.04866	1	0.537361	73.5348
UP_SEQ_FEATURE	domain:LIM zinc-binding 3	6	0.0565718	0.0114648	LPXN, ABLIM3, PDLIM5, FHL2, ZYX, PXN	1074	25	19113	4.27106	1	0.538527	18.8022
UP_SEQ_FEATURE	zinc finger region:C2H2-type 22	6	0.0565718	0.0114648	ZNF91, ZNF521, ZNF836, ZFHX3, ZNF493, ZNF423	1074	25	19113	4.27106	1	0.538527	18.8022
GOTERM_BP_FAT	GO:0019218~regulation of steroid metabolic process	6	0.0565718	0.0720627	AGTR1, STAT5A, NFKB1, PROX1, SEC14L2, ABCG1	849	36	13528	2.65567	1	0.542639	74.2804
GOTERM_BP_FAT	GO:0001707~mesoderm formation	6	0.0565718	0.0720627	HAND1, BMPR2, LEF1, FOXC1, NR4A3, BMP7	849	36	13528	2.65567	1	0.542639	74.2804
INTERPRO	IPR000867:Insulin-like growth factor-binding protein, IGFBP	5	0.0471431	0.0289218	IGFBPL1, IGFBP6, ESM1, IGFBP4, IGFBP5	1001	20	16659	4.16059	1	0.543119	38.514
GOTERM_CC_FAT	GO:0031252~cell leading edge	14	0.132001	0.08737	SH3RF1, S100A6, TNFRSF12A, S100A11, ABI3, ARF6, TPM1, VASP, PXN, EZR, ITGA5, SYNJ2, ROBO2, FGD4	795	138	12782	1.6311	1	0.544608	72.733
INTERPRO	IPR006025:Peptidase M, neutral zinc metallopeptidases, zinc-binding site	12	0.113144	0.0287136	ADAMTS6, ADAMTS14, PAPPA, ADAMTS10, MME, MMP15, MMP14, MMP3, ADAMTS5, MMP12, C9ORF3, MMP11	1001	96	16659	2.08029	1	0.547066	38.2951
GOTERM_BP_FAT	GO:0032870~cellular response to hormone stimulus	14	0.132001	0.073747	GNG8, FOS, GRB10, ADCY1, IRS2, DUSP1, GNB1, STAT5A, FOXO1, IGF2, GNG11, GNG12, INSR, GNG7	849	133	13528	1.67727	1	0.550086	75.1149
INTERPRO	IPR011598:Helix-loop-helix DNA-binding	11	0.103715	0.0285642	ASCL1, HAND1, ID1, ARNTL2, TCF4, MXD1, BHLHE41, MSC, MYC, TWIST1, MYCN	1001	84	16659	2.17936	1	0.55188	38.1377
GOTERM_BP_FAT	GO:0048639~positive regulation of developmental growth	4	0.0377145	0.0746207	TNFRSF12A, PROX1, INSR, NGF	849	16	13528	3.98351	1	0.553331	75.5376
GOTERM_BP_FAT	GO:0045446~endothelial cell differentiation	4	0.0377145	0.0746207	S1PR1, JAG1, PROX1, ENG	849	16	13528	3.98351	1	0.553331	75.5376
GOTERM_BP_FAT	GO:0002698~negative regulation of immune effector process	4	0.0377145	0.0746207	MICB, HMOX1, IGF2, IL7R	849	16	13528	3.98351	1	0.553331	75.5376
GOTERM_BP_FAT	GO:0007090~regulation of S phase of mitotic cell cycle	4	0.0377145	0.0746207	SMAD6, MYO16, GAS1, PROX1	849	16	13528	3.98351	1	0.553331	75.5376
GOTERM_BP_FAT	GO:0030282~bone mineralization	4	0.0377145	0.0746207	TUFT1, KLF10, PTN, GPNMB	849	16	13528	3.98351	1	0.553331	75.5376
GOTERM_BP_FAT	GO:0051412~response to corticosterone stimulus	4	0.0377145	0.0746207	FOS, CDKN1A, CCND1, FOSL1	849	16	13528	3.98351	1	0.553331	75.5376
SMART	SM00408:IGc2	22	0.20743	0.0510436	TYRO3, ADAMTSL1, CADM1, IGFBPL1, ALPK2, FGFRL1, PRTG, PTPRS, IL6R, CXADR, LINGO2, IGSF10, HMCN1, PDGFRA, CNTN1, ROBO2, CNTN4, UNC5D, IL1RAPL1, NTM, LRFN2, KALRN	638	205	9079	1.52717	1	0.554227	50.2221
GOTERM_BP_FAT	GO:0030036~actin cytoskeleton organization	21	0.198001	0.0750697	ARHGEF2, NUAK2, PLEK2, DIAPH3, ARF6, TMSB10, DAAM1, RACGAP1, FLNB, TPM1, PROX1, VASP, TNNT2, PFN1, DOCK2, EZR, EPS8, CAP1, TRIP10, ABL2, FGD4	849	226	13528	1.4806	1	0.554422	75.7522
GOTERM_BP_FAT	GO:0051439~regulation of ubiquitin-protein ligase activity during mitotic cell cycle	9	0.0848576	0.0754246	CCNB1, CDK1, PSMD14, PLK1, PSMD2, PSMD3, CDC20, UBE2C, PSMD8	849	71	13528	2.01981	1	0.555036	75.9206
GOTERM_BP_FAT	GO:0048278~vesicle docking	5	0.0471431	0.0764149	SCFD2, STXBP1, RABEPK, SYTL2, SNAP25	849	26	13528	3.06424	1	0.557633	76.3846
GOTERM_BP_FAT	GO:0051353~positive regulation of oxidoreductase activity	5	0.0471431	0.0764149	AGTR1, IGF2, ABL2, GDNF, GCH1	849	26	13528	3.06424	1	0.557633	76.3846
SMART	SM00195:DSPc	6	0.0565718	0.0488803	DUSP5, DUSP4, DUSP1, DUSP14, DUSP7, DUSP6	638	29	9079	2.94422	1	0.5577	48.6898
GOTERM_MF_FAT	GO:0001871~pattern binding	17	0.160287	0.0279175	FGF7, CCL2, COL13A1, ENPP2, DCN, COL5A1, HMMR, CD44, CRISPLD2, NAV2, PTN, HBEGF, GPNMB, PTX3, BMP7, ENG, FN1	801	154	12983	1.78925	1	0.557721	35.772
GOTERM_MF_FAT	GO:0030247~polysaccharide binding	17	0.160287	0.0279175	FGF7, CCL2, COL13A1, ENPP2, DCN, COL5A1, HMMR, CD44, CRISPLD2, NAV2, PTN, HBEGF, GPNMB, PTX3, BMP7, ENG, FN1	801	154	12983	1.78925	1	0.557721	35.772
GOTERM_BP_FAT	GO:0051347~positive regulation of transferase activity	22	0.20743	0.0762379	ADCY1, ADORA2B, MAP2K3, SPHK1, MET, LPAR3, KITLG, IGF2, LPAR2, BDKRB1, TNFRSF10A, MAP3K6, ACVR2B, CCND1, LRP1, CCND3, CHRNA7, CD24, GADD45B, INSR, GAP43, FGD4	849	240	13528	1.46062	1	0.55791	76.3023
UP_SEQ_FEATURE	domain:Death	7	0.0660004	0.0123653	IRAK2, TNFRSF10A, TNFRSF25, UNC5A, NFKB1, UNC5D, NFKB2	1074	35	19113	3.55922	1	0.558111	20.1279
UP_SEQ_FEATURE	domain:Collagen-like 2	5	0.0471431	0.013062	COL23A1, COL27A1, COL6A3, COLEC12, SCARA3	1074	17	19113	5.23414	1	0.562986	21.1395
UP_SEQ_FEATURE	domain:Collagen-like 1	5	0.0471431	0.013062	COL23A1, COL27A1, COL6A3, COLEC12, SCARA3	1074	17	19113	5.23414	1	0.562986	21.1395
UP_SEQ_FEATURE	domain:TSP type-1 6	5	0.0471431	0.013062	THSD7A, SEMA5A, HMCN1, ADAMTSL2, THSD4	1074	17	19113	5.23414	1	0.562986	21.1395
GOTERM_BP_FAT	GO:0010721~negative regulation of cell development	7	0.0660004	0.0778771	SEMA4F, ULK1, CD24, BMP7, TTC3, MBP, SPP1	849	48	13528	2.32371	1	0.56362	77.0543
UP_SEQ_FEATURE	repeat:LRR 10	14	0.132001	0.0141688	FLRT3, ASPN, FLRT1, LUM, LRGUK, DCN, TRIL, SLIT1, LINGO2, IGSF10, NLRC5, FSIP2, COL6A3, SLITRK6	1074	117	19113	2.12945	1	0.564225	22.7218
GOTERM_MF_FAT	GO:0019900~kinase binding	19	0.179144	0.0275524	GLRX3, TYRO3, IRS2, SP100, ZC3HC1, PDLIM5, PGAM1, PTPRR, PRKCDBP, FOXO3, TCF7L2, CCND1, RPS6KA4, CCND3, BTG1, CD24, LSM2, INSR, ADD3	801	179	12983	1.72045	1	0.56437	35.3937
UP_SEQ_FEATURE	repeat:LRR 12	12	0.113144	0.0128501	LINGO2, IGSF10, ASPN, NLRC5, LUM, COL6A3, FSIP2, LRGUK, DCN, SLITRK6, TRIL, SLIT1	1074	91	19113	2.34674	1	0.56449	20.8331
GOTERM_MF_FAT	GO:0016791~phosphatase activity	25	0.235716	0.0197072	PDP1, LPPR3, NT5C1A, PGAM1, PTPN22, DUSP14, SYNJ2, PPAP2B, INPP5B, PTPRE, PTPRN2, PTPN14, PTPRR, PTPRS, PTPRU, CDKN3, PTPRO, DUSP5, PPM1G, DUSP4, EYA1, DUSP1, INPP4B, DUSP7, DUSP6	801	249	12983	1.62736	1	0.56576	26.7448
INTERPRO	IPR003937:Potassium channel, voltage dependent, KCNQ	3	0.0282859	0.0318761	KCNQ5, KCNQ3, KCNQ2	1001	5	16659	9.98541	1	0.565829	41.5415
INTERPRO	IPR004133:DAN	3	0.0282859	0.0318761	DAND5, GREM1, GREM2	1001	5	16659	9.98541	1	0.565829	41.5415
INTERPRO	IPR013821:Potassium channel, voltage dependent, KCNQ, C-terminal	3	0.0282859	0.0318761	KCNQ5, KCNQ3, KCNQ2	1001	5	16659	9.98541	1	0.565829	41.5415
GOTERM_CC_FAT	GO:0030141~secretory granule	17	0.160287	0.0941046	PAM, ICA1, ARC, PDGFA, FSTL3, STXBP1, ITGB3, VGF, RACGAP1, DBH, ITPR1, TIMP1, VEGFC, SCG5, FIGF, CHGB, FN1	795	180	12782	1.51848	1	0.565942	75.4577
SMART	SM00121:IB	5	0.0471431	0.0472786	IGFBPL1, IGFBP6, ESM1, IGFBP4, IGFBP5	638	20	9079	3.5576	0.999999	0.566018	47.5273
GOTERM_MF_FAT	GO:0030674~protein binding, bridging	12	0.113144	0.0294589	FLRT3, FLRT1, GRB10, COL19A1, EPS8, LASP1, ANXA1, PRKAA2, COL8A2, GRB14, SRC, TOB1	801	94	12983	2.06917	1	0.566313	37.3461
UP_SEQ_FEATURE	short sequence motif:Selectivity filter	9	0.0848576	0.0137639	KCNH1, KCNQ5, KCNC1, KCNQ3, KCNB1, KCNA3, KCNG3, KCNQ2, KCNJ2	1074	57	19113	2.80991	1	0.567583	22.1465
UP_SEQ_FEATURE	domain:EGF-like 2; calcium-binding	9	0.0848576	0.0137639	CD97, HMCN1, LRP1, EMR1, FAT4, FBLN5, CELSR2, MEGF6, LRP4	1074	57	19113	2.80991	1	0.567583	22.1465
INTERPRO	IPR010911:Rab-binding domain	4	0.0377145	0.0315528	MLPH, SYTL2, SYTL3, RPH3A	1001	12	16659	5.54745	1	0.56849	41.2172
INTERPRO	IPR014400:Cyclin, A/B/D/E	4	0.0377145	0.0315528	CCNB1, CCND1, CCND3, CCNA2	1001	12	16659	5.54745	1	0.56849	41.2172
GOTERM_BP_FAT	GO:0031398~positive regulation of protein ubiquitination	10	0.0942863	0.0794634	CCNB1, CDK1, PSMD14, PLK1, MAPK15, PSMD2, PSMD3, CDC20, UBE2C, PSMD8	849	84	13528	1.89691	1	0.568947	77.7605
GOTERM_BP_FAT	GO:0044236~multicellular organismal metabolic process	6	0.0565718	0.0792336	ADAMTS14, COL3A1, MMP3, SERPINH1, COL5A1, MMP11	849	37	13528	2.5839	1	0.568994	77.6594
UP_SEQ_FEATURE	domain:Laminin EGF-like 1	6	0.0565718	0.0135531	MEGF9, LAMA4, LAMB3, LAMA3, ATRNL1, NTNG2	1074	26	19113	4.10679	1	0.569127	21.8453
UP_SEQ_FEATURE	domain:GPS	7	0.0660004	0.0141518	CD97, EMR1, GPR56, GPR64, CELSR2, GPR98, LPHN1	1074	36	19113	3.46035	1	0.570693	22.6978
GOTERM_BP_FAT	GO:0007612~learning	8	0.075429	0.0801821	FOS, JUN, ATP1A3, PTN, PARK2, CACNA1C, DBH, FOSL1	849	60	13528	2.12454	1	0.571215	78.0736
GOTERM_MF_FAT	GO:0005178~integrin binding	9	0.0848576	0.0274291	ITGA6, ITGA5, FBLN5, COL3A1, ITGB3, EDIL3, GPNMB, ADAMTS5, COL5A1	801	59	12983	2.47248	1	0.574616	35.2655
GOTERM_MF_FAT	GO:0004714~transmembrane receptor protein tyrosine kinase activity	10	0.0942863	0.0211214	NRP2, TYRO3, RET, MET, FGFRL1, PDGFRA, AXL, ALK, INSR, EPHA2	801	67	12983	2.41918	1	0.575041	28.3799
GOTERM_MF_FAT	GO:0004857~enzyme inhibitor activity	26	0.245144	0.0267176	PTTG1, SERPINH1, TIMP3, TRIB2, TIMP1, COL7A1, SERPINE1, COL6A3, PTN, SCG5, TFPI2, ANGPTL4, TWIST1, PI15, TXNIP, PHACTR1, PHACTR3, SOCS3, ANXA1, BIRC5, SERPINI1, ANXA2, CDKN1A, SERPINF1, SERPINB8, SERPINB7	801	270	12983	1.56082	1	0.577257	34.5211
GOTERM_MF_FAT	GO:0043565~sequence-specific DNA binding	50	0.471431	0.031387	PPARA, BACH2, FOSL2, XRCC6, FOXO1, RORB, NFKB1, RORA, FOXO3, FOS, FOSL1, MYC, NR2F1, EGR1, PHOX2B, LEF1, FOSB, PROX1, FOXN3, HHEX, ASCL1, BPTF, JUN, TFAP2B, FOXC1, TSHZ3, TSHZ2, CREM, ONECUT2, DRGX, MSX2, NR1D1, HAND1, DRAP1, JUND, GATAD2B, MAFF, EPAS1, TBX3, CREB5, TBX1, NR4A3, ISL1, ATF3, FOXI3, ETS1, ETS2, IRF1, ZFHX3, RERE	801	607	12983	1.33513	1	0.578858	39.2643
UP_SEQ_FEATURE	domain:EGF-like 4	9	0.0848576	0.0152044	NOTCH2, MATN3, LRP1, FAT4, TNR, FAT1, DLK1, MEGF6, SLIT1	1074	58	19113	2.76146	1	0.58326	24.175
GOTERM_BP_FAT	GO:0007568~aging	12	0.113144	0.0835924	FOS, LRP1, TBX3, TFRC, SOCS3, ZMIZ1, JUN, SERPINE1, CTSC, PDCD4, ENG, TIMP3	849	110	13528	1.73826	1	0.585909	79.5036
GOTERM_BP_FAT	GO:0007565~female pregnancy	12	0.113144	0.0835924	LIF, APOL2, PTHLH, MUC1, CD38, FOS, KLF9, PAPPA, STAT5A, TEAD4, FOSL1, SPP1	849	110	13528	1.73826	1	0.585909	79.5036
SMART	SM00303:GPS	7	0.0660004	0.0470965	CD97, EMR1, GPR56, GPR64, CELSR2, GPR98, LPHN1	638	38	9079	2.62139	0.999999	0.586635	47.3936
GOTERM_BP_FAT	GO:0050804~regulation of synaptic transmission	14	0.132001	0.0845241	EGR1, ARC, SNCAIP, CCL2, STXBP1, NLGN1, PARK2, CSPG5, VGF, GDNF, CD38, CNTN4, CAMK2A, NGF	849	136	13528	1.64027	1	0.586732	79.8786
GOTERM_BP_FAT	GO:0034101~erythrocyte homeostasis	7	0.0660004	0.0842859	INHBA, G6PD, EPAS1, HMOX1, IREB2, PRDX1, TIMP1	849	49	13528	2.27629	1	0.586787	79.7833
GOTERM_BP_FAT	GO:0006355~regulation of transcription, DNA-dependent	126	1.18801	0.0840362	STAT5A, XRCC6, FST, FOXO1, RORB, RORA, ANKRD1, FOXO3, GDNF, IL11, S1PR1, INSR, ZNF449, TWIST1, PHOX2B, RELB, PPARGC1A, PROX1, FOXN3, ASCL1, HHEX, PA2G4, JUN, TFAP2B, TSHZ3, TSHZ2, ONECUT2, NFKBIA, MYT1, LIF, PFN1, DRAP1, TEAD4, JUND, TFDP2, ARNTL2, TCF4, KLF6, MAFF, EPAS1, KLF9, SMAD6, MAP2K3, KLF10, TEAD2, CELSR2, NR4A3, KLF15, ZNF836, NOTCH2, FOXI3, ATF3, ETS1, ETS2, CSRNP1, TCF19, RFX2, BMP7, …	849	1773	13528	1.13237	1	0.586791	79.683
GOTERM_MF_FAT	GO:0048407~platelet-derived growth factor binding	4	0.0377145	0.0264967	PDGFA, COL3A1, PDGFRA, COL5A1	801	11	12983	5.894	1	0.586982	34.2883
GOTERM_MF_FAT	GO:0005516~calmodulin binding	16	0.150858	0.0256007	KCNH1, ADCY1, PNCK, SPHK1, IQGAP3, RRAD, GEM, RGS16, KCNN4, NRGN, MAP6, CACNA1C, CAMK2A, ADD3, GAP43, MYO5B	801	140	12983	1.8524	1	0.587534	33.3362
GOTERM_BP_FAT	GO:0060415~muscle tissue morphogenesis	5	0.0471431	0.0854622	TNNT2, HAND1, FOXC1, PROX1, TPM1	849	27	13528	2.95075	1	0.588694	80.2497
GOTERM_BP_FAT	GO:0055008~cardiac muscle tissue morphogenesis	5	0.0471431	0.0854622	TNNT2, HAND1, FOXC1, PROX1, TPM1	849	27	13528	2.95075	1	0.588694	80.2497
GOTERM_BP_FAT	GO:0035313~wound healing, spreading of epidermal cells	3	0.0282859	0.0854203	ITGA5, HBEGF, COL5A1	849	8	13528	5.97527	1	0.589632	80.2333
GOTERM_BP_FAT	GO:0046321~positive regulation of fatty acid oxidation	3	0.0282859	0.0854203	PPARA, IRS2, PPARGC1A	849	8	13528	5.97527	1	0.589632	80.2333
GOTERM_BP_FAT	GO:0031329~regulation of cellular catabolic process	8	0.075429	0.0859426	PPARA, IRS2, ULK1, PGAM1, IGF2, INSR, TIMP3, TIMP1	849	61	13528	2.08971	1	0.589714	80.4372
GOTERM_MF_FAT	GO:0004674~protein serine/threonine kinase activity	38	0.358288	0.024839	CDK17, NUAK2, STK10, MAPKAPK3, BMPR2, AURKA, AURKB, MAP3K6, SBK1, PAK3, WNK4, BUB1, PRKAA2, CAMK2A, IRAK2, OBSCN, CDK1, SGK1, ALPK2, PNCK, MAP2K3, WNK2, CDK2, RPS6KA6, IKBKE, ACVR2B, RPS6KA4, CCND3, RPS6KA1, ULK1, RPS6KA2, PLK1, MAPK15, RIPK2, GRK4, BMPR1B, ENG, KALRN	801	430	12983	1.43238	1	0.590146	32.5168
GOTERM_BP_FAT	GO:0070555~response to interleukin-1	4	0.0377145	0.0865545	IRAK2, CD38, RIPK2, SRC	849	17	13528	3.74919	1	0.591309	80.6736
UP_SEQ_FEATURE	domain:Laminin EGF-like 2	6	0.0565718	0.0158829	MEGF9, LAMA4, LAMB3, LAMA3, ATRNL1, NTNG2	1074	27	19113	3.95469	1	0.592632	25.1132
BIOCARTA	h_g2Pathway:Cell Cycle: G2/M Checkpoint	7	0.0660004	0.017952	CCNB1, CDK1, CDKN1A, RPS6KA1, PLK1, MYT1, GADD45A	139	23	1437	3.14639	0.97281	0.593928	20.2974
GOTERM_MF_FAT	GO:0042802~identical protein binding	53	0.499717	0.0243356	S100A6, CADM1, CLDN4, PDGFA, E2F7, NFKB1, TPD52, AMOTL2, GDNF, HOOK1, BAK1, GSR, CHRNA7, ROBO2, IRAK2, SP100, PCBD1, STXBP1, RUNX1T1, OLFML2A, IL6R, CDK2, INHBA, G6PD, PDGFRA, HSPB1, CTSC, FHL2, KITLG, NFKBIA, ITGB3, GCH1, MOAP1, RGMB, HAND1, TAP2, GALE, TRIP10, FIGF, S100A16, PTPRE, LGALS1, SMAD6, S100A11, BIRC5, TBX1, ABCG1, DDX56, ATF3, SYT16, QPRT, DPYD, ENG	801	640	12983	1.34227	1	0.596911	31.97
GOTERM_BP_FAT	GO:0030855~epithelial cell differentiation	14	0.132001	0.0883259	TXNIP, ONECUT2, ANXA1, JAG1, PROX1, CBFA2T2, PTHLH, EZR, S1PR1, LAMA3, JUN, BMP7, ENG, EMP1	849	137	13528	1.6283	1	0.597956	81.3429
GOTERM_BP_FAT	GO:0006417~regulation of translation	14	0.132001	0.0883259	ACO1, NANOS1, EIF5, IREB2, PAIP2B, ZFP36L1, PA2G4, DIO2, HSPB1, FAM129A, EIF2B3, PPP1R15A, DNAJC1, IGFBP5	849	137	13528	1.6283	1	0.597956	81.3429
GOTERM_BP_FAT	GO:0007243~protein kinase cascade	31	0.292287	0.0888171	WNT5A, NRTN, CCL2, ADORA2B, STAT5A, NFKBIA, LPAR3, LPAR2, SRC, MAP3K6, HMOX1, WNK4, CHRNA7, INSR, FGD4, IRAK2, RET, SOCS3, MAP2K3, MET, IGF2, WNK2, TNFRSF10A, DUSP4, RPS6KA6, RPS6KA4, RPS6KA1, RGS3, RPS6KA2, GADD45B, DUSP6	849	370	13528	1.33501	1	0.59897	81.5246
GOTERM_BP_FAT	GO:0030534~adult behavior	10	0.0942863	0.0891087	NPY, EPS8, MET, ATP1A3, NR4A3, PARK2, CACNA1C, DBH, GDNF, NGF	849	86	13528	1.8528	1	0.599117	81.6316
GOTERM_BP_FAT	GO:0007267~cell-cell signaling	47	0.443145	0.0895898	WNT5A, GABRB3, SYT5, PDGFA, GRIK4, LPAR3, MME, VGF, GREM1, TNFSF18, GDNF, IL11, MBP, SEMA5A, CD97, KCNQ5, SPRY2, KCNQ3, FAT1, RAPGEF4, ZYX, CD24, PRIMA1, KCNQ2, NQO1, SNAP25, NOVA1, HTR1E, GPR176, TBX3, KLF10, NLGN1, BSN, IGF2, PARK2, SNAI2, DBH, PTHLH, INHBA, ACVR2B, GRB10, NPY, SEMA4F, GPR56, SH3KBP1, GDF15, CACNA1C	849	600	13528	1.24817	1	0.600077	81.807
INTERPRO	IPR001627:Semaphorin/CD100 antigen	6	0.0565718	0.0357185	SEMA5A, SEMA4F, PLXNA2, MET, SEMA3D, SEMA4D	1001	31	16659	3.2211	1	0.601715	45.27
GOTERM_MF_FAT	GO:0048029~monosaccharide binding	7	0.0660004	0.0343435	G6PD, LGALS1, LMAN2L, PFKP, COLEC12, GYG1, ENG	801	40	12983	2.83649	1	0.601723	42.0991
GOTERM_MF_FAT	GO:0019904~protein domain specific binding	30	0.282859	0.0353605	PPARA, CADM1, LPAR2, CXXC4, PTTG1, SRC, PAK3, MRPL17, TFDP2, SYNJ2, AATF, TUBA1A, INSR, RAP2B, IRS2, SP100, HPCAL4, LDB2, GRIA3, ZNF521, PROX1, VASP, DOCK4, TACC2, PLSCR1, MAPK15, SH3KBP1, SH3BGRL2, RIPK2, SHCBP1	801	331	12983	1.46905	1	0.602286	43.0453
GOTERM_MF_FAT	GO:0017016~Ras GTPase binding	12	0.113144	0.0238089	PFN1, ARHGEF2, PAK3, MLPH, DIAPH3, SYTL2, BIRC5, SYTL3, RPH3A, DAAM1, DOCK4, ANXA2	801	91	12983	2.13738	1	0.603756	31.3935
UP_SEQ_FEATURE	topological domain:Extracellular	178	1.6783	0.0170235	PVR, ATP1B1, MICB, MICA, CADM1, GABRB3, PLXNA2, SLC44A5, FGFRL1, F2RL1, GRIK4, LPAR3, LPAR2, DLK1, JAG1, CSPG5, IL17RD, TNFSF18, AGTR1, CDH20, S1PR1, CD44, UNC5A, CHRNA7, ROBO2, UNC5D, INSR, HTR1E, LPHN1, GRID1, TYRO3, RET, ATRNL1, PTPRN2, PTPRR, PTPRS, COLEC12, PTPRU, PTPRO, PDCD1LG2, CD38, ATP9A, CATSPER1, GPR56, PDGFRA, TMEM170B, SLITRK6, DCBLD2, FRAS1, EMCN, ADORA2B, TNFRSF12A, PAQR6, BMPR2, …	1074	2719	19113	1.16503	1	0.605167	26.6655
GOTERM_BP_FAT	GO:0007548~sex differentiation	15	0.141429	0.091571	FGF7, TBX3, STAT5A, FST, FOXO3, VGF, MMP14, TCF7L2, BCL2L11, INHBA, CCND1, OSR1, PDGFRA, FOXC1, BMPR1B	849	151	13528	1.58285	1	0.605182	82.5125
GOTERM_BP_FAT	GO:0008406~gonad development	12	0.113144	0.0921895	INHBA, CCND1, FGF7, OSR1, STAT5A, FST, FOXC1, FOXO3, MMP14, BMPR1B, VGF, BCL2L11	849	112	13528	1.70722	1	0.605585	82.7274
GOTERM_BP_FAT	GO:0019216~regulation of lipid metabolic process	12	0.113144	0.0921895	AGTR1, PPARA, IRS2, PDGFA, STAT5A, NFKB1, IGF2, PRKAA2, PROX1, PPARGC1A, SEC14L2, ABCG1	849	112	13528	1.70722	1	0.605585	82.7274
GOTERM_BP_FAT	GO:0022602~ovulation cycle process	8	0.075429	0.0919325	INHBA, FGF7, STAT5A, FOXC1, FOXO3, MMP14, BMPR1B, VGF	849	62	13528	2.05601	1	0.605603	82.6384
UP_SEQ_FEATURE	domain:Fibronectin type-III	9	0.0848576	0.016751	FLRT3, FLRT1, IL4R, COL6A3, IL6R, MID1, IL7R, LRFN2, KALRN	1074	59	19113	2.71466	1	0.605691	26.2975
GOTERM_BP_FAT	GO:0001775~cell activation	25	0.235716	0.0915169	MICB, MICA, PDGFA, STAT5A, COL3A1, PTPN22, RAG2, NFKB2, IL7R, TPD52, IL11, BAK1, DOCK2, CD24, EGR1, KLF6, RELB, STXBP1, IGF2, PLSCR1, DHRS2, CCND3, IRF1, PDGFRA, RIPK2	849	287	13528	1.38798	1	0.606055	82.4936
GOTERM_BP_FAT	GO:0006952~defense response	48	0.452574	0.0914914	MICA, CCL2, ADORA2B, IL27RA, NFKB1, BDKRB1, IL32, ANKRD1, GPR68, VARS, PRDX1, GCH1, CD97, FOS, CD44, HMOX1, TAP2, CFH, MGLL, CD24, CFI, PTX3, MX1, FOSL1, IL1RAPL1, GNG7, SPP1, FN1, IRAK2, SP100, CFB, MAP2K3, ANXA1, IGF2, COLEC12, CLIC1, IL6R, COTL1, APOL2, INHBA, KCNN4, TFRC, AOX1, RIPK2, PLA2G4C, BMPR1B, IGFBP4, NGF	849	615	13528	1.24363	1	0.607051	82.4847
UP_SEQ_FEATURE	domain:Cadherin 32	3	0.0282859	0.0175113	FAT3, FAT4, FAT1	1074	4	19113	13.3471	1	0.609244	27.3201
UP_SEQ_FEATURE	domain:Cadherin 31	3	0.0282859	0.0175113	FAT3, FAT4, FAT1	1074	4	19113	13.3471	1	0.609244	27.3201
UP_SEQ_FEATURE	domain:Cadherin 30	3	0.0282859	0.0175113	FAT3, FAT4, FAT1	1074	4	19113	13.3471	1	0.609244	27.3201
UP_SEQ_FEATURE	region of interest:Interaction with HPS5	3	0.0282859	0.0175113	ITGA6, ITGA5, ITGA3	1074	4	19113	13.3471	1	0.609244	27.3201
UP_SEQ_FEATURE	domain:Cadherin 29	3	0.0282859	0.0175113	FAT3, FAT4, FAT1	1074	4	19113	13.3471	1	0.609244	27.3201
UP_SEQ_FEATURE	domain:Cadherin 28	3	0.0282859	0.0175113	FAT3, FAT4, FAT1	1074	4	19113	13.3471	1	0.609244	27.3201
SMART	SM00630:Sema	6	0.0565718	0.0624189	SEMA5A, SEMA4F, PLXNA2, MET, SEMA3D, SEMA4D	638	31	9079	2.75427	1	0.611018	57.6064
GOTERM_MF_FAT	GO:0019901~protein kinase binding	16	0.150858	0.0373557	GLRX3, IRS2, ZC3HC1, PDLIM5, PGAM1, PTPRR, PRKCDBP, FOXO3, TCF7L2, CCND1, RPS6KA4, CCND3, CD24, LSM2, INSR, ADD3	801	147	12983	1.76419	1	0.612755	44.8597
GOTERM_BP_FAT	GO:0007626~locomotory behavior	24	0.226287	0.0943859	NRP2, PLP2, CCL2, ENPP2, PDGFA, ASTN1, ATP1A3, SOBP, IL6R, PARK2, DBH, FIG4, GDNF, PLAUR, DOCK2, EPS8, ROBO2, CACNA1C, LECT2, ENG, FOSL1, NOVA1, GNG7, NGF	849	274	13528	1.39568	1	0.613577	83.4706
GOTERM_BP_FAT	GO:0031341~regulation of cell killing	5	0.0471431	0.0950042	PVR, CADM1, TAP2, STAT5A, IL7R	849	28	13528	2.84536	1	0.61501	83.6743
COG_ONTOLOGY	Posttranslational modification, protein turnover, chaperones	9	0.0848576	0.0834714	HSPA12A, DNAJC28, RNF150, TPP1, USP5, PSMD2, MME, DNAJB4, ABCB4	87	104	1950	1.93966	0.853035	0.61664	49.4476
GOTERM_BP_FAT	GO:0048872~homeostasis of number of cells	11	0.103715	0.0959226	BAK1, INHBA, G6PD, EPAS1, HMOX1, STAT5A, IREB2, IL7R, PRDX1, BCL2L11, TIMP1	849	100	13528	1.75274	1	0.617644	83.9725
GOTERM_BP_FAT	GO:0008217~regulation of blood pressure	11	0.103715	0.0959226	AGTR1, PPARA, CHGA, NPY, HMOX1, BMPR2, BDKRB1, CACNA1C, TPM1, ENG, GCH1	849	100	13528	1.75274	1	0.617644	83.9725
GOTERM_BP_FAT	GO:0048608~reproductive structure development	13	0.122572	0.096726	BAK1, INHBA, CCND1, FGF7, OSR1, STAT5A, FST, FOXC1, FOXO3, BMPR1B, MMP14, VGF, BCL2L11	849	126	13528	1.64399	1	0.619788	84.2292
GOTERM_BP_FAT	GO:0042110~T cell activation	13	0.122572	0.096726	EGR1, MICB, DOCK2, MICA, CCND3, STAT5A, RELB, IRF1, PTPN22, RIPK2, IGF2, RAG2, IL7R	849	126	13528	1.64399	1	0.619788	84.2292
GOTERM_BP_FAT	GO:0031327~negative regulation of cellular biosynthetic process	44	0.41486	0.0982122	ING4, PPARA, GLIS3, PALM, PDGFA, FST, NFKB1, CBFA2T2, PDCD4, PAIP2B, HAND1, PBXIP1, DRAP1, AATF, TCF4, KDM5B, EIF2B3, ZNF423, NR2F1, ENO1, TWIST1, EGR1, SP100, TBX3, RCOR2, KLF10, S100A11, LEF1, IGF2, FOSB, PTPRU, SNAI2, PROX1, FOXN3, INHBA, HHEX, PA2G4, BPTF, ID1, MAPK15, HBEGF, ENG, ZFHX3, IGFBP5	849	561	13528	1.24973	1	0.622462	84.6937
GOTERM_BP_FAT	GO:0043392~negative regulation of DNA binding	7	0.0660004	0.0979473	IRAK2, PTHLH, SP100, ID1, HMOX1, NFKBIA, PROX1	849	51	13528	2.18703	1	0.62249	84.6119
UP_SEQ_FEATURE	region of interest:Segment H5 (pore-forming)	6	0.0565718	0.0184649	KCNH1, KCNQ5, KCNQ3, KCNB1, KCNG3, KCNQ2	1074	28	19113	3.81345	1	0.622627	28.5838
GOTERM_BP_FAT	GO:0006575~cellular amino acid derivative metabolic process	16	0.150858	0.097911	ODC1, FGF7, SNCAIP, EPAS1, STAT5A, PARK2, DBH, LPCAT2, GCLM, MOXD1, GLRX2, GCH1, GSR, G6PD, CKMT2, SMS	849	166	13528	1.53581	1	0.623423	84.6006
GOTERM_BP_FAT	GO:0010558~negative regulation of macromolecule biosynthetic process	43	0.405431	0.0992679	PPARA, GLIS3, ING4, FST, NFKB1, ITGB3, CBFA2T2, PDCD4, PAIP2B, HAND1, PBXIP1, DRAP1, AATF, TCF4, KDM5B, EIF2B3, ZNF423, NR2F1, ENO1, TWIST1, EGR1, SP100, TBX3, RCOR2, KLF10, S100A11, LEF1, FOSB, IL6R, PTPRU, SNAI2, PROX1, FOXN3, INHBA, HHEX, PA2G4, BPTF, ID1, MAPK15, HBEGF, ENG, ZFHX3, IGFBP5	849	547	13528	1.25258	1	0.624468	85.0158
GOTERM_BP_FAT	GO:0046631~alpha-beta T cell activation	4	0.0377145	0.0992336	DOCK2, RELB, IRF1, IGF2	849	18	13528	3.5409	1	0.625402	85.0054
GOTERM_BP_FAT	GO:0045646~regulation of erythrocyte differentiation	4	0.0377145	0.0992336	INHBA, ETS1, STAT5A, FOXO3	849	18	13528	3.5409	1	0.625402	85.0054
GOTERM_BP_FAT	GO:0030501~positive regulation of bone mineralization	4	0.0377145	0.0992336	ACVR2B, BMPR2, BMP7, BMPR1B	849	18	13528	3.5409	1	0.625402	85.0054
INTERPRO	IPR018316:Tubulin/FtsZ, 2-layer sandwich domain	5	0.0471431	0.0397342	TUBB2A, TUBB6, TUBA4A, TUBA1A, TUBA1B	1001	22	16659	3.78235	1	0.635351	48.9271
UP_SEQ_FEATURE	domain:SH3 3	5	0.0471431	0.019461	SH3RF1, SORBS2, RIMBP2, SH3KBP1, DNMBP	1074	19	19113	4.68318	1	0.635957	29.8815
GOTERM_MF_FAT	GO:0003712~transcription cofactor activity	32	0.301716	0.0410867	ING4, STON1, CREM, FHL2, ANKRD1, NFKB2, CBFA2T2, CALCOCO1, PBXIP1, NR1D1, HAND1, DRAP1, TFDP2, TCF4, NR2F1, ENO1, PHOX2B, SP100, EPAS1, PCBD1, RCOR2, RELB, LDB2, MXD1, MSC, PPARGC1A, PROX1, JMY, ATF3, BTG1, TFAP2B, TOB1	801	363	12983	1.42885	1	0.638666	48.1081
GOTERM_MF_FAT	GO:0005198~structural molecule activity	51	0.48086	0.0424087	CTNNAL1, SH3RF1, CLDN4, TUFT1, TUBB2A, RPL22L1, JAG1, MBP, RPLP1, RPL26L1, TUBB6, MSN, TUBA1A, TUBA1B, TFPI2, MATN3, NEBL, TNNT2, SMTN, KRT18, KRT15, TUBA4A, ADD3, MFAP5, MRPS15, LUM, COL3A1, TPM2, TPM1, LAMB3, SORBS2, MRPL17, COL27A1, MRPL18, FBN2, RPS21, COL8A2, FN1, OBSCN, NES, COL13A1, LMNA, COL15A1, ANXA1, COL5A1, MRPL24, LAMA4, COL19A1, LAMA3, RPL18A, MRPL27	801	634	12983	1.30384	1	0.641012	49.2155
UP_SEQ_FEATURE	topological domain:Cytoplasmic	216	2.03658	0.0208063	PVR, ATP1B1, ADCY1, CADM1, SYT5, FGFRL1, LPAR3, LPAR2, AGTR1, CDH20, S1PR1, CD44, CHRNA7, GRID1, LPHN1, HTR1E, TYRO3, ATRNL1, PTPRR, PTPRS, COLEC12, PTPRU, LPCAT2, PTPRO, PDCD1LG2, CD38, CATSPER1, PDGFRA, TMEM170B, DCBLD2, EMCN, SORCS1, MME, BDKRB1, KCNJ2, RIC3, SEMA5A, SLC29A4, IL1RAPL1, MGAT4A, PTH2R, CELSR2, TRIL, EPHA2, ABCG1, PCDH18, GPR153, NOTCH2, TMEM119, ENG, KCNH1, NRP2, IL27RA, TRPV2, …	1074	3374	19113	1.13929	1	0.648731	31.5991
BIOCARTA	h_cblPathway:CBL mediated ligand-induced downregulation of EGF receptors	5	0.0471431	0.0157305	MET, PDGFRA, SH3KBP1, ENG, SRC	139	11	1437	4.69915	0.957372	0.650674	18.0097
UP_SEQ_FEATURE	domain:DHR-2	4	0.0377145	0.020733	DOCK2, DOCK5, DOCK11, DOCK4	1074	11	19113	6.47131	1	0.653394	31.5065
UP_SEQ_FEATURE	domain:DHR-1	4	0.0377145	0.020733	DOCK2, DOCK5, DOCK11, DOCK4	1074	11	19113	6.47131	1	0.653394	31.5065
UP_SEQ_FEATURE	domain:LIM zinc-binding 4	4	0.0377145	0.020733	LPXN, ABLIM3, FHL2, PXN	1074	11	19113	6.47131	1	0.653394	31.5065
SMART	SM00450:RHOD	5	0.0471431	0.0833173	DUSP5, DUSP4, DUSP1, DUSP7, DUSP6	638	24	9079	2.96467	1	0.654254	68.5985
SMART	SM00120:HX	5	0.0471431	0.0733149	MMP15, MMP14, MMP3, MMP12, MMP11	638	23	9079	3.09357	1	0.654359	63.7168
INTERPRO	IPR011993:Pleckstrin homology-type	27	0.254573	0.0430757	RALGPS1, PLEK2, ANLN, MCF2L, ADAP1, FRMD3, VEPH1, EZR, ARHGAP20, SH2D5, GAB2, MSN, DOCK11, FGD4, ARHGEF2, IRS2, PTPN14, VASP, TNS3, GRB10, MYO10, PLEKHA6, PLEKHF2, EPS8, PLEKHA2, GRB14, KALRN	1001	303	16659	1.48298	1	0.659483	51.7938
INTERPRO	IPR016017:GDNF/GAS1	3	0.0282859	0.045934	GFRA1, GAS1, GFRA3	1001	6	16659	8.32118	1	0.659921	54.1253
INTERPRO	IPR015903:Ribonucleoprotein, BRUNO-like	3	0.0282859	0.045934	CELF5, CELF3, CELF2	1001	6	16659	8.32118	1	0.659921	54.1253
INTERPRO	IPR009168:Insulin-like growth factor binding protein	3	0.0282859	0.045934	IGFBP6, IGFBP4, IGFBP5	1001	6	16659	8.32118	1	0.659921	54.1253
SMART	SM00208:TNFR	6	0.0565718	0.0778601	TNFRSF10A, TNFRSF9, MEGF9, TNFRSF12A, TNFRSF25, CELSR2	638	33	9079	2.58735	1	0.660251	66.0161
SMART	SM00099:btg1	3	0.0282859	0.08154	BTG2, BTG1, TOB1	638	7	9079	6.09875	1	0.661608	67.7781
INTERPRO	IPR000585:Hemopexin/matrixin	5	0.0471431	0.045891	MMP15, MMP14, MMP3, MMP12, MMP11	1001	23	16659	3.6179	1	0.665343	54.0911
INTERPRO	IPR017975:Tubulin, conserved site	5	0.0471431	0.045891	TUBB2A, TUBB6, TUBA4A, TUBA1A, TUBA1B	1001	23	16659	3.6179	1	0.665343	54.0911
INTERPRO	IPR018487:Hemopexin/matrixin, repeat	5	0.0471431	0.045891	MMP15, MMP14, MMP3, MMP12, MMP11	1001	23	16659	3.6179	1	0.665343	54.0911
INTERPRO	IPR018486:Hemopexin/matrixin, conserved site	5	0.0471431	0.045891	MMP15, MMP14, MMP3, MMP12, MMP11	1001	23	16659	3.6179	1	0.665343	54.0911
GOTERM_MF_FAT	GO:0046872~metal ion binding	278	2.62116	0.0467915	PDP1, CYP3A5, FHIT, S100A6, ATP1B1, ADCY1, SYT5, STAT5A, PDLIM5, RORB, AURKB, EDIL3, RORA, TPD52, MAP3K6, BAK1, CDH20, HMCN1, PLOD3, PRIM2, COL10A1, S100A2, SLC12A8, ZC3HC1, BSN, COLEC12, GEM, LPCAT2, HERC2P2, HERC2P3, PGM2, ADAMTS6, PARP12, CATSPER1, DOC2B, ADD3, ADAMTS5, ENPP2, MME, SFXN4, KCNJ2, MYT1, PXN, ADAP1, AGBL2, ASXL3, MGAT4A, KLF6, S100A16, KLF9, RASEF, SCD, HPCAL4, KLF10, SPHK1, S100…	801	4140	12983	1.0884	1	0.668654	52.7307
GOTERM_MF_FAT	GO:0043167~ion binding	284	2.67773	0.0502301	PDP1, CYP3A5, FHIT, S100A6, ATP1B1, ADCY1, SYT5, STAT5A, PDLIM5, RORB, AURKB, EDIL3, RORA, TPD52, MAP3K6, BAK1, CDH20, HMCN1, PLOD3, PRIM2, COL10A1, S100A2, SLC12A8, ZC3HC1, BSN, COLEC12, GEM, LPCAT2, HERC2P2, HERC2P3, PGM2, ADAMTS6, PARP12, CATSPER1, DOC2B, ADD3, ADAMTS5, ENPP2, MME, SFXN4, KCNJ2, MYT1, PXN, ADAP1, AGBL2, ASXL3, MGAT4A, KLF6, S100A16, KLF9, RASEF, SCD, HPCAL4, KLF10, SPHK1, S100…	801	4241	12983	1.08541	1	0.668795	55.3277
INTERPRO	IPR001770:G-protein, gamma subunit	4	0.0377145	0.0477607	GNG8, GNG11, GNG12, GNG7	1001	14	16659	4.75496	1	0.668877	55.5594
INTERPRO	IPR004367:Cyclin, C-terminal	4	0.0377145	0.0477607	CCNB1, CCND1, CCND3, CCNA2	1001	14	16659	4.75496	1	0.668877	55.5594
GOTERM_MF_FAT	GO:0008138~protein tyrosine/serine/threonine phosphatase activity	7	0.0660004	0.0514464	DUSP5, DUSP4, DUSP1, DUSP14, CDKN3, DUSP7, DUSP6	801	44	12983	2.57862	1	0.66937	56.2139
INTERPRO	IPR001849:Pleckstrin homology	25	0.235716	0.0457766	RALGPS1, PLEK2, ANLN, MCF2L, ADAP1, VEPH1, ARHGAP20, GAB2, SH2B3, FAM129B, AGAP1, DOCK11, PHLDA2, FGD4, OBSCN, ARHGEF2, IRS2, GRB10, MYO10, PLEKHA6, PLEKHF2, CMIP, PLEKHA2, GRB14, KALRN	1001	277	16659	1.50202	1	0.670264	53.9997
GOTERM_MF_FAT	GO:0031994~insulin-like growth factor I binding	3	0.0282859	0.0481846	IGFBP6, INSR, IGFBP5	801	6	12983	8.10424	1	0.67062	53.7994
GOTERM_MF_FAT	GO:0016715~oxidoreductase activity, acting on paired donors, with incorporation or reduction of molecular oxygen, reduced ascorbate as one donor, and incorporation of one atom of oxygen	3	0.0282859	0.0481846	PAM, DBH, MOXD1	801	6	12983	8.10424	1	0.67062	53.7994
INTERPRO	IPR001368:TNFR/CD27/30/40/95 cysteine-rich region	6	0.0565718	0.0452562	TNFRSF10A, TNFRSF9, MEGF9, TNFRSF12A, TNFRSF25, CELSR2	1001	33	16659	3.02588	1	0.671931	53.5823
GOTERM_MF_FAT	GO:0005539~glycosaminoglycan binding	15	0.141429	0.0498454	FGF7, CCL2, COL13A1, DCN, COL5A1, HMMR, CD44, CRISPLD2, NAV2, HBEGF, PTN, GPNMB, BMP7, ENG, FN1	801	140	12983	1.73662	1	0.674515	55.0439
UP_SEQ_FEATURE	domain:IGFBP N-terminal	5	0.0471431	0.023271	IGFBPL1, IGFBP6, ESM1, IGFBP4, IGFBP5	1074	20	19113	4.44902	1	0.684314	34.643
GOTERM_MF_FAT	GO:0004222~metalloendopeptidase activity	12	0.113144	0.0551163	ADAMTS6, ADAMTS14, ADAMTSL2, THSD4, ADAMTS10, MME, MMP15, MMP14, MMP3, ADAMTS5, MMP12, MMP11	801	104	12983	1.87021	1	0.68701	58.789
INTERPRO	IPR018029:C2 membrane targeting protein	12	0.113144	0.0531371	HECW2, SYT5, RGS3, SYTL2, SYT16, NEDD4L, SYTL3, RPH3A, DOC2B, ESYT1, MYOF, RIMS3	1001	106	16659	1.88404	1	0.697699	59.5397
INTERPRO	IPR000217:Tubulin	5	0.0471431	0.0525475	TUBB2A, TUBB6, TUBA4A, TUBA1A, TUBA1B	1001	24	16659	3.46716	1	0.69899	59.1201
INTERPRO	IPR001763:Rhodanese-like	5	0.0471431	0.0525475	DUSP5, DUSP4, DUSP1, DUSP7, DUSP6	1001	24	16659	3.46716	1	0.69899	59.1201
INTERPRO	IPR003008:Tubulin/FtsZ, GTPase domain	5	0.0471431	0.0525475	TUBB2A, TUBB6, TUBA4A, TUBA1A, TUBA1B	1001	24	16659	3.46716	1	0.69899	59.1201
SMART	SM00220:S_TKc	25	0.235716	0.0976631	CDK1, CDK17, SGK1, NUAK2, STK10, MAP2K3, PNCK, MAPKAPK3, AURKA, AURKB, CDK2, RPS6KA6, MAP3K6, RPS6KA4, RPS6KA1, SBK1, ULK1, PLK1, PAK3, RPS6KA2, MAPK15, GRK4, PRKAA2, CAMK2A, KALRN	638	259	9079	1.37359	1	0.700138	74.547
GOTERM_MF_FAT	GO:0043169~cation binding	279	2.63059	0.059844	PDP1, CYP3A5, FHIT, S100A6, ATP1B1, ADCY1, SYT5, STAT5A, PDLIM5, RORB, AURKB, EDIL3, RORA, TPD52, MAP3K6, BAK1, CDH20, HMCN1, PLOD3, PRIM2, COL10A1, S100A2, SLC12A8, ZC3HC1, BSN, COLEC12, GEM, LPCAT2, HERC2P2, HERC2P3, PGM2, ADAMTS6, PARP12, CATSPER1, DOC2B, ADD3, ADAMTS5, ENPP2, MME, SFXN4, KCNJ2, MYT1, PXN, ADAP1, AGBL2, ASXL3, MGAT4A, KLF6, S100A16, KLF9, RASEF, SCD, HPCAL4, KLF10, SPHK1, S100…	801	4179	12983	1.08212	1	0.701968	61.8977
GOTERM_MF_FAT	GO:0008237~metallopeptidase activity	18	0.169715	0.0592198	AGBL2, ADAMTSL1, ADAMTS14, ADAMTSL2, MME, MMP15, MMP3, MMP14, MMP12, C9ORF3, MMP11, ADAMTS6, PSMD14, CPE, PAPPA, THSD4, ADAMTS10, ADAMTS5	801	183	12983	1.59428	1	0.705822	61.5003
INTERPRO	IPR000832:GPCR, family 2, secretin-like	7	0.0660004	0.0556757	CD97, EMR1, PTH2R, GPR56, GPR64, CELSR2, LPHN1	1001	46	16659	2.53253	1	0.709658	61.3003
GOTERM_MF_FAT	GO:0003714~transcription corepressor activity	15	0.141429	0.063257	SP100, RCOR2, RELB, ANKRD1, MXD1, PROX1, CBFA2T2, MSC, ATF3, PBXIP1, NR1D1, DRAP1, TCF4, ENO1, TOB1	801	145	12983	1.67674	1	0.71498	64.0041
GOTERM_MF_FAT	GO:0030274~LIM domain binding	3	0.0282859	0.064753	RIPK2, LDB2, LPAR2	801	7	12983	6.9465	1	0.716247	64.8925
GOTERM_MF_FAT	GO:0016725~oxidoreductase activity, acting on CH or CH2 groups	3	0.0282859	0.064753	ACOX2, RRM2, AOX1	801	7	12983	6.9465	1	0.716247	64.8925
UP_SEQ_FEATURE	domain:Cadherin 8	4	0.0377145	0.0265108	FAT3, FAT4, FAT1, CELSR2	1074	12	19113	5.93203	1	0.726142	38.45
UP_SEQ_FEATURE	domain:PSI	4	0.0377145	0.0265108	SEMA4F, PLXDC2, SEMA3D, SEMA4D	1074	12	19113	5.93203	1	0.726142	38.45
UP_SEQ_FEATURE	domain:Collagen-like 3	4	0.0377145	0.0265108	COL23A1, COL27A1, COL6A3, COLEC12	1074	12	19113	5.93203	1	0.726142	38.45
UP_SEQ_FEATURE	domain:Cadherin 9	4	0.0377145	0.0265108	FAT3, FAT4, FAT1, CELSR2	1074	12	19113	5.93203	1	0.726142	38.45
UP_SEQ_FEATURE	domain:RabBD	4	0.0377145	0.0265108	MLPH, SYTL2, SYTL3, RPH3A	1074	12	19113	5.93203	1	0.726142	38.45
GOTERM_MF_FAT	GO:0022843~voltage-gated cation channel activity	15	0.141429	0.0692403	KCNH1, KCNC1, CACNA2D1, KCNB1, KCNA3, CACNG4, KCNJ2, KCNQ5, KCNQ3, CATSPER1, KCNG3, KCNQ2, CACNA1C, SNAP25, KCTD11	801	147	12983	1.65393	1	0.726705	67.4358
GOTERM_MF_FAT	GO:0005518~collagen binding	6	0.0565718	0.0679543	CD44, PDGFA, LUM, DCN, SERPINH1, FN1	801	36	12983	2.70141	1	0.726837	66.7251
GOTERM_MF_FAT	GO:0050661~NADP or NADPH binding	6	0.0565718	0.0679543	FMO5, GSR, G6PD, DUOX1, SPR, DPYD	801	36	12983	2.70141	1	0.726837	66.7251
UP_SEQ_FEATURE	repeat:LRR 11	12	0.113144	0.0278633	LINGO2, IGSF10, ASPN, NLRC5, LUM, COL6A3, FSIP2, LRGUK, DCN, SLITRK6, TRIL, SLIT1	1074	102	19113	2.09366	1	0.727788	39.9765
UP_SEQ_FEATURE	domain:Sema	6	0.0565718	0.0278149	SEMA5A, SEMA4F, PLXNA2, MET, SEMA3D, SEMA4D	1074	31	19113	3.4444	1	0.73248	39.9225
UP_SEQ_FEATURE	domain:Rhodanese	5	0.0471431	0.0275024	DUSP5, DUSP4, DUSP1, DUSP7, DUSP6	1074	21	19113	4.23716	1	0.733822	39.5726
INTERPRO	IPR003924:GPCR, family 2, latrophilin	3	0.0282859	0.0617926	OLFML2B, OLFML2A, LPHN1	1001	7	16659	7.13244	1	0.742577	65.2515
INTERPRO	IPR002087:Anti-proliferative protein	3	0.0282859	0.0617926	BTG2, BTG1, TOB1	1001	7	16659	7.13244	1	0.742577	65.2515
UP_SEQ_FEATURE	domain:Ig-like C2-type	12	0.113144	0.0296754	LINGO2, IGFBPL1, SEMA4F, UNC5A, CD274, SEMA3D, UNC5D, IL6R, SEMA4D, PTPRU, PDCD1LG2, KALRN	1074	103	19113	2.07333	1	0.745049	41.9656
INTERPRO	IPR013091:EGF calcium-binding	9	0.0848576	0.0660904	CD97, NOTCH2, HMCN1, LRP1, EMR1, FAT4, FBLN5, MEGF6, LRP4	1001	72	16659	2.08029	1	0.751944	67.7974
GOTERM_MF_FAT	GO:0003702~RNA polymerase II transcription factor activity	22	0.20743	0.0758625	PPARA, GLIS3, STON1, TBX3, EPAS1, ONECUT2, LEF1, TBX1, ISL1, PPARGC1A, PROX1, TCF7L2, ELL2, NOTCH2, FOS, ETS1, JUN, TEAD4, JUND, FOXC1, ZFHX3, NR2F1	801	244	12983	1.46142	1	0.753121	70.8759
COG_ONTOLOGY	Defense mechanisms	4	0.0377145	0.0620539	ABCA8, TAP2, SLC47A1, ABCB4	87	21	1950	4.26929	0.755706	0.755706	39.4304
INTERPRO	IPR003439:ABC transporter-like	7	0.0660004	0.0660486	ABCA8, ABCF2, TAP2, ABCA1, ABCG1, ABCA12, ABCB4	1001	48	16659	2.42701	1	0.756543	67.7735
INTERPRO	IPR000340:Protein-tyrosine phosphatase, dual specificity	6	0.0565718	0.0684717	DUSP5, DUSP4, DUSP1, DUSP14, DUSP7, DUSP6	1001	37	16659	2.69876	1	0.759815	69.1315
INTERPRO	IPR005821:Ion transport	12	0.113144	0.0659398	KCNH1, KCNQ5, KCNC1, KCNQ3, TRPV2, KCNB1, CATSPER1, KCNA3, KCNG3, KCNQ2, CACNA1C, ITPR1	1001	110	16659	1.81553	1	0.760823	67.7112
UP_SEQ_FEATURE	domain:Laminin EGF-like 3	5	0.0471431	0.0321626	MEGF9, LAMA4, LAMB3, LAMA3, NTNG2	1074	22	19113	4.04457	1	0.76325	44.5946
UP_SEQ_FEATURE	domain:Hemopexin-like 4	5	0.0471431	0.0321626	MMP15, MMP14, MMP3, MMP12, MMP11	1074	22	19113	4.04457	1	0.76325	44.5946
UP_SEQ_FEATURE	domain:Hemopexin-like 3	5	0.0471431	0.0321626	MMP15, MMP14, MMP3, MMP12, MMP11	1074	22	19113	4.04457	1	0.76325	44.5946
UP_SEQ_FEATURE	domain:EGF-like 6	7	0.0660004	0.0318536	NOTCH2, LRP1, FAT4, DLK1, FBN2, MEGF6, SLIT1	1074	43	19113	2.89704	1	0.764809	44.2742
GOTERM_MF_FAT	GO:0017048~Rho GTPase binding	6	0.0565718	0.0819591	PFN1, ARHGEF2, PAK3, DIAPH3, DAAM1, DOCK4	801	38	12983	2.55924	1	0.767778	73.7393
UP_SEQ_FEATURE	domain:Thyroglobulin type-1	4	0.0377145	0.0330557	IGFBP6, SPOCK1, IGFBP4, IGFBP5	1074	13	19113	5.47572	1	0.767896	45.5109
GOTERM_MF_FAT	GO:0016564~transcription repressor activity	27	0.254573	0.080964	E2F7, NFKB1, ANKRD1, TCF7L2, CBFA2T2, PBXIP1, HAND1, NR1D1, DRAP1, TCF4, KDM5B, ENO1, ZNF423, SP100, TBX3, RCOR2, RELB, RUNX1T1, MXD1, PROX1, MSC, FOXN3, HHEX, ATF3, ID1, ZFHX3, TOB1	801	316	12983	1.3849	1	0.76979	73.2907
BIOCARTA	h_bcellsurvivalPathway:B Cell Survival Pathway	5	0.0471431	0.0380117	FOS, CCT4, CASP7, JUND, BIRC5	139	14	1437	3.69219	0.999553	0.786126	38.4506
GOTERM_MF_FAT	GO:0016667~oxidoreductase activity, acting on sulfur group of donors	6	0.0565718	0.0894921	GLRX3, GSR, SH3BGRL3, QSOX1, SRXN1, GLRX2	801	39	12983	2.49361	1	0.786383	76.9137
GOTERM_MF_FAT	GO:0005249~voltage-gated potassium channel activity	11	0.103715	0.0879771	KCNH1, KCNQ5, KCNC1, KCNQ3, KCNB1, KCNA3, KCNG3, KCNQ2, KCNJ2, SNAP25, KCTD11	801	100	12983	1.78293	1	0.786425	76.3057
GOTERM_MF_FAT	GO:0046982~protein heterodimerization activity	19	0.179144	0.0911213	IRAK2, EPAS1, PDGFA, BIRC5, POLA2, TPD52, GCLM, ABCG1, AGTR1, FOS, INHBA, NOTCH2, BAK1, HAND1, TAP2, PDGFRA, SYT16, ROBO2, TCF4	801	208	12983	1.48058	1	0.786786	77.5512
UP_SEQ_FEATURE	domain:C2 1	8	0.075429	0.036352	SYT5, SYTL2, SYT16, SYTL3, RPH3A, DOC2B, ESYT1, MYOF	1074	56	19113	2.5423	1	0.795379	48.7702
UP_SEQ_FEATURE	domain:C2 2	8	0.075429	0.036352	SYT5, SYTL2, SYT16, SYTL3, RPH3A, DOC2B, ESYT1, MYOF	1074	56	19113	2.5423	1	0.795379	48.7702
GOTERM_MF_FAT	GO:0005024~transforming growth factor beta receptor activity	4	0.0377145	0.0953789	ACVR2B, BMPR2, BMPR1B, ENG	801	18	12983	3.60189	1	0.796778	79.1403
GOTERM_MF_FAT	GO:0004675~transmembrane receptor protein serine/threonine kinase activity	4	0.0377145	0.0953789	ACVR2B, BMPR2, BMPR1B, ENG	801	18	12983	3.60189	1	0.796778	79.1403
GOTERM_MF_FAT	GO:0015036~disulfide oxidoreductase activity	4	0.0377145	0.0953789	GLRX3, GSR, SH3BGRL3, GLRX2	801	18	12983	3.60189	1	0.796778	79.1403
UP_SEQ_FEATURE	domain:Hemopexin-like 1	5	0.0471431	0.0372566	MMP15, MMP14, MMP3, MMP12, MMP11	1074	23	19113	3.86872	1	0.79902	49.6319
UP_SEQ_FEATURE	domain:Hemopexin-like 2	5	0.0471431	0.0372566	MMP15, MMP14, MMP3, MMP12, MMP11	1074	23	19113	3.86872	1	0.79902	49.6319
UP_SEQ_FEATURE	domain:Ig-like C2-type 2	18	0.169715	0.0407662	PVR, TYRO3, ADAMTSL1, CADM1, IGLON5, FGFRL1, AXL, PTPRS, CXADR, IGSF10, HMCN1, PDGFRA, CNTN1, CNTN4, ROBO2, FCRLB, IL1RAPL1, NTM	1074	191	19113	1.67712	1	0.799108	52.8474
INTERPRO	IPR000716:Thyroglobulin type-1	4	0.0377145	0.0781683	IGFBP6, SPOCK1, IGFBP4, IGFBP5	1001	17	16659	3.91585	1	0.801041	74.0459
INTERPRO	IPR001370:Proteinase inhibitor I32, inhibitor of apoptosis	3	0.0282859	0.0791855	BIRC5, NAIP, BIRC3	1001	8	16659	6.24088	1	0.801056	74.5164
UP_SEQ_FEATURE	zinc finger region:C2HC-type 1	3	0.0282859	0.0406064	MYT1L, LYAR, MYT1	1074	6	19113	8.89804	1	0.801863	52.7052
UP_SEQ_FEATURE	domain:Cadherin 26	3	0.0282859	0.0406064	FAT3, FAT4, FAT1	1074	6	19113	8.89804	1	0.801863	52.7052
UP_SEQ_FEATURE	zinc finger region:C2H2-type 28	3	0.0282859	0.0406064	ZNF91, ZNF521, ZNF423	1074	6	19113	8.89804	1	0.801863	52.7052
UP_SEQ_FEATURE	domain:EGF-like 22	3	0.0282859	0.0406064	NOTCH2, LRP1, MEGF6	1074	6	19113	8.89804	1	0.801863	52.7052
UP_SEQ_FEATURE	domain:Cadherin 27	3	0.0282859	0.0406064	FAT3, FAT4, FAT1	1074	6	19113	8.89804	1	0.801863	52.7052
UP_SEQ_FEATURE	region of interest:Triple-helical region 1 (COL1)	3	0.0282859	0.0406064	COL19A1, COL13A1, COL15A1	1074	6	19113	8.89804	1	0.801863	52.7052
UP_SEQ_FEATURE	domain:Cadherin 24	3	0.0282859	0.0406064	FAT3, FAT4, FAT1	1074	6	19113	8.89804	1	0.801863	52.7052
UP_SEQ_FEATURE	domain:Cadherin 23	3	0.0282859	0.0406064	FAT3, FAT4, FAT1	1074	6	19113	8.89804	1	0.801863	52.7052
UP_SEQ_FEATURE	zinc finger region:C2HC-type 2	3	0.0282859	0.0406064	MYT1L, LYAR, MYT1	1074	6	19113	8.89804	1	0.801863	52.7052
UP_SEQ_FEATURE	metal ion-binding site:Copper B	3	0.0282859	0.0406064	PAM, DBH, MOXD1	1074	6	19113	8.89804	1	0.801863	52.7052
UP_SEQ_FEATURE	domain:Cadherin 25	3	0.0282859	0.0406064	FAT3, FAT4, FAT1	1074	6	19113	8.89804	1	0.801863	52.7052
UP_SEQ_FEATURE	region of interest:Triple-helical region 2 (COL2)	3	0.0282859	0.0406064	COL19A1, COL13A1, COL15A1	1074	6	19113	8.89804	1	0.801863	52.7052
UP_SEQ_FEATURE	metal ion-binding site:Copper A	3	0.0282859	0.0406064	PAM, DBH, MOXD1	1074	6	19113	8.89804	1	0.801863	52.7052
UP_SEQ_FEATURE	domain:Laminin EGF-like 5	3	0.0282859	0.0406064	MEGF9, LAMB3, LAMA3	1074	6	19113	8.89804	1	0.801863	52.7052
UP_SEQ_FEATURE	nucleotide phosphate-binding region:ATP	68	0.641147	0.039117	CDK17, NUAK2, AURKA, AURKB, KIFC3, NLRC5, MAP3K6, DDX23, DHX37, PAK3, WNK4, DDX10, INSR, TYRO3, CDK1, NMNAT2, RET, SGK1, MAGI1, PNCK, SARS, PFKP, WNK2, ALK, CDK2, ACVR2B, NAV2, PDGFRA, RIPK2, SRXN1, KALRN, KIF26B, DNAH9, STK10, BMPR2, MAPKAPK3, SRC, N4BP2, SBK1, TAP2, CKMT2, BUB1, PRKAA2, CAMK2A, PAPSS2, MYO5B, OBSCN, MAP2K3, MET, AXL, AK5, LRGUK, EPHA2, ABCG1, IKBKE, RPS6KA6, DDX56, RPS6KA4, RPS…	1074	962	19113	1.25794	1	0.802048	51.3613
INTERPRO	IPR001092:Basic helix-loop-helix dimerisation region bHLH	12	0.113144	0.0805882	ASCL1, HAND1, EPAS1, ID1, ARNTL2, TCF4, MXD1, BHLHE41, MSC, MYC, TWIST1, MYCN	1001	114	16659	1.75183	1	0.802681	75.1522
UP_SEQ_FEATURE	zinc finger region:C2H2-type 24	4	0.0377145	0.0403574	ZNF91, ZNF521, ZNF836, ZNF423	1074	14	19113	5.0846	1	0.803931	52.483
INTERPRO	IPR000340:Dual specificity phosphatase, catalytic domain	6	0.0565718	0.0821377	DUSP5, DUSP4, DUSP1, DUSP14, DUSP7, DUSP6	1001	39	16659	2.56036	1	0.804856	75.8371
UP_SEQ_FEATURE	domain:Ig-like C2-type 1	18	0.169715	0.0390923	PVR, TYRO3, ADAMTSL1, CADM1, IGLON5, FGFRL1, AXL, PTPRS, CXADR, IGSF10, HMCN1, PDGFRA, CNTN1, CNTN4, ROBO2, FCRLB, IL1RAPL1, NTM	1074	190	19113	1.68595	1	0.806072	51.3387
UP_SEQ_FEATURE	repeat:LRR 9	14	0.132001	0.040242	FLRT3, ASPN, FLRT1, LUM, LRGUK, DCN, TRIL, SLIT1, LINGO2, IGSF10, NLRC5, FSIP2, COL6A3, SLITRK6	1074	135	19113	1.84552	1	0.80711	52.3798
UP_SEQ_FEATURE	site:Reactive bond	7	0.0660004	0.0387559	COL7A1, SERPINB8, SERPINB7, COL6A3, SERPINE1, SERPINI1, TFPI2	1074	45	19113	2.76828	1	0.807536	51.0301
UP_SEQ_FEATURE	domain:Fibronectin type-III 8	5	0.0471431	0.0427865	COL7A1, TNR, PTPRS, PTPRO, FN1	1074	24	19113	3.70752	1	0.810899	54.6093
UP_SEQ_FEATURE	domain:Fibronectin type-III 7	5	0.0471431	0.0427865	COL7A1, TNR, PTPRS, PTPRO, FN1	1074	24	19113	3.70752	1	0.810899	54.6093
INTERPRO	IPR015898:G-protein, gamma-like subunit	4	0.0377145	0.0897853	GNG8, GNG11, GNG12, GNG7	1001	18	16659	3.6983	1	0.8259	78.9656
INTERPRO	IPR000326:Phosphatidic acid phosphatase type 2/haloperoxidase	4	0.0377145	0.0897853	LPPR3, LPPR5, PPAPDC1A, PPAP2B	1001	18	16659	3.6983	1	0.8259	78.9656
INTERPRO	IPR000215:Protease inhibitor I4, serpin	6	0.0565718	0.0894729	SERPINF1, SERPINB8, SERPINB7, SERPINE1, SERPINI1, SERPINH1	1001	40	16659	2.49635	1	0.828655	78.8456
INTERPRO	IPR006026:Peptidase, metallopeptidases	5	0.0471431	0.09309	MMP15, MMP14, MMP3, MMP12, MMP11	1001	29	16659	2.86937	1	0.833543	80.196
INTERPRO	IPR002452:Alpha tubulin	3	0.0282859	0.0978716	TUBA4A, TUBA1A, TUBA1B	1001	9	16659	5.54745	1	0.845365	81.8571
INTERPRO	IPR002109:Glutaredoxin	3	0.0282859	0.0978716	GLRX3, SH3BGRL3, GLRX2	1001	9	16659	5.54745	1	0.845365	81.8571
INTERPRO	IPR017878:TGF-beta binding	3	0.0282859	0.0978716	FST, FSTL3, FBN2	1001	9	16659	5.54745	1	0.845365	81.8571
UP_SEQ_FEATURE	domain:SH3 1	6	0.0565718	0.0491379	SH3RF1, SORBS2, RIMBP2, SH3KBP1, DNMBP, KALRN	1074	36	19113	2.96601	1	0.846305	59.7521
UP_SEQ_FEATURE	zinc finger region:C2H2-type 20	6	0.0565718	0.0491379	ZNF91, ZNF521, ZNF836, ZFHX3, ZNF493, ZNF423	1074	36	19113	2.96601	1	0.846305	59.7521
UP_SEQ_FEATURE	domain:EGF-like 6; calcium-binding	5	0.0471431	0.0487526	HMCN1, EMR1, FBLN5, CELSR2, JAG1	1074	25	19113	3.55922	1	0.847469	59.4565
UP_SEQ_FEATURE	domain:CTCK	5	0.0471431	0.0487526	DAND5, SOSTDC1, GREM1, GREM2, SLIT1	1074	25	19113	3.55922	1	0.847469	59.4565
UP_SEQ_FEATURE	domain:Cadherin 16	3	0.0282859	0.0547664	FAT3, FAT4, FAT1	1074	7	19113	7.6269	1	0.870516	63.8449
UP_SEQ_FEATURE	zinc finger region:C2H2-type 29	3	0.0282859	0.0547664	ZNF91, ZNF521, ZNF423	1074	7	19113	7.6269	1	0.870516	63.8449
UP_SEQ_FEATURE	domain:Cadherin 15	3	0.0282859	0.0547664	FAT3, FAT4, FAT1	1074	7	19113	7.6269	1	0.870516	63.8449
UP_SEQ_FEATURE	region of interest:Triple-helical region 3 (COL3)	3	0.0282859	0.0547664	COL19A1, COL13A1, COL15A1	1074	7	19113	7.6269	1	0.870516	63.8449
UP_SEQ_FEATURE	domain:Cadherin 14	3	0.0282859	0.0547664	FAT3, FAT4, FAT1	1074	7	19113	7.6269	1	0.870516	63.8449
UP_SEQ_FEATURE	domain:Cadherin 21	3	0.0282859	0.0547664	FAT3, FAT4, FAT1	1074	7	19113	7.6269	1	0.870516	63.8449
UP_SEQ_FEATURE	domain:Cadherin 20	3	0.0282859	0.0547664	FAT3, FAT4, FAT1	1074	7	19113	7.6269	1	0.870516	63.8449
UP_SEQ_FEATURE	region of interest:Nonhelical region (NC2)	3	0.0282859	0.0547664	COL7A1, COL8A2, COL10A1	1074	7	19113	7.6269	1	0.870516	63.8449
UP_SEQ_FEATURE	region of interest:Nonhelical region (NC1)	3	0.0282859	0.0547664	COL7A1, COL8A2, COL10A1	1074	7	19113	7.6269	1	0.870516	63.8449
UP_SEQ_FEATURE	domain:Cadherin 13	3	0.0282859	0.0547664	FAT3, FAT4, FAT1	1074	7	19113	7.6269	1	0.870516	63.8449
UP_SEQ_FEATURE	domain:Cadherin 12	3	0.0282859	0.0547664	FAT3, FAT4, FAT1	1074	7	19113	7.6269	1	0.870516	63.8449
UP_SEQ_FEATURE	domain:Cadherin 17	3	0.0282859	0.0547664	FAT3, FAT4, FAT1	1074	7	19113	7.6269	1	0.870516	63.8449
UP_SEQ_FEATURE	domain:Cadherin 18	3	0.0282859	0.0547664	FAT3, FAT4, FAT1	1074	7	19113	7.6269	1	0.870516	63.8449
UP_SEQ_FEATURE	zinc finger region:C2H2-type 30	3	0.0282859	0.0547664	ZNF91, ZNF521, ZNF423	1074	7	19113	7.6269	1	0.870516	63.8449
UP_SEQ_FEATURE	domain:Cadherin 22	3	0.0282859	0.0547664	FAT3, FAT4, FAT1	1074	7	19113	7.6269	1	0.870516	63.8449
UP_SEQ_FEATURE	domain:EGF-like 19	3	0.0282859	0.0547664	NOTCH2, LRP1, MEGF6	1074	7	19113	7.6269	1	0.870516	63.8449
UP_SEQ_FEATURE	domain:Cadherin 19	3	0.0282859	0.0547664	FAT3, FAT4, FAT1	1074	7	19113	7.6269	1	0.870516	63.8449
UP_SEQ_FEATURE	domain:Helix-loop-helix motif	12	0.113144	0.0554158	ASCL1, HAND1, EPAS1, ID1, ARNTL2, TCF4, MXD1, BHLHE41, MSC, MYC, TWIST1, MYCN	1074	114	19113	1.87327	1	0.870631	64.291
UP_SEQ_FEATURE	domain:PH 2	6	0.0565718	0.0542984	MYO10, PLEK2, PLEKHA2, ADAP1, KALRN, FGD4	1074	37	19113	2.88585	1	0.871311	63.5202
UP_SEQ_FEATURE	domain:SH3 2	6	0.0565718	0.0542984	SH3RF1, SORBS2, RIMBP2, SH3KBP1, DNMBP, KALRN	1074	37	19113	2.88585	1	0.871311	63.5202
UP_SEQ_FEATURE	domain:EGF-like 3; calcium-binding	6	0.0565718	0.0542984	CD97, HMCN1, EMR1, FAT4, FBLN5, CELSR2	1074	37	19113	2.88585	1	0.871311	63.5202
UP_SEQ_FEATURE	zinc finger region:C2H2-type 23	4	0.0377145	0.0571573	ZNF91, ZNF521, ZNF836, ZNF423	1074	16	19113	4.44902	1	0.875943	65.4616
UP_SEQ_FEATURE	short sequence motif:PDZ-binding	9	0.0848576	0.0587529	FZD8, DACT1, KCNA3, LPAR2, KCNJ2, CXADR, AMOTL2, EPHA2, FZD7	1074	75	19113	2.13553	1	0.880289	66.5022
BIOCARTA	h_p53Pathway:p53 Signaling Pathway	5	0.0471431	0.0721761	CDKN1A, CCND1, TIMP3, GADD45A, CDK2	139	17	1437	3.04063	1	0.881125	60.8665
BIOCARTA	h_tnfr2Pathway:TNFR2 Signaling Pathway	5	0.0471431	0.0721761	TRAF1, DUSP1, NFKBIA, NFKB1, TNFAIP3	139	17	1437	3.04063	1	0.881125	60.8665
UP_SEQ_FEATURE	domain:PH 1	6	0.0565718	0.0597605	MYO10, PLEK2, PLEKHA2, ADAP1, KALRN, FGD4	1074	38	19113	2.80991	1	0.881868	67.1441
BIOCARTA	h_btg2Pathway:BTG family proteins and cell cycle regulation	4	0.0377145	0.0628773	CCND1, BTG2, BTG1, NGF	139	10	1437	4.13525	0.999998	0.883967	55.6608
UP_SEQ_FEATURE	compositionally biased region:His-rich	8	0.075429	0.0622238	NKD2, PBXIP1, SORBS2, CATSPER1, FGFRL1, AUTS2, ZCCHC14, RERE	1074	63	19113	2.25982	1	0.886725	68.6646
BIOCARTA	h_cellcyclePathway:Cyclins and Cell Cycle Regulation	6	0.0565718	0.0838503	CCNB1, CDK1, CDKN1A, CCND1, CCND3, CDK2	139	25	1437	2.48115	1	0.886782	66.6051
UP_SEQ_FEATURE	domain:EGF-like 7; calcium-binding	5	0.0471431	0.061982	NOTCH2, HMCN1, CELSR2, JAG1, FBN2	1074	27	19113	3.29557	1	0.888452	68.5184
PIR_SUPERFAMILY	PIRSF001191:Peptidase_M10A_matrix	5	0.0471431	0.0255243	MMP15, MMP14, MMP3, MMP12, MMP11	479	18	7396	4.28903	0.999998	0.888466	31.1519
PIR_SUPERFAMILY	PIRSF001771:cyclin, A/B/D/E types	4	0.0377145	0.0299704	CCNB1, CCND1, CCND3, CCNA2	479	11	7396	5.61473	1	0.890585	35.5503
UP_SEQ_FEATURE	compositionally biased region:Thr-rich	7	0.0660004	0.0648324	EMCN, BPTF, PODXL, COL6A3, PLXDC2, OLFML2A, KIAA1683	1074	51	19113	2.4426	1	0.894355	70.2023
UP_SEQ_FEATURE	domain:CUB	4	0.0377145	0.0666063	DCBLD2, ATRNL1, CDCP1, PDGFD	1074	17	19113	4.18732	1	0.898378	71.2069
UP_SEQ_FEATURE	lipid moiety-binding region:GPI-anchor amidated asparagine	4	0.0377145	0.0666063	RGMB, CD59, NTM, GFRA3	1074	17	19113	4.18732	1	0.898378	71.2069
UP_SEQ_FEATURE	short sequence motif:Nuclear localization signal	26	0.245144	0.0693449	NFKB1, FOXO3, NFKB2, NHS, PDCD4, TCF7L2, PBXIP1, AEN, TFDP2, BUB1, SGK1, SP100, ZC3HC1, RELB, LMNA, CSRP1, RRP9, MXD1, MSC, PTHLH, DUSP5, TOX, CDKN1A, PNRC1, KPNA2, ABL2	1074	325	19113	1.42369	1	0.905447	72.6952
PIR_SUPERFAMILY	PIRSF002327:tropomyosin	3	0.0282859	0.0229176	TPM2, TPM1, TPM3	479	4	7396	11.5804	0.999993	0.905594	28.4447
UP_SEQ_FEATURE	domain:Collagen-like 4	3	0.0282859	0.0703603	COL23A1, COL27A1, COL6A3	1074	8	19113	6.67353	1	0.906446	73.2283
UP_SEQ_FEATURE	domain:Collagen-like 5	3	0.0282859	0.0703603	COL23A1, COL27A1, COL6A3	1074	8	19113	6.67353	1	0.906446	73.2283
UP_SEQ_FEATURE	domain:Cadherin 10	3	0.0282859	0.0703603	FAT3, FAT4, FAT1	1074	8	19113	6.67353	1	0.906446	73.2283
UP_SEQ_FEATURE	propeptide:C-terminal propeptide	3	0.0282859	0.0703603	COL27A1, COL3A1, COL5A1	1074	8	19113	6.67353	1	0.906446	73.2283
UP_SEQ_FEATURE	domain:Cadherin 11	3	0.0282859	0.0703603	FAT3, FAT4, FAT1	1074	8	19113	6.67353	1	0.906446	73.2283
PIR_SUPERFAMILY	PIRSF002398:GTP-binding regulatory protein gamma chain	4	0.0377145	0.0380874	GNG8, GNG11, GNG12, GNG7	479	12	7396	5.14683	1	0.915472	42.9131
PIR_SUPERFAMILY	PIRSF001771:Cyclin_A_B_D_E	4	0.0377145	0.0380874	CCNB1, CCND1, CCND3, CCNA2	479	12	7396	5.14683	1	0.915472	42.9131
PIR_SUPERFAMILY	PIRSF005491:tumor associated protein MAGE	5	0.0471431	0.0428698	MAGEA2B, MAGEA12, MAGEA6, MAGEA10, MAGEA3	479	21	7396	3.67631	1	0.916091	46.8764
UP_SEQ_FEATURE	domain:WW 1	5	0.0471431	0.076903	HECW2, MAGI1, BAG3, WWC1, NEDD4L	1074	29	19113	3.06829	1	0.921527	76.4348
UP_SEQ_FEATURE	domain:WW 2	5	0.0471431	0.076903	HECW2, MAGI1, BAG3, WWC1, NEDD4L	1074	29	19113	3.06829	1	0.921527	76.4348
UP_SEQ_FEATURE	repeat:LRR 8	14	0.132001	0.076205	FLRT3, ASPN, FLRT1, LUM, LRGUK, DCN, TRIL, SLIT1, LINGO2, IGSF10, NLRC5, FSIP2, COL6A3, SLITRK6	1074	149	19113	1.67212	1	0.921701	76.1109
UP_SEQ_FEATURE	domain:EGF-like 5	6	0.0565718	0.0779437	LRP1, FAT4, TNR, FAT1, DLK1, SLIT1	1074	41	19113	2.60431	1	0.922272	76.9101
PIR_SUPERFAMILY	PIRSF002306:tubulin	5	0.0471431	0.0498165	TUBB2A, TUBB6, TUBA4A, TUBA1A, TUBA1B	479	22	7396	3.5092	1	0.925801	52.1792
UP_SEQ_FEATURE	compositionally biased region:Poly-Gln	14	0.132001	0.0826317	OBSCN, MAGI1, BSN, GLCCI1, RORA, LENG8, NAV3, PROX1, ASCL1, ZFP36L2, MYC, ZFHX3, KALRN, TOB1	1074	151	19113	1.64997	1	0.931954	78.9411
UP_SEQ_FEATURE	metal ion-binding site:Calcium 3	5	0.0471431	0.0849769	LRP1, SYT5, COLEC12, MMP3, MMP12	1074	30	19113	2.96601	1	0.933632	79.8926
UP_SEQ_FEATURE	region of interest:Ligand-binding	5	0.0471431	0.0849769	PPARA, TFRC, RORB, NR4A3, RORA	1074	30	19113	2.96601	1	0.933632	79.8926
UP_SEQ_FEATURE	domain:EGF-like 1; calcium-binding	4	0.0377145	0.0874503	HMCN1, FBLN5, CELSR2, LRP4	1074	19	19113	3.74655	1	0.933768	80.852
UP_SEQ_FEATURE	domain:CH	6	0.0565718	0.0845949	SMTN, NAV2, MICAL2, IQGAP3, NAV3, TAGLN2	1074	42	19113	2.5423	1	0.934571	79.7404
UP_SEQ_FEATURE	glycosylation site:O-linked (Gal...)	3	0.0282859	0.0871829	COL7A1, COL6A3, COL3A1	1074	9	19113	5.93203	1	0.934922	80.7504
UP_SEQ_FEATURE	zinc finger region:C2H2-type 26	3	0.0282859	0.0871829	ZNF91, ZNF521, ZNF423	1074	9	19113	5.93203	1	0.934922	80.7504
UP_SEQ_FEATURE	domain:Laminin G-like 5	3	0.0282859	0.0871829	LAMA4, LAMA3, NRXN2	1074	9	19113	5.93203	1	0.934922	80.7504
UP_SEQ_FEATURE	domain:RHD	3	0.0282859	0.0871829	RELB, NFKB1, NFKB2	1074	9	19113	5.93203	1	0.934922	80.7504
UP_SEQ_FEATURE	zinc finger region:C2H2-type 19	7	0.0660004	0.0867809	ZNF84, ZNF91, ZNF521, ZNF836, ZFHX3, ZNF493, ZNF423	1074	55	19113	2.26496	1	0.935792	80.5967
UP_SEQ_FEATURE	region of interest:Calmodulin-binding	7	0.0660004	0.0867809	KCNH1, KCNN4, PNCK, RRAD, MAP6, GEM, CAMK2A	1074	55	19113	2.26496	1	0.935792	80.5967
UP_SEQ_FEATURE	domain:SH2	10	0.0942863	0.0898686	TNS3, GRB10, SH2D5, SOCS3, STAT5A, SH2B3, ABL2, GRB14, SRC, BCAR3	1074	96	19113	1.85376	1	0.937131	81.7481
UP_SEQ_FEATURE	short sequence motif:Cysteine switch	6	0.0565718	0.0915346	MMP15, MMP14, MMP3, ADAMTS5, MMP12, MMP11	1074	43	19113	2.48318	1	0.938819	82.3423
PIR_SUPERFAMILY	PIRSF001630:serpin	6	0.0565718	0.0586072	SERPINF1, SERPINB8, SERPINB7, SERPINE1, SERPINI1, SERPINH1	479	33	7396	2.80736	1	0.938863	58.184
UP_SEQ_FEATURE	domain:C1q	5	0.0471431	0.0934453	CBLN4, CBLN2, C1QL4, COL8A2, COL10A1	1074	31	19113	2.87034	1	0.940899	83.0012
UP_SEQ_FEATURE	domain:Fibronectin type-III 6	5	0.0471431	0.0934453	COL7A1, TNR, PTPRS, PTPRO, FN1	1074	31	19113	2.87034	1	0.940899	83.0012
UP_SEQ_FEATURE	domain:IQ 3	4	0.0377145	0.0987761	MYO10, IQGAP3, MYO5B, KIAA1683	1074	20	19113	3.55922	1	0.948737	84.7189
PIR_SUPERFAMILY	PIRSF005435:LPAR1/S1PR1-like lysophospholipid receptor	3	0.0282859	0.0900517	S1PR1, LPAR3, LPAR2	479	8	7396	5.79019	1	0.981735	74.3939
BBID	157.14-3-3_Cell_Cycle	3	0.0282859	0.0851631	CDK1, CDKN1A, CDK2	38	5	358	5.65263	0.991063	0.991063	58.0386
OMIM_DISEASE	Robust associations of four new chromosome regions from genome-wide analyses of type 1 diabetes	4	0.0377145	0.0430167	PTPN22, AFF3, IGF2, IL7R	230	13	3671	4.91104	1	0.998029	46.1354
OMIM_DISEASE	Central hypoventilation syndrome, congenital	3	0.0282859	0.0341768	ASCL1, PHOX2B, RET	230	5	3671	9.57652	1	0.999382	38.6954
OMIM_DISEASE	Follow up analysis of genome-wide association data identifies novel loci for type 1 diabetes	3	0.0282859	0.0341768	GLIS3, BACH2, LPAR3	230	5	3671	9.57652	1	0.999382	38.6954
OMIM_DISEASE	Hirschsprung disease	3	0.0282859	0.0213787	RET, NRTN, GDNF	230	4	3671	11.9707	0.999897	0.999897	26.2201
OMIM_DISEASE	Genome-wide association study of 14,000 cases of seven common diseases and 3,000 shared controls	5	0.0471431	0.0837476	CHRM3, SH2B3, PTPN22, BSN, TCF7L2	230	27	3671	2.95572	1	0.999908	70.7913

## Sheet: ReNcell CX q<0.05
Supplementary Table 7: Functional enrichment of differentially expressed genes
Category	Term	Count	%	PValue	Genes	List Total	Pop Hits	Pop Total	Fold Enrichment	Bonferroni	Benjamini	FDR
GOTERM_BP_FAT	GO:0006979~response to oxidative stress	5	2.73224	4.38e-05	FOS, DHRS2, CRYAB, GPX3, SCARA3	18	164	13528	22.9133	0.0124966	0.0124966	0.0581394
GOTERM_BP_FAT	GO:0034599~cellular response to oxidative stress	3	1.63934	0.00130215	FOS, DHRS2, GPX3	18	43	13528	52.4341	0.311997	0.17054	1.71457
GOTERM_BP_FAT	GO:0009636~response to toxin	3	1.63934	0.00260408	FOS, DHRS2, SLC7A11	18	61	13528	36.9617	0.526852	0.22077	3.40163
GOTERM_BP_FAT	GO:0000302~response to reactive oxygen species	3	1.63934	0.00390824	FOS, CRYAB, GPX3	18	75	13528	30.0622	0.674978	0.244946	5.0647
SP_PIR_KEYWORDS	Secreted	7	3.82514	0.00334182	CXCL14, GPX3, OLFML2A, SPINT1, COL8A2, PRSS12, IGFBP5	19	1689	19235	4.19572	0.247632	0.247632	3.53731
GOTERM_CC_FAT	GO:0044421~extracellular region part	6	3.27869	0.00682676	CXCL14, GPX3, OLFML2A, COL8A2, PRSS12, IGFBP5	18	960	12782	4.43819	0.393507	0.393507	6.90052
SP_PIR_KEYWORDS	signal	8	4.37158	0.0220985	CXCL14, GPX3, OLFML2A, SPINT1, PTPRN, COL8A2, PRSS12, IGFBP5	19	3250	19235	2.49198	0.850347	0.469081	21.3701
SP_PIR_KEYWORDS	methylation	3	1.63934	0.0211232	ACTA2, CRYAB, PLA2G4C	19	242	19235	12.55	0.837114	0.596408	20.5222
GOTERM_CC_FAT	GO:0000267~cell fraction	5	2.73224	0.0500348	FOS, CRYAB, GPX3, SPINT1, PTPRN	18	1083	12782	3.27844	0.976414	0.608109	41.4786
GOTERM_CC_FAT	GO:0031012~extracellular matrix	3	1.63934	0.0756854	OLFML2A, COL8A2, PRSS12	18	345	12782	6.17488	0.996802	0.683066	56.0226
GOTERM_CC_FAT	GO:0015629~actin cytoskeleton	3	1.63934	0.0487535	ACTA2, CRYAB, BMF	18	269	12782	7.91945	0.973975	0.703655	40.6495
GOTERM_CC_FAT	GO:0005626~insoluble fraction	4	2.18579	0.096352	FOS, CRYAB, SPINT1, PTPRN	18	839	12782	3.38551	0.999386	0.708487	65.2685
GOTERM_BP_FAT	GO:0010035~response to inorganic substance	3	1.63934	0.0267635	FOS, CRYAB, GPX3	18	205	13528	10.9984	0.999584	0.726821	30.2368
GOTERM_BP_FAT	GO:0033554~cellular response to stress	4	2.18579	0.0319847	FOS, DHRS2, CRYAB, GPX3	18	566	13528	5.31135	0.999911	0.736263	35.0441
GOTERM_BP_FAT	GO:0034614~cellular response to reactive oxygen species	2	1.0929	0.0370597	FOS, GPX3	18	30	13528	50.1037	0.99998	0.741995	39.4214
GOTERM_BP_FAT	GO:0048545~response to steroid hormone stimulus	3	1.63934	0.0236939	FOS, CRYAB, PTPRN	18	192	13528	11.7431	0.998974	0.747514	27.2592
GOTERM_CC_FAT	GO:0005576~extracellular region	7	3.82514	0.0391246	CXCL14, GPX3, OLFML2A, SPINT1, COL8A2, PRSS12, IGFBP5	18	2010	12782	2.47302	0.945713	0.767004	34.0705
SP_PIR_KEYWORDS	glycoprotein	8	4.37158	0.0873698	CRYAB, OLFML2A, SPINT1, SCARA3, PTPRN, PRSS12, SLC7A11, IGFBP5	19	4318	19235	1.87562	0.999578	0.788645	62.6042
GOTERM_BP_FAT	GO:0051591~response to cAMP	2	1.0929	0.0515184	FOS, PTPRN	18	42	13528	35.7884	1	0.81487	50.4423
GOTERM_BP_FAT	GO:0006800~oxygen and reactive oxygen species metabolic process	2	1.0929	0.080987	CRYAB, GPX3	18	67	13528	22.4345	1	0.845027	67.4029
SP_PIR_KEYWORDS	collagen	2	1.0929	0.085301	SCARA3, COL8A2	19	95	19235	21.313	0.999489	0.84963	61.682
GOTERM_BP_FAT	GO:0009628~response to abiotic stimulus	3	1.63934	0.0767252	FOS, CRYAB, SCARA3	18	368	13528	6.12681	1	0.851805	65.3384
GOTERM_BP_FAT	GO:0009719~response to endogenous stimulus	3	1.63934	0.0904844	FOS, CRYAB, PTPRN	18	405	13528	5.56708	1	0.85691	71.6013
GOTERM_BP_FAT	GO:0009266~response to temperature stimulus	2	1.0929	0.0993924	FOS, CRYAB	18	83	13528	18.1098	1	0.865068	75.0791
GOTERM_BP_FAT	GO:0042542~response to hydrogen peroxide	2	1.0929	0.0681286	CRYAB, GPX3	18	56	13528	26.8413	1	0.868017	60.8014
UP_SEQ_FEATURE	signal peptide	8	4.37158	0.0228358	CXCL14, GPX3, OLFML2A, SPINT1, PTPRN, COL8A2, PRSS12, IGFBP5	19	3250	19113	2.47618	0.869038	0.869038	22.1367
GOTERM_BP_FAT	GO:0009725~response to hormone stimulus	3	1.63934	0.0763638	FOS, CRYAB, PTPRN	18	367	13528	6.14351	1	0.87414	65.1579
UP_SEQ_FEATURE	site:Cleavage	2	1.0929	0.0621666	OLFML2A, PTPRN	19	68	19113	29.5867	0.996476	0.940635	50.1027
INTERPRO	IPR008160:Collagen triple helix repeat	2	1.0929	0.0870169	SCARA3, COL8A2	19	84	16659	20.8759	0.994423	0.994423	59.4399
GOTERM_MF_FAT	GO:0005044~scavenger receptor activity	2	1.0929	0.0585903	SCARA3, PRSS12	18	46	12983	31.3599	0.996357	0.996357	48.3652

## Sheet: ReNcell CX p<0.05
Supplementary Table 7: Functional enrichment of differentially expressed genes
Category	Term	Count	%	PValue	Genes	List Total	Pop Hits	Pop Total	Fold Enrichment	Bonferroni	Benjamini	FDR
SP_PIR_KEYWORDS	signal	156	2.99654	8.26e-16	TEX101, LTBP1, CADM4, LTBP2, LTBP3, PGF, PDGFA, LTBP4, FGFRL1, FAM20C, LRRC4B, TLR4, DLK1, IL17RC, RELL1, SEZ6L2, PLOD1, LPHN1, LRRN4CL, PTPRF, MFI2, PTPRS, OLFML2A, MFGE8, DLL1, SERPING1, PTPRN, CERCAM, NCAM1, PDDC1, NPC2, CD34, GPR56, COL1A1, MFAP5, CHGB, FGFR3, ADAMTSL1, CRELD1, ERBB2, PAMR1, ELN, ITGB4, TIMP2, FXYD6, TIMP3, LGALS3BP, KIAA0247, PLXND1, COL18A1, BMP4, OVGP1, PODXL, MRC2, GGH, C…	495	3250	19235	1.86521	3.29e-13	3.29e-13	1.09e-12
UP_SEQ_FEATURE	signal peptide	156	2.99654	1.53e-15	TEX101, LTBP1, CADM4, LTBP2, LTBP3, PGF, PDGFA, LTBP4, FGFRL1, FAM20C, LRRC4B, TLR4, DLK1, IL17RC, RELL1, SEZ6L2, PLOD1, LPHN1, LRRN4CL, PTPRF, MFI2, PTPRS, OLFML2A, MFGE8, DLL1, SERPING1, PTPRN, CERCAM, NCAM1, PDDC1, NPC2, CD34, GPR56, COL1A1, MFAP5, CHGB, FGFR3, ADAMTSL1, CRELD1, ERBB2, PAMR1, ELN, ITGB4, TIMP2, FXYD6, TIMP3, LGALS3BP, KIAA0247, PLXND1, COL18A1, BMP4, OVGP1, PODXL, MRC2, GGH, C…	495	3250	19113	1.85338	2.53e-12	2.53e-12	2.61e-12
SP_PIR_KEYWORDS	glycoprotein	181	3.47676	6.57e-13	SLC22A17, TEX101, SLC9A9, LTBP1, CADM4, LTBP2, LTBP3, PGF, PDGFA, LTBP4, FGFRL1, FAM20C, LRRC4B, TLR4, LPAR2, DLK1, IL17RC, RELL1, SEZ6L2, PLOD1, LPHN1, INA, LRRN4CL, PTPRF, CRYAB, MFI2, PTPRS, OLFML2A, MFGE8, DLL1, SERPING1, MRGPRF, PTPRN, CERCAM, ERGIC1, NCAM1, PDDC1, NPC2, GYLTL1B, CD34, GPR56, COL1A1, MGAT5, MFAP5, CHGB, ABCA7, LPPR2, SLC38A3, FGFR3, ADAMTSL1, CRELD1, ERBB2, PAMR1, ITGB4, TTY…	495	4318	19235	1.62886	2.78e-10	1.39e-10	9.24e-10
GOTERM_CC_FAT	GO:0000786~nucleosome	18	0.345755	3.28e-12	H1F0, HIST1H1E, HIST1H1D, HIST1H2BE, HIST1H1C, HIST1H2AE, HIST1H2BH, H1FX, HIST1H2BO, HIST1H2BM, HIST1H2BK, HIST1H2BL, HIST2H2BE, HIST2H2BF, HIST1H2AI, HIST3H2BB, HIST1H4J, HIST1H3I	390	63	12782	9.3641	1.06e-09	1.06e-09	4.43e-09
SP_PIR_KEYWORDS	methylation	28	0.537841	1.61e-10	HIST1H2AE, HIST1H2BO, HIST1H2BM, HIST1H2BK, HIST1H2BL, RRAS, RHOC, HIST3H2BB, HIST1H4J, TUBA1B, HIST1H1E, MYO1C, HIST1H2BE, RAB39B, HIST1H1C, CRYAB, ACTA2, HIST1H2BH, HMGA1, RND2, HIST2H2BE, HIST2H2BF, EEF1A1P5, HIST1H2AI, CALM3, PLA2G4C, RASD1, HIST1H3I	495	242	19235	4.49603	6.8e-08	2.27e-08	2.26e-07
GOTERM_BP_FAT	GO:0006334~nucleosome assembly	19	0.364964	3.82e-11	H1F0, HIST1H1E, HIST1H1D, HIST1H2BE, HIST1H1C, HIST1H2AE, HIST1H2BH, H1FX, NAP1L3, HIST1H2BO, HIST1H2BM, HIST1H2BK, HIST1H2BL, HIST2H2BE, HIST2H2BF, HIST1H2AI, HIST3H2BB, HIST1H4J, HIST1H3I	405	84	13528	7.55532	8.65e-08	4.32e-08	6.67e-08
GOTERM_BP_FAT	GO:0031497~chromatin assembly	19	0.364964	7.13e-11	H1F0, HIST1H1E, HIST1H1D, HIST1H2BE, HIST1H1C, HIST1H2AE, HIST1H2BH, H1FX, NAP1L3, HIST1H2BO, HIST1H2BM, HIST1H2BK, HIST1H2BL, HIST2H2BE, HIST2H2BF, HIST1H2AI, HIST3H2BB, HIST1H4J, HIST1H3I	405	87	13528	7.29479	1.61e-07	5.37e-08	1.24e-07
GOTERM_BP_FAT	GO:0034728~nucleosome organization	20	0.384172	2.65e-11	H1F0, HIST1H1E, HIST1H1D, HIST1H2BE, HIST1H1C, HIST1H2AE, HIST1H2BH, H1FX, NAP1L3, HMGA1, HIST1H2BO, HIST1H2BM, HIST1H2BK, HIST1H2BL, HIST2H2BE, HIST2H2BF, HIST1H2AI, HIST3H2BB, HIST1H4J, HIST1H3I	405	93	13528	7.18333	5.99e-08	5.99e-08	4.62e-08
GOTERM_CC_FAT	GO:0031012~extracellular matrix	36	0.69151	3.73e-10	LTBP1, ADAMTSL1, LTBP2, SPOCK2, LTBP4, ELN, TIMP2, TIMP3, LGALS3BP, COL9A2, GPC2, SMOC1, ADAMTS10, PCSK6, VWA1, LOXL1, COL8A2, PRSS12, COL18A1, BMP4, COL4A4, COL4A2, LGALS1, HSPG2, CHI3L1, OLFML2A, MMP15, COL5A3, MMP14, NTN1, COL5A1, FBLN1, FBLN5, FBLN7, COL1A1, MFAP5	390	345	12782	3.41993	1.21e-07	6.04e-08	5.04e-07
GOTERM_CC_FAT	GO:0032993~protein-DNA complex	18	0.345755	6.79e-10	H1F0, HIST1H1E, HIST1H1D, HIST1H2BE, HIST1H1C, HIST1H2AE, HIST1H2BH, H1FX, HIST1H2BO, HIST1H2BM, HIST1H2BK, HIST1H2BL, HIST2H2BE, HIST2H2BF, HIST1H2AI, HIST3H2BB, HIST1H4J, HIST1H3I	390	86	12782	6.85975	2.2e-07	7.33e-08	9.18e-07
GOTERM_BP_FAT	GO:0065004~protein-DNA complex assembly	19	0.364964	1.57e-10	H1F0, HIST1H1E, HIST1H1D, HIST1H2BE, HIST1H1C, HIST1H2AE, HIST1H2BH, H1FX, NAP1L3, HIST1H2BO, HIST1H2BM, HIST1H2BK, HIST1H2BL, HIST2H2BE, HIST2H2BF, HIST1H2AI, HIST3H2BB, HIST1H4J, HIST1H3I	405	91	13528	6.97414	3.55e-07	8.86e-08	2.73e-07
SP_PIR_KEYWORDS	nucleosome core	13	0.249712	2.17e-09	HIST1H2BE, HIST1H2AE, HIST1H2BH, HIST1H2BO, HIST1H2BM, HIST1H2BK, HIST1H2BL, HIST2H2BE, HIST2H2BF, HIST1H2AI, HIST3H2BB, HIST1H4J, HIST1H3I	495	48	19235	10.5242	9.17e-07	2.29e-07	3.05e-06
GOTERM_CC_FAT	GO:0005578~proteinaceous extracellular matrix	33	0.633884	3.14e-09	LTBP1, ADAMTSL1, LTBP2, SPOCK2, LTBP4, ELN, TIMP2, TIMP3, LGALS3BP, COL9A2, GPC2, SMOC1, ADAMTS10, VWA1, LOXL1, COL8A2, COL18A1, BMP4, COL4A4, COL4A2, LGALS1, HSPG2, CHI3L1, MMP15, MMP14, COL5A3, NTN1, COL5A1, FBLN1, FBLN5, FBLN7, COL1A1, MFAP5	390	320	12782	3.37986	1.02e-06	2.55e-07	4.25e-06
SP_PIR_KEYWORDS	chromosomal protein	20	0.384172	6.04e-09	H1F0, HIST1H1E, HIST1H1D, HIST1H2BE, HIST1H1C, HIST1H2AE, HIST1H2BH, H1FX, HMGA1, SUV420H2, HIST1H2BO, HIST1H2BM, HIST1H2BK, HIST1H2BL, HIST2H2BE, HIST2H2BF, HIST1H2AI, HIST3H2BB, HIST1H4J, HIST1H3I	495	145	19235	5.3598	2.56e-06	5.11e-07	8.5e-06
SP_PIR_KEYWORDS	extracellular matrix	25	0.480215	1.62e-08	COL18A1, COL4A4, BMP4, COL4A2, ADAMTSL1, SPOCK2, LTBP4, LGALS1, ELN, HSPG2, COL5A3, TIMP2, TIMP3, NTN1, COL5A1, COL9A2, LGALS3BP, FBLN1, SMOC1, FBLN7, ADAMTS10, COL1A1, VWA1, MFAP5, COL8A2	495	241	19235	4.03097	6.86e-06	1.14e-06	2.28e-05
UP_SEQ_FEATURE	glycosylation site:N-linked (GlcNAc...)	164	3.15021	1.98e-09	SLC22A17, TEX101, SLC9A9, LTBP1, CADM4, LTBP2, LTBP3, PGF, PDGFA, LTBP4, FGFRL1, FAM20C, LRRC4B, TLR4, LPAR2, DLK1, IL17RC, RELL1, SEZ6L2, PLOD1, LPHN1, LRRN4CL, PTPRF, MFI2, PTPRS, MFGE8, DLL1, SERPING1, MRGPRF, PTPRN, CERCAM, ERGIC1, NCAM1, PDDC1, NPC2, GYLTL1B, CD34, GPR56, COL1A1, MGAT5, MFAP5, ABCA7, LPPR2, SLC38A3, FGFR3, ADAMTSL1, CRELD1, ERBB2, PAMR1, ITGB4, TTYH3, LGALS3BP, SLC30A1, SCAR…	495	4129	19113	1.53364	3.23e-06	1.61e-06	3.33e-06
PIR_SUPERFAMILY	PIRSF002050:histone H2B	9	0.172877	6.6e-09	HIST1H2BO, HIST1H2BM, HIST1H2BE, HIST1H2BK, HIST2H2BE, HIST1H2BL, HIST2H2BF, HIST1H2BH, HIST3H2BB	245	15	7396	18.1127	1.74e-06	1.74e-06	8.65e-06
INTERPRO	IPR007125:Histone core	13	0.249712	2.48e-09	HIST1H2BE, HIST1H2AE, HIST1H2BH, HIST1H2BO, HIST1H2BM, HIST1H2BK, HIST1H2BL, HIST2H2BE, HIST2H2BF, HIST1H2AI, HIST3H2BB, HIST1H4J, HIST1H3I	467	45	16659	10.3054	2.09e-06	2.09e-06	3.83e-06
GOTERM_BP_FAT	GO:0006333~chromatin assembly or disassembly	20	0.384172	6.78e-09	H1F0, HIST1H1E, HIST1H1D, HIST1H2BE, HIST1H1C, HIST1H2AE, HIST1H2BH, H1FX, NAP1L3, HMGA1, HIST1H2BO, HIST1H2BM, HIST1H2BK, HIST1H2BL, HIST2H2BE, HIST2H2BF, HIST1H2AI, HIST3H2BB, HIST1H4J, HIST1H3I	405	127	13528	5.26023	1.53e-05	3.07e-06	1.18e-05
GOTERM_CC_FAT	GO:0044421~extracellular region part	61	1.17172	6.03e-08	LTBP1, LTBP2, PDGFA, PGF, LTBP4, DLK1, VGF, GPC2, HMOX1, GPX3, LOXL4, VWA1, LOXL1, OLFML2A, SERPING1, MFGE8, MMP15, MMP14, NUCB1, COL1A1, MFAP5, ADAMTSL1, SPOCK2, C3, ELN, CD109, TIMP2, TIMP3, FXYD6, VCAM1, COL9A2, LGALS3BP, C1QTNF1, AGT, SMOC1, LEFTY2, ADAMTS10, PCSK6, COL8A2, QSOX1, PRSS12, COL4A4, BMP4, COL18A1, COL4A2, LGALS1, CHI3L1, HSPG2, GGH, COL5A3, FURIN, NTN1, COL5A1, FBLN1, SFRP1, CXC…	390	960	12782	2.08254	1.95e-05	3.9e-06	8.15e-05
GOTERM_BP_FAT	GO:0006323~DNA packaging	19	0.364964	1.08e-08	H1F0, HIST1H1E, HIST1H1D, HIST1H2BE, HIST1H1C, HIST1H2AE, HIST1H2BH, H1FX, NAP1L3, HIST1H2BO, HIST1H2BM, HIST1H2BK, HIST1H2BL, HIST2H2BE, HIST2H2BF, HIST1H2AI, HIST3H2BB, HIST1H4J, HIST1H3I	405	117	13528	5.42433	2.45e-05	4.08e-06	1.89e-05
INTERPRO	IPR000558:Histone H2B	9	0.172877	1.21e-08	HIST1H2BO, HIST1H2BM, HIST1H2BE, HIST1H2BK, HIST2H2BE, HIST1H2BL, HIST2H2BF, HIST1H2BH, HIST3H2BB	467	18	16659	17.8362	1.02e-05	5.09e-06	1.87e-05
INTERPRO	IPR009072:Histone-fold	13	0.249712	2.35e-08	HIST1H2BE, HIST1H2AE, HIST1H2BH, HIST1H2BO, HIST1H2BM, HIST1H2BK, HIST1H2BL, HIST2H2BE, HIST2H2BF, HIST1H2AI, HIST3H2BB, HIST1H4J, HIST1H3I	467	54	16659	8.58779	1.98e-05	6.61e-06	3.64e-05
SP_PIR_KEYWORDS	egf-like domain	23	0.441798	1.32e-07	LTBP1, CRELD1, LTBP2, LTBP3, LTBP4, PAMR1, HSPG2, CNTNAP3B, MFGE8, DLL1, CELSR2, C1R, DLK1, GAS6, NOTCH3, FBLN1, NOTCH1, LRP1, FBLN5, CNTNAP3, FBLN7, HBEGF, HHIP, LRP5	495	230	19235	3.88586	5.57e-05	7.96e-06	0.000185
SMART	SM00427:H2B	9	0.172877	4.14e-08	HIST1H2BO, HIST1H2BM, HIST1H2BE, HIST1H2BK, HIST2H2BE, HIST1H2BL, HIST2H2BF, HIST1H2BH, HIST3H2BB	300	18	9079	15.1317	8.03e-06	8.03e-06	5.16e-05
SP_PIR_KEYWORDS	hydroxylation	13	0.249712	2.33e-07	COL4A4, COL18A1, COL9A2, COL4A2, LTBP1, LTBP2, ELN, C1R, CELSR2, COL1A1, COL5A3, COL8A2, COL5A1	495	71	19235	7.11495	9.86e-05	1.23e-05	0.000328
INTERPRO	IPR000152:EGF-type aspartate/asparagine hydroxylation conserved site	16	0.307338	7.59e-08	LTBP1, CRELD1, LTBP2, LTBP3, LTBP4, DLL1, CELSR2, C1R, DLK1, GAS6, NOTCH3, NOTCH1, FBLN1, LRP1, FBLN5, FBLN7	467	97	16659	5.8841	6.39e-05	1.28e-05	0.000117
INTERPRO	IPR006209:EGF	18	0.345755	9.25e-08	LTBP1, LTBP2, LTBP3, LTBP4, PAMR1, HSPG2, CNTNAP3B, MFGE8, DLL1, CELSR2, DLK1, GAS6, NOTCH3, NOTCH1, LRP1, CNTNAP3, FBLN7, HBEGF, LRP5	467	127	16659	5.05593	7.78e-05	1.3e-05	0.000143
INTERPRO	IPR001881:EGF-like calcium-binding	16	0.307338	6.58e-08	LTBP1, CRELD1, LTBP2, LTBP3, LTBP4, DLL1, CELSR2, C1R, DLK1, GAS6, NOTCH3, NOTCH1, FBLN1, LRP1, FBLN5, FBLN7	467	96	16659	5.9454	5.54e-05	1.39e-05	0.000102
KEGG_PATHWAY	hsa05322:Systemic lupus erythematosus	16	0.307338	2.59e-07	HIST1H2BE, C3, HIST1H2AE, HIST1H2BH, ACTN1, C1R, HIST1H2BO, HIST1H2BM, HIST1H2BK, HIST1H2BL, HIST2H2BE, HIST2H2BF, HIST1H2AI, HIST3H2BB, HIST1H4J, HIST1H3I	158	99	5085	5.20138	3.29e-05	3.29e-05	0.0003
SP_PIR_KEYWORDS	Secreted	77	1.47906	9.53e-07	AEBP1, LTBP1, LTBP2, PDGFA, PGF, LTBP3, LTBP4, ARSI, FAM20C, CDCP1, VGF, GPC2, MAN2B2, GPX3, CNTNAP3, SERPINA3, LOXL4, HHIP, PRSS33, VWA1, TSKU, LOXL1, SPINT1, OLFML2A, MFGE8, SERPING1, NCAM1, DDR1, PDDC1, NPC2, PLXDC1, C1QL1, COL1A1, CHGB, MFAP5, ADAMTSL1, SPOCK2, C3, ELN, PAMR1, CNTNAP3B, TIMP2, TIMP3, COL9A2, LGALS3BP, C1QTNF5, C1QTNF1, AGT, SMOC1, LEFTY2, ADAMTS10, PTX3, PCSK6, COL8A2, QSOX1,…	495	1689	19235	1.77153	0.000403	4.48e-05	0.00133948
SMART	SM00179:EGF_CA	16	0.307338	4.82e-07	LTBP1, CRELD1, LTBP2, LTBP3, LTBP4, DLL1, CELSR2, C1R, DLK1, GAS6, NOTCH3, NOTCH1, FBLN1, LRP1, FBLN5, FBLN7	300	96	9079	5.04389	9.36e-05	4.68e-05	0.000602
INTERPRO	IPR018097:EGF-like calcium-binding, conserved site	15	0.288129	4.35e-07	LTBP1, CRELD1, LTBP2, LTBP3, LTBP4, DLL1, C1R, GAS6, NOTCH3, NOTCH1, FBLN1, LRP1, FBLN5, FBLN7, LRP5	467	96	16659	5.57381	0.000366	5.23e-05	0.000672
INTERPRO	IPR000742:EGF-like, type 3	21	0.403381	5.46e-07	LTBP1, CRELD1, LTBP2, LTBP3, LTBP4, PAMR1, HSPG2, CNTNAP3B, MFGE8, DLL1, CELSR2, DLK1, GAS6, NOTCH3, FBLN1, NOTCH1, LRP1, FBLN5, CNTNAP3, FBLN7, HBEGF, HHIP	467	194	16659	3.86144	0.00046	5.75e-05	0.000844
INTERPRO	IPR013091:EGF calcium-binding	13	0.249712	6.68e-07	LTBP1, CRELD1, LTBP2, LTBP3, LTBP4, C1R, GAS6, NOTCH3, NOTCH1, FBLN1, LRP1, FBLN5, FBLN7	467	72	16659	6.44085	0.000562	6.25e-05	0.00103234
INTERPRO	IPR006210:EGF-like	21	0.403381	9.61e-07	LTBP1, CRELD1, LTBP2, LTBP3, LTBP4, PAMR1, HSPG2, CNTNAP3B, MFGE8, DLL1, CELSR2, DLK1, GAS6, NOTCH3, FBLN1, NOTCH1, LRP1, CNTNAP3, FBLN7, HBEGF, HHIP, LRP5	467	201	16659	3.72696	0.000809	8.09e-05	0.001485
GOTERM_CC_FAT	GO:0044420~extracellular matrix part	16	0.307338	2.54e-06	COL4A4, COL18A1, COL4A2, HSPG2, COL5A3, TIMP2, TIMP3, NTN1, COL5A1, COL9A2, SMOC1, COL1A1, VWA1, MFAP5, COL8A2, PRSS12	390	117	12782	4.48196	0.000821	0.000137	0.003428
GOTERM_CC_FAT	GO:0000785~chromatin	21	0.403381	3.02e-06	H1F0, HIST1H1E, HIST1H1D, HIST1H2BE, HIST1H1C, RCOR2, HIST1H2AE, HIST1H2BH, H1FX, HMGA1, HIST1H2BO, HIST1H2BM, HIST1H2BK, HIST1H2BL, HIST2H2BE, HIST2H2BF, JUND, HIST1H2AI, HIST3H2BB, HIST1H4J, HIST1H3I	390	200	12782	3.44131	0.000976	0.00014	0.00407636
INTERPRO	IPR013032:EGF-like region, conserved site	25	0.480215	2.72e-06	LTBP1, CRELD1, LTBP2, LTBP3, LTBP4, PAMR1, ITGB4, CNTNAP3B, C1R, DLK1, CNTNAP3, HHIP, HSPG2, CELSR2, DLL1, MFGE8, NTN1, GAS6, NOTCH3, NOTCH1, FBLN1, LRP1, FBLN5, FBLN7, HBEGF, LRP5	467	293	16659	3.04372	0.00229158	0.000209	0.00421047
SP_PIR_KEYWORDS	collagen	13	0.249712	5.7e-06	COL4A4, COL18A1, COL9A2, C1QTNF5, COL4A2, PLOD1, C1QTNF1, C1QL1, SCARA3, COL1A1, COL5A3, COL8A2, COL5A1	495	95	19235	5.31749	0.0024082	0.000241	0.00801474
SP_PIR_KEYWORDS	phosphoprotein	234	4.49481	9.7e-06	LTBP1, CADM4, PDLIM7, LTBP2, H1FX, SHF, HIST1H2BO, SHKBP1, ATP2B1, EPC2, HIST1H2BM, HIST1H2BK, HIST1H2BL, ASMTL, PTBP2, LPHN1, INA, H1F0, PTPRF, CRYAB, PTPRN, NME4, JUP, TAGLN, PTRF, CD34, ACAP1, TGFB1I1, CHGB, ADD2, PALM, GNAI2, ERBB2, CACNB3, MYBL2, CAMKV, ATN1, ZMPSTE24, OSBPL5, KLF10, LGALS1, TKT, CSRP1, MCAM, ENGASE, ATP13A2, KIF3C, KDR, DVL1, NOTCH3, NOTCH1, RNF208, PKP1, RPL18A, ARF1, WSCD…	495	7263	19235	1.25195	0.00409598	0.000373	0.013643
SP_PIR_KEYWORDS	cell adhesion	28	0.537841	1.41e-05	CADM4, CLSTN3, ITGB4, CNTNAP3B, NINJ1, CDH1, BCAM, DCHS1, VCAM1, LGALS3BP, CNTNAP3, COL8A2, COL18A1, PTPRF, LPP, PTPRS, CD99, FBLIM1, EFS, MFGE8, MCAM, CERCAM, PCDH18, JUP, NCAM1, PKP1, CD34, FBLN5, FBLN7	495	422	19235	2.57829	0.0059622	0.000498	0.0198771
UP_SEQ_FEATURE	domain:EGF-like 4; calcium-binding	9	0.172877	1.48e-06	NOTCH3, FBLN1, LTBP1, LTBP3, FBLN5, LTBP4, CELSR2, DLL1, GAS6	495	33	19113	10.5306	0.00240675	0.000602	0.00248227
SMART	SM00181:EGF	21	0.403381	9.73e-06	LTBP1, CRELD1, LTBP2, LTBP3, LTBP4, PAMR1, HSPG2, CNTNAP3B, MFGE8, DLL1, CELSR2, DLK1, GAS6, NOTCH3, FBLN1, NOTCH1, LRP1, CNTNAP3, FBLN7, HBEGF, HHIP, LRP5	300	201	9079	3.16184	0.00188513	0.000629	0.0121294
UP_SEQ_FEATURE	domain:EGF-like 12; calcium-binding	7	0.13446	1.19e-06	NOTCH3, NOTCH1, LTBP1, LRP1, LTBP2, LTBP3, LTBP4	495	15	19113	18.019	0.0019321	0.000644	0.00199226
UP_SEQ_FEATURE	domain:EGF-like 1	15	0.288129	2.7e-06	LTBP1, LTBP2, CRELD1, LTBP3, LTBP4, HSPG2, CNTNAP3B, DLL1, DLK1, NOTCH3, FBLN1, NOTCH1, LRP1, CNTNAP3, HHIP, LRP5	495	120	19113	4.82652	0.00439459	0.000734	0.00453695
SP_PIR_KEYWORDS	calcium	42	0.806761	2.37e-05	FKBP8, CRELD1, LTBP3, CLSTN3, SPOCK2, TNNC1, ARSI, FAM20C, CDH1, CACNB3, NECAB3, DCHS1, MYL9, ATP2B1, ANXA6, TTYH3, SMOC1, SLC25A23, PLCD3, PCSK6, EHD2, S100A2, MRC2, CACNG6, ANXA1, CACNG4, ACTN1, TKT, CELSR2, MMP15, MMP14, FURIN, GAS6, PCDH18, NUCB1, NOTCH1, FBLN1, LRP1, FBLN5, FBLN7, CALM3, RCN3	495	803	19235	2.03245	0.00997911	0.000771	0.0333339
UP_SEQ_FEATURE	domain:EGF-like 6; calcium-binding	8	0.153669	2.37e-06	NOTCH3, FBLN1, LTBP1, LTBP2, LTBP3, FBLN5, LTBP4, CELSR2	495	25	19113	12.3559	0.0038534	0.000772	0.00397717
UP_SEQ_FEATURE	domain:EGF-like 13; calcium-binding	6	0.115252	4.59e-06	NOTCH3, NOTCH1, LTBP1, LTBP2, LTBP3, LTBP4	495	11	19113	21.0612	0.00745162	0.000935	0.00770473
GOTERM_CC_FAT	GO:0005576~extracellular region	93	1.7864	2.33e-05	AEBP1, LTBP1, LTBP2, PDGFA, PGF, LTBP3, LTBP4, ARSI, FAM20C, CDCP1, DLK1, VGF, GPC2, MAN2B2, HMOX1, GPX3, CNTNAP3, SERPINA3, LOXL4, HHIP, PRSS33, VWA1, TSKU, LOXL1, MFI2, ACTN1, SPINT1, OLFML2A, MFGE8, DLL1, SERPING1, MMP15, MMP14, NCAM1, NUCB1, DDR1, PDDC1, NPC2, PLXDC1, C1QL1, COL1A1, CHGB, MFAP5, ADAMTSL1, C3, SPOCK2, ERBB2, ELN, PAMR1, CD109, CNTNAP3B, C1R, TIMP2, TIMP3, FXYD6, VCAM1, COL9A2,…	390	2010	12782	1.51643	0.00752929	0.000944	0.0315318
UP_SEQ_FEATURE	domain:EGF-like 7; calcium-binding	8	0.153669	4.19e-06	NOTCH1, FBLN1, LTBP1, LTBP2, LTBP3, LTBP4, CELSR2, DLL1	495	27	19113	11.4406	0.0067965	0.000974	0.00702507
INTERPRO	IPR008160:Collagen triple helix repeat	12	0.230503	2.15e-05	COL4A4, COL18A1, COL9A2, C1QTNF5, COL4A2, C1QTNF1, C1QL1, SCARA3, COL1A1, COL5A3, COL8A2, COL5A1	467	84	16659	5.09605	0.0179448	0.00150784	0.0332276
SP_PIR_KEYWORDS	disulfide bond	108	2.07453	6.75e-05	CADM4, LTBP1, LTBP2, PGF, PDGFA, LTBP3, LTBP4, FGFRL1, LRRC4B, TLR4, DLK1, SEZ6L2, LPHN1, PTPRF, MFI2, PTPRS, OLFML2A, MFGE8, SERPING1, DLL1, NCAM1, NPC2, COL1A1, CHGB, MFAP5, ABCA7, ADAMTSL1, FGFR3, CRELD1, ERBB2, ELN, PAMR1, ITGB4, TIMP2, TIMP3, LGALS3BP, KIAA0247, BMP4, COL18A1, MRC2, CHI3L1, CELSR2, MCAM, FURIN, NTN1, GAS6, NOTCH3, DNASE2, NOTCH1, SFRP1, CXCL14, HEPH, CHRNB1, BCAM, CDCP1, ST6…	495	2924	19235	1.43527	0.0281347	0.00203636	0.0948221
GOTERM_BP_FAT	GO:0022610~biological adhesion	43	0.82597	1.3e-05	AEBP1, CADM4, CLSTN3, ITGB4, CNTNAP3B, NINJ1, CDH1, BCAM, DCHS1, SDC3, VCAM1, LGALS3BP, SORBS1, AGT, CNTNAP3, SCARB1, COL8A2, COL18A1, GMDS, PTPRF, LPP, HSPG2, PTPRS, CD99, FBLIM1, EFS, ACTN1, MFGE8, CELSR2, MCAM, CERCAM, COL5A3, COL5A1, PCDH18, NCAM1, JUP, DDR1, PKP1, HES5, CD34, FBLN5, GPR56, FBLN7, TGFB1I1	405	701	13528	2.04894	0.0288744	0.0032502	0.0225965
UP_SEQ_FEATURE	domain:EGF-like 8; calcium-binding	7	0.13446	2.01e-05	NOTCH3, NOTCH1, FBLN1, LTBP1, LTBP2, LTBP3, LTBP4	495	23	19113	11.7515	0.0321793	0.0032655	0.0336889
UP_SEQ_FEATURE	domain:EGF-like 11; calcium-binding	6	0.115252	1.87e-05	NOTCH3, NOTCH1, LTBP1, LTBP2, LTBP3, LTBP4	495	14	19113	16.5481	0.0299328	0.00337097	0.0313013
SP_PIR_KEYWORDS	methylated amino acid	6	0.115252	0.000123	ACTG2, HIST1H1E, ACTA2, CALM3, HIST1H4J, HIST1H3I	495	20	19235	11.6576	0.0508349	0.00347212	0.173283
GOTERM_BP_FAT	GO:0030198~extracellular matrix organization	14	0.26892	1.29e-05	COL18A1, COL4A2, SPOCK2, ELN, HSPG2, OLFML2A, COL5A3, COL5A1, SMOC1, FBLN5, AGT, COL1A1, VWA1, COL8A2	405	104	13528	4.49649	0.0287322	0.0036375	0.0224836
GOTERM_BP_FAT	GO:0007155~cell adhesion	43	0.82597	1.27e-05	AEBP1, CADM4, CLSTN3, ITGB4, CNTNAP3B, NINJ1, CDH1, BCAM, DCHS1, SDC3, VCAM1, LGALS3BP, SORBS1, AGT, CNTNAP3, SCARB1, COL8A2, COL18A1, GMDS, PTPRF, LPP, HSPG2, PTPRS, CD99, FBLIM1, EFS, ACTN1, MFGE8, CELSR2, MCAM, CERCAM, COL5A3, COL5A1, PCDH18, NCAM1, JUP, DDR1, PKP1, HES5, CD34, FBLN5, GPR56, FBLN7, TGFB1I1	405	700	13528	2.05187	0.0283153	0.004095	0.0221527
GOTERM_CC_FAT	GO:0005604~basement membrane	11	0.211295	0.000121	COL4A4, COL18A1, COL4A2, SMOC1, HSPG2, VWA1, TIMP2, NTN1, TIMP3, COL8A2, COL5A1	390	78	12782	4.62202	0.0383417	0.00433459	0.163006
INTERPRO	IPR005819:Histone H5	5	0.096043	6.81e-05	H1F0, HIST1H1E, HIST1H1D, HIST1H1C, H1FX	467	9	16659	19.818	0.055739	0.00440203	0.105204
UP_SEQ_FEATURE	domain:EGF-like 9; calcium-binding	6	0.115252	3.9e-05	NOTCH1, FBLN1, LTBP1, LTBP2, LTBP3, LTBP4	495	16	19113	14.4795	0.061548	0.00527964	0.0654174
UP_SEQ_FEATURE	domain:EGF-like 5; calcium-binding	8	0.153669	3.88e-05	NOTCH1, FBLN1, LTBP1, LTBP2, LTBP3, FBLN5, LTBP4, CELSR2	495	37	19113	8.34857	0.0612617	0.00573066	0.0651034
SP_PIR_KEYWORDS	acetylated amino end	11	0.211295	0.00025	ANXA6, HIST1H1E, HIST1H1D, TNNT1, HIST1H1C, ACTA2, RPS15, HIST1H2AI, ANXA1, CALM3, HIST1H4J	495	100	19235	4.27444	0.100329	0.00658613	0.350843
GOTERM_BP_FAT	GO:0043062~extracellular structure organization	17	0.326546	2.99e-05	COL18A1, COL4A2, SPOCK2, ERBB2, ELN, HSPG2, OLFML2A, CDH1, COL5A3, COL5A1, DVL1, AGT, SMOC1, FBLN5, COL1A1, VWA1, COL8A2	405	163	13528	3.48369	0.0654196	0.00674292	0.0521716
SP_PIR_KEYWORDS	lipoprotein	33	0.633884	0.000288	TEX101, PALM, GNAI2, CD109, LPAR2, OAS2, FES, RGMA, MAP1LC3C, GPC2, MAP1LC3A, LANCL2, RRAS, RHOC, SCARB1, PCSK7, SLC4A3, PLP1, RAB39B, MFI2, RGS16, NCAM1, RND2, LRP1, GRIA2, ARF1, RGS4, PTP4A1, PLA2G4C, RASD1, GFRA2, GBP1, LRP5	495	642	19235	1.9974	0.114898	0.00715386	0.40491
UP_SEQ_FEATURE	cross-link:Glycyl lysine isopeptide (Lys-Gly) (interchain with G-Cter in ubiquitin)	17	0.326546	6.31e-05	HIST1H2BE, HIST1H1C, HIST1H2AE, HIST1H2BH, SLC3A2, HIST1H2BO, FOS, HIST1H2BM, HIST1H2BK, HIST1H2BL, HIST2H2BE, HIST2H2BF, HIST1H2AI, CALM3, HIST3H2BB, TUBA1B, HIST1H3I	495	199	19113	3.29852	0.0976895	0.00787625	0.10584
PIR_SUPERFAMILY	PIRSF038219:histone H1	5	0.096043	7.29e-05	H1F0, HIST1H1E, HIST1H1D, HIST1H1C, H1FX	245	8	7396	18.8673	0.0190586	0.00957515	0.0954549
UP_SEQ_FEATURE	short sequence motif:Cell attachment site	11	0.211295	9.03e-05	COL4A4, COL18A1, LTBP1, LTBP2, FBLN5, MFGE8, COL1A1, PCSK6, FURIN, NTN1, MFAP5	495	88	19113	4.82652	0.13674	0.0104479	0.151358
UP_SEQ_FEATURE	domain:EGF-like 2; calcium-binding	9	0.172877	0.000102	FBLN1, LRP1, CRELD1, LTBP3, FBLN5, LTBP4, FBLN7, CELSR2, GAS6	495	57	19113	6.09665	0.153408	0.011041	0.17141
SP_PIR_KEYWORDS	nucleosome	4	0.0768344	0.000546	H1F0, HIST1H1E, HIST1H1D, HIST1H1C	495	7	19235	22.2049	0.206144	0.0120766	0.764472
SP_PIR_KEYWORDS	DNA binding	21	0.403381	0.000538	H1F0, HIST1H1E, HIST1H1D, HIST1H2BE, HIST1H2AE, SOX5, SOX4, CSRP1, MYBL2, HMGA1, FOS, ATF3, HIST1H2BK, HIST2H2BE, CAPG, HIST1H2AI, TNFAIP3, MYB, HIST1H4J, ZNF267, HIST1H3I	495	340	19235	2.40009	0.203609	0.0125684	0.753954
SP_PIR_KEYWORDS	isopeptide bond	20	0.384172	0.000635	HIST1H2BE, HIST1H1C, CEBPD, HIST1H2AE, HIST1H2BH, SLC3A2, ANXA1, HIST1H2BO, FOS, HIST1H2BM, HIST1H2BK, HIST1H2BL, HIST2H2BE, HIST2H2BF, HIST1H2AI, CALM3, HIST3H2BB, HIST1H4J, TUBA1B, HIST1H3I	495	319	19235	2.43627	0.235695	0.0127179	0.889536
GOTERM_MF_FAT	GO:0005201~extracellular matrix structural constituent	12	0.230503	4.09e-05	COL4A4, COL18A1, COL9A2, FBLN1, COL4A2, ELN, CHI3L1, COL1A1, COL5A3, COL8A2, MFAP5, COL5A1	382	86	12983	4.74236	0.02539	0.0127766	0.0607585
SP_PIR_KEYWORDS	Growth factor binding	5	0.096043	0.000612	LTBP1, LTBP2, LTBP3, LTBP4, IGFBP5	495	16	19235	12.1433	0.228086	0.0128607	0.856894
GOTERM_CC_FAT	GO:0009986~cell surface	24	0.461007	0.000415	CRYAB, PDGFA, SLC3A2, ABCB1, MFGE8, BCAM, TLR4, MMP15, TIMP2, FURIN, VCAM1, NCAM1, RGMA, GPC2, LRP1, LAYN, CD34, HBEGF, HSPB1, SCARB1, HSPA5, HHIP, PCSK6, SCNN1A	390	348	12782	2.2603	0.125801	0.0133547	0.559444
UP_SEQ_FEATURE	disulfide bond	104	1.99769	0.000134	CADM4, LTBP1, LTBP2, PGF, PDGFA, LTBP3, LTBP4, FGFRL1, LRRC4B, TLR4, DLK1, SEZ6L2, LPHN1, PTPRF, MFI2, PTPRS, OLFML2A, SERPING1, DLL1, MFGE8, NCAM1, NPC2, COL1A1, CHGB, ABCA7, ADAMTSL1, FGFR3, CRELD1, ERBB2, ELN, PAMR1, ITGB4, TIMP2, TIMP3, LGALS3BP, KIAA0247, BMP4, COL18A1, MRC2, CHI3L1, CELSR2, MCAM, FURIN, NTN1, GAS6, DNASE2, NOTCH3, NOTCH1, SFRP1, CXCL14, HEPH, CHRNB1, BCAM, CDCP1, ST6GALNAC6…	495	2819	19113	1.4245	0.196682	0.0135945	0.225353
GOTERM_CC_FAT	GO:0005581~collagen	7	0.13446	0.000587	COL4A4, COL18A1, COL9A2, COL4A2, COL1A1, COL5A3, COL5A1	390	35	12782	6.55487	0.17325	0.0157293	0.790736
GOTERM_CC_FAT	GO:0005902~microvillus	7	0.13446	0.000687	VCAM1, MYO1C, PDGFA, ERBB2, SCARB1, SLC9A3R1, DOCK4	390	36	12782	6.37279	0.199514	0.0157698	0.924295
GOTERM_CC_FAT	GO:0044449~contractile fiber part	12	0.230503	0.000649	JUP, ACTG2, TNNT1, ARF1, ACTA2, TNNC1, CRYAB, HSPB1, ACTN1, ANKRD1, TPM2, MYL9	390	113	12782	3.48046	0.189683	0.016049	0.873816
GOTERM_CC_FAT	GO:0044427~chromosomal part	25	0.480215	0.000755	HIST1H2AE, H1FX, HIST1H2BO, HIST1H2BM, HIST1H2BK, HIST1H2BL, JUND, BCL6, HIST3H2BB, HIST1H4J, H1F0, HIST1H1E, HIST1H1D, HIST1H1C, HIST1H2BE, RCOR2, PIF1, HIST1H2BH, SUN2, HMGA1, SUV420H2, HIST2H2BE, HIST2H2BF, HIST1H2AI, HIST1H3I	390	386	12782	2.12269	0.217127	0.0161865	1.01623
GOTERM_CC_FAT	GO:0015629~actin cytoskeleton	20	0.384172	0.000585	MYO1C, PDLIM7, TNNC1, ACTA2, CRYAB, FSCN1, CDH1, SLC9A3R1, TPM2, MYL9, PKNOX2, JUP, ACTG2, TNNT1, SORBS1, LANCL2, CAPG, BMF, SCNN1A, ADD2	390	269	12782	2.43676	0.172816	0.0171001	0.788563
UP_SEQ_FEATURE	domain:EGF-like 14; calcium-binding	5	0.096043	0.000185	NOTCH3, NOTCH1, LTBP1, LTBP2, LTBP4	495	12	19113	16.0884	0.260251	0.0175757	0.310051
GOTERM_MF_FAT	GO:0005509~calcium ion binding	50	0.96043	3.23e-05	FKBP8, LTBP1, CRELD1, LTBP2, CLSTN3, SPOCK2, TNNC1, LTBP3, LTBP4, ARSI, FAM20C, CACNB3, CDH1, C1R, DLK1, NECAB3, DCHS1, MYL9, ANXA6, ATP2B1, TTYH3, SLC25A23, SMOC1, PLCD3, HSPA5, PCSK6, EHD2, S100A2, MRC2, CACNG6, ANXA1, CACNG4, ACTN1, DLL1, CELSR2, TKT, MMP15, MMP14, FURIN, GAS6, PCDH18, NOTCH3, NUCB1, FBLN1, NOTCH1, LRP1, FBLN5, FBLN7, CALM3, RCN3	382	919	12983	1.84912	0.0201341	0.0201341	0.0480552
UP_SEQ_FEATURE	domain:EGF-like 10; calcium-binding	5	0.096043	0.000262	NOTCH3, LTBP1, LTBP2, LTBP3, LTBP4	495	13	19113	14.8508	0.347252	0.0222006	0.438461
UP_SEQ_FEATURE	domain:LIM zinc-binding 1	8	0.153669	0.000282	PDLIM7, LIMK1, LPP, LMCD1, FBLIM1, TGFB1I1, CSRP1, CSRP2	495	50	19113	6.17794	0.368207	0.0226981	0.471921
UP_SEQ_FEATURE	domain:LIM zinc-binding 2	8	0.153669	0.000282	PDLIM7, LIMK1, LPP, LMCD1, FBLIM1, TGFB1I1, CSRP1, CSRP2	495	50	19113	6.17794	0.368207	0.0226981	0.471921
GOTERM_CC_FAT	GO:0043292~contractile fiber	12	0.230503	0.00114827	JUP, ACTG2, TNNT1, ARF1, ACTA2, TNNC1, CRYAB, HSPB1, ACTN1, ANKRD1, TPM2, MYL9	390	121	12782	3.25035	0.31082	0.0229972	1.54132
UP_SEQ_FEATURE	region of interest:Triple-helical region	6	0.115252	0.000259	COL4A4, COL4A2, COL1A1, COL5A3, COL8A2, COL5A1	495	23	19113	10.0727	0.343871	0.023139	0.433161
UP_SEQ_FEATURE	domain:EGF-like 3; calcium-binding	7	0.13446	0.00034	FBLN1, LTBP1, LTBP2, FBLN5, FBLN7, CELSR2, GAS6	495	37	19113	7.305	0.425609	0.0260566	0.569533
INTERPRO	IPR005818:Histone H1/H5	5	0.096043	0.000484	H1F0, HIST1H1E, HIST1H1D, HIST1H1C, H1FX	467	14	16659	12.7401	0.33479	0.0286982	0.745373
UP_SEQ_FEATURE	domain:EGF-like 2	10	0.192086	0.000448	NOTCH3, NOTCH1, LTBP1, LTBP2, CNTNAP3, HSPG2, CNTNAP3B, DLL1, DLK1, HHIP, LRP5	495	88	19113	4.38774	0.517944	0.0326239	0.748876
GOTERM_BP_FAT	GO:0034621~cellular macromolecular complex subunit organization	25	0.480215	0.000188	HIST1H2AE, NAP1L3, H1FX, HIST1H2BO, HIST1H2BM, HIST1H2BK, HIST1H2BL, HIST3H2BB, HIST1H4J, TUBA1B, H1F0, HIST1H1E, HIST1H1D, HIST1H1C, HIST1H2BE, HIST1H2BH, HMGA1, DVL1, PTRF, HIST2H2BE, HIST2H2BF, RPS15, HIST1H2AI, STMN1, HIST1H3I	405	357	13528	2.33911	0.345853	0.0347504	0.326828
GOTERM_BP_FAT	GO:0043933~macromolecular complex subunit organization	40	0.768344	0.000173	STON1, HIST1H2AE, HR, CDH1, NAP1L3, H1FX, HIST1H2BO, HIST1H2BM, HIST1H2BK, HIST1H2BL, AGT, C1QTNF1, GPX3, SCARB1, HIST3H2BB, TUBA1B, HIST1H4J, AKR1C1, H1F0, HIST1H1E, HIST1H1D, HIST1H1C, HIST1H2BE, CRYAB, HIST1H2BH, BIRC3, SLC9A3R1, HMGA1, SLC9A3R2, DVL1, JUP, PTRF, HIST2H2BE, HIST2H2BF, CAPG, RPS15, HIST1H2AI, LIPG, STMN1, HIST1H3I	405	710	13528	1.88183	0.323116	0.0348558	0.300556
INTERPRO	IPR002884:Proprotein convertase, P	4	0.0768344	0.0007	PCSK7, PCSK6, FURIN, PCSK4	467	7	16659	20.3842	0.445405	0.0385389	1.07611
INTERPRO	IPR002212:Matrix fibril-associated	4	0.0768344	0.0007	LTBP1, LTBP2, LTBP3, LTBP4	467	7	16659	20.3842	0.445405	0.0385389	1.07611
UP_SEQ_FEATURE	domain:TB 2	4	0.0768344	0.000556	LTBP1, LTBP2, LTBP3, LTBP4	495	7	19113	22.0641	0.595749	0.0386138	0.928687
UP_SEQ_FEATURE	domain:TB 1	4	0.0768344	0.000556	LTBP1, LTBP2, LTBP3, LTBP4	495	7	19113	22.0641	0.595749	0.0386138	0.928687
UP_SEQ_FEATURE	domain:TB 3	4	0.0768344	0.000556	LTBP1, LTBP2, LTBP3, LTBP4	495	7	19113	22.0641	0.595749	0.0386138	0.928687
UP_SEQ_FEATURE	domain:TB 4	4	0.0768344	0.000556	LTBP1, LTBP2, LTBP3, LTBP4	495	7	19113	22.0641	0.595749	0.0386138	0.928687
SMART	SM00526:H15	5	0.096043	0.000888	H1F0, HIST1H1E, HIST1H1D, HIST1H1C, H1FX	300	14	9079	10.8083	0.158381	0.042191	1.10234
SP_PIR_KEYWORDS	LIM domain	8	0.153669	0.00227589	PDLIM7, LIMK1, LPP, LMCD1, FBLIM1, TGFB1I1, CSRP1, CSRP2	495	71	19235	4.37843	0.618559	0.0428633	3.15311
UP_SEQ_FEATURE	domain:EGF-like 3	9	0.172877	0.000696	NOTCH3, NOTCH1, LRP1, LTBP3, LTBP4, HSPG2, DLL1, DLK1, LRP5	495	75	19113	4.63345	0.678372	0.0461653	1.16176
GOTERM_MF_FAT	GO:0019838~growth factor binding	12	0.230503	0.000253	LTBP1, LTBP2, LTBP3, PDGFA, ERBB2, LTBP4, COL1A1, PCSK6, FURIN, COL5A1, KDR, IGFBP5	382	105	12983	3.88422	0.147314	0.0517351	0.375904
SP_PIR_KEYWORDS	basement membrane	6	0.115252	0.00306721	COL4A4, COL4A2, SMOC1, HSPG2, VWA1, COL8A2	495	39	19235	5.97824	0.727311	0.0549304	4.22762
GOTERM_CC_FAT	GO:0005886~plasma membrane	141	2.70841	0.00318097	TEX101, FGFRL1, LPAR2, TLR4, IL17RC, SLC26A11, RELL1, SHKBP1, ATP2B1, SEZ6L2, SLC16A1, RRAS, SLC4A3, LPHN1, PTPRF, CRYAB, MFI2, PTPRS, ACTN1, MFGE8, MRGPRF, DLL1, HDAC11, PTPRN, CERCAM, RND2, NCAM1, JUP, TNS3, ARRB2, PTRF, CD34, GPR56, HSPB1, COL1A1, TGFB1I1, ADD2, GBP1, PALM, ABCA7, SLC38A3, FGFR3, GNAI2, IFITM1, LITAF, IFITM3, ERBB2, MAP4K2, ITGB4, CACNB3, FXYD6, CAMKV, TTYH3, SLC30A1, SCARB1, …	390	3777	12782	1.22351	0.643805	0.0589154	4.216
GOTERM_CC_FAT	GO:0044459~plasma membrane part	89	1.70957	0.00340298	SLC15A2, BCAM, LPAR2, TLR4, GJA3, ATP2B1, SHKBP1, GPC2, CXCR4, HMOX1, RRAS, RHOC, HHIP, SLC4A3, RAB39B, PTPRF, LIMK1, CACNG6, MFI2, PTPRS, CACNG4, ACTN1, FBLIM1, MFGE8, DLL1, MMP15, PTPRN, MMP14, SLC9A3R1, STX1B, SLC9A3R2, NCAM1, RND2, JUP, DDR1, TNS3, TNFRSF9, MAST1, CHRM4, PTRF, CD34, GPR56, TGFB1I1, KCNH2, RASD1, ADD2, GBP1, ABCA7, PALM, FKBP8, SLC38A3, FGFR3, LITAF, ERBB2, GPR64, ITGB4, CACNB…	390	2203	12782	1.32407	0.668605	0.0595135	4.504
UP_SEQ_FEATURE	propeptide:Removed in mature form	16	0.307338	0.000948	TEX101, PDGFA, ACTA2, MFI2, CD109, RND2, RGMA, ACTG2, GPC2, MAP1LC3C, MAP1LC3A, RRAS, RHOC, PLA2G4C, RASD1, GFRA2	495	229	19113	2.69779	0.786522	0.0598999	1.57819
GOTERM_BP_FAT	GO:0040007~growth	16	0.307338	0.000393	BMP4, INA, WDTC1, FGFR3, SLC3A2, NINJ1, CSRP2, TIMP3, NOTCH3, NOTCH1, ATP6V0E2, ULK1, LEFTY2, NOP58, DCLK1, IGFBP5	405	183	13528	2.92043	0.589288	0.0615837	0.684013
GOTERM_BP_FAT	GO:0010941~regulation of cell death	43	0.82597	0.000381	NUAK2, ERBB2, SOX4, CDH1, TLR4, ASNS, TIMP3, BOK, HMOX1, AEN, AGT, BCL6, HSPA5, DAP, PCSK6, MX1, BMF, DHCR24, COL18A1, BMP4, VAV3, PTPRF, SOCS3, CRYAB, CEBPG, LGALS1, KLF10, ANXA1, NR4A1, ARHGEF17, ACTN1, IFI16, BIRC3, FURIN, TNFRSF9, DHRS2, NOTCH1, BTG2, SFRP1, TNFRSF10D, LYST, HSPB1, TNFAIP3	405	815	13528	1.76234	0.577984	0.0642085	0.663214
SP_PIR_KEYWORDS	smooth muscle	3	0.0576258	0.00381627	ACTG2, TAGLN, ACTA2	495	4	19235	29.1439	0.80158	0.0651698	5.23453
INTERPRO	IPR006212:Furin-like repeat	5	0.096043	0.00135392	CRELD1, ERBB2, PCSK6, FURIN, PCSK4	467	18	16659	9.90899	0.680429	0.0688161	2.0719
SP_PIR_KEYWORDS	muscle protein	7	0.13446	0.0043146	ACTG2, TNNT1, TAGLN, ACTA2, TNNC1, TPM2, MYL9	495	60	19235	4.5335	0.83943	0.0705488	5.89895
GOTERM_CC_FAT	GO:0045121~membrane raft	12	0.230503	0.00429678	TEX101, PTRF, GNAI2, SORBS1, HMOX1, ERBB2, SCARB1, TLR4, RGS16, BIRC3, FURIN, GJA3	390	143	12782	2.7503	0.752206	0.0707981	5.65544
INTERPRO	IPR017878:TGF-beta binding	4	0.0768344	0.00161086	LTBP1, LTBP2, LTBP3, LTBP4	467	9	16659	15.8544	0.742682	0.0767447	2.46053
GOTERM_CC_FAT	GO:0005924~cell-substrate adherens junction	10	0.192086	0.00498776	TNS3, SORBS1, LAYN, LIMK1, LPP, FBLIM1, ACTN1, ABCB1, CDH1, TGFB1I1	390	106	12782	3.09192	0.802117	0.07781	6.53677
INTERPRO	IPR013098:Immunoglobulin I-set	12	0.230503	0.00173068	VCAM1, NCAM1, CADM4, ADAMTSL1, FGFR3, PTPRF, SPEG, FGFRL1, LRRC4B, HSPG2, PTPRS, KDR	467	138	16659	3.10195	0.767413	0.0778315	2.64126
GOTERM_BP_FAT	GO:0042981~regulation of apoptosis	42	0.806761	0.000549	NUAK2, ERBB2, SOX4, CDH1, TLR4, ASNS, TIMP3, BOK, HMOX1, AEN, AGT, BCL6, HSPA5, DAP, PCSK6, MX1, BMF, DHCR24, COL18A1, VAV3, PTPRF, SOCS3, CRYAB, CEBPG, LGALS1, KLF10, ANXA1, NR4A1, ARHGEF17, ACTN1, IFI16, BIRC3, FURIN, TNFRSF9, DHRS2, NOTCH1, BTG2, SFRP1, TNFRSF10D, LYST, HSPB1, TNFAIP3	405	804	13528	1.74491	0.711021	0.0794279	0.95294
GOTERM_BP_FAT	GO:0034622~cellular macromolecular complex assembly	22	0.422589	0.000588	H1F0, HIST1H1E, HIST1H1D, HIST1H2BE, HIST1H1C, HIST1H2AE, HIST1H2BH, H1FX, NAP1L3, DVL1, HIST1H2BO, HIST1H2BM, HIST1H2BK, HIST1H2BL, HIST2H2BE, HIST2H2BF, RPS15, HIST1H2AI, HIST3H2BB, TUBA1B, HIST1H4J, HIST1H3I	405	318	13528	2.31086	0.735227	0.0796995	1.01975
GOTERM_BP_FAT	GO:0051270~regulation of cell motion	16	0.307338	0.000689	COL18A1, PDGFA, ACTN1, FURIN, NTN1, KDR, RPS19, CXCR4, HMOX1, AGT, PTP4A1, HBEGF, RRAS, SCARB1, BCL6, IGFBP5	405	193	13528	2.76912	0.789307	0.0828824	1.19402
GOTERM_BP_FAT	GO:0043067~regulation of programmed cell death	42	0.806761	0.000674	NUAK2, ERBB2, SOX4, CDH1, TLR4, ASNS, TIMP3, BOK, HMOX1, AEN, AGT, BCL6, HSPA5, DAP, PCSK6, MX1, BMF, DHCR24, COL18A1, VAV3, PTPRF, SOCS3, CRYAB, CEBPG, LGALS1, KLF10, ANXA1, NR4A1, ARHGEF17, ACTN1, IFI16, BIRC3, FURIN, TNFRSF9, DHRS2, NOTCH1, BTG2, SFRP1, TNFRSF10D, LYST, HSPB1, TNFAIP3	405	812	13528	1.72771	0.782482	0.0858255	1.16972
INTERPRO	IPR001438:EGF-like, type 2	5	0.096043	0.00205088	NOTCH3, HSPG2, FBLN7, DLL1, DLK1	467	20	16659	8.91809	0.822469	0.0869636	3.12272
GOTERM_CC_FAT	GO:0005615~extracellular space	34	0.653093	0.00611453	PGF, C3, PDGFA, CD109, DLK1, VGF, FXYD6, VCAM1, LGALS3BP, GPC2, HMOX1, AGT, C1QTNF1, LEFTY2, GPX3, LOXL4, PCSK6, LOXL1, QSOX1, BMP4, COL18A1, LGALS1, GGH, CHI3L1, MFGE8, SERPING1, FURIN, NUCB1, FBLN1, SFRP1, CXCL14, LIPG, HBEGF, IGFBP5	390	685	12782	1.62676	0.86292	0.0902887	7.95759
INTERPRO	IPR015500:Peptidase S8, subtilisin-related	4	0.0768344	0.00225366	PCSK7, PCSK6, FURIN, PCSK4	467	10	16659	14.269	0.85039	0.0906144	3.42647
SMART	SM00261:FU	5	0.096043	0.00244731	CRELD1, ERBB2, PCSK6, FURIN, PCSK4	300	18	9079	8.40648	0.378339	0.0906927	3.00967
GOTERM_BP_FAT	GO:0065003~macromolecular complex assembly	36	0.69151	0.000813	STON1, HIST1H2AE, HR, CDH1, NAP1L3, H1FX, HIST1H2BO, HIST1H2BM, HIST1H2BK, HIST1H2BL, C1QTNF1, GPX3, HIST3H2BB, TUBA1B, HIST1H4J, AKR1C1, H1F0, HIST1H1E, HIST1H1D, HIST1H1C, HIST1H2BE, CRYAB, HIST1H2BH, SLC9A3R1, BIRC3, HMGA1, SLC9A3R2, DVL1, JUP, PTRF, HIST2H2BE, HIST2H2BF, CAPG, RPS15, HIST1H2AI, HIST1H3I	405	665	13528	1.80825	0.840995	0.0922444	1.4083
SP_PIR_KEYWORDS	developmental protein	33	0.633884	0.00623057	UTP3, TSNAXIP1, PDLIM7, FOXK1, PGF, PRRX1, LEFTY2, DCLK1, BMP4, INA, VANGL2, DLL1, CELSR2, FZD2, CSRP2, PPDPF, DVL1, KDR, NOTCH3, DNASE2, FEZF2, NOTCH1, LRP1, PKP1, NXN, SFRP1, EBF4, HES5, PTP4A1, ZIC5, STMN1, CIT, LRP5	495	779	19235	1.64613	0.928908	0.0966848	8.4134
GOTERM_BP_FAT	GO:0010647~positive regulation of cell communication	22	0.422589	0.000909	COL4A4, BMP4, FKBP8, LITAF, LGALS1, ERBB2, PRRX1, SOX4, TLR4, LPAR2, FURIN, LGALS9, DVL1, NCAM1, APOL3, GRIA2, PLK2, HMOX1, AGT, LANCL2, RHOC, TGFB1I1	405	329	13528	2.2336	0.872192	0.0977478	1.57424
GOTERM_CC_FAT	GO:0005694~chromosome	25	0.480215	0.00733643	HIST1H2AE, H1FX, HIST1H2BO, HIST1H2BM, HIST1H2BK, HIST1H2BL, JUND, BCL6, HIST3H2BB, HIST1H4J, H1F0, HIST1H1E, HIST1H1D, HIST1H1C, HIST1H2BE, RCOR2, PIF1, HIST1H2BH, SUN2, HMGA1, SUV420H2, HIST2H2BE, HIST2H2BF, HIST1H2AI, HIST1H3I	390	460	12782	1.78122	0.907982	0.0985304	9.47575
GOTERM_CC_FAT	GO:0030055~cell-substrate junction	10	0.192086	0.00712391	TNS3, SORBS1, LAYN, LIMK1, LPP, FBLIM1, ACTN1, ABCB1, CDH1, TGFB1I1	390	112	12782	2.92628	0.901373	0.0999376	9.21337
SP_PIR_KEYWORDS	angiogenesis	7	0.13446	0.00688713	COL4A2, VAV3, PGF, HSPG2, MFGE8, COL8A2, KDR	495	66	19235	4.12137	0.946246	0.102616	9.2606
GOTERM_BP_FAT	GO:0006325~chromatin organization	24	0.461007	0.00100904	UTP3, H1F0, HIST1H1E, HIST1H1D, HIST1H2BE, HIST1H1C, HIST1H2AE, HIST1H2BH, H1FX, NAP1L3, HDAC11, HMGA1, SUV420H2, HIST1H2BO, HIST1H2BM, EPC2, HIST1H2BK, HIST1H2BL, HIST2H2BE, HIST2H2BF, HIST1H2AI, HIST3H2BB, HIST1H4J, HIST1H3I	405	378	13528	2.12079	0.897981	0.102996	1.74519
SP_PIR_KEYWORDS	heparan sulfate	4	0.0768344	0.00734873	GPC2, SPOCK2, HSPG2, SDC3	495	16	19235	9.71465	0.955842	0.105444	9.85185
SP_PIR_KEYWORDS	hydroxylysine	5	0.096043	0.00780634	COL4A4, COL9A2, COL4A2, COL1A1, COL5A1	495	31	19235	6.26751	0.963667	0.10802	10.4345
SP_PIR_KEYWORDS	triple helix	5	0.096043	0.00780634	COL4A4, COL9A2, COL4A2, COL1A1, COL5A1	495	31	19235	6.26751	0.963667	0.10802	10.4345
GOTERM_BP_FAT	GO:0001568~blood vessel development	18	0.345755	0.0011207	BMP4, COL18A1, PDGFA, PGF, PRRX1, MMP14, COL5A1, KDR, ZFP36L1, NOTCH1, CXCR4, HMOX1, PLXDC1, AGT, PLCD3, HS6ST1, COL1A1, PLXND1	405	245	13528	2.45406	0.920764	0.10885	1.93654
SP_PIR_KEYWORDS	differentiation	22	0.422589	0.00819766	TSNAXIP1, BMP4, INA, PDLIM7, FOXK1, PGF, DLL1, CSRP2, PPDPF, KDR, NOTCH3, FEZF2, NOTCH1, SFRP1, NXN, HES5, SPEG, ZIC5, STMN1, TGFB1I1, CIT, DCLK1	495	460	19235	1.85845	0.969251	0.109581	10.9299
INTERPRO	IPR003096:SM22/calponin	4	0.0768344	0.0030348	VAV3, TAGLN, CNN2, CNN1	467	11	16659	12.9718	0.922633	0.114733	4.58828
GOTERM_BP_FAT	GO:0008285~negative regulation of cell proliferation	23	0.441798	0.00127268	BMP4, COL18A1, TP53I11, IFITM1, PTPRF, KLF10, ERBB2, FGFRL1, TIMP2, DDR1, TNFRSF9, DHRS2, PPM1D, BTG2, SPEG, HMOX1, AGT, BCL6, TGFB1I1, UTP20, QSOX1, DHCR24, IGFBP5	405	361	13528	2.12814	0.943829	0.11767	2.19641
GOTERM_CC_FAT	GO:0016323~basolateral plasma membrane	14	0.26892	0.00928422	MYO1C, LPP, LIMK1, ERBB2, ITGB4, ANXA1, ACTN1, FBLIM1, ABCB1, CDH1, TNS3, SORBS1, LAYN, TGFB1I1	390	203	12782	2.2603	0.951303	0.118317	11.8479
GOTERM_CC_FAT	GO:0030017~sarcomere	9	0.172877	0.00995919	JUP, TNNT1, ARF1, TNNC1, CRYAB, HSPB1, ACTN1, ANKRD1, TPM2	390	98	12782	3.00989	0.960952	0.121657	12.6564
GOTERM_BP_FAT	GO:0001944~vasculature development	18	0.345755	0.00145756	BMP4, COL18A1, PDGFA, PGF, PRRX1, MMP14, COL5A1, KDR, ZFP36L1, NOTCH1, CXCR4, HMOX1, PLXDC1, AGT, PLCD3, HS6ST1, COL1A1, PLXND1	405	251	13528	2.3954	0.963041	0.123587	2.51167
GOTERM_BP_FAT	GO:0009967~positive regulation of signal transduction	20	0.384172	0.00141837	BMP4, FKBP8, LITAF, LGALS1, ERBB2, PRRX1, SOX4, TLR4, LPAR2, FURIN, LGALS9, DVL1, NCAM1, APOL3, PLK2, HMOX1, AGT, LANCL2, RHOC, TGFB1I1	405	295	13528	2.26457	0.959612	0.125163	2.44493
INTERPRO	IPR001134:Netrin domain	5	0.096043	0.00350805	SFRP1, C3, TIMP2, NTN1, TIMP3	467	23	16659	7.75486	0.948128	0.125846	5.28576
SP_PIR_KEYWORDS	ubl conjugation	26	0.499424	0.00982988	HIST1H2AE, YPEL3, HIST1H2BO, FOS, HIST1H2BM, HIST1H2BK, HIST1H2BL, MYB, HIST3H2BB, HIST1H4J, TUBA1B, SCNN1A, HIST1H1C, HIST1H2BE, CEBPD, KLF10, HIST1H2BH, SLC3A2, DLL1, DVL1, ARRB2, HIST2H2BE, HIST2H2BF, HIST1H2AI, CALM3, HIST1H3I	495	588	19235	1.71824	0.98468	0.126104	12.9691
GOTERM_BP_FAT	GO:0001525~angiogenesis	13	0.249712	0.00161166	BMP4, COL18A1, PDGFA, PGF, MMP14, KDR, NOTCH1, CXCR4, HMOX1, PLXDC1, PLCD3, HS6ST1, PLXND1	405	148	13528	2.934	0.973928	0.126346	2.77372
GOTERM_BP_FAT	GO:0048514~blood vessel morphogenesis	16	0.307338	0.00169616	BMP4, COL18A1, PDGFA, PGF, PRRX1, MMP14, KDR, ZFP36L1, NOTCH1, CXCR4, HMOX1, PLXDC1, AGT, PLCD3, HS6ST1, PLXND1	405	211	13528	2.53289	0.978469	0.1281	2.91712
GOTERM_BP_FAT	GO:0001763~morphogenesis of a branching structure	9	0.172877	0.0015898	BMP4, NOTCH1, CXCR4, PGF, AGT, SPINT1, MMP14, PLXND1, KDR	405	74	13528	4.06246	0.972605	0.129216	2.73658
UP_SEQ_FEATURE	domain:NTR	5	0.096043	0.00222746	SFRP1, C3, TIMP2, NTN1, TIMP3	495	22	19113	8.77548	0.973552	0.130393	3.67294
SP_PIR_KEYWORDS	cleavage on pair of basic residues	15	0.288129	0.0106053	BMP4, PDGFA, C3, CDH1, MMP15, MMP14, FURIN, ITM2C, NTS, ADAMTS10, PCSK7, PCSK6, LOXL1, CHGB, PCSK4	495	271	19235	2.15084	0.989002	0.131457	13.9226
UP_SEQ_FEATURE	domain:EGF-like 16; calcium-binding	4	0.0768344	0.00242553	NOTCH3, NOTCH1, LTBP1, LTBP2	495	11	19113	14.0408	0.98086	0.13629	3.99333
GOTERM_CC_FAT	GO:0000267~cell fraction	47	0.902804	0.012762	CYB5R2, GNAI2, SLC15A2, MAP4K2, OAS1, ASNS, DLK1, OAS2, SDC3, FOS, SLC16A1, ACSL1, HMOX1, AGT, GPX3, HAAO, ZMPSTE24, SCARB1, LMOD1, PCSK6, SLC4A3, EHD2, SCNN1A, PTPRF, CRYAB, SPINT1, ABCB1, GYG2, NPR3, TSPAN15, RGS16, PTPRN, STX1B, DVL1, SLC16A3, JUP, FBLN1, SLC6A9, CHRM4, LRP1, PTRF, NTS, ULK1, FBLN5, ABCC3, HSPB1, RASD1	390	1083	12782	1.42234	0.984416	0.142839	15.9409
INTERPRO	IPR001781:Zinc finger, LIM-type	8	0.153669	0.00425595	PDLIM7, LIMK1, LPP, LMCD1, FBLIM1, TGFB1I1, CSRP1, CSRP2	467	73	16659	3.9093	0.972434	0.144558	6.37834
GOTERM_CC_FAT	GO:0005925~focal adhesion	9	0.172877	0.0125082	TNS3, LAYN, LIMK1, LPP, FBLIM1, ACTN1, ABCB1, CDH1, TGFB1I1	390	102	12782	2.89186	0.983062	0.145172	15.6483
INTERPRO	IPR018952:2'-5'-oligoadenylate synthetase 1, domain 2/C-terminal	3	0.0576258	0.0045129	OASL, OAS1, OAS2	467	4	16659	26.7543	0.977818	0.146736	6.75097
INTERPRO	IPR006117:2-5-oligoadenylate synthetase, conserved site	3	0.0576258	0.0045129	OASL, OAS1, OAS2	467	4	16659	26.7543	0.977818	0.146736	6.75097
SP_PIR_KEYWORDS	proteoglycan	6	0.115252	0.0123217	GPC2, COL9A2, CXCR4, SPOCK2, HSPG2, SDC3	495	54	19235	4.31762	0.994723	0.146938	15.9987
GOTERM_BP_FAT	GO:0043066~negative regulation of apoptosis	22	0.422589	0.0022526	NUAK2, CRYAB, SOCS3, ERBB2, ANXA1, SOX4, ASNS, BIRC3, FURIN, DHRS2, NOTCH1, BTG2, SFRP1, TNFRSF10D, HMOX1, AGT, HSPB1, BCL6, HSPA5, TNFAIP3, PCSK6, DHCR24	405	354	13528	2.07586	0.993896	0.151665	3.8565
GOTERM_BP_FAT	GO:0016049~cell growth	8	0.153669	0.00218663	ATP6V0E2, FGFR3, ULK1, LEFTY2, SLC3A2, NOP58, CSRP2, DCLK1	405	61	13528	4.38065	0.992912	0.152089	3.74559
GOTERM_BP_FAT	GO:0042127~regulation of cell proliferation	39	0.749136	0.00233847	FGFR3, GNAI2, IFITM1, PGF, PDGFA, ERBB2, FGFRL1, PRRX1, SOX4, TIMP2, VCAM1, SPEG, HMOX1, AGT, BCL6, QSOX1, DHCR24, BMP4, COL18A1, TP53I11, PTPRF, KLF10, ANXA1, MFGE8, NTN1, KDR, TNFRSF9, DHRS2, TNS3, DDR1, PPM1D, NOTCH1, ATF3, BTG2, HBEGF, TGFB1I1, UTP20, IGFBP5, LRP5	405	787	13528	1.65527	0.994976	0.152463	4.00069
SP_PIR_KEYWORDS	Signal transduction inhibitor	5	0.096043	0.0132192	RGS11, ARRB2, SOCS3, RGS4, RGS16	495	36	19235	5.39703	0.996408	0.152581	17.0657
GOTERM_BP_FAT	GO:0045664~regulation of neuron differentiation	12	0.230503	0.00212823	NOTCH3, NOTCH1, PTPRF, HES5, ATN1, ULK1, LIMK1, SOX5, DLL1, TIMP2, NTN1, NUMBL	405	133	13528	3.01376	0.991909	0.153043	3.64728
GOTERM_BP_FAT	GO:0043069~negative regulation of programmed cell death	22	0.422589	0.00265501	NUAK2, CRYAB, SOCS3, ERBB2, ANXA1, SOX4, ASNS, BIRC3, FURIN, DHRS2, NOTCH1, BTG2, SFRP1, TNFRSF10D, HMOX1, AGT, HSPB1, BCL6, HSPA5, TNFAIP3, PCSK6, DHCR24	405	359	13528	2.04695	0.997548	0.153776	4.53051
GOTERM_BP_FAT	GO:0060548~negative regulation of cell death	22	0.422589	0.00274289	NUAK2, CRYAB, SOCS3, ERBB2, ANXA1, SOX4, ASNS, BIRC3, FURIN, DHRS2, NOTCH1, BTG2, SFRP1, TNFRSF10D, HMOX1, AGT, HSPB1, BCL6, HSPA5, TNFAIP3, PCSK6, DHCR24	405	360	13528	2.04126	0.997991	0.154513	4.6771
GOTERM_BP_FAT	GO:0051272~positive regulation of cell motion	10	0.192086	0.00260982	COL18A1, RPS19, PDGFA, PTP4A1, AGT, HBEGF, BCL6, SCARB1, FURIN, KDR	405	98	13528	3.40842	0.997284	0.155335	4.45503
GOTERM_BP_FAT	GO:0016044~membrane organization	23	0.441798	0.00247078	ABCA7, STON1, VAV3, PDLIM7, MRC2, SUN2, MFGE8, COL5A1, SH3BP4, KCNN4, LRP1, ARF1, ARRB2, GRIA2, ULK1, RIN2, ZMPSTE24, SCARB1, CHRNB1, PTX3, EHD2, LRP5, DHCR24	405	381	13528	2.01642	0.996277	0.155909	4.22249
GOTERM_BP_FAT	GO:0009991~response to extracellular stimulus	16	0.307338	0.00255001	BMP4, GNAI2, NUAK2, SOCS3, PDGFA, ASNS, TIMP3, GLRX2, FOS, RPS19, ACSL1, MAP1LC3A, HMOX1, LIPG, HSPA5, COL1A1	405	220	13528	2.42927	0.996889	0.15616	4.35507
SP_PIR_KEYWORDS	transmembrane protein	27	0.518632	0.0152426	FGFR3, ERBB2, ITGB4, CDH1, VCAM1, ATP2B1, C1QTNF5, CXCR4, SCARB1, PLP1, PTPRF, SLC25A6, SLC3A2, HSPG2, ABCB1, NPR3, PTPRN, MCAM, FURIN, KDR, TNFRSF9, CHRM4, LRP1, CD34, HBEGF, CHRNB1, MGAT5	495	642	19235	1.63424	0.998492	0.157162	19.4252
SP_PIR_KEYWORDS	duplication	13	0.249712	0.0150524	FGFR3, ERBB2, SLC25A6, MFI2, ANXA1, ACTN1, ABCB1, C1R, CDH1, MYBL2, ANXA6, NCAM1, CALM3	495	228	19235	2.21562	0.998364	0.159193	19.2061
SP_PIR_KEYWORDS	disease mutation	56	1.07568	0.0147179	GFAP, TNNC1, AMT, FAM20C, HR, ANKRD1, GJA3, SLC16A1, PLOD1, SERPINA3, DHCR24, ACTA2, CRYAB, SERPING1, SLC9A3R1, JUP, NPC2, RPS19, CHST6, LYST, GPR56, GAA, HSPB1, COL1A1, KCNH2, FGFR3, CRELD1, LITAF, C3, ZMYND10, ITGB4, CDH1, TPM2, TIMP3, C1QTNF5, COL9A2, AGT, LEFTY2, ADAMTS10, ZMPSTE24, SCNN1A, COL8A2, BMP4, COL4A4, PLP1, HSPG2, NTN1, COL5A1, DOCK4, NOTCH3, LARGE, FBLN5, SAMD9, CHRNB1, SH3BP2, LR…	495	1591	19235	1.36774	0.998111	0.159888	18.8194
INTERPRO	IPR003598:Immunoglobulin subtype 2	14	0.26892	0.00518086	NCAM1, VCAM1, ADAMTSL1, CADM4, FGFR3, PTPRF, SPEG, FGFRL1, LRRC4B, HSPG2, PTPRS, BCAM, MCAM, KDR	467	205	16659	2.43616	0.987395	0.160497	7.71319
SP_PIR_KEYWORDS	hydroxyproline	5	0.096043	0.014528	COL4A4, COL9A2, COL4A2, COL1A1, COL5A1	495	37	19235	5.25116	0.997951	0.162111	18.5992
GOTERM_BP_FAT	GO:0032535~regulation of cellular component size	18	0.345755	0.00327179	WDTC1, FGFR3, LIMK1, CRYAB, ELN, SLC3A2, CSRP2, NTN1, ATP6V0E2, ULK1, AGT, LEFTY2, CAPG, HBEGF, NOP58, BCL6, DCLK1, ADD2	405	271	13528	2.21861	0.999395	0.165334	5.55492
GOTERM_BP_FAT	GO:0034101~erythrocyte homeostasis	7	0.13446	0.00322724	DNASE2, BMP4, RPS19, HMOX1, CEBPG, BCL6, HEPH	405	49	13528	4.77178	0.99933	0.166994	5.48126
GOTERM_BP_FAT	GO:0048754~branching morphogenesis of a tube	8	0.153669	0.00315199	BMP4, NOTCH1, CXCR4, PGF, AGT, MMP14, PLXND1, KDR	405	65	13528	4.11107	0.999206	0.167251	5.35675
UP_SEQ_FEATURE	domain:EGF-like 15; calcium-binding	4	0.0768344	0.00317236	NOTCH3, NOTCH1, LTBP1, LTBP2	495	12	19113	12.8707	0.994349	0.168777	5.19238
SP_PIR_KEYWORDS	calcium binding	8	0.153669	0.0169177	ANXA6, LRP1, ANXA1, CALM3, ACTN1, CDH1, C1R, S100A2	495	103	19235	3.01814	0.999266	0.168947	21.3312
INTERPRO	IPR013320:Concanavalin A-like lectin/glucanase, subgroup	8	0.153669	0.00571244	LGALS1, CNTNAP3, HSPG2, CNTNAP3B, CELSR2, PTX3, GAS6, COL5A1, LGALS9	467	77	16659	3.70622	0.991963	0.169332	8.4723
GOTERM_BP_FAT	GO:0060284~regulation of cell development	15	0.288129	0.00344724	COL4A4, BMP4, PTPRF, LIMK1, SOX5, DLL1, TIMP2, NTN1, NUMBL, NOTCH3, NOTCH1, HES5, ATN1, ULK1, TGFB1I1	405	205	13528	2.44408	0.999593	0.169641	5.84443
GOTERM_BP_FAT	GO:0051017~actin filament bundle formation	5	0.096043	0.00313316	SORBS1, ELN, FSCN1, ACTN1, ADD2	405	21	13528	7.95297	0.999171	0.17032	5.32557
GOTERM_CC_FAT	GO:0070161~anchoring junction	12	0.230503	0.0161545	JUP, TNS3, SORBS1, PKP1, LAYN, LIMK1, LPP, FBLIM1, ACTN1, ABCB1, CDH1, TGFB1I1	390	172	12782	2.28658	0.994891	0.171764	19.7632
GOTERM_BP_FAT	GO:0008361~regulation of cell size	15	0.288129	0.00360423	WDTC1, FGFR3, LIMK1, CRYAB, SLC3A2, CSRP2, NTN1, ATP6V0E2, ULK1, AGT, LEFTY2, HBEGF, NOP58, BCL6, DCLK1	405	206	13528	2.43222	0.999715	0.172923	6.10276
INTERPRO	IPR012680:Laminin G, subdomain 2	6	0.115252	0.00607962	CNTNAP3, HSPG2, CNTNAP3B, CELSR2, COL5A3, GAS6, COL5A1	467	42	16659	5.09605	0.994111	0.173184	8.99324
SP_PIR_KEYWORDS	citrullination	4	0.0768344	0.0180382	HIST1H2AE, HIST1H2AI, HIST1H4J, HIST1H3I	495	22	19235	7.0652	0.999547	0.175102	22.5827
GOTERM_BP_FAT	GO:0048286~lung alveolus development	5	0.096043	0.00374034	BMP4, TNS3, PDGFA, HS6ST1, KDR	405	22	13528	7.59147	0.999791	0.175157	6.3262
SP_PIR_KEYWORDS	actin binding	5	0.096043	0.0189346	TNNT1, TAGLN, ACTN1, CNN2, CNN1	495	40	19235	4.85732	0.999692	0.178992	23.5705
SP_PIR_KEYWORDS	Apoptosis	18	0.345755	0.0199532	STEAP3, FKBP8, NUAK2, LITAF, CHAC1, SLC25A6, SHF, BIRC3, PPP1R13L, NTN1, DNASE2, BOK, TNFRSF10D, AEN, DAP, TNFAIP3, BMF, PPP1R15A	495	381	19235	1.83584	0.999802	0.183713	24.6789
GOTERM_BP_FAT	GO:0050767~regulation of neurogenesis	13	0.249712	0.00416901	BMP4, PTPRF, LIMK1, SOX5, DLL1, TIMP2, NTN1, NUMBL, NOTCH3, NOTCH1, HES5, ATN1, ULK1	405	166	13528	2.61586	0.999921	0.185633	7.02663
GOTERM_BP_FAT	GO:0051605~protein maturation by peptide bond cleavage	9	0.172877	0.0041091	C3, C1R, SERPING1, PCSK7, MMP14, PCSK6, FURIN, PRSS12, DHCR24	405	86	13528	3.49561	0.999909	0.186887	6.92903
GOTERM_CC_FAT	GO:0005912~adherens junction	11	0.211295	0.0201395	JUP, TNS3, SORBS1, LAYN, LIMK1, LPP, FBLIM1, ACTN1, ABCB1, CDH1, TGFB1I1	390	155	12782	2.32592	0.998628	0.191552	24.0474
GOTERM_BP_FAT	GO:0048589~developmental growth	9	0.172877	0.00441047	NOTCH3, INA, BMP4, NOTCH1, ULK1, NINJ1, TIMP3, DCLK1, IGFBP5	405	87	13528	3.45543	0.999954	0.191554	7.41899
GOTERM_CC_FAT	GO:0043228~non-membrane-bounded organelle	97	1.86323	0.0190298	PDLIM7, TNNC1, H1FX, CCT2, HIST1H2BO, ACTG2, HIST1H2BM, KRT80, HIST1H2BK, HIST1H2BL, TFB2M, H1F0, INA, CRYAB, RCOR2, ACTN1, JUP, SUV420H2, TNS3, RPS19, TNNT1, LYST, RPS15, HSPB1, TGFB1I1, STMN1, TNFAIP3, ADD2, LITAF, SSH3, MYL9, JUND, BMF, HIST1H4J, MYO1C, PIF1, FSCN1, KIF3C, DVL1, DOCK4, OASL, ATF3, PKP1, RPL18A, UTP20, RPP40, HIST1H3I, GFAP, FOXK1, FOS, MAP1LC3C, PBXIP1, MAP1LC3A, AEN, HMOX1, L…	390	2596	12782	1.22462	0.998021	0.193183	22.8762
GOTERM_CC_FAT	GO:0043232~intracellular non-membrane-bounded organelle	97	1.86323	0.0190298	PDLIM7, TNNC1, H1FX, CCT2, HIST1H2BO, ACTG2, HIST1H2BM, KRT80, HIST1H2BK, HIST1H2BL, TFB2M, H1F0, INA, CRYAB, RCOR2, ACTN1, JUP, SUV420H2, TNS3, RPS19, TNNT1, LYST, RPS15, HSPB1, TGFB1I1, STMN1, TNFAIP3, ADD2, LITAF, SSH3, MYL9, JUND, BMF, HIST1H4J, MYO1C, PIF1, FSCN1, KIF3C, DVL1, DOCK4, OASL, ATF3, PKP1, RPL18A, UTP20, RPP40, HIST1H3I, GFAP, FOXK1, FOS, MAP1LC3C, PBXIP1, MAP1LC3A, AEN, HMOX1, L…	390	2596	12782	1.22462	0.998021	0.193183	22.8762
GOTERM_CC_FAT	GO:0031982~vesicle	31	0.595467	0.0218825	PALM, PDGFA, VGF, CAMKV, ANXA6, MAP1LC3C, MAP1LC3A, LEFTY2, HSPA5, PCSK4, PRSS12, BMP4, GGH, SLC3A2, CACNG4, ACTN1, STXBP2, SERPING1, DLL1, MMP14, FURIN, DVL1, SH3BP4, NOTCH1, LRP1, ARRB2, GRIA2, NTS, ULK1, CAPG, CHGB	390	670	12782	1.51643	0.99923	0.195257	25.8538
KEGG_PATHWAY	hsa04510:Focal adhesion	15	0.288129	0.00341806	COL4A4, COL4A2, VAV3, PDGFA, PGF, ERBB2, ITGB4, ACTN1, COL5A3, BIRC3, COL5A1, KDR, MYL9, COL1A1, SHC2	158	201	5085	2.40176	0.35263	0.195407	3.89293
GOTERM_CC_FAT	GO:0030016~myofibril	9	0.172877	0.0199465	JUP, TNNT1, ARF1, TNNC1, CRYAB, HSPB1, ACTN1, ANKRD1, TPM2	390	111	12782	2.65738	0.998538	0.195552	23.8448
GOTERM_BP_FAT	GO:0030334~regulation of cell migration	13	0.249712	0.00480941	COL18A1, PDGFA, FURIN, NTN1, KDR, CXCR4, AGT, PTP4A1, HMOX1, HBEGF, RRAS, SCARB1, IGFBP5	405	169	13528	2.56942	0.999982	0.199449	8.06382
INTERPRO	IPR006116:2-5-oligoadenylate synthetase, ubiquitin-like region	3	0.0576258	0.00738246	OASL, OAS1, OAS2	467	5	16659	21.4034	0.998048	0.199745	10.8193
GOTERM_CC_FAT	GO:0031410~cytoplasmic vesicle	30	0.576258	0.0218654	PALM, PDGFA, VGF, CAMKV, ANXA6, MAP1LC3C, MAP1LC3A, LEFTY2, HSPA5, PCSK4, PRSS12, GGH, SLC3A2, ACTN1, STXBP2, CACNG4, DLL1, SERPING1, MMP14, FURIN, DVL1, SH3BP4, NOTCH1, LRP1, GRIA2, ARRB2, NTS, ULK1, CAPG, CHGB	390	642	12782	1.53151	0.999225	0.200559	25.8362
GOTERM_BP_FAT	GO:0035239~tube morphogenesis	11	0.211295	0.00474358	BMP4, RGMA, NOTCH1, CXCR4, PGF, AGT, VANGL2, ZIC5, MMP14, PLXND1, KDR	405	127	13528	2.89313	0.999979	0.200664	7.95771
INTERPRO	IPR000209:Peptidase S8 and S53, subtilisin, kexin, sedolisin	4	0.0768344	0.00770106	PCSK7, PCSK6, FURIN, PCSK4	467	15	16659	9.51263	0.998511	0.201054	11.2606
GOTERM_BP_FAT	GO:0042149~cellular response to glucose starvation	3	0.0576258	0.0051291	NUAK2, ASNS, HSPA5	405	4	13528	25.0519	0.999991	0.203856	8.57752
GOTERM_BP_FAT	GO:0051386~regulation of nerve growth factor receptor signaling pathway	3	0.0576258	0.0051291	PTPRF, ULK1, AGT	405	4	13528	25.0519	0.999991	0.203856	8.57752
INTERPRO	IPR001791:Laminin G	6	0.115252	0.00815643	CNTNAP3, HSPG2, CNTNAP3B, CELSR2, COL5A3, GAS6, COL5A1	467	45	16659	4.75632	0.998988	0.205357	11.8879
GOTERM_BP_FAT	GO:0051960~regulation of nervous system development	14	0.26892	0.00509	BMP4, COL4A4, PTPRF, LIMK1, SOX5, DLL1, TIMP2, NTN1, NUMBL, NOTCH3, NOTCH1, HES5, ATN1, ULK1	405	192	13528	2.4356	0.99999	0.206068	8.51483
SP_PIR_KEYWORDS	SH2 domain	8	0.153669	0.0244142	TNS3, VAV3, SOCS3, RIN2, FES, SHF, SHC2, SH3BP2	495	111	19235	2.80062	0.999971	0.215844	29.359
UP_SEQ_FEATURE	domain:Ig-like C2-type 3	10	0.192086	0.00443568	VCAM1, NCAM1, FGFR3, PTPRF, FGFRL1, HSPG2, PTPRS, BCAM, MCAM, KDR	495	122	19113	3.16493	0.999284	0.220979	7.18866
SP_PIR_KEYWORDS	age-related macular degeneration	3	0.0576258	0.0258413	C3, FBLN5, TLR4	495	10	19235	11.6576	0.999984	0.222518	30.7983
GOTERM_BP_FAT	GO:0042592~homeostatic process	36	0.69151	0.00594465	SLC9A9, ERBB2, LPAR2, VGF, GLRX2, CXCR4, SLC30A1, HMOX1, AGT, HAAO, SERPINA3, BCL6, SCARB1, QSOX1, AKR1C1, BMP4, WDTC1, PLP1, CEBPG, MFI2, FZD2, SLC9A3R1, KDR, DNASE2, KCNN4, GYLTL1B, RPS19, ATP6V0E2, NPC2, NXN, LARGE, LIPG, GAA, HEPH, CHRNB1, KCNH2	405	751	13528	1.60118	0.999999	0.228369	9.87572
GOTERM_BP_FAT	GO:0008283~cell proliferation	24	0.461007	0.00607069	BMP4, GNAI2, PDGFA, PGF, KLF10, ERBB2, ELN, FSCN1, IFI16, FES, CSRP2, MMP14, FURIN, GAS6, NUMBL, LRP1, CHRM4, CXCR4, HMOX1, AGT, LIPG, SCARB1, HHIP, COL8A2	405	436	13528	1.83867	0.999999	0.228769	10.0748
GOTERM_CC_FAT	GO:0000139~Golgi membrane	12	0.230503	0.0270186	ST6GALNAC6, ARF1, LARGE, B3GALT1, CLSTN3, CHST6, MAP4K2, B4GALNT3, PCSK7, MGAT5, FURIN, QSOX1	390	186	12782	2.11447	0.99986	0.22973	30.948
GOTERM_BP_FAT	GO:0010324~membrane invagination	15	0.288129	0.00641246	ABCA7, STON1, PDLIM7, MRC2, MFGE8, SH3BP4, LRP1, ARRB2, GRIA2, ULK1, RIN2, SCARB1, PTX3, EHD2, LRP5	405	220	13528	2.27744	1	0.236129	10.6125
GOTERM_BP_FAT	GO:0006897~endocytosis	15	0.288129	0.00641246	ABCA7, STON1, PDLIM7, MRC2, MFGE8, SH3BP4, LRP1, ARRB2, GRIA2, ULK1, RIN2, SCARB1, PTX3, EHD2, LRP5	405	220	13528	2.27744	1	0.236129	10.6125
GOTERM_BP_FAT	GO:0035295~tube development	15	0.288129	0.00641246	BMP4, PDGFA, PGF, VANGL2, MMP14, KDR, RGMA, TNS3, NOTCH1, CXCR4, AGT, ZIC5, HS6ST1, HHIP, PLXND1	405	220	13528	2.27744	1	0.236129	10.6125
GOTERM_CC_FAT	GO:0005625~soluble fraction	17	0.326546	0.0301577	CYB5R2, CRYAB, MAP4K2, ASNS, GYG2, DLK1, JUP, FBLN1, ACSL1, NTS, AGT, FBLN5, GPX3, HAAO, HSPB1, PCSK6, RASD1	390	313	12782	1.78008	0.999951	0.246835	33.8999
SP_PIR_KEYWORDS	Ehlers-Danlos syndrome	3	0.0576258	0.0310545	PLOD1, COL1A1, COL5A1	495	11	19235	10.5978	0.999998	0.256615	35.8276
INTERPRO	IPR000557:Calponin repeat	3	0.0576258	0.0108695	TAGLN, CNN2, CNN1	467	6	16659	17.8362	0.999899	0.256841	15.5396
SP_PIR_KEYWORDS	tyrosine-specific protein kinase	5	0.096043	0.0343941	DDR1, FGFR3, ERBB2, FES, KDR	495	48	19235	4.04777	1	0.265403	38.8687
SP_PIR_KEYWORDS	membrane	181	3.47676	0.0343319	SLC22A17, TEX101, SLC9A9, CADM4, FGFRL1, LRRC4B, TLR4, LPAR2, DLK1, LEMD1, IL17RC, SLC26A11, RELL1, ATP2B1, SEZ6L2, SLC16A1, PLOD1, SLC25A23, RRAS, SLC4A3, LPHN1, LRRN4CL, PTPRF, MFI2, VANGL2, PTPRS, MFGE8, DLL1, MRGPRF, PTPRN, ERGIC1, TMEM106C, JUP, RND2, NCAM1, GYLTL1B, ARRB2, PTRF, CD34, GPR56, STMN1, MGAT5, ADD2, GBP1, ABCA7, LPPR2, PALM, SLC38A3, FGFR3, LITAF, IFITM1, CRELD1, ERBB2, IFITM3, …	495	6256	19235	1.12427	1	0.269784	38.8132
SP_PIR_KEYWORDS	heterotrimer	4	0.0768344	0.0342833	COL9A2, COL4A2, GNAI2, GNB2	495	28	19235	5.55123	1	0.274423	38.7699
SMART	SM00132:LIM	8	0.153669	0.00995931	PDLIM7, LIMK1, LPP, LMCD1, FBLIM1, TGFB1I1, CSRP1, CSRP2	300	73	9079	3.31653	0.856553	0.276484	11.7353
COG_ONTOLOGY	Carbohydrate transport and metabolism	4	0.0768344	0.0215669	LRP1, SLC3A2, TKT, HHIP	37	33	1950	6.38821	0.278947	0.278947	14.0656
UP_SEQ_FEATURE	domain:EGF-like 20	3	0.0576258	0.00633042	NOTCH3, NOTCH1, LRP1	495	5	19113	23.1673	0.999968	0.291662	10.1087
GOTERM_BP_FAT	GO:0016477~cell migration	17	0.326546	0.0088882	VAV3, PODXL, MMP14, NTN1, COL5A1, KDR, VCAM1, TNS3, ULK1, CXCR4, CD34, LYST, HBEGF, SCARB1, DCLK1, S100A2, LRP5	405	276	13528	2.0574	1	0.298224	14.4182
GOTERM_BP_FAT	GO:0007179~transforming growth factor beta receptor signaling pathway	7	0.13446	0.00878801	FOS, ARRB2, LTBP2, LTBP3, PDGFA, KLF10, LEFTY2	405	60	13528	3.89695	1	0.299797	14.2672
GOTERM_BP_FAT	GO:0030218~erythrocyte differentiation	6	0.115252	0.0087759	DNASE2, BMP4, RPS19, CEBPG, BCL6, HEPH	405	43	13528	4.66081	1	0.303969	14.249
UP_SEQ_FEATURE	topological domain:Extracellular	91	1.74798	0.00733504	CADM4, CLSTN3, FGFRL1, LRRC4B, BCAM, CDCP1, LPAR2, TLR4, DLK1, IL17RC, SLC26A11, RELL1, SDC3, GJA3, ATP2B1, SEZ6L2, SLC16A1, CXCR4, CNTNAP3, LPHN1, LRRN4CL, PTPRF, VANGL2, SLC3A2, PTPRS, DLL1, MRGPRF, MMP15, PTPRN, MMP14, SLC7A11, NCAM1, DDR1, TNFRSF9, KIAA1161, CHRM4, CD34, TNFRSF10D, PLXDC1, GPR56, VOPP1, ABCA7, FGFR3, CRELD1, ERBB2, GPR64, ITGB4, CNTNAP3B, NINJ1, CDH1, TMEM229B, FXYD6, DCHS1, …	495	2719	19113	1.29228	0.999994	0.320817	11.6217
GOTERM_BP_FAT	GO:0043588~skin development	5	0.096043	0.0103071	PDGFA, COL1A1, COL5A3, COL5A1, DHCR24	405	29	13528	5.75905	1	0.327692	16.53
GOTERM_BP_FAT	GO:0006979~response to oxidative stress	12	0.230503	0.0102408	FOS, DHRS2, CRYAB, HMOX1, GPX3, TLR4, SCARA3, COL1A1, MMP14, GJA3, GLRX2, DHCR24	405	164	13528	2.44408	1	0.330533	16.4324
GOTERM_BP_FAT	GO:0007517~muscle organ development	14	0.26892	0.0108938	AEBP1, FOXK1, TAGLN, CRYAB, TNNC1, SPEG, ERBB2, ELN, GAA, HSPG2, HBEGF, CSRP2, DVL1, IGFBP5	405	211	13528	2.21628	1	0.338183	17.3887
GOTERM_BP_FAT	GO:0050764~regulation of phagocytosis	4	0.0768344	0.0110836	C3, SCARB1, MFGE8, PTX3	405	16	13528	8.35062	1	0.338413	17.6647
GOTERM_BP_FAT	GO:0009266~response to temperature stimulus	8	0.153669	0.0119261	FOS, SOCS3, CRYAB, AGT, HSPB1, GMPR, VGF, GLRX2	405	83	13528	3.21952	1	0.345485	18.8795
GOTERM_BP_FAT	GO:0016584~nucleosome positioning	3	0.0576258	0.0123228	HIST1H1E, HIST1H1D, HIST1H1C	405	6	13528	16.7012	1	0.34608	19.4455
GOTERM_BP_FAT	GO:0042060~wound healing	13	0.249712	0.012248	INA, PDGFA, ERBB2, NINJ1, SERPING1, TIMP3, COL5A1, NOTCH3, NOTCH1, HMOX1, FBLN5, HBEGF, SCARB1	405	191	13528	2.27347	1	0.348627	19.3392
SP_PIR_KEYWORDS	prenylation	9	0.172877	0.0484829	RND2, PALM, RAB39B, PTP4A1, RRAS, RHOC, PLA2G4C, RASD1, GBP1	495	156	19235	2.24184	1	0.348854	50.283
GOTERM_BP_FAT	GO:0031668~cellular response to extracellular stimulus	7	0.13446	0.01192	FOS, MAP1LC3A, NUAK2, HMOX1, ASNS, HSPA5, GLRX2	405	64	13528	3.6534	1	0.34973	18.8708
GOTERM_BP_FAT	GO:0040012~regulation of locomotion	13	0.249712	0.0127252	COL18A1, PDGFA, FURIN, NTN1, KDR, CXCR4, AGT, PTP4A1, HMOX1, HBEGF, RRAS, SCARB1, IGFBP5	405	192	13528	2.26163	1	0.35091	20.0161
SMART	SM00282:LamG	6	0.115252	0.0155848	CNTNAP3, HSPG2, CNTNAP3B, CELSR2, COL5A3, GAS6, COL5A1	300	45	9079	4.03511	0.952511	0.352943	17.7901
GOTERM_BP_FAT	GO:0007178~transmembrane receptor protein serine/threonine kinase signaling pathway	9	0.172877	0.0119171	BMP4, FOS, ARRB2, LTBP2, LTBP3, PDGFA, KLF10, LEFTY2, TGFB1I1	405	103	13528	2.91866	1	0.354158	18.8666
SP_PIR_KEYWORDS	golgi apparatus	23	0.441798	0.0504855	ABCA7, SELM, B3GALT1, CLSTN3, MAP4K2, FURIN, SLC26A11, ERGIC1, NECAB3, NUCB1, ST6GALNAC6, GYLTL1B, ARF1, LARGE, CHST6, B4GALNT3, ZMPSTE24, SCARA3, PCSK7, CLIP3, MGAT5, QSOX1, DHCR24	495	588	19235	1.51998	1	0.354846	51.7343
SMART	SM00408:IGc2	14	0.26892	0.0180179	NCAM1, VCAM1, ADAMTSL1, CADM4, FGFR3, PTPRF, SPEG, FGFRL1, LRRC4B, HSPG2, PTPRS, BCAM, MCAM, KDR	300	205	9079	2.06676	0.970617	0.356555	20.2887
GOTERM_BP_FAT	GO:0043627~response to estrogen stimulus	9	0.172877	0.0132806	BMP4, PDGFA, SOCS3, CRYAB, HMOX1, MFGE8, MMP14, PTPRN, TIMP3	405	105	13528	2.86307	1	0.35888	20.7971
GOTERM_CC_FAT	GO:0005583~fibrillar collagen	3	0.0576258	0.0498443	COL1A1, COL5A3, COL5A1	390	12	12782	8.19359	1	0.36882	49.9054
KEGG_PATHWAY	hsa04512:ECM-receptor interaction	8	0.153669	0.0144846	COL4A4, COL4A2, ITGB4, HSPG2, COL1A1, COL5A3, COL5A1, SDC3	158	84	5085	3.0651	0.843232	0.370763	15.5666
SP_PIR_KEYWORDS	transforming protein	4	0.0768344	0.0560044	ERBB2, RRAS, FES, MYB	495	34	19235	4.5716	1	0.374265	55.5328
SP_PIR_KEYWORDS	sushi	5	0.096043	0.0554633	SEZ6L2, PAMR1, FBLN7, C1R, KIAA0247	495	56	19235	3.46952	1	0.377037	55.173
UP_SEQ_FEATURE	domain:EGF-like 17; calcium-binding	3	0.0576258	0.00933371	NOTCH3, NOTCH1, LTBP2	495	6	19113	19.3061	1	0.37959	14.5609
GOTERM_BP_FAT	GO:0043122~regulation of I-kappaB kinase/NF-kappaB cascade	9	0.172877	0.0147548	APOL3, PLK2, LITAF, HMOX1, LGALS1, RHOC, TLR4, TNFAIP3, LGALS9	405	107	13528	2.80955	1	0.381298	22.8357
GOTERM_BP_FAT	GO:0042246~tissue regeneration	5	0.096043	0.0145516	NOTCH3, INA, NOTCH1, NINJ1, TIMP3	405	32	13528	5.21914	1	0.381422	22.5576
GOTERM_BP_FAT	GO:0031667~response to nutrient levels	13	0.249712	0.0153669	BMP4, ACSL1, GNAI2, MAP1LC3A, NUAK2, PDGFA, SOCS3, HMOX1, LIPG, ASNS, HSPA5, COL1A1, TIMP3	405	197	13528	2.20422	1	0.389305	23.6674
GOTERM_BP_FAT	GO:0006928~cell motion	24	0.461007	0.0156965	PALM, VAV3, PODXL, ERBB2, DPYSL5, ANXA1, CERCAM, MMP14, NTN1, COL5A1, KDR, VCAM1, TNS3, FEZF2, ULK1, CXCR4, CD34, LYST, HBEGF, HSPB1, SCARB1, DCLK1, S100A2, LRP5	405	475	13528	1.6877	1	0.39154	24.1119
INTERPRO	IPR002495:Glycosyl transferase, family 8	3	0.0576258	0.0195509	GYLTL1B, LARGE, GYG2	467	8	16659	13.3771	1	0.405199	26.2962
GOTERM_BP_FAT	GO:0030335~positive regulation of cell migration	8	0.153669	0.0170235	COL18A1, PDGFA, PTP4A1, AGT, HBEGF, SCARB1, FURIN, KDR	405	89	13528	3.00247	1	0.408217	25.8764
GOTERM_BP_FAT	GO:0031099~regeneration	7	0.13446	0.0168468	NOTCH3, INA, NOTCH1, SOCS3, NINJ1, TIMP3, GAS6	405	69	13528	3.38866	1	0.409174	25.6436
UP_SEQ_FEATURE	domain:Ig-like C2-type 1	12	0.230503	0.0106817	VCAM1, NCAM1, CADM4, ADAMTSL1, FGFR3, PTPRF, FGFRL1, HSPG2, PTPRS, BCAM, MCAM, KDR	495	190	19113	2.43866	1	0.411469	16.491
SP_PIR_KEYWORDS	amino-acid transport	4	0.0768344	0.0643957	SLC38A3, SLC6A9, SLC3A2, SLC7A11	495	36	19235	4.31762	1	0.412127	60.7795
SP_PIR_KEYWORDS	thiolester bond	4	0.0768344	0.0643957	PLP1, GNAI2, C3, SCARB1	495	36	19235	4.31762	1	0.412127	60.7795
UP_SEQ_FEATURE	domain:Ig-like C2-type 2	12	0.230503	0.0110598	VCAM1, NCAM1, CADM4, ADAMTSL1, FGFR3, PTPRF, FGFRL1, HSPG2, PTPRS, BCAM, MCAM, KDR	495	191	19113	2.42589	1	0.413069	17.025
UP_SEQ_FEATURE	mutagenesis site	70	1.3446	0.0124192	LTBP1, PDLIM7, LTBP2, NUAK2, ARSI, LPAR2, CDCP1, TLR4, BCAM, FOS, MAP1LC3C, PLOD1, MAP1LC3A, PBXIP1, CXCR4, AEN, TFB2M, MX1, AKR1C1, PTPRF, LIMK1, SOCS3, SLC3A2, FBLIM1, SLC9A3R1, HMGA1, PPM1D, ARRB2, ACAP1, AKR1B10, GAA, TGFB1I1, KCNH2, TNFAIP3, RASD1, PPP1R15A, LITAF, C3, HIST1H2AE, OAS1, ASNS, CDH1, OAS2, ITM2C, GLRX2, TTYH3, RGS11, LANCL2, BCL6, CEBPD, LPP, PIF1, MRC2, FSCN1, HSPG2, ARID3A, G…	495	2045	19113	1.32169	1	0.423168	18.9183
UP_SEQ_FEATURE	domain:EGF-like 18; calcium-binding	3	0.0576258	0.0128449	NOTCH1, LTBP1, LTBP2	495	7	19113	16.5481	1	0.425471	19.5028
UP_SEQ_FEATURE	domain:SH2	8	0.153669	0.0122246	TNS3, VAV3, SOCS3, RIN2, FES, SHF, SHC2, SH3BP2	495	96	19113	3.21768	1	0.426829	18.6498
SP_PIR_KEYWORDS	chondroitin sulfate proteoglycan	3	0.0576258	0.0694395	COL9A2, ITGB4, HSPG2	495	17	19235	6.8574	1	0.43093	63.6502
UP_SEQ_FEATURE	domain:EGF-like 1; calcium-binding	4	0.0768344	0.0122198	FBLN5, FBLN7, CELSR2, GAS6	495	19	19113	8.12887	1	0.435743	18.6431
GOTERM_CC_FAT	GO:0031988~membrane-bounded vesicle	25	0.480215	0.0668066	BMP4, PALM, PDGFA, GGH, SLC3A2, CACNG4, ACTN1, STXBP2, SERPING1, MMP14, VGF, FURIN, DVL1, ANXA6, SH3BP4, NOTCH1, LRP1, NTS, GRIA2, ULK1, LEFTY2, CAPG, HSPA5, CHGB, PCSK4	390	568	12782	1.44253	1	0.436967	60.7334
GOTERM_BP_FAT	GO:0016485~protein processing	9	0.172877	0.0189557	C3, C1R, SERPING1, PCSK7, MMP14, PCSK6, FURIN, PRSS12, DHCR24	405	112	13528	2.68413	1	0.438384	28.3767
GOTERM_CC_FAT	GO:0016328~lateral plasma membrane	3	0.0576258	0.0660512	JUP, MYO1C, CDH1	390	14	12782	7.02308	1	0.441575	60.3014
GOTERM_BP_FAT	GO:0051276~chromosome organization	24	0.461007	0.019796	UTP3, H1F0, HIST1H1E, HIST1H1D, HIST1H2BE, HIST1H1C, HIST1H2AE, HIST1H2BH, H1FX, NAP1L3, HDAC11, HMGA1, SUV420H2, HIST1H2BO, HIST1H2BM, EPC2, HIST1H2BK, HIST1H2BL, HIST2H2BE, HIST2H2BF, HIST1H2AI, HIST3H2BB, HIST1H4J, HIST1H3I	405	485	13528	1.65291	1	0.448348	29.439
GOTERM_CC_FAT	GO:0044431~Golgi apparatus part	15	0.288129	0.0658679	CLSTN3, B3GALT1, MAP4K2, FURIN, NECAB3, ST6GALNAC6, ARF1, LARGE, CHST6, B4GALNT3, PCSK7, CLIP3, PCSK6, MGAT5, QSOX1	390	294	12782	1.67216	1	0.449354	60.1959
SP_PIR_KEYWORDS	acetyllysine	2	0.0384172	0.075089	HIST1H4J, HIST1H3I	495	3	19235	25.9057	1	0.451372	66.6332
SP_PIR_KEYWORDS	metalloproteinase inhibitor	2	0.0384172	0.075089	TIMP2, TIMP3	495	3	19235	25.9057	1	0.451372	66.6332
SP_PIR_KEYWORDS	myristylation	4	0.0768344	0.0779903	ARF1, GNAI2, SCARB1, FES	495	39	19235	3.9855	1	0.452606	68.0752
GOTERM_CC_FAT	GO:0005626~insoluble fraction	34	0.653093	0.0785741	GNAI2, SLC15A2, OAS1, OAS2, SDC3, FOS, SLC16A1, ACSL1, HMOX1, ZMPSTE24, SCARB1, LMOD1, SCNN1A, EHD2, SLC4A3, PTPRF, CRYAB, SPINT1, ABCB1, NPR3, TSPAN15, PTPRN, RGS16, STX1B, DVL1, JUP, SLC16A3, SLC6A9, CHRM4, LRP1, PTRF, ULK1, ABCC3, HSPB1	390	839	12782	1.32816	1	0.452607	66.924
GOTERM_BP_FAT	GO:0010035~response to inorganic substance	13	0.249712	0.020333	FOS, GRIA2, PDGFA, TNNC1, CRYAB, HMOX1, GPX3, GGH, HAAO, CALM3, COL1A1, GJA3, GLRX2	405	205	13528	2.11821	1	0.452943	30.1101
KEGG_PATHWAY	hsa04330:Notch signaling pathway	6	0.115252	0.0141956	NOTCH3, NOTCH1, HES5, DLL1, DVL1, NUMBL	158	47	5085	4.10854	0.837285	0.454063	15.279
GOTERM_CC_FAT	GO:0009897~external side of plasma membrane	10	0.192086	0.0755205	VCAM1, NCAM1, GPC2, LRP1, CD34, BCAM, MFGE8, TLR4, MMP15, SCNN1A	390	170	12782	1.9279	1	0.45434	65.4109
GOTERM_CC_FAT	GO:0016023~cytoplasmic membrane-bounded vesicle	24	0.461007	0.0774962	PALM, PDGFA, GGH, SLC3A2, CACNG4, ACTN1, STXBP2, SERPING1, MMP14, VGF, FURIN, DVL1, ANXA6, SH3BP4, NOTCH1, LRP1, NTS, GRIA2, ULK1, LEFTY2, CAPG, HSPA5, CHGB, PCSK4	390	550	12782	1.43015	1	0.455448	66.397
GOTERM_CC_FAT	GO:0005887~integral to plasma membrane	46	0.883596	0.0723097	PALM, SLC38A3, FGFR3, SLC15A2, GPR64, ITGB4, TLR4, BCAM, LPAR2, SHKBP1, ATP2B1, SORBS1, CXCR4, HS6ST1, SCARB1, HHIP, SLC4A3, DCLK1, PTPRF, PODXL, MFI2, PTPRS, CACNG4, CD99, DLL1, TSPAN15, FZD2, MMP15, MMP14, PTPRN, STX1B, KDR, SLC16A3, NOTCH3, KCNN4, DDR1, TNFRSF9, SLC6A9, CHRM4, LRP1, GPR56, ABCC3, HBEGF, CHRNB1, KCNH2, KCTD12	390	1188	12782	1.26904	1	0.455542	63.7509
SP_PIR_KEYWORDS	cell membrane	68	1.30619	0.0776282	TEX101, CLSTN3, LRRC4B, CDCP1, LPAR2, IL17RC, SLC26A11, RELL1, GJA3, ATP2B1, SEZ6L2, GPC2, SLC16A1, CXCR4, CNTNAP3, RRAS, PIK3AP1, RHOC, HHIP, LPHN1, RAB39B, MFI2, SLC3A2, MRGPRF, NCAM1, MAST1, CHRM4, PTRF, ARRB2, GPR56, RASD1, ADD2, GBP1, ABCA7, PALM, SLC38A3, GPR64, MAP4K2, CD109, CNTNAP3B, CDH1, DCHS1, CAMKV, TTYH3, RGMA, SORBS1, SLC30A1, LANCL2, SCARB1, PLXND1, EHD2, SCNN1A, MYO1C, LPP, ANXA1…	495	2194	19235	1.20437	1	0.456856	67.8985
GOTERM_BP_FAT	GO:0030099~myeloid cell differentiation	8	0.153669	0.0211753	DNASE2, BMP4, DHRS2, RPS19, CEBPG, BCL6, HEPH, IFI16	405	93	13528	2.87333	1	0.458034	31.1508
GOTERM_CC_FAT	GO:0005776~autophagic vacuole	3	0.0576258	0.074722	MAP1LC3C, MAP1LC3A, ULK1	390	15	12782	6.55487	1	0.458662	65.0048
GOTERM_CC_FAT	GO:0005865~striated muscle thin filament	3	0.0576258	0.074722	TNNT1, TNNC1, TPM2	390	15	12782	6.55487	1	0.458662	65.0048
GOTERM_BP_FAT	GO:0010942~positive regulation of cell death	22	0.422589	0.0211524	BMP4, COL18A1, VAV3, PTPRF, KLF10, CEBPG, ARHGEF17, SOX4, NR4A1, TLR4, IFI16, TIMP3, TNFRSF9, NOTCH1, BOK, HMOX1, AGT, AEN, LYST, BCL6, DAP, MX1	405	435	13528	1.68932	1	0.461908	31.1227
GOTERM_BP_FAT	GO:0030155~regulation of cell adhesion	10	0.192086	0.0216996	DDR1, VAV3, ERBB2, SMOC1, PODXL, BCL6, CELSR2, DLL1, COL1A1, MMP14	405	137	13528	2.43814	1	0.462075	31.791
GOTERM_CC_FAT	GO:0005856~cytoskeleton	52	0.998847	0.0827162	GFAP, PDLIM7, TNNC1, ACTG2, MAP1LC3C, KRT80, MAP1LC3A, PBXIP1, LMOD1, TUBA1B, H1F0, INA, ACTA2, CRYAB, FBLIM1, ACTN1, SLC9A3R1, JUP, EML2, MAST1, KIF1A, CHRM4, TNNT1, LYST, HSPB1, TGFB1I1, STMN1, TNFAIP3, ADD2, LITAF, SSH3, CDH1, TPM2, MYL9, SORBS1, LANCL2, CNN2, SCNN1A, BMF, MYO1C, FSCN1, ANXA1, KIF18B, KIF3C, DVL1, GDPD2, PKNOX2, PKP1, GRIA2, PTP4A1, CAPG, CALM3	390	1381	12782	1.23408	1	0.462935	68.8786
GOTERM_BP_FAT	GO:0001935~endothelial cell proliferation	3	0.0576258	0.02211	HMOX1, SCARB1, MMP14	405	8	13528	12.5259	1	0.464253	32.2883
GOTERM_BP_FAT	GO:0051674~localization of cell	17	0.326546	0.0224382	VAV3, PODXL, MMP14, NTN1, COL5A1, KDR, VCAM1, TNS3, ULK1, CXCR4, CD34, LYST, HBEGF, SCARB1, DCLK1, S100A2, LRP5	405	307	13528	1.84965	1	0.465134	32.6836
GOTERM_BP_FAT	GO:0048870~cell motility	17	0.326546	0.0224382	VAV3, PODXL, MMP14, NTN1, COL5A1, KDR, VCAM1, TNS3, ULK1, CXCR4, CD34, LYST, HBEGF, SCARB1, DCLK1, S100A2, LRP5	405	307	13528	1.84965	1	0.465134	32.6836
GOTERM_CC_FAT	GO:0031674~I band	5	0.096043	0.0858627	JUP, CRYAB, HSPB1, ACTN1, ANKRD1	390	55	12782	2.97949	1	0.468645	70.2913
GOTERM_CC_FAT	GO:0005588~collagen type V	2	0.0384172	0.0885566	COL5A3, COL5A1	390	3	12782	21.8496	1	0.472294	71.4533
SP_PIR_KEYWORDS	ATP	11	0.211295	0.0843675	ATP2B1, DDR1, CDK18, FGFR3, ERBB2, MAP4K2, ABCC3, ABCB1, FES, CDK16, KDR	495	236	19235	1.81121	1	0.47419	71.0437
SP_PIR_KEYWORDS	heparin-binding	5	0.096043	0.0857812	PGF, LIPG, FBLN7, HBEGF, COL5A1	495	65	19235	2.98912	1	0.474286	71.6661
SP_PIR_KEYWORDS	calmodulin-binding	7	0.13446	0.0890959	ATP2B1, KCNN4, MYO1C, IQGAP3, CNN2, CNN1, ADD2	495	120	19235	2.26675	1	0.476441	73.0769
GOTERM_BP_FAT	GO:0015918~sterol transport	5	0.096043	0.0237991	OSBPL5, NPC2, LIPG, SCARB1, AKR1C1	405	37	13528	4.51385	1	0.477086	34.2993
GOTERM_BP_FAT	GO:0030301~cholesterol transport	5	0.096043	0.0237991	OSBPL5, NPC2, LIPG, SCARB1, AKR1C1	405	37	13528	4.51385	1	0.477086	34.2993
GOTERM_BP_FAT	GO:0009409~response to cold	4	0.0768344	0.0235849	FOS, AGT, GMPR, VGF	405	21	13528	6.36238	1	0.478045	34.0475
SP_PIR_KEYWORDS	blocked amino end	6	0.115252	0.0881589	ARF1, GNAI2, CRYAB, SCARB1, FES, HMGA1	495	92	19235	2.53426	1	0.478289	72.6849
SP_PIR_KEYWORDS	wnt signaling pathway	7	0.13446	0.0946148	NXN, SFRP1, TGFB1I1, FZD2, SLC9A3R1, DVL1, LRP5	495	122	19235	2.22959	1	0.481563	75.2821
INTERPRO	IPR000421:Coagulation factor 5/8 type, C-terminal	4	0.0768344	0.0254208	DDR1, AEBP1, CNTNAP3, CNTNAP3B, MFGE8	467	23	16659	6.20389	1	0.481597	32.8279
GOTERM_BP_FAT	GO:0000302~response to reactive oxygen species	7	0.13446	0.0244172	FOS, CRYAB, HMOX1, GPX3, COL1A1, GJA3, GLRX2	405	75	13528	3.11756	1	0.481886	35.0211
GOTERM_BP_FAT	GO:0060627~regulation of vesicle-mediated transport	8	0.153669	0.0247175	STON1, C3, HMOX1, STXBP2, SCARB1, MFGE8, PTX3, STX1B	405	96	13528	2.78354	1	0.482117	35.369
SP_PIR_KEYWORDS	GTP binding	5	0.096043	0.0934217	GNAI2, GNB2, EEF1A1P5, RRAS, KIF3C	495	67	19235	2.89989	1	0.482385	74.82
SP_PIR_KEYWORDS	surface antigen	4	0.0768344	0.0927211	CD34, SLC3A2, CD99, SCARB1	495	42	19235	3.70082	1	0.485147	74.5451
GOTERM_BP_FAT	GO:0042542~response to hydrogen peroxide	6	0.115252	0.0254684	CRYAB, HMOX1, GPX3, COL1A1, GJA3, GLRX2	405	56	13528	3.57884	1	0.488527	36.2313
GOTERM_BP_FAT	GO:0009612~response to mechanical stimulus	6	0.115252	0.0254684	BMP4, FOS, BTG2, COL1A1, MMP14, TIMP3	405	56	13528	3.57884	1	0.488527	36.2313
GOTERM_CC_FAT	GO:0045177~apical part of cell	10	0.192086	0.0964781	ANXA6, VCAM1, ABCA7, ERBB2, GPR64, CDH1, CACNB3, SLC9A3R1, SCNN1A, SLC9A3R2	390	179	12782	1.83097	1	0.488724	74.6311
SP_PIR_KEYWORDS	polymorphism	312	5.99308	0.0980421	SLC9A9, TEX101, CADM4, PDLIM7, LTBP2, LTBP4, FGFRL1, LEMD1, ACBD4, SHKBP1, ATP2B1, HIST1H2BM, PLOD1, HIST1H2BL, ASMTL, ACRC, LPHN1, INA, PTPRF, RCOR2, CRYAB, PTPRS, OLFML2A, IFI44, SERPING1, PTPRN, TOX2, JUP, NPC2, PTRF, TAGLN, CD34, ACAP1, TGFB1I1, CHGB, ADD2, LPPR2, PALM, ERBB2, ELN, OAS1, CACNB3, MYBL2, CAMKV, ATN1, ZMPSTE24, COL18A1, BMP4, OSBPL5, KLF10, CHI3L1, GGH, C21ORF91, UPK3B, TKT, CEL…	495	11550	19235	1.04969	1	0.489065	76.5657
GOTERM_CC_FAT	GO:0030141~secretory granule	10	0.192086	0.0989963	NOTCH1, NTS, PDGFA, LEFTY2, STXBP2, ACTN1, SERPING1, VGF, CHGB, PCSK4	390	180	12782	1.8208	1	0.491105	75.5705
GOTERM_BP_FAT	GO:0043123~positive regulation of I-kappaB kinase/NF-kappaB cascade	8	0.153669	0.0259833	APOL3, PLK2, LITAF, HMOX1, LGALS1, RHOC, TLR4, LGALS9	405	97	13528	2.75484	1	0.491566	36.8164
GOTERM_CC_FAT	GO:0031226~intrinsic to plasma membrane	46	0.883596	0.0959042	PALM, SLC38A3, FGFR3, SLC15A2, GPR64, ITGB4, TLR4, BCAM, LPAR2, SHKBP1, ATP2B1, SORBS1, CXCR4, HS6ST1, SCARB1, HHIP, SLC4A3, DCLK1, PTPRF, PODXL, MFI2, PTPRS, CACNG4, CD99, DLL1, TSPAN15, FZD2, MMP15, MMP14, PTPRN, STX1B, KDR, SLC16A3, NOTCH3, KCNN4, DDR1, TNFRSF9, SLC6A9, CHRM4, LRP1, GPR56, ABCC3, HBEGF, CHRNB1, KCNH2, KCTD12	390	1215	12782	1.24084	1	0.493654	74.4124
UP_SEQ_FEATURE	domain:EGF-like 4	6	0.115252	0.0168451	NOTCH1, LRP1, LTBP2, HSPG2, DLK1, LRP5	495	58	19113	3.99436	1	0.499356	24.8052
UP_SEQ_FEATURE	topological domain:Cytoplasmic	107	2.05532	0.0164686	CADM4, FGFRL1, LRRC4B, LPAR2, TLR4, DLK1, IL17RC, SLC26A11, RELL1, ATP2B1, SEZ6L2, SLC16A1, SLC4A3, LPHN1, LRRN4CL, PTPRF, VANGL2, PTPRS, MRGPRF, DLL1, PTPRN, ERGIC1, NCAM1, GYLTL1B, CD34, GPR56, MGAT5, FGFR3, CRELD1, ERBB2, ITGB4, NINJ1, TMEM229B, FXYD6, TTYH3, SLC30A1, SCARB1, PLXND1, KIAA0247, PODXL, MRC2, UPK3B, CELSR2, ABCB1, MCAM, TRIL, ATP13A2, KDR, PCDH18, NOTCH3, NOTCH1, HEPH, SCARA3, CH…	495	3374	19113	1.22451	1	0.500231	24.3205
GOTERM_BP_FAT	GO:0009725~response to hormone stimulus	19	0.364964	0.0273946	BMP4, WDTC1, SOCS3, PDGFA, PGF, CRYAB, ERBB2, GGH, MFGE8, PTPRN, VGF, MMP14, TIMP3, FOS, BTG2, GNB2, SORBS1, HMOX1, COL1A1	405	367	13528	1.72928	1	0.502328	38.394
GOTERM_BP_FAT	GO:0030324~lung development	8	0.153669	0.0286463	BMP4, TNS3, NOTCH1, PDGFA, HS6ST1, HHIP, MMP14, KDR	405	99	13528	2.69919	1	0.502966	39.7622
GOTERM_BP_FAT	GO:0010740~positive regulation of protein kinase cascade	11	0.211295	0.0283592	APOL3, PLK2, LITAF, HMOX1, ERBB2, LGALS1, AGT, RHOC, LPAR2, TLR4, LGALS9	405	167	13528	2.20016	1	0.503131	39.4509
GOTERM_BP_FAT	GO:0031638~zymogen activation	3	0.0576258	0.0278723	MMP14, PRSS12, DHCR24	405	9	13528	11.1342	1	0.504582	38.9196
GOTERM_BP_FAT	GO:0040017~positive regulation of locomotion	8	0.153669	0.0272927	COL18A1, PDGFA, PTP4A1, AGT, HBEGF, SCARB1, FURIN, KDR	405	98	13528	2.72673	1	0.5049	38.2814
GOTERM_BP_FAT	GO:0007167~enzyme linked receptor protein signaling pathway	18	0.345755	0.0282232	BMP4, FGFR3, LTBP2, PTPRF, LTBP3, PDGFA, KLF10, ERBB2, DVL1, KDR, DDR1, FOS, SORBS1, ARRB2, LEFTY2, HBEGF, TGFB1I1, GFRA2	405	342	13528	1.75802	1	0.505195	39.303
GOTERM_BP_FAT	GO:0048545~response to steroid hormone stimulus	12	0.230503	0.0293977	BMP4, FOS, PDGFA, SOCS3, CRYAB, HMOX1, ERBB2, MFGE8, COL1A1, MMP14, PTPRN, TIMP3	405	192	13528	2.08765	1	0.508432	40.5697
GOTERM_BP_FAT	GO:0051604~protein maturation	9	0.172877	0.0298	C3, C1R, SERPING1, PCSK7, MMP14, PCSK6, FURIN, PRSS12, DHCR24	405	122	13528	2.46412	1	0.509594	40.9977
GOTERM_BP_FAT	GO:0030323~respiratory tube development	8	0.153669	0.0329775	BMP4, TNS3, NOTCH1, PDGFA, HS6ST1, HHIP, MMP14, KDR	405	102	13528	2.6198	1	0.542346	44.2785
GOTERM_BP_FAT	GO:0002886~regulation of myeloid leukocyte mediated immunity	3	0.0576258	0.0341622	C3, HMOX1, STXBP2	405	10	13528	10.0207	1	0.547898	45.4571
GOTERM_BP_FAT	GO:0043065~positive regulation of apoptosis	21	0.403381	0.0338545	COL18A1, VAV3, PTPRF, KLF10, CEBPG, ARHGEF17, SOX4, NR4A1, TLR4, IFI16, TIMP3, TNFRSF9, NOTCH1, BOK, HMOX1, AGT, AEN, LYST, BCL6, DAP, MX1	405	430	13528	1.63128	1	0.548237	45.1532
GOTERM_BP_FAT	GO:0043068~positive regulation of programmed cell death	21	0.403381	0.03499	COL18A1, VAV3, PTPRF, KLF10, CEBPG, ARHGEF17, SOX4, NR4A1, TLR4, IFI16, TIMP3, TNFRSF9, NOTCH1, BOK, HMOX1, AGT, AEN, LYST, BCL6, DAP, MX1	405	433	13528	1.61998	1	0.553044	46.2666
GOTERM_BP_FAT	GO:0009719~response to endogenous stimulus	20	0.384172	0.0354266	BMP4, WDTC1, CRYAB, SOCS3, PDGFA, PGF, ERBB2, GGH, MFGE8, ASNS, PTPRN, VGF, MMP14, TIMP3, FOS, BTG2, GNB2, SORBS1, HMOX1, COL1A1	405	405	13528	1.6495	1	0.554008	46.6891
UP_SEQ_FEATURE	domain:FZ	4	0.0768344	0.0206986	COL18A1, C1QTNF5, SFRP1, FZD2	495	23	19113	6.71515	1	0.564397	29.6011
GOTERM_BP_FAT	GO:0022602~ovulation cycle process	6	0.115252	0.0373894	BMP4, ERBB2, AGT, MMP14, VGF, KDR	405	62	13528	3.2325	1	0.566771	48.5496
GOTERM_BP_FAT	GO:0010817~regulation of hormone levels	10	0.192086	0.0373653	DHRS2, DHRS3, AGT, LTBP4, ASMTL, SCARB1, PCSK7, PCSK6, VGF, FURIN	405	151	13528	2.21208	1	0.57007	48.5271
SMART	SM00231:FA58C	4	0.0768344	0.0384762	DDR1, AEBP1, CNTNAP3, CNTNAP3B, MFGE8	300	23	9079	5.26319	0.999505	0.570766	38.6962
GOTERM_BP_FAT	GO:0007010~cytoskeleton organization	21	0.403381	0.0383365	INA, PALM, PDLIM7, NUAK2, LIMK1, CRYAB, ELN, FSCN1, SUN2, ARHGEF17, ACTN1, MAST1, SORBS1, CNN2, BCL6, CNN1, STMN1, TUBA1B, GADD45A, EHD2, ADD2	405	436	13528	1.60883	1	0.572519	49.4253
GOTERM_BP_FAT	GO:0042445~hormone metabolic process	8	0.153669	0.0394025	DHRS2, DHRS3, AGT, ASMTL, SCARB1, PCSK7, PCSK6, FURIN	405	106	13528	2.52094	1	0.575766	50.3941
INTERPRO	IPR011992:EF-Hand type	13	0.249712	0.0340682	TNNC1, SPOCK2, ACTN1, NECAB3, MYL9, NUCB1, SMOC1, SLC25A23, PLCD3, CALM3, RCN3, EHD2, S100A2	467	236	16659	1.965	1	0.576158	41.4705
GOTERM_BP_FAT	GO:0030036~actin cytoskeleton organization	13	0.249712	0.0393314	NUAK2, PDLIM7, LIMK1, FSCN1, ELN, ACTN1, ARHGEF17, SORBS1, CNN2, BCL6, CNN1, EHD2, ADD2	405	226	13528	1.92138	1	0.578545	50.3301
INTERPRO	IPR000885:Fibrillar collagen, C-terminal	3	0.0576258	0.0363374	COL1A1, COL5A3, COL5A1	467	11	16659	9.72883	1	0.57925	43.5596
GOTERM_BP_FAT	GO:0031669~cellular response to nutrient levels	5	0.096043	0.0416338	MAP1LC3A, NUAK2, HMOX1, ASNS, HSPA5	405	44	13528	3.79574	1	0.586091	52.3657
GOTERM_BP_FAT	GO:0010812~negative regulation of cell-substrate adhesion	3	0.0576258	0.0409431	BCL6, COL1A1, MMP14	405	11	13528	9.10976	1	0.586613	51.7634
GOTERM_BP_FAT	GO:0043586~tongue development	3	0.0576258	0.0409431	BMP4, ERBB2, GAA	405	11	13528	9.10976	1	0.586613	51.7634
GOTERM_BP_FAT	GO:0048813~dendrite morphogenesis	3	0.0576258	0.0409431	CELSR2, DCLK1, DVL1	405	11	13528	9.10976	1	0.586613	51.7634
GOTERM_BP_FAT	GO:0031623~receptor internalization	3	0.0576258	0.0409431	ARRB2, GRIA2, ULK1	405	11	13528	9.10976	1	0.586613	51.7634
GOTERM_BP_FAT	GO:0060541~respiratory system development	8	0.153669	0.0429016	BMP4, TNS3, NOTCH1, PDGFA, HS6ST1, HHIP, MMP14, KDR	405	108	13528	2.47426	1	0.58737	53.4527
GOTERM_BP_FAT	GO:0022604~regulation of cell morphogenesis	9	0.172877	0.0426743	PALM, PTPRF, ULK1, LIMK1, FBLIM1, TGFB1I1, NTN1, KDR, NUMBL	405	131	13528	2.29483	1	0.588662	53.2595
INTERPRO	IPR000980:SH2 motif	8	0.153669	0.0362832	TNS3, VAV3, SOCS3, RIN2, FES, SHF, SHC2, SH3BP2	467	111	16659	2.57098	1	0.588974	43.5105
GOTERM_BP_FAT	GO:0010033~response to organic substance	31	0.595467	0.0416056	PGF, PDGFA, ERBB2, CDH1, TLR4, ASNS, VGF, TIMP3, GLRX2, FOS, HSPH1, ACSL1, SORBS1, HMOX1, SCARB1, BMP4, WDTC1, SOCS3, CRYAB, KLF10, GGH, MFGE8, MMP14, PTPRN, DDR1, BTG2, GNB2, HSPB1, COL1A1, CHRNB1, PPP1R15A	405	721	13528	1.43617	1	0.589204	52.3412
GOTERM_BP_FAT	GO:0008284~positive regulation of cell proliferation	20	0.384172	0.0423655	BMP4, COL18A1, FGFR3, GNAI2, PDGFA, PGF, ERBB2, PRRX1, SOX4, MFGE8, NTN1, KDR, VCAM1, TNS3, NOTCH1, ATF3, AGT, HBEGF, BCL6, LRP5	405	414	13528	1.61365	1	0.589257	52.9959
UP_SEQ_FEATURE	domain:CH	5	0.096043	0.022748	VAV3, TAGLN, IQGAP3, CNN2, CNN1	495	42	19113	4.59668	1	0.590365	32.0329
GOTERM_BP_FAT	GO:0048729~tissue morphogenesis	11	0.211295	0.0438394	BMP4, RGMA, NOTCH1, PGF, TNNC1, AGT, VANGL2, ZIC5, GAA, TGFB1I1, COL1A1	405	180	13528	2.04126	1	0.592202	54.2417
GOTERM_BP_FAT	GO:0007242~intracellular signaling cascade	49	0.941222	0.0445557	IQGAP3, LPAR2, TLR4, CXCR4, HMOX1, AEN, RRAS, RHOC, SHC2, DHCR24, RAB39B, CRYAB, SOCS3, LIMK1, STMN4, IFI16, RND2, TNS3, MAST1, CHRM4, GNB2, ACAP1, RIN2, STMN1, TGFB1I1, RASD1, FKBP8, FGFR3, GNAI2, ERBB2, MAP4K2, RGS11, AGT, PLCD3, HIST1H4J, DCLK1, VAV3, EFS, DGKI, NPR3, FZD2, DVL1, RASL11B, ARF1, ULK1, RGS4, CIT, PLA2G4C, IGFBP5	405	1256	13528	1.30312	1	0.595045	54.8359
GOTERM_BP_FAT	GO:0016055~Wnt receptor signaling pathway	9	0.172877	0.0459666	NXN, SFRP1, SOX4, CELSR2, TGFB1I1, FZD2, SLC9A3R1, DVL1, LRP5	405	133	13528	2.26032	1	0.603537	55.985
GOTERM_BP_FAT	GO:0050766~positive regulation of phagocytosis	3	0.0576258	0.0481802	C3, MFGE8, PTX3	405	12	13528	8.35062	1	0.614899	57.7325
GOTERM_BP_FAT	GO:0003009~skeletal muscle contraction	3	0.0576258	0.0481802	TNNT1, TNNC1, GAA	405	12	13528	8.35062	1	0.614899	57.7325
GOTERM_BP_FAT	GO:0010810~regulation of cell-substrate adhesion	5	0.096043	0.0478067	DDR1, SMOC1, BCL6, COL1A1, MMP14	405	46	13528	3.6307	1	0.615122	57.4422
SMART	SM00038:COLFI	3	0.0576258	0.048862	COL1A1, COL5A3, COL5A1	300	11	9079	8.25364	0.99994	0.621623	46.4616
GOTERM_BP_FAT	GO:0060562~epithelial tube morphogenesis	6	0.115252	0.0495564	BMP4, RGMA, PGF, AGT, VANGL2, ZIC5	405	67	13528	2.99127	1	0.622387	58.7856
GOTERM_BP_FAT	GO:0042698~ovulation cycle	6	0.115252	0.0495564	BMP4, ERBB2, AGT, MMP14, VGF, KDR	405	67	13528	2.99127	1	0.622387	58.7856
GOTERM_BP_FAT	GO:0007160~cell-matrix adhesion	7	0.13446	0.0500754	SORBS1, FBLN5, AGT, ITGB4, ACTN1, BCAM, COL5A3	405	89	13528	2.62716	1	0.623215	59.1764
GOTERM_BP_FAT	GO:0019216~regulation of lipid metabolic process	8	0.153669	0.0504876	WDTC1, ACSL1, NPC2, VAV3, SORBS1, PDGFA, AGT, SERPINA3	405	112	13528	2.38589	1	0.623232	59.4842
GOTERM_BP_FAT	GO:0030097~hemopoiesis	13	0.249712	0.0513338	DNASE2, VCAM1, BMP4, DHRS2, RPS19, CEBPG, SOX4, BCL6, DLL1, HEPH, IFI16, ADD2, KDR	405	236	13528	1.83997	1	0.623428	60.1093
GOTERM_BP_FAT	GO:0009628~response to abiotic stimulus	18	0.345755	0.0509621	BMP4, COL18A1, SOCS3, CRYAB, VGF, GMPR, MMP14, TIMP3, GJA3, GLRX2, FOS, PPM1D, BTG2, AGT, AEN, HSPB1, SCARA3, COL1A1	405	368	13528	1.63382	1	0.623711	59.8358
INTERPRO	IPR018247:EF-HAND 1	12	0.230503	0.0423441	NUCB1, TNNC1, SLC25A23, SMOC1, PLCD3, CALM3, ACTN1, RCN3, NECAB3, EHD2, S100A2, MYL9	467	217	16659	1.97267	1	0.626415	48.7579
GOTERM_BP_FAT	GO:0003013~circulatory system process	11	0.211295	0.0526214	ACTG2, NTS, ACTA2, TNNC1, HMOX1, AGT, ELN, GAA, SERPING1, NPR3, KCNH2	405	186	13528	1.97541	1	0.626807	61.043
GOTERM_BP_FAT	GO:0008015~blood circulation	11	0.211295	0.0526214	ACTG2, NTS, ACTA2, TNNC1, HMOX1, AGT, ELN, GAA, SERPING1, NPR3, KCNH2	405	186	13528	1.97541	1	0.626807	61.043
GOTERM_BP_FAT	GO:0021915~neural tube development	6	0.115252	0.0522382	BMP4, RGMA, FKBP8, VANGL2, ZIC5, DVL1	405	68	13528	2.94728	1	0.627023	60.7673
UP_SEQ_FEATURE	domain:LIM zinc-binding 3	4	0.0768344	0.025883	PDLIM7, LPP, FBLIM1, TGFB1I1	495	25	19113	6.17794	1	0.629705	35.6006
GOTERM_BP_FAT	GO:0006909~phagocytosis	5	0.096043	0.054458	ABCA7, LRP1, SCARB1, MFGE8, PTX3	405	48	13528	3.47942	1	0.636826	62.3394
GOTERM_BP_FAT	GO:0010720~positive regulation of cell development	6	0.115252	0.0550031	NOTCH1, PTPRF, LIMK1, TGFB1I1, NTN1, NUMBL	405	69	13528	2.90456	1	0.637664	62.7162
GOTERM_BP_FAT	GO:0045165~cell fate commitment	9	0.172877	0.0568251	NOTCH3, BMP4, FKBP8, NOTCH1, HES5, SOX5, DLL1, TGFB1I1, KDR	405	139	13528	2.16275	1	0.641346	63.9501
GOTERM_BP_FAT	GO:0001503~ossification	8	0.153669	0.0567003	BMP4, PDLIM7, KLF10, JUND, HSPG2, COL1A1, MMP14, IGFBP5	405	115	13528	2.32365	1	0.643376	63.8669
GOTERM_BP_FAT	GO:0001501~skeletal system development	16	0.307338	0.0565668	BMP4, AEBP1, FGFR3, PDLIM7, LTBP3, KLF10, PRRX1, HSPG2, SOX5, DLK1, NPR3, MMP14, COL9A2, JUND, COL1A1, IGFBP5	405	319	13528	1.67536	1	0.645367	63.7776
INTERPRO	IPR001715:Calponin-like actin-binding	6	0.115252	0.0460858	VAV3, TAGLN, IQGAP3, ACTN1, CNN2, CNN1	467	70	16659	3.05763	1	0.648465	51.766
GOTERM_BP_FAT	GO:0030029~actin filament-based process	13	0.249712	0.0583388	NUAK2, PDLIM7, LIMK1, FSCN1, ELN, ACTN1, ARHGEF17, SORBS1, CNN2, BCL6, CNN1, EHD2, ADD2	405	241	13528	1.80179	1	0.648465	64.9459
GOTERM_BP_FAT	GO:0003011~involuntary skeletal muscle contraction	2	0.0384172	0.0588383	TNNC1, GAA	405	2	13528	33.4025	1	0.648879	65.2688
GOTERM_BP_FAT	GO:0002086~diaphragm contraction	2	0.0384172	0.0588383	TNNC1, GAA	405	2	13528	33.4025	1	0.648879	65.2688
GOTERM_BP_FAT	GO:0032764~negative regulation of mast cell cytokine production	2	0.0384172	0.0588383	HMOX1, BCL6	405	2	13528	33.4025	1	0.648879	65.2688
GOTERM_BP_FAT	GO:0032898~neurotrophin production	2	0.0384172	0.0588383	PCSK6, FURIN	405	2	13528	33.4025	1	0.648879	65.2688
GOTERM_BP_FAT	GO:0032902~nerve growth factor production	2	0.0384172	0.0588383	PCSK6, FURIN	405	2	13528	33.4025	1	0.648879	65.2688
GOTERM_BP_FAT	GO:0015718~monocarboxylic acid transport	5	0.096043	0.0615833	SLC16A3, SLC16A1, ANXA1, ABCC3, AKR1C1	405	50	13528	3.34025	1	0.663355	66.9937
GOTERM_BP_FAT	GO:0016192~vesicle-mediated transport	25	0.480215	0.063094	ABCA7, STON1, PDLIM7, MAP4K2, SCARB1, PTX3, EHD2, DCLK1, PCSK4, OSBPL5, VAV3, MRC2, STXBP2, MFGE8, ERGIC1, STX1B, SH3BP4, LRP1, ARF1, ARRB2, GRIA2, ULK1, LYST, RIN2, LRP5	405	576	13528	1.44976	1	0.669758	67.9081
GOTERM_BP_FAT	GO:0043112~receptor metabolic process	4	0.0768344	0.0641627	ARRB2, GRIA2, ULK1, DVL1	405	31	13528	4.31	1	0.670649	68.5405
GOTERM_BP_FAT	GO:0046716~muscle maintenance	3	0.0576258	0.0638923	GYLTL1B, LARGE, GAA	405	14	13528	7.15767	1	0.671771	68.3816
GOTERM_BP_FAT	GO:0003012~muscle system process	10	0.192086	0.0650286	ACTG2, TNNT1, ACTA2, TNNC1, CRYAB, HMOX1, AGT, GAA, CHRNB1, KCNH2	405	168	13528	1.98824	1	0.673019	69.0444
INTERPRO	IPR002172:Low density lipoprotein-receptor, class A, cysteine-rich	5	0.096043	0.0507391	C1QTNF5, LRP1, HSPG2, SPINT1, LRP5	467	50	16659	3.56724	1	0.675092	55.2766
GOTERM_BP_FAT	GO:0001558~regulation of cell growth	11	0.211295	0.0660415	DDR1, ULK1, LIMK1, CRYAB, AGT, LTBP4, FGFRL1, HBEGF, BCL6, NTN1, IGFBP5	405	194	13528	1.89395	1	0.676185	69.624
GOTERM_BP_FAT	GO:0009267~cellular response to starvation	4	0.0768344	0.0692948	MAP1LC3A, NUAK2, ASNS, HSPA5	405	32	13528	4.17531	1	0.68128	71.4174
GOTERM_BP_FAT	GO:0019725~cellular homeostasis	21	0.403381	0.0680676	PLP1, WDTC1, ERBB2, MFI2, LPAR2, FZD2, SLC9A3R1, GLRX2, KCNN4, GYLTL1B, ATP6V0E2, LARGE, NXN, CXCR4, SLC30A1, AGT, GAA, HAAO, CHRNB1, KCNH2, QSOX1	405	466	13528	1.50526	1	0.682312	70.753
GOTERM_BP_FAT	GO:0010648~negative regulation of cell communication	13	0.249712	0.0691902	PTPRF, GNAI2, SOCS3, RGS16, RGS11, LRP1, RGS4, AGT, BCL6, HHIP, TGFB1I1, TNFAIP3, IGFBP5	405	248	13528	1.75094	1	0.683283	71.3613
GOTERM_BP_FAT	GO:0006898~receptor-mediated endocytosis	5	0.096043	0.0731445	LRP1, PDLIM7, ARRB2, GRIA2, ULK1	405	53	13528	3.15118	1	0.684191	73.4105
GOTERM_BP_FAT	GO:0010627~regulation of protein kinase cascade	13	0.249712	0.0707881	LITAF, ERBB2, LGALS1, TLR4, LPAR2, TIMP2, LGALS9, APOL3, PLK2, AGT, HMOX1, RHOC, TNFAIP3	405	249	13528	1.7439	1	0.68424	72.2067
GOTERM_BP_FAT	GO:0046942~carboxylic acid transport	9	0.172877	0.0736498	SLC16A3, SLC38A3, SLC16A1, SLC6A9, ANXA1, ABCC3, SLC3A2, AKR1C1, SLC7A11	405	147	13528	2.04505	1	0.684361	73.6622
GOTERM_BP_FAT	GO:0045665~negative regulation of neuron differentiation	4	0.0768344	0.0746065	NOTCH3, NOTCH1, HES5, DLL1	405	33	13528	4.04878	1	0.684423	74.1326
GOTERM_BP_FAT	GO:0009968~negative regulation of signal transduction	12	0.230503	0.0679858	RGS11, LRP1, PTPRF, SOCS3, AGT, RGS4, BCL6, TGFB1I1, HHIP, TNFAIP3, RGS16, IGFBP5	405	221	13528	1.81371	1	0.684487	70.7082
GOTERM_BP_FAT	GO:0007264~small GTPase mediated signal transduction	15	0.288129	0.0741794	VAV3, RAB39B, LIMK1, IQGAP3, RND2, RASL11B, ARF1, ULK1, HMOX1, RIN2, RRAS, RHOC, RASD1, SHC2, DHCR24	405	305	13528	1.64274	1	0.684652	73.9236
GOTERM_BP_FAT	GO:0043009~chordate embryonic development	16	0.307338	0.0713923	BMP4, FKBP8, WDTC1, VANGL2, HSPG2, PRRX1, SPINT1, CDH1, DLL1, DLK1, DVL1, RGMA, SFRP1, SLC30A1, ZIC5, COL1A1	405	331	13528	1.61462	1	0.684931	72.5202
GOTERM_BP_FAT	GO:0014070~response to organic cyclic substance	8	0.153669	0.0704925	BMP4, FOS, ACSL1, BTG2, SOCS3, HMOX1, CHRNB1, TIMP3	405	121	13528	2.20843	1	0.685196	72.0521
GOTERM_BP_FAT	GO:0042692~muscle cell differentiation	8	0.153669	0.0704925	BMP4, SPEG, ERBB2, LGALS1, AGT, CHRNB1, CSRP2, DVL1	405	121	13528	2.20843	1	0.685196	72.0521
GOTERM_BP_FAT	GO:0031589~cell-substrate adhesion	7	0.13446	0.072967	SORBS1, FBLN5, AGT, ITGB4, ACTN1, BCAM, COL5A3	405	98	13528	2.38589	1	0.685723	73.3216
GOTERM_BP_FAT	GO:0006869~lipid transport	9	0.172877	0.0691891	APOL3, OSBPL5, KCNN4, ABCA7, NPC2, ANXA1, LIPG, SCARB1, AKR1C1	405	145	13528	2.07326	1	0.685868	71.3607
GOTERM_BP_FAT	GO:0015849~organic acid transport	9	0.172877	0.0759441	SLC16A3, SLC38A3, SLC16A1, SLC6A9, ANXA1, ABCC3, SLC3A2, AKR1C1, SLC7A11	405	148	13528	2.03123	1	0.686391	74.777
GOTERM_BP_FAT	GO:0060348~bone development	8	0.153669	0.0754974	BMP4, PDLIM7, KLF10, JUND, HSPG2, COL1A1, MMP14, IGFBP5	405	123	13528	2.17252	1	0.686528	74.5634
GOTERM_BP_FAT	GO:0016486~peptide hormone processing	3	0.0576258	0.0723055	PCSK7, PCSK6, FURIN	405	15	13528	6.68049	1	0.687231	72.9877
GOTERM_BP_FAT	GO:0009792~embryonic development ending in birth or egg hatching	16	0.307338	0.0766433	BMP4, FKBP8, WDTC1, VANGL2, HSPG2, PRRX1, SPINT1, CDH1, DLL1, DLK1, DVL1, RGMA, SFRP1, SLC30A1, ZIC5, COL1A1	405	334	13528	1.60012	1	0.687506	75.1077
[truncated: 127 more rows]
