# Supplementary material for: Noncoding RNA in the transcriptional landscape of human neural progenitor cell differentiation
Source: Front Neurosci. 2015 Oct 23;9:392. doi: 10.3389/fnins.2015.00392 (PMC4615820; doi:10.3389/fnins.2015.00392)
Supplement: Supplementary file 8 [file Table8.XLSX]

## Sheet: Midnight Blue Module
Supplementary Table 8: Functional enrichment of differentiation-associated modules
Category	Term	Count	%	PValue	Genes	List Total	Pop Hits	Pop Total	Fold Enrichment	Bonferroni	Benjamini	FDR
SP_PIR_KEYWORDS	acetylation	94	2.87111	1.15207e-18	PLXNA4, ABCF2, NIF3L1, CNDP2, CAD, SAE1, DAXX, IGHMBP2, GSR, NANS, RBM8A, PRMT5, ATG7, SND1, PSMD2, RANBP3, PDHA1, DPP9, SEC24C, BRD9, TUBA1C, FTSJ3, H1F0, GTPBP4, PCID2, MTA2, EXOSC2, DGUOK, PRPF4, LAP3, EIF4G1, MFN2, PPM1G, UMPS, C1QBP, NME1, VEGFA, TUBA4A, FKBP15, COMMD1, TXNRD1, RUVBL1, SEC23B, DPF2, HAX1, NUP93, DSCR3, VARS, KARS, DAZAP1, TTC4, SF3B2, EIF3C, PFN1, EIF3B, TOE1, ARPC2, POLE3, …	269	2635	19235	2.55086	3.36406e-16	3.36406e-16	1.53317e-15
SP_PIR_KEYWORDS	nucleus	112	3.42089	1.28228e-12	PPP2R5D, SNRPD3, MORF4L2, LEMD2, SAE1, MED20, IGHMBP2, DDX27, SIN3B, DDX23, RBM8A, RAE1, SND1, GLE1, H1F0, GTPBP4, DTL, MTA2, ZNF502, ZNF3, MED19, RFC5, NME1, DDX31, PAF1, DNTTIP1, KIF4A, ZNF79, HAX1, NEDD9, NFKBIA, TTC5, KARS, DAZAP1, PSMB7, WDR55, POLE3, METTL1, TEAD4, OTUD7B, NKX3-1, SNRNP35, DDX41, PRPF40B, GINS2, NPLOC4, CSTF2, TSR1, SMAD7, SMAD6, GINS3, EME1, HDAC3, PSMC2, MLX, ZNF416, WDR3…	269	4283	19235	1.86986	3.74434e-10	1.87217e-10	1.70649e-09
GOTERM_CC_FAT	GO:0070013~intracellular organelle lumen	63	1.92425	2.89821e-11	SNRPD3, MORF4L2, CAD, DAXX, MED20, RBM8A, PDHA1, FTSJ2, FTSJ3, TFIP11, NOL6, CDC6, STX5, MRPL51, GTPBP4, BRF1, MTA2, EXOSC2, MRPL9, LAS1L, RAD52, PRPF4, ZNF3, RFC5, MED19, SENP3, C1QBP, DDX31, RUVBL1, PAF1, KIF4A, UBE2Z, KARS, DAZAP1, WDR55, TOE1, TEAD4, LSG1, HMGXB3, AATF, PRPF40B, GEMIN6, PINX1, DLST, CSTF2, TSR1, SMAD7, SMAD6, EME1, POLR3A, GPS2, POLR3D, PPIF, HDAC3, CCT5, PPP1R8, WDR3, RBM19,…	191	1779	12782	2.3699	8.75258e-09	2.18814e-09	3.8768e-08
GOTERM_CC_FAT	GO:0043233~organelle lumen	64	1.9548	2.49029e-11	SNRPD3, MORF4L2, CAD, DAXX, MED20, RBM8A, PDHA1, FTSJ2, FTSJ3, TFIP11, NOL6, CDC6, STX5, MRPL51, GTPBP4, BRF1, MTA2, EXOSC2, MRPL9, LAS1L, RAD52, PRPF4, ZNF3, RFC5, MED19, SENP3, C1QBP, VEGFA, DDX31, RUVBL1, PAF1, KIF4A, UBE2Z, KARS, DAZAP1, WDR55, TOE1, TEAD4, LSG1, HMGXB3, AATF, PRPF40B, GEMIN6, PINX1, DLST, CSTF2, TSR1, SMAD7, SMAD6, EME1, POLR3A, GPS2, POLR3D, PPIF, HDAC3, CCT5, PPP1R8, WDR3,…	191	1820	12782	2.35328	7.5207e-09	2.5069e-09	3.33116e-08
GOTERM_CC_FAT	GO:0031981~nuclear lumen	56	1.71045	2.3604e-11	SNRPD3, MORF4L2, CAD, DAXX, MED20, RBM8A, FTSJ2, FTSJ3, TFIP11, NOL6, CDC6, STX5, GTPBP4, BRF1, MTA2, EXOSC2, LAS1L, RAD52, PRPF4, ZNF3, RFC5, MED19, SENP3, DDX31, RUVBL1, PAF1, KIF4A, UBE2Z, DAZAP1, WDR55, TOE1, TEAD4, LSG1, HMGXB3, AATF, PRPF40B, GEMIN6, PINX1, CSTF2, TSR1, SMAD7, SMAD6, EME1, POLR3A, GPS2, POLR3D, HDAC3, CCT5, PPP1R8, WDR3, RBM19, NOP56, ALKBH3, OGG1, HDAC8, HDAC7	191	1450	12782	2.58455	7.12841e-09	3.56421e-09	3.1574e-08
GOTERM_CC_FAT	GO:0031974~membrane-enclosed lumen	65	1.98534	1.89076e-11	SNRPD3, MORF4L2, CAD, DAXX, MED20, RBM8A, PDHA1, FTSJ2, FTSJ3, TFIP11, NOL6, CDC6, STX5, MRPL51, GTPBP4, BRF1, MTA2, EXOSC2, MRPL9, LAS1L, RAD52, PRPF4, ZNF3, RFC5, MED19, SENP3, C1QBP, VEGFA, DDX31, RUVBL1, PAF1, KIF4A, UBE2Z, KARS, DAZAP1, WDR55, TOE1, TEAD4, LSG1, HMGXB3, AATF, PRPF40B, GEMIN6, PINX1, DLST, CSTF2, TSR1, SMAD7, SMAD6, EME1, AK2, POLR3A, GPS2, POLR3D, PPIF, HDAC3, CCT5, PPP1R8, …	191	1856	12782	2.34369	5.71008e-09	5.71008e-09	2.52918e-08
SP_PIR_KEYWORDS	phosphoprotein	150	4.58155	1.88258e-09	PLXNA4, PPP2R5D, MORF4L2, LEMD2, SAE1, ANKLE2, DDX27, IGHMBP2, SHB, DDX23, RBM8A, SND1, DNAJC9, GLE1, PDHA1, H1F0, GTPBP4, DTL, PCID2, MTA2, ZNF3, MED19, PITPNM2, NME1, CNTROB, RNF25, MAPK9, TUBA4A, DNTTIP1, PAF1, TNFAIP1, TMX2, KIF4A, NFKBIA, NEDD9, TTC5, PTRH2, PDSS1, KARS, TTC4, DAZAP1, EIF3C, PFN1, EIF3D, PEA15, PSMB7, WDR55, EIF3B, POLE3, METTL1, GYS1, OTUD7B, DDX41, PRPF40B, GINS2, CSTF2, T…	269	7263	19235	1.47678	5.49712e-07	1.83237e-07	2.50532e-06
SP_PIR_KEYWORDS	cytoplasm	83	2.53513	5.88165e-08	NIF3L1, CNDP2, COPS6, PPP2R5D, RNASEH1, CAD, DAXX, IGHMBP2, GSR, SHB, RAE1, RBM8A, PRMT5, ATG7, SND1, RANBP3, GLE1, DPP9, SEC24C, AKR1C1, TFIP11, CDC6, INPPL1, DTL, SNUPN, EXOSC2, LAP3, PPM1G, SERPINB6, NME1, CNTROB, FKBP15, COMMD1, TXNRD1, RUVBL1, DPF2, KIF4A, UBE2Z, ABHD5, NEDD9, NFKBIA, TTC5, KARS, DAZAP1, EIF3C, PEA15, EIF3D, PFN1, PSMB7, WDR55, EIF3B, ARPC2, PPP2CA, OTUD7B, LSG1, ODF2, GEMIN…	269	3332	19235	1.7812	1.71743e-05	4.29359e-06	7.82725e-05
GOTERM_CC_FAT	GO:0005829~cytosol	46	1.40501	8.65494e-08	SNRPD3, ABHD5, NFKBIA, CAD, VARS, KARS, EIF3C, EIF3D, GSR, PSMB7, EIF3B, NANS, KLC1, PPP2CA, RPL26L1, PSMD2, GYS1, ODF2, DPP9, GEMIN6, PLCB2, AKR1C1, MARS, ZFP91-CNTF, CDC6, NPLOC4, INPPL1, SMAD7, SNUPN, SMAD6, DGUOK, FXR2, MFN2, EIF4G1, NMT1, CCT5, PSMD13, CCT4, SERPINB6, NME1, PPIA, EIF4H, TUBA4A, TXNRD1, AHSA1, YKT6	191	1330	12782	2.31458	2.61376e-05	5.22757e-06	0.000115773
GOTERM_BP_FAT	GO:0006396~RNA processing	28	0.855223	7.45551e-08	SNRPD3, MLH1, SF3B2, WDR55, DDX23, RBM8A, PRMT5, METTL1, PPP2CA, USP39, DHX16, SNRNP70, SNRNP35, DDX41, GEMIN6, CDK5RAP1, PRPF40B, FTSJ2, FTSJ3, TFIP11, CSTF2, SNUPN, EXOSC2, PRPF4, JMJD6, PPP1R8, WDR3, NOP56	208	547	13528	3.32921	0.000110783	0.000110783	0.000123735
SP_PIR_KEYWORDS	mrna processing	16	0.488699	3.97061e-06	TFIP11, CSTF2, SNRPD3, PRPF4, SF3B2, DDX23, JMJD6, RBM8A, PPP1R8, USP39, DHX16, SNRNP35, SNRNP70, GEMIN6, PRPF40B, DDX41	269	260	19235	4.40034	0.00115875	0.000231857	0.00528394
GOTERM_BP_FAT	GO:0008380~RNA splicing	19	0.58033	3.69553e-07	TFIP11, CSTF2, SNUPN, SNRPD3, PRPF4, SF3B2, DDX23, JMJD6, RBM8A, PPP1R8, PPP2CA, PRMT5, USP39, DHX16, SNRNP35, SNRNP70, DDX41, GEMIN6, PRPF40B	208	284	13528	4.35116	0.000549005	0.00027454	0.000613327
GOTERM_BP_FAT	GO:0022613~ribonucleoprotein complex biogenesis	15	0.458155	6.83898e-07	GTPBP4, TSR1, SNUPN, SNRPD3, EXOSC2, WDR55, DDX23, PRMT5, USP39, WDR3, AATF, NOP56, GEMIN6, FTSJ2, FTSJ3	208	180	13528	5.41987	0.00101576	0.0003387	0.00113503
GOTERM_BP_FAT	GO:0016071~mRNA metabolic process	21	0.641417	1.01937e-06	TFIP11, BRF1, CSTF2, SNUPN, SNRPD3, MLH1, PRPF4, SF3B2, DDX23, JMJD6, RBM8A, PPP1R8, PRMT5, VEGFA, USP39, DHX16, SNRNP35, SNRNP70, GEMIN6, PRPF40B, DDX41	208	370	13528	3.69137	0.00151364	0.000378625	0.00169179
SP_PIR_KEYWORDS	mrna splicing	14	0.427611	7.8556e-06	TFIP11, SNRPD3, PRPF4, SF3B2, DDX23, JMJD6, RBM8A, PPP1R8, USP39, DHX16, SNRNP35, GEMIN6, PRPF40B, DDX41	269	209	19235	4.78985	0.00229121	0.000382234	0.0104537
GOTERM_CC_FAT	GO:0044451~nucleoplasm part	24	0.733048	8.25959e-06	TFIP11, BRF1, SMAD7, SMAD6, MTA2, POLR3A, MED20, DAXX, PRPF4, GPS2, POLR3D, MED19, HDAC3, TOE1, RBM8A, PPP1R8, TEAD4, LSG1, PAF1, RUVBL1, GEMIN6, PRPF40B, HDAC8, HDAC7	191	555	12782	2.8939	0.0024913	0.000415648	0.0110479
GOTERM_CC_FAT	GO:0005730~nucleolus	27	0.824679	1.36684e-05	NOL6, STX5, GTPBP4, UBE2Z, CSTF2, TSR1, MTA2, SNRPD3, MORF4L2, EME1, EXOSC2, LAS1L, ZNF3, DAZAP1, SENP3, CCT5, WDR55, TOE1, HMGXB3, DDX31, WDR3, RBM19, AATF, NOP56, FTSJ2, FTSJ3, PINX1	191	698	12782	2.58865	0.00411938	0.000589525	0.0182821
GOTERM_CC_FAT	GO:0005654~nucleoplasm	31	0.946854	1.64102e-05	SNRPD3, DAXX, MED20, TOE1, RBM8A, TEAD4, LSG1, PRPF40B, GEMIN6, TFIP11, CDC6, BRF1, SMAD7, SMAD6, MTA2, POLR3A, RAD52, PRPF4, GPS2, POLR3D, RFC5, MED19, SENP3, HDAC3, PPP1R8, RUVBL1, PAF1, OGG1, ALKBH3, HDAC8, HDAC7	191	882	12782	2.35212	0.00494367	0.000619299	0.021949
GOTERM_BP_FAT	GO:0006397~mRNA processing	19	0.58033	2.16811e-06	TFIP11, CSTF2, SNUPN, SNRPD3, MLH1, PRPF4, SF3B2, DDX23, JMJD6, RBM8A, PPP1R8, PRMT5, USP39, DHX16, SNRNP35, SNRNP70, GEMIN6, PRPF40B, DDX41	208	321	13528	3.84963	0.00321663	0.000644156	0.00359825
GOTERM_CC_FAT	GO:0043232~intracellular non-membrane-bounded organelle	64	1.9548	2.02476e-05	SNRPD3, MORF4L2, MLH1, DAXX, SIN3B, RAE1, RPL26L1, FTSJ2, FTSJ3, TUBA1C, H1F0, NOL6, CDC6, STX5, MRPL51, GTPBP4, MPP1, INPPL1, MTA2, EXOSC2, MRPL9, LAS1L, ZNF3, MFN2, RFC5, SENP3, APITD1, NME1, CNTROB, TUBA4A, FKBP15, DDX31, RUVBL1, KIF4A, UBE2Z, HAX1, NEDD9, DAZAP1, PEA15, PFN1, WDR55, TOE1, ARPC2, KLC1, PPP2CA, TGM1, HMGXB3, ODF2, AATF, PINX1, CSTF2, CENPL, TSR1, EME1, FXR2, RACGAP1, GAS8, CCT5…	191	2596	12782	1.64984	0.00609617	0.000679195	0.0270809
GOTERM_CC_FAT	GO:0043228~non-membrane-bounded organelle	64	1.9548	2.02476e-05	SNRPD3, MORF4L2, MLH1, DAXX, SIN3B, RAE1, RPL26L1, FTSJ2, FTSJ3, TUBA1C, H1F0, NOL6, CDC6, STX5, MRPL51, GTPBP4, MPP1, INPPL1, MTA2, EXOSC2, MRPL9, LAS1L, ZNF3, MFN2, RFC5, SENP3, APITD1, NME1, CNTROB, TUBA4A, FKBP15, DDX31, RUVBL1, KIF4A, UBE2Z, HAX1, NEDD9, DAZAP1, PEA15, PFN1, WDR55, TOE1, ARPC2, KLC1, PPP2CA, TGM1, HMGXB3, ODF2, AATF, PINX1, CSTF2, CENPL, TSR1, EME1, FXR2, RACGAP1, GAS8, CCT5…	191	2596	12782	1.64984	0.00609617	0.000679195	0.0270809
GOTERM_CC_FAT	GO:0005681~spliceosome	11	0.33598	2.70022e-05	TFIP11, DDX23, PPP1R8, RBM8A, SNRPD3, SNRNP35, SNRNP70, DDX41, GEMIN6, PRPF4, SF3B2	191	132	12782	5.57679	0.00812161	0.000815144	0.0361136
SP_PIR_KEYWORDS	Spliceosome	10	0.305437	4.70325e-05	TFIP11, DDX23, PPP1R8, RBM8A, SNRPD3, SNRNP35, DDX41, GEMIN6, PRPF4, SF3B2	269	120	19235	5.9588	0.0136399	0.00196005	0.0625724
SP_PIR_KEYWORDS	Initiation factor	7	0.213806	8.22796e-05	EIF3C, EIF4G1, EIF3D, BRF1, EIF3B, EIF4H, EIF2B1	269	52	19235	9.62575	0.0237403	0.00266606	0.109442
SP_PIR_KEYWORDS	rna-binding	21	0.641417	7.46313e-05	NOL6, CSTF2, SNUPN, SNRPD3, EXOSC2, MTHFSD, FXR2, DAZAP1, EIF4G1, IGHMBP2, EIF3B, RBM8A, PPP1R8, METTL1, EIF4H, RBM19, DDX31, SNRNP35, SNRNP70, DDX41, MARS	269	540	19235	2.78077	0.0215574	0.00272044	0.0992732
GOTERM_BP_FAT	GO:0006412~translation	18	0.549786	1.34499e-05	MRPL51, BRF1, PSTK, MRPL9, PTRH2, VARS, MRRF, EIF2B1, KARS, EIF4G1, IGHMBP2, EIF3C, EIF3D, EIF3B, ICT1, EIF4H, RPL26L1, MARS	208	331	13528	3.53683	0.0197883	0.00332557	0.0223198
GOTERM_CC_FAT	GO:0030529~ribonucleoprotein complex	20	0.610874	0.000241706	NOL6, TFIP11, MRPL51, SNRPD3, MRPL9, FXR2, PRPF4, SF3B2, IGHMBP2, DDX23, RBM8A, PPP1R8, SND1, RPL26L1, WDR3, SNRNP35, SNRNP70, NOP56, GEMIN6, DDX41	191	515	12782	2.59889	0.070403	0.00661477	0.322837
SP_PIR_KEYWORDS	protein biosynthesis	11	0.33598	0.000316334	EIF3C, EIF4G1, EIF3D, EIF3B, PSTK, EIF4H, MRRF, VARS, EIF2B1, KARS, MARS	269	188	19235	4.18384	0.0882451	0.00919587	0.420156
GOTERM_CC_FAT	GO:0005739~mitochondrion	31	0.946854	0.00067894	ABCF2, HAX1, RNASEH1, VARS, PTRH2, TACO1, KARS, GSR, PPP2CA, DHODH, PDHA1, AGK, OPA3, DLST, MRPL51, ATP5J2, AK2, MRPL9, BCS1L, DGUOK, AFG3L2, MRRF, TIMM22, SDHA, LAP3, MFN2, PPIF, TFRC, C1QBP, OGG1, ALKBH3	191	1087	12782	1.90852	0.185442	0.0169472	0.904383
SP_PIR_KEYWORDS	host-virus interaction	13	0.397068	0.000690048	EIF4G1, PSMB7, TFRC, C1QBP, COPS6, PPIA, SND1, PSMC2, EIF4H, NFKBIA, DAXX, KARS, SF3B2	269	285	19235	3.26166	0.182548	0.0181571	0.914421
GOTERM_BP_FAT	GO:0000377~RNA splicing, via transesterification reactions with bulged adenosine as nucleophile	11	0.33598	0.000121531	CSTF2, DDX23, RBM8A, SNUPN, PRMT5, SNRPD3, USP39, SNRNP70, GEMIN6, PRPF4, SF3B2	208	153	13528	4.67597	0.165235	0.0254708	0.201508
GOTERM_BP_FAT	GO:0000375~RNA splicing, via transesterification reactions	11	0.33598	0.000121531	CSTF2, DDX23, RBM8A, SNUPN, PRMT5, SNRPD3, USP39, SNRNP70, GEMIN6, PRPF4, SF3B2	208	153	13528	4.67597	0.165235	0.0254708	0.201508
GOTERM_BP_FAT	GO:0000398~nuclear mRNA splicing, via spliceosome	11	0.33598	0.000121531	CSTF2, DDX23, RBM8A, SNUPN, PRMT5, SNRPD3, USP39, SNRNP70, GEMIN6, PRPF4, SF3B2	208	153	13528	4.67597	0.165235	0.0254708	0.201508
SP_PIR_KEYWORDS	mitochondrion	24	0.733048	0.00143965	DLST, OPA3, MRPL51, ATP5J2, HAX1, AK2, MRPL9, BCS1L, DGUOK, AFG3L2, PTRH2, MRRF, TACO1, KARS, TIMM22, SDHA, MFN2, PPIF, GSR, C1QBP, DHODH, PDHA1, OGG1, AGK	269	832	19235	2.06266	0.3434	0.0344494	1.89899
KEGG_PATHWAY	hsa03040:Spliceosome	9	0.274893	0.000871842	DDX23, RBM8A, SNRPD3, USP39, DHX16, SNRNP70, PRPF40B, PRPF4, SF3B2	83	126	5085	4.37608	0.0843256	0.0430912	0.965235
GOTERM_BP_FAT	GO:0006259~DNA metabolic process	20	0.610874	0.000286258	CDC6, GINS2, DTL, GINS3, EME1, MORF4L2, MLH1, RNASEH1, RAD52, TTC5, IGHMBP2, RFC5, PPIA, POLE3, TDP1, RUVBL1, ALKBH3, OGG1, TNFAIP1, PINX1	208	506	13528	2.57069	0.346518	0.0517907	0.474029
SMART	SM00382:AAA	9	0.274893	0.000620837	RFC5, IGHMBP2, CDC6, ABCF2, PSMC2, BCS1L, SNRNP35, RUVBL1, AFG3L2	121	144	9079	4.68957	0.065452	0.065452	0.698025
KEGG_PATHWAY	hsa00240:Pyrimidine metabolism	8	0.244349	0.000771858	UMPS, NME1, POLE3, DHODH, TXNRD1, CAD, POLR3A, POLR3D	83	95	5085	5.15916	0.0750242	0.0750242	0.854972
GOTERM_CC_FAT	GO:0016604~nuclear body	9	0.274893	0.00362366	TFIP11, TOE1, PPP1R8, RBM8A, LSG1, PRPF40B, GEMIN6, DAXX, PRPF4	191	168	12782	3.58508	0.665906	0.0808752	4.74
SP_PIR_KEYWORDS	pyrimidine biosynthesis	3	0.091631	0.00387824	UMPS, DHODH, CAD	269	7	19235	30.6452	0.678465	0.0835801	5.03974
GOTERM_MF_FAT	GO:0003723~RNA binding	24	0.733048	0.000387948	NOL6, CSTF2, SNUPN, EXOSC2, RNASEH1, MTHFSD, FXR2, DAZAP1, EIF4G1, IGHMBP2, EIF3B, RAE1, RBM8A, PPP1R8, METTL1, EIF4H, RBM19, DDX31, SNRNP35, SNRNP70, NOP56, DDX41, MARS, PINX1	193	718	12983	2.24856	0.166061	0.0867974	0.552043
GOTERM_BP_FAT	GO:0042254~ribosome biogenesis	9	0.274893	0.000569045	GTPBP4, WDR55, TSR1, EXOSC2, WDR3, AATF, NOP56, FTSJ2, FTSJ3	208	122	13528	4.79792	0.570804	0.0897013	0.940238
GOTERM_BP_FAT	GO:0022618~ribonucleoprotein complex assembly	7	0.213806	0.000641869	TSR1, DDX23, SNUPN, PRMT5, SNRPD3, USP39, GEMIN6	208	69	13528	6.5981	0.61485	0.0910019	1.05996
GOTERM_MF_FAT	GO:0008135~translation factor activity, nucleic acid binding	8	0.244349	0.00061702	EIF3C, EIF4G1, EIF3D, BRF1, EIF3B, EIF4H, ICT1, EIF2B1	193	98	12983	5.49138	0.250879	0.0917948	0.876676
GOTERM_CC_FAT	GO:0031975~envelope	19	0.58033	0.00526158	ATP5J2, ABCF2, HAX1, SNUPN, LEMD2, AK2, NUP93, BCS1L, AFG3L2, ANKLE2, TIMM22, SDHA, MFN2, PPIF, BNIP1, RAE1, DHODH, GLE1, AGK	191	622	12782	2.04422	0.796724	0.0947774	6.81353
GOTERM_CC_FAT	GO:0005794~Golgi apparatus	24	0.733048	0.00520868	H1F0, STX5, CLTA, ZDHHC3, NSFL1C, HMP19, NEDD9, GAS8, SCAP, ERGIC3, CHST10, GLA, ARPC2, SND1, GOSR2, AATF, SEC24C, AP4B1, SMPD4, YKT6, PLCB2, SEC23B, TRAPPC10, COG1	191	872	12782	1.84188	0.793433	0.0998034	6.74722
GOTERM_CC_FAT	GO:0031967~organelle envelope	19	0.58033	0.0050916	ATP5J2, ABCF2, HAX1, SNUPN, LEMD2, AK2, NUP93, BCS1L, AFG3L2, ANKLE2, TIMM22, SDHA, MFN2, PPIF, BNIP1, RAE1, DHODH, GLE1, AGK	191	620	12782	2.05082	0.78596	0.104268	6.6003
SP_PIR_KEYWORDS	er-golgi transport	6	0.183262	0.00607258	BNIP1, SEC24C, YKT6, SEC23B, TRAPPC10, ERGIC3	269	83	19235	5.16908	0.831126	0.111813	7.78615
SP_PIR_KEYWORDS	hydrolase	35	1.06903	0.00587427	CNDP2, LGMN, RNASEH1, CAD, PTRH2, IGHMBP2, DDX27, PSMB7, DDX23, PPP2CA, OTUD7B, LSG1, DHX16, DPP9, DDX41, PLCB2, OSGEP, INPPL1, EME1, EXOSC2, AFG3L2, LAP3, MFN2, SENP3, PPM1G, HDAC3, GLA, PPP1R8, TDP1, DDX31, RUVBL1, OGG1, SMPD4, HDAC8, HDAC7	269	1555	19235	1.60945	0.820996	0.115632	7.541
GOTERM_MF_FAT	GO:0003743~translation initiation factor activity	7	0.213806	0.000273313	EIF3C, EIF4G1, EIF3D, BRF1, EIF3B, EIF4H, EIF2B1	193	61	12983	7.71944	0.120083	0.120083	0.389214
SP_PIR_KEYWORDS	golgi apparatus	17	0.519243	0.00860817	STX5, ZDHHC3, NSFL1C, HMP19, NEDD9, GAS8, SCAP, ERGIC3, CHST10, GOSR2, SEC24C, AP4B1, YKT6, SMPD4, SEC23B, TRAPPC10, COG1	269	588	19235	2.06734	0.919899	0.130857	10.8681
SP_PIR_KEYWORDS	protein transport	15	0.458155	0.00842419	SNX19, NUP93, TIMM22, SCFD2, ATG7, RANBP3, LSG1, GOSR2, GLE1, AP4B1, SEC24C, YKT6, SEC23B, COG1, TNPO3	269	485	19235	2.21151	0.915439	0.135247	10.6477
GOTERM_MF_FAT	GO:0004407~histone deacetylase activity	4	0.122175	0.00127076	HDAC3, MTA2, HDAC8, HDAC7	193	15	12983	17.9385	0.44849	0.138236	1.79772
GOTERM_MF_FAT	GO:0033558~protein deacetylase activity	4	0.122175	0.00127076	HDAC3, MTA2, HDAC8, HDAC7	193	15	12983	17.9385	0.44849	0.138236	1.79772
SP_PIR_KEYWORDS	DNA damage	9	0.274893	0.00821997	DTL, TDP1, EME1, MORF4L2, MLH1, RAD52, ALKBH3, TTC5, OGG1	269	205	19235	3.13927	0.910198	0.139838	10.4025
SP_PIR_KEYWORDS	leigh syndrome	3	0.091631	0.0116414	SDHA, PDHA1, TACO1	269	12	19235	17.8764	0.967262	0.143944	14.4297
SP_PIR_KEYWORDS	helicase	7	0.213806	0.0112868	DDX27, IGHMBP2, DDX23, DDX31, DHX16, RUVBL1, DDX41	269	134	19235	3.73537	0.963647	0.146007	14.0202
SP_PIR_KEYWORDS	atp-binding	30	0.91631	0.0106867	KIF4A, UBE2Z, ABCF2, PSTK, CAD, VARS, KARS, IGHMBP2, DDX27, DDX23, DHX16, SNRNP35, DDX41, AGK, MARS, CDC6, AK2, BCS1L, DGUOK, AFG3L2, RFC5, CCT5, CCT4, NME1, PSMC2, DDX31, MAPK9, MYO19, RUVBL1, IPPK	269	1326	19235	1.61777	0.9566	0.152209	13.3231
SP_PIR_KEYWORDS	nucleotide-binding	36	1.09957	0.0112516	KIF4A, UBE2Z, ABCF2, PSTK, CAD, VARS, KARS, DDX27, IGHMBP2, DDX23, LSG1, DHX16, SNRNP35, DDX41, AGK, TUBA1C, MARS, CDC6, GTPBP4, AK2, BCS1L, DGUOK, AFG3L2, RFC5, MFN2, CCT5, CCT4, NME1, PSMC2, TUBA4A, SLC27A6, DDX31, MAPK9, MYO19, RUVBL1, IPPK	269	1686	19235	1.52681	0.963267	0.15228	13.9795
SP_PIR_KEYWORDS	trna-binding	3	0.091631	0.0136326	IGHMBP2, METTL1, MARS	269	13	19235	16.5013	0.981832	0.159926	16.6957
SP_PIR_KEYWORDS	wd repeat	10	0.305437	0.0156477	DCAF4, EIF3B, WDR55, DTL, RAE1, WSB2, WDR3, PRPF4, WDR45, SCAP	269	276	19235	2.59078	0.990001	0.174599	18.9323
SP_PIR_KEYWORDS	Flavoprotein	6	0.183262	0.0170231	SDHA, GSR, DHODH, TXNRD1, PDHA1, QSOX2	269	107	19235	4.00966	0.993353	0.175377	20.4268
SP_PIR_KEYWORDS	dna repair	8	0.244349	0.0178496	TDP1, EME1, MORF4L2, MLH1, RAD52, ALKBH3, TTC5, OGG1	269	191	19235	2.995	0.9948	0.176987	21.3126
SP_PIR_KEYWORDS	transit peptide	14	0.427611	0.016556	DLST, MRPL51, MRPL9, DGUOK, PTRH2, MRRF, KARS, SDHA, PPIF, GSR, C1QBP, DHODH, PDHA1, AGK	269	476	19235	2.10311	0.992364	0.177159	19.9221
GOTERM_MF_FAT	GO:0019213~deacetylase activity	4	0.122175	0.00220579	HDAC3, MTA2, HDAC8, HDAC7	193	18	12983	14.9488	0.644223	0.186728	3.10125
GOTERM_CC_FAT	GO:0000502~proteasome complex	5	0.152718	0.0127733	UBXN1, PSMB7, PSMD13, PSMC2, PSMD2	191	61	12782	5.48537	0.979398	0.204175	15.799
GOTERM_CC_FAT	GO:0044429~mitochondrial part	17	0.519243	0.0159653	DLST, ATP5J2, MRPL51, ABCF2, AK2, MRPL9, BCS1L, AFG3L2, KARS, TIMM22, SDHA, MFN2, PPIF, C1QBP, DHODH, PDHA1, AGK	191	595	12782	1.91204	0.992253	0.236639	19.3688
GOTERM_CC_FAT	GO:0015630~microtubule cytoskeleton	16	0.488699	0.0170202	CDC6, KIF4A, NEDD9, GAS8, RACGAP1, MFN2, PEA15, HDAC3, KLC1, NME1, PPP2CA, CNTROB, TUBA4A, ODF2, RUVBL1, TUBA1C	191	549	12782	1.95035	0.994396	0.238801	20.5174
GOTERM_BP_FAT	GO:0006260~DNA replication	10	0.305437	0.0026231	RFC5, IGHMBP2, CDC6, GINS2, POLE3, DTL, GINS3, RNASEH1, TNFAIP1, PINX1	208	190	13528	3.42308	0.97982	0.2433	4.2655
GOTERM_CC_FAT	GO:0016607~nuclear speck	6	0.183262	0.0186877	TFIP11, TOE1, PPP1R8, RBM8A, PRPF40B, PRPF4	191	103	12782	3.89834	0.996644	0.247876	22.3021
GOTERM_BP_FAT	GO:0034660~ncRNA metabolic process	11	0.33598	0.0028774	WDR55, METTL1, EXOSC2, WDR3, NOP56, CDK5RAP1, VARS, FTSJ2, FTSJ3, KARS, MARS	208	230	13528	3.11054	0.986185	0.248335	4.66981
GOTERM_BP_FAT	GO:0031400~negative regulation of protein modification process	8	0.244349	0.0023429	PSMB7, GTPBP4, PSMD13, SMAD7, PSMC2, PPP2CA, SMAD6, PSMD2	208	119	13528	4.37233	0.969366	0.252088	3.81816
GOTERM_CC_FAT	GO:0005852~eukaryotic translation initiation factor 3 complex	3	0.091631	0.0203235	EIF3C, EIF3D, EIF3B	191	15	12782	13.3843	0.997972	0.255678	24.0169
GOTERM_BP_FAT	GO:0032268~regulation of cellular protein metabolic process	17	0.519243	0.00261588	ZFP91-CNTF, GTPBP4, SMAD7, SMAD6, NFKBIA, EIF2B1, DAXX, EIF4G1, PSMB7, PSMD13, EIF3B, RBM8A, PPP2CA, ATG7, EIF4H, PSMC2, PSMD2	208	474	13528	2.3326	0.979601	0.258743	4.25401
GOTERM_BP_FAT	GO:0006207~'de novo' pyrimidine base biosynthetic process	3	0.091631	0.00226041	UMPS, DHODH, CAD	208	5	13528	39.0231	0.965361	0.263397	3.68609
GOTERM_BP_FAT	GO:0019856~pyrimidine base biosynthetic process	3	0.091631	0.00226041	UMPS, DHODH, CAD	208	5	13528	39.0231	0.965361	0.263397	3.68609
COG_ONTOLOGY	Nucleotide transport and metabolism	3	0.091631	0.0182087	DHODH, CAD, DGUOK	39	11	1950	13.6364	0.268312	0.268312	12.4583
GOTERM_CC_FAT	GO:0000118~histone deacetylase complex	4	0.122175	0.0227871	HDAC3, MTA2, HDAC8, HDAC7	191	41	12782	6.52892	0.999052	0.27125	26.5334
GOTERM_BP_FAT	GO:0034621~cellular macromolecular complex subunit organization	14	0.427611	0.00341326	H1F0, TSR1, SNRPD3, SNUPN, MLH1, BCS1L, MRRF, DDX23, PRMT5, ICT1, USP39, TUBA4A, GEMIN6, TUBA1C	208	357	13528	2.55053	0.993785	0.272069	5.51651
GOTERM_MF_FAT	GO:0000166~nucleotide binding	49	1.49664	0.00415956	ABCF2, PSTK, MLH1, CAD, IGHMBP2, DDX27, GSR, DDX23, RBM8A, TUBA1C, CDC6, GTPBP4, DGUOK, MFN2, RFC5, NME1, MAPK9, DDX31, SLC27A6, TUBA4A, TXNRD1, RUVBL1, KIF4A, UBE2Z, VARS, KARS, DAZAP1, EIF3B, LSG1, DHX16, SNRNP35, SNRNP70, DDX41, AGK, MARS, CSTF2, AK2, MTHFSD, BCS1L, AFG3L2, EIF2B1, SDHA, CCT5, CCT4, EIF4H, PSMC2, RBM19, MYO19, IPPK	193	2245	12983	1.46824	0.85783	0.277561	5.77323
SP_PIR_KEYWORDS	dna replication	5	0.152718	0.0345946	RFC5, CDC6, GINS2, DTL, GINS3	269	88	19235	4.06282	0.999966	0.307302	37.4081
SMART	SM00360:RRM	9	0.274893	0.00677052	EIF3B, CSTF2, RBM8A, EIF4H, RBM19, MTHFSD, SNRNP35, SNRNP70, DAZAP1	121	211	9079	3.20046	0.523123	0.309437	7.37636
GOTERM_BP_FAT	GO:0006221~pyrimidine nucleotide biosynthetic process	4	0.122175	0.00438772	UMPS, NME1, DHODH, CAD	208	22	13528	11.8252	0.998548	0.319129	7.03816
GOTERM_BP_FAT	GO:0031397~negative regulation of protein ubiquitination	6	0.183262	0.00547885	PSMB7, GTPBP4, PSMD13, SMAD7, PSMC2, PSMD2	208	74	13528	5.27339	0.999715	0.322103	8.71465
GOTERM_BP_FAT	GO:0046907~intracellular transport	20	0.610874	0.00581468	STX5, CLTA, KIF4A, SNUPN, NFKBIA, DSCR3, MFN2, PPIF, KLC1, RAE1, MLX, RANBP3, LSG1, GOSR2, GLE1, SEC24C, AP4B1, YKT6, SEC23B, COG1	208	657	13528	1.97986	0.999828	0.325579	9.22489
GOTERM_BP_FAT	GO:0044092~negative regulation of molecular function	13	0.397068	0.00537633	GTPBP4, SMAD7, SMAD6, NFKBIA, GPS2, PSMB7, PSMD13, APITD1, GLA, PPP2CA, PSMC2, PSMD2, CDK5RAP1	208	334	13528	2.53144	0.999668	0.330041	8.55835
GOTERM_BP_FAT	GO:0006413~translational initiation	5	0.152718	0.004859	EIF3C, EIF3D, BRF1, EIF3B, EIF2B1	208	45	13528	7.2265	0.999281	0.331096	7.76579
GOTERM_BP_FAT	GO:0033554~cellular response to stress	18	0.549786	0.00621834	DTL, EME1, MORF4L2, MLH1, RAD52, TTC5, EIF2B1, DAXX, SCAP, GPS2, IGHMBP2, RFC5, SH2D3A, TDP1, MAPK9, AATF, ALKBH3, OGG1	208	566	13528	2.06836	0.999906	0.331697	9.83465
INTERPRO	IPR003593:ATPase, AAA+ type, core	9	0.274893	0.00149981	RFC5, IGHMBP2, CDC6, ABCF2, PSMC2, BCS1L, SNRNP35, RUVBL1, AFG3L2	251	144	16659	4.14816	0.554698	0.332691	2.16054
GOTERM_BP_FAT	GO:0032269~negative regulation of cellular protein metabolic process	9	0.274893	0.00653226	PSMB7, GTPBP4, PSMD13, SMAD7, PSMC2, PPP2CA, SMAD6, PSMD2, EIF2B1	208	180	13528	3.25192	0.999941	0.333545	10.3062
GOTERM_BP_FAT	GO:0010608~posttranscriptional regulation of gene expression	10	0.305437	0.00522278	EIF4G1, GTPBP4, BRF1, EIF3B, SMAD7, RBM8A, EIF4H, SND1, VEGFA, EIF2B1	208	211	13528	3.08239	0.999583	0.336049	8.32377
GOTERM_CC_FAT	GO:0031201~SNARE complex	3	0.091631	0.0318408	STX5, BNIP1, YKT6	191	19	12782	10.5665	0.999943	0.346154	35.1341
GOTERM_CC_FAT	GO:0005635~nuclear envelope	8	0.244349	0.033542	BNIP1, HAX1, RAE1, SNUPN, LEMD2, NUP93, GLE1, ANKLE2	191	205	12782	2.61157	0.999966	0.349043	36.6423
INTERPRO	IPR003959:ATPase, AAA-type, core	6	0.183262	0.000813711	RFC5, CDC6, PSMC2, BCS1L, RUVBL1, AFG3L2	251	49	16659	8.127	0.35517	0.35517	1.17764
SP_PIR_KEYWORDS	proteasome	4	0.122175	0.0431797	PSMB7, PSMD13, PSMC2, PSMD2	269	56	19235	5.10754	0.999997	0.358817	44.4234
GOTERM_BP_FAT	GO:0010605~negative regulation of macromolecule metabolic process	21	0.641417	0.00887178	CDC6, GTPBP4, SMAD7, SMAD6, MTA2, MLH1, EIF2B1, DAXX, GPS2, IGHMBP2, HDAC3, SIN3B, PSMB7, PSMD13, PPP2CA, MLX, PSMC2, SND1, PSMD2, AATF, HDAC8	208	734	13528	1.86077	0.999998	0.376832	13.7481
GOTERM_MF_FAT	GO:0001882~nucleoside binding	37	1.13012	0.0071721	KIF4A, UBE2Z, ABCF2, PSTK, MLH1, CAD, VARS, KARS, DDX27, IGHMBP2, GSR, DDX23, DHX16, SNRNP35, DDX41, AGK, MARS, CDC6, MTHFSD, AK2, BCS1L, POLR3A, DGUOK, AFG3L2, EIF2B1, SDHA, RFC5, CCT5, CCT4, NME1, PSMC2, DDX31, MAPK9, TXNRD1, MYO19, RUVBL1, IPPK	193	1612	12983	1.54403	0.965563	0.38198	9.75925
GOTERM_BP_FAT	GO:0000387~spliceosomal snRNP biogenesis	4	0.122175	0.00872734	SNUPN, PRMT5, SNRPD3, GEMIN6	208	28	13528	9.29121	0.999998	0.382722	13.5392
GOTERM_BP_FAT	GO:0051248~negative regulation of protein metabolic process	9	0.274893	0.00815103	PSMB7, GTPBP4, PSMD13, SMAD7, PSMC2, PPP2CA, SMAD6, PSMD2, EIF2B1	208	187	13528	3.13019	0.999995	0.385215	12.7012
GOTERM_BP_FAT	GO:0034622~cellular macromolecular complex assembly	12	0.366524	0.0099013	H1F0, TSR1, DDX23, SNUPN, PRMT5, SNRPD3, USP39, MLH1, TUBA4A, BCS1L, GEMIN6, TUBA1C	208	318	13528	2.45428	1	0.389141	15.223
GOTERM_BP_FAT	GO:0043086~negative regulation of catalytic activity	11	0.33598	0.0103032	PSMB7, PSMD13, APITD1, GLA, SMAD7, PSMC2, PPP2CA, SMAD6, PSMD2, CDK5RAP1, GPS2	208	277	13528	2.58275	1	0.391313	15.7923
GOTERM_BP_FAT	GO:0006206~pyrimidine base metabolic process	3	0.091631	0.00967128	UMPS, DHODH, CAD	208	10	13528	19.5115	0.999999	0.392244	14.8955
GOTERM_BP_FAT	GO:0006944~membrane fusion	5	0.152718	0.00868776	MFN2, NPLOC4, BNIP1, ATG7, GOSR2	208	53	13528	6.1357	0.999998	0.392685	13.4819
SP_PIR_KEYWORDS	pyrimidine nucleotide biosynthesis	2	0.0610874	0.0545819	NME1, DHODH	269	4	19235	35.7528	1	0.400805	52.619
SP_PIR_KEYWORDS	transferase	28	0.855223	0.0516006	DLST, ZDHHC3, PSTK, ABHD5, AK2, FN3KRP, CAD, POLR3A, DGUOK, PDSS1, NMT1, AGPAT6, UMPS, NANS, CHST10, NME1, POLE3, METTL1, PRMT5, TGM1, GYS1, MAPK9, POFUT2, IPPK, AGK, YKT6, FTSJ2, FTSJ3	269	1394	19235	1.43627	1	0.402898	50.5916
SP_PIR_KEYWORDS	rrna processing	4	0.122175	0.0533318	WDR55, EXOSC2, FTSJ2, FTSJ3	269	61	19235	4.68889	1	0.403242	51.7784
GOTERM_MF_FAT	GO:0001883~purine nucleoside binding	36	1.09957	0.0110477	KIF4A, UBE2Z, ABCF2, PSTK, MLH1, CAD, VARS, KARS, DDX27, IGHMBP2, GSR, DDX23, DHX16, SNRNP35, DDX41, AGK, MARS, CDC6, MTHFSD, AK2, BCS1L, DGUOK, AFG3L2, EIF2B1, SDHA, RFC5, CCT5, CCT4, NME1, PSMC2, DDX31, MAPK9, TXNRD1, MYO19, RUVBL1, IPPK	193	1601	12983	1.51262	0.994479	0.405426	14.6568
SMART	SM00487:DEXDc	6	0.183262	0.0145702	DDX27, IGHMBP2, DDX23, DDX31, DHX16, DDX41	121	109	9079	4.13026	0.79807	0.413321	15.2572
GOTERM_MF_FAT	GO:0004518~nuclease activity	8	0.244349	0.0091862	PPP1R8, NME1, TDP1, SND1, EME1, EXOSC2, RNASEH1, OGG1	193	158	12983	3.40605	0.986687	0.41718	12.3361
SP_PIR_KEYWORDS	nuclease	5	0.152718	0.0609475	PPP1R8, TDP1, EME1, EXOSC2, RNASEH1	269	106	19235	3.3729	1	0.417288	56.693
SMART	SM00320:WD40	9	0.274893	0.0244888	DCAF4, WDR55, DTL, RAE1, WSB2, WDR3, PRPF4, WDR45, SCAP	121	266	9079	2.53871	0.932963	0.417544	24.3954
SP_PIR_KEYWORDS	Acyltransferase	6	0.183262	0.0632222	DLST, NMT1, AGPAT6, ZDHHC3, ABHD5, TGM1	269	153	19235	2.80414	1	0.42008	58.0684
SP_PIR_KEYWORDS	Ichthyosis	3	0.091631	0.065175	EBP, ABHD5, TGM1	269	30	19235	7.15056	1	0.421118	59.2168
SP_PIR_KEYWORDS	alternative initiation	4	0.122175	0.0599235	LAP3, EIF4G1, STX5, GSR	269	64	19235	4.4691	1	0.421192	56.0603
GOTERM_MF_FAT	GO:0070035~purine NTP-dependent helicase activity	6	0.183262	0.0150742	DDX27, IGHMBP2, DDX23, DDX31, DHX16, DDX41	193	98	12983	4.11854	0.999182	0.421203	19.4823
GOTERM_MF_FAT	GO:0008026~ATP-dependent helicase activity	6	0.183262	0.0150742	DDX27, IGHMBP2, DDX23, DDX31, DHX16, DDX41	193	98	12983	4.11854	0.999182	0.421203	19.4823
GOTERM_CC_FAT	GO:0005625~soluble fraction	10	0.305437	0.0445571	GSR, PITPNM2, APITD1, HAX1, NME1, PPP2CA, GYS1, AP4B1, EIF2B1, KARS	191	313	12782	2.13807	0.999999	0.423402	45.649
SP_PIR_KEYWORDS	Chaperone	6	0.183262	0.0704774	NPLOC4, CCT5, CCT4, DNAJC9, BCS1L, AHSA1	269	158	19235	2.7154	1	0.429701	62.1901
SP_PIR_KEYWORDS	cell projection	7	0.213806	0.0689588	IGHMBP2, MPP1, ARPC2, NEDD9, FKBP15, ODF2, GAS8	269	206	19235	2.4298	1	0.431008	61.3597
SMART	SM00088:PINT	3	0.091631	0.0206986	EIF3C, PSMD13, PCID2	121	17	9079	13.2411	0.897698	0.43445	21.0152
GOTERM_MF_FAT	GO:0016887~ATPase activity	12	0.366524	0.0109575	RFC5, DDX27, IGHMBP2, ATP5J2, ABCF2, DDX23, PSMC2, DDX31, DHX16, SNRNP35, RUVBL1, DDX41	193	334	12983	2.41687	0.994238	0.436133	14.5457
GOTERM_MF_FAT	GO:0030554~adenyl nucleotide binding	35	1.06903	0.0149124	KIF4A, UBE2Z, ABCF2, PSTK, MLH1, CAD, VARS, KARS, DDX27, IGHMBP2, GSR, DDX23, DHX16, SNRNP35, DDX41, AGK, MARS, CDC6, MTHFSD, AK2, BCS1L, DGUOK, AFG3L2, SDHA, RFC5, CCT5, CCT4, NME1, PSMC2, DDX31, MAPK9, TXNRD1, MYO19, RUVBL1, IPPK	193	1577	12983	1.49298	0.999116	0.443431	19.2934
SP_PIR_KEYWORDS	FAD	5	0.152718	0.0752872	SDHA, GSR, DHODH, TXNRD1, QSOX2	269	114	19235	3.13621	1	0.443472	64.7124
SP_PIR_KEYWORDS	chromatin regulator	7	0.213806	0.0782635	HDAC3, JMJD6, PRMT5, MORF4L2, RUVBL1, HDAC8, HDAC7	269	213	19235	2.34995	1	0.448393	66.1943
GOTERM_MF_FAT	GO:0017076~purine nucleotide binding	41	1.25229	0.0139243	KIF4A, UBE2Z, ABCF2, PSTK, MLH1, CAD, VARS, KARS, DDX27, IGHMBP2, GSR, DDX23, LSG1, DHX16, SNRNP35, DDX41, AGK, TUBA1C, MARS, CDC6, GTPBP4, MTHFSD, AK2, BCS1L, DGUOK, AFG3L2, EIF2B1, SDHA, RFC5, MFN2, CCT5, CCT4, NME1, PSMC2, TUBA4A, DDX31, MAPK9, TXNRD1, MYO19, RUVBL1, IPPK	193	1918	12983	1.43798	0.998587	0.449308	18.1307
GOTERM_MF_FAT	GO:0004386~helicase activity	7	0.213806	0.0177621	DDX27, IGHMBP2, DDX23, DDX31, DHX16, RUVBL1, DDX41	193	140	12983	3.36347	0.999772	0.450693	22.561
GOTERM_BP_FAT	GO:0006364~rRNA processing	6	0.183262	0.0134293	WDR55, EXOSC2, WDR3, NOP56, FTSJ2, FTSJ3	208	92	13528	4.24164	1	0.466261	20.0997
GOTERM_CC_FAT	GO:0030658~transport vesicle membrane	3	0.091631	0.0565764	CLTA, SEC24C, SEC23B	191	26	12782	7.72171	1	0.491596	54.1158
GOTERM_BP_FAT	GO:0016072~rRNA metabolic process	6	0.183262	0.0159005	WDR55, EXOSC2, WDR3, NOP56, FTSJ2, FTSJ3	208	96	13528	4.0649	1	0.493643	23.3571
SP_PIR_KEYWORDS	dna recombination	3	0.091631	0.0937393	EME1, RUVBL1, RAD52	269	37	19235	5.79775	1	0.495562	73.0147
GOTERM_BP_FAT	GO:0044265~cellular macromolecule catabolic process	20	0.610874	0.0155514	UBXN1, NPLOC4, UBE2Z, DTL, MLH1, RNASEH1, SAE1, SENP3, PSMB7, PSMD13, RBM8A, PPP1R8, ATG7, PSMC2, WSB2, USP39, RNF25, OTUD7B, PSMD2, OGG1	208	725	13528	1.79416	1	0.495925	22.9047
GOTERM_BP_FAT	GO:0009057~macromolecule catabolic process	21	0.641417	0.0165922	UBXN1, NPLOC4, UBE2Z, DTL, MLH1, RNASEH1, SAE1, AFG3L2, SENP3, PSMB7, PSMD13, RBM8A, PPP1R8, ATG7, PSMC2, WSB2, USP39, RNF25, OTUD7B, PSMD2, OGG1	208	781	13528	1.74879	1	0.498743	24.2463
SP_PIR_KEYWORDS	Cyclosporin	2	0.0610874	0.0935612	PPIF, PPIA	269	7	19235	20.4302	1	0.503217	72.944
SP_PIR_KEYWORDS	centromere	3	0.091631	0.0980719	CENPL, APITD1, PPP2CA	269	38	19235	5.64518	1	0.503881	74.6819
GOTERM_BP_FAT	GO:0031399~regulation of protein modification process	11	0.33598	0.0155258	ZFP91-CNTF, PSMB7, GTPBP4, PSMD13, SMAD7, PSMC2, ATG7, PPP2CA, SMAD6, PSMD2, DAXX	208	295	13528	2.42516	1	0.505702	22.8714
GOTERM_BP_FAT	GO:0006220~pyrimidine nucleotide metabolic process	4	0.122175	0.0173996	UMPS, NME1, DHODH, CAD	208	36	13528	7.2265	1	0.505871	25.272
GOTERM_BP_FAT	GO:0010741~negative regulation of protein kinase cascade	4	0.122175	0.0173996	HDAC3, PPP2CA, OTUD7B, GPS2	208	36	13528	7.2265	1	0.505871	25.272
KEGG_PATHWAY	hsa00970:Aminoacyl-tRNA biosynthesis	4	0.122175	0.027757	PSTK, VARS, KARS, MARS	83	41	5085	5.97708	0.941755	0.508737	26.877
GOTERM_BP_FAT	GO:0046112~nucleobase biosynthetic process	3	0.091631	0.0187879	UMPS, DHODH, CAD	208	14	13528	13.9368	1	0.51455	27.0051
GOTERM_BP_FAT	GO:0051444~negative regulation of ubiquitin-protein ligase activity	5	0.152718	0.0192904	PSMB7, PSMD13, SMAD7, PSMC2, PSMD2	208	67	13528	4.85362	1	0.515017	27.623
GOTERM_BP_FAT	GO:0051352~negative regulation of ligase activity	5	0.152718	0.0192904	PSMB7, PSMD13, SMAD7, PSMC2, PSMD2	208	67	13528	4.85362	1	0.515017	27.623
GOTERM_BP_FAT	GO:0031396~regulation of protein ubiquitination	6	0.183262	0.0186579	PSMB7, GTPBP4, PSMD13, SMAD7, PSMC2, PSMD2	208	100	13528	3.90231	1	0.521221	26.8444
GOTERM_BP_FAT	GO:0010498~proteasomal protein catabolic process	6	0.183262	0.0201477	UBXN1, PSMB7, NPLOC4, PSMD13, PSMC2, PSMD2	208	102	13528	3.82579	1	0.521782	28.666
GOTERM_BP_FAT	GO:0043161~proteasomal ubiquitin-dependent protein catabolic process	6	0.183262	0.0201477	UBXN1, PSMB7, NPLOC4, PSMD13, PSMC2, PSMD2	208	102	13528	3.82579	1	0.521782	28.666
GOTERM_CC_FAT	GO:0005819~spindle	6	0.183262	0.0683208	CDC6, HDAC3, KIF4A, PPP2CA, NEDD9, RACGAP1	191	147	12782	2.73149	1	0.53386	61.1948
GOTERM_BP_FAT	GO:0009220~pyrimidine ribonucleotide biosynthetic process	3	0.091631	0.0214626	UMPS, NME1, DHODH	208	15	13528	13.0077	1	0.53589	30.2381
KEGG_PATHWAY	hsa04130:SNARE interactions in vesicular transport	4	0.122175	0.0227331	STX5, BNIP1, GOSR2, YKT6	83	38	5085	6.44895	0.901976	0.538918	22.5635
GOTERM_MF_FAT	GO:0004839~ubiquitin activating enzyme activity	2	0.0610874	0.0293596	ATG7, SAE1	193	2	12983	67.2694	0.999999	0.539194	34.6314
GOTERM_MF_FAT	GO:0030617~transforming growth factor beta receptor, inhibitory cytoplasmic mediator activity	2	0.0610874	0.0293596	SMAD7, SMAD6	193	2	12983	67.2694	0.999999	0.539194	34.6314
GOTERM_CC_FAT	GO:0030117~membrane coat	4	0.122175	0.0671646	CLTA, SEC24C, AP4B1, SEC23B	191	63	12782	4.24898	1	0.540523	60.5456
GOTERM_CC_FAT	GO:0048475~coated membrane	4	0.122175	0.0671646	CLTA, SEC24C, AP4B1, SEC23B	191	63	12782	4.24898	1	0.540523	60.5456
GOTERM_CC_FAT	GO:0044431~Golgi apparatus part	9	0.274893	0.0723464	STX5, CLTA, NSFL1C, GOSR2, SEC24C, AP4B1, SMPD4, COG1, SEC23B	191	294	12782	2.04862	1	0.54253	63.3786
GOTERM_BP_FAT	GO:0034470~ncRNA processing	8	0.244349	0.02508	WDR55, METTL1, EXOSC2, WDR3, NOP56, CDK5RAP1, FTSJ2, FTSJ3	208	187	13528	2.78239	1	0.54449	34.3971
GOTERM_BP_FAT	GO:0006310~DNA recombination	6	0.183262	0.0225252	IGHMBP2, PPIA, EME1, MLH1, RUVBL1, RAD52	208	105	13528	3.71648	1	0.544942	31.4848
GOTERM_BP_FAT	GO:0046131~pyrimidine ribonucleoside metabolic process	3	0.091631	0.0272495	UMPS, NME1, DHODH	208	17	13528	11.4774	1	0.545935	36.7783
GOTERM_BP_FAT	GO:0015031~protein transport	20	0.610874	0.0246789	SNX19, STX5, CLTA, SNUPN, NFKBIA, NUP93, TIMM22, MFN2, SCFD2, ATG7, RANBP3, LSG1, GOSR2, GLE1, SEC24C, AP4B1, YKT6, SEC23B, COG1, TNPO3	208	762	13528	1.70705	1	0.546184	33.9477
GOTERM_BP_FAT	GO:0022402~cell cycle process	16	0.488699	0.0271218	CDC6, MLH1, NEDD9, RAD52, RACGAP1, DAXX, MFN2, PPM1G, HDAC3, PSMB7, PSMD13, PSMC2, CNTROB, PSMD2, RUVBL1, PINX1	208	565	13528	1.8418	1	0.551195	36.6404
GOTERM_BP_FAT	GO:0043933~macromolecular complex subunit organization	19	0.58033	0.0245943	ZFP91-CNTF, H1F0, BRF1, TSR1, SNUPN, SNRPD3, MLH1, BCS1L, MRRF, PDSS1, IGHMBP2, DDX23, PRMT5, ICT1, USP39, TUBA4A, GEMIN6, AKR1C1, TUBA1C	208	710	13528	1.74047	1	0.552659	33.8524
GOTERM_BP_FAT	GO:0006888~ER to Golgi vesicle-mediated transport	4	0.122175	0.0261772	GOSR2, SEC24C, YKT6, SEC23B	208	42	13528	6.19414	1	0.552661	35.6117
GOTERM_MF_FAT	GO:0019205~nucleobase, nucleoside, nucleotide kinase activity	4	0.122175	0.0254846	MPP1, NME1, AK2, DGUOK	193	43	12983	6.25762	0.999994	0.553103	30.8082
GOTERM_BP_FAT	GO:0045184~establishment of protein localization	20	0.610874	0.0267918	SNX19, STX5, CLTA, SNUPN, NFKBIA, NUP93, TIMM22, MFN2, SCFD2, ATG7, RANBP3, LSG1, GOSR2, GLE1, SEC24C, AP4B1, YKT6, SEC23B, COG1, TNPO3	208	769	13528	1.69151	1	0.553856	36.2828
KEGG_PATHWAY	hsa03050:Proteasome	4	0.122175	0.0394297	PSMB7, PSMD13, PSMC2, PSMD2	83	47	5085	5.21405	0.982803	0.556301	36.0675
GOTERM_BP_FAT	GO:0006974~response to DNA damage stimulus	12	0.366524	0.0286084	RFC5, IGHMBP2, DTL, TDP1, EME1, MORF4L2, MLH1, AATF, RAD52, ALKBH3, TTC5, OGG1	208	373	13528	2.09239	1	0.556834	38.2282
GOTERM_MF_FAT	GO:0032553~ribonucleotide binding	38	1.16066	0.0291785	KIF4A, UBE2Z, ABCF2, PSTK, MLH1, CAD, VARS, KARS, DDX27, IGHMBP2, DDX23, LSG1, DHX16, SNRNP35, DDX41, AGK, TUBA1C, MARS, CDC6, GTPBP4, MTHFSD, AK2, BCS1L, DGUOK, AFG3L2, EIF2B1, RFC5, MFN2, CCT5, CCT4, NME1, PSMC2, TUBA4A, DDX31, MAPK9, MYO19, RUVBL1, IPPK	193	1836	12983	1.39229	0.999999	0.557458	34.4573
GOTERM_MF_FAT	GO:0032555~purine ribonucleotide binding	38	1.16066	0.0291785	KIF4A, UBE2Z, ABCF2, PSTK, MLH1, CAD, VARS, KARS, DDX27, IGHMBP2, DDX23, LSG1, DHX16, SNRNP35, DDX41, AGK, TUBA1C, MARS, CDC6, GTPBP4, MTHFSD, AK2, BCS1L, DGUOK, AFG3L2, EIF2B1, RFC5, MFN2, CCT5, CCT4, NME1, PSMC2, TUBA4A, DDX31, MAPK9, MYO19, RUVBL1, IPPK	193	1836	12983	1.39229	0.999999	0.557458	34.4573
GOTERM_MF_FAT	GO:0032559~adenyl ribonucleotide binding	32	0.977398	0.0327878	KIF4A, UBE2Z, ABCF2, PSTK, MLH1, CAD, VARS, KARS, DDX27, IGHMBP2, DDX23, DHX16, SNRNP35, DDX41, AGK, MARS, CDC6, MTHFSD, AK2, BCS1L, DGUOK, AFG3L2, RFC5, CCT5, CCT4, NME1, PSMC2, DDX31, MAPK9, MYO19, RUVBL1, IPPK	193	1497	12983	1.43796	1	0.560075	37.8491
GOTERM_BP_FAT	GO:0006446~regulation of translational initiation	4	0.122175	0.0245776	EIF4G1, EIF3B, EIF4H, EIF2B1	208	41	13528	6.34522	1	0.560336	33.8336
GOTERM_MF_FAT	GO:0005524~ATP binding	32	0.977398	0.0279014	KIF4A, UBE2Z, ABCF2, PSTK, MLH1, CAD, VARS, KARS, DDX27, IGHMBP2, DDX23, DHX16, SNRNP35, DDX41, AGK, MARS, CDC6, MTHFSD, AK2, BCS1L, DGUOK, AFG3L2, RFC5, CCT5, CCT4, NME1, PSMC2, DDX31, MAPK9, MYO19, RUVBL1, IPPK	193	1477	12983	1.45743	0.999998	0.562954	33.2164
GOTERM_BP_FAT	GO:0009218~pyrimidine ribonucleotide metabolic process	3	0.091631	0.0242848	UMPS, NME1, DHODH	208	16	13528	12.1947	1	0.564076	33.5033
GOTERM_BP_FAT	GO:0051438~regulation of ubiquitin-protein ligase activity	5	0.152718	0.0315744	PSMB7, PSMD13, SMAD7, PSMC2, PSMD2	208	78	13528	4.16913	1	0.573166	41.285
GOTERM_CC_FAT	GO:0005694~chromosome	12	0.366524	0.0820258	RFC5, H1F0, NOL6, HDAC3, SIN3B, CENPL, APITD1, PPP2CA, MLH1, HDAC8, DAXX, PINX1	191	460	12782	1.74578	1	0.5775	68.1727
GOTERM_BP_FAT	GO:0016192~vesicle-mediated transport	16	0.488699	0.0314195	STX5, CLTA, DENND1A, ERGIC3, BNIP1, TFRC, SCFD2, NME1, JMJD6, GOSR2, SEC24C, AP4B1, YKT6, SEC23B, TRAPPC10, COG1	208	576	13528	1.80662	1	0.577902	41.129
GOTERM_BP_FAT	GO:0009119~ribonucleoside metabolic process	4	0.122175	0.03312	UMPS, NME1, DHODH, DGUOK	208	46	13528	5.65552	1	0.578075	42.8211
GOTERM_BP_FAT	GO:0006281~DNA repair	10	0.305437	0.0309111	RFC5, IGHMBP2, TDP1, EME1, MORF4L2, MLH1, RAD52, ALKBH3, TTC5, OGG1	208	284	13528	2.29009	1	0.578549	40.614
GOTERM_BP_FAT	GO:0016044~membrane organization	12	0.366524	0.032814	MFN2, PPIF, NPLOC4, CLTA, BNIP1, TFRC, JMJD6, NME1, ATG7, DENND1A, GOSR2, SEC24C	208	381	13528	2.04846	1	0.580972	42.52
GOTERM_MF_FAT	GO:0000049~tRNA binding	3	0.091631	0.0380009	IGHMBP2, METTL1, MARS	193	21	12983	9.60992	1	0.596088	42.4611
GOTERM_CC_FAT	GO:0016585~chromatin remodeling complex	4	0.122175	0.0888703	HDAC3, MTA2, HDAC8, HDAC7	191	71	12782	3.77022	1	0.596138	71.2047
GOTERM_BP_FAT	GO:0051340~regulation of ligase activity	5	0.152718	0.0355653	PSMB7, PSMD13, SMAD7, PSMC2, PSMD2	208	81	13528	4.01472	1	0.598312	45.1744
GOTERM_CC_FAT	GO:0005740~mitochondrial envelope	11	0.33598	0.0953941	SDHA, MFN2, PPIF, ATP5J2, ABCF2, DHODH, AK2, BCS1L, AFG3L2, AGK, TIMM22	191	419	12782	1.75689	1	0.600481	73.8437
GOTERM_CC_FAT	GO:0005832~chaperonin-containing T-complex	2	0.0610874	0.0995481	CCT5, CCT4	191	7	12782	19.1204	1	0.605994	75.4055
GOTERM_CC_FAT	GO:0005666~DNA-directed RNA polymerase III complex	2	0.0610874	0.0995481	POLR3A, POLR3D	191	7	12782	19.1204	1	0.605994	75.4055
GOTERM_BP_FAT	GO:0009451~RNA modification	4	0.122175	0.0369153	METTL1, CDK5RAP1, FTSJ2, FTSJ3	208	48	13528	5.41987	1	0.606065	46.4342
GOTERM_CC_FAT	GO:0030662~coated vesicle membrane	4	0.122175	0.0947048	CLTA, DENND1A, SEC24C, SEC23B	191	73	12782	3.66693	1	0.608972	73.5758
SMART	SM00490:HELICc	5	0.152718	0.0515835	DDX27, DDX23, DDX31, DHX16, DDX41	121	106	9079	3.5393	0.996889	0.617924	44.974
GOTERM_BP_FAT	GO:0031398~positive regulation of protein ubiquitination	5	0.152718	0.0398353	PSMB7, PSMD13, SMAD7, PSMC2, PSMD2	208	84	13528	3.87134	1	0.622543	49.0668
GOTERM_BP_FAT	GO:0016570~histone modification	6	0.183262	0.039404	HDAC3, JMJD6, PRMT5, PAF1, RUVBL1, HDAC8	208	122	13528	3.19861	1	0.624437	48.6858
GOTERM_BP_FAT	GO:0016569~covalent chromatin modification	6	0.183262	0.0442518	HDAC3, JMJD6, PRMT5, PAF1, RUVBL1, HDAC8	208	126	13528	3.09707	1	0.656161	52.8187
GOTERM_BP_FAT	GO:0009174~pyrimidine ribonucleoside monophosphate biosynthetic process	2	0.0610874	0.0452092	UMPS, DHODH	208	3	13528	43.359	1	0.658419	53.597
GOTERM_BP_FAT	GO:0009173~pyrimidine ribonucleoside monophosphate metabolic process	2	0.0610874	0.0452092	UMPS, DHODH	208	3	13528	43.359	1	0.658419	53.597
GOTERM_BP_FAT	GO:0060394~negative regulation of pathway-restricted SMAD protein phosphorylation	2	0.0610874	0.0452092	SMAD7, SMAD6	208	3	13528	43.359	1	0.658419	53.597
GOTERM_BP_FAT	GO:0046049~UMP metabolic process	2	0.0610874	0.0452092	UMPS, DHODH	208	3	13528	43.359	1	0.658419	53.597
GOTERM_BP_FAT	GO:0006222~UMP biosynthetic process	2	0.0610874	0.0452092	UMPS, DHODH	208	3	13528	43.359	1	0.658419	53.597
GOTERM_BP_FAT	GO:0009112~nucleobase metabolic process	3	0.091631	0.0477592	UMPS, DHODH, CAD	208	23	13528	8.48328	1	0.673323	55.6115
GOTERM_BP_FAT	GO:0065003~macromolecular complex assembly	17	0.519243	0.049214	H1F0, ZFP91-CNTF, BRF1, TSR1, SNUPN, SNRPD3, MLH1, BCS1L, PDSS1, IGHMBP2, DDX23, PRMT5, USP39, TUBA4A, GEMIN6, AKR1C1, TUBA1C	208	665	13528	1.66264	1	0.678981	56.7237
GOTERM_BP_FAT	GO:0048193~Golgi vesicle transport	6	0.183262	0.0507937	CLTA, GOSR2, SEC24C, YKT6, COG1, SEC23B	208	131	13528	2.97886	1	0.685313	57.9017
INTERPRO	IPR013785:Aldolase-type TIM barrel	4	0.122175	0.0191407	UMPS, NANS, GLA, DHODH	251	38	16659	6.98637	0.99997	0.685706	24.5156
GOTERM_BP_FAT	GO:0010551~regulation of specific transcription from RNA polymerase II promoter	5	0.152718	0.0560861	HDAC3, SMAD7, NFKBIA, GPS2, SCAP	208	94	13528	3.45949	1	0.69117	61.6324
GOTERM_BP_FAT	GO:0006213~pyrimidine nucleoside metabolic process	3	0.091631	0.0555233	UMPS, NME1, DHODH	208	25	13528	7.80462	1	0.692408	61.2509
GOTERM_BP_FAT	GO:0051640~organelle localization	5	0.152718	0.0525887	MFN2, STX5, MLH1, YKT6, PINX1	208	92	13528	3.5347	1	0.692887	59.2036
GOTERM_BP_FAT	GO:0043632~modification-dependent macromolecule catabolic process	15	0.458155	0.0578706	UBXN1, NPLOC4, UBE2Z, DTL, SAE1, SENP3, PSMB7, PSMD13, ATG7, PSMC2, WSB2, USP39, PSMD2, OTUD7B, RNF25	208	574	13528	1.69961	1	0.693067	62.8186
GOTERM_BP_FAT	GO:0019941~modification-dependent protein catabolic process	15	0.458155	0.0578706	UBXN1, NPLOC4, UBE2Z, DTL, SAE1, SENP3, PSMB7, PSMD13, ATG7, PSMC2, WSB2, USP39, PSMD2, OTUD7B, RNF25	208	574	13528	1.69961	1	0.693067	62.8186
GOTERM_BP_FAT	GO:0030163~protein catabolic process	16	0.488699	0.054906	UBXN1, NPLOC4, UBE2Z, DTL, SAE1, AFG3L2, SENP3, PSMB7, PSMD13, ATG7, PSMC2, WSB2, USP39, RNF25, PSMD2, OTUD7B	208	622	13528	1.67302	1	0.693308	60.8284
GOTERM_BP_FAT	GO:0009890~negative regulation of biosynthetic process	15	0.458155	0.0572056	CDC6, GTPBP4, SMAD7, MTA2, EIF2B1, DAXX, SCAP, GPS2, IGHMBP2, HDAC3, SIN3B, GLA, MLX, AATF, HDAC8	208	573	13528	1.70258	1	0.693616	62.3806
GOTERM_BP_FAT	GO:0009968~negative regulation of signal transduction	8	0.244349	0.0540023	MFN2, HDAC3, SMAD7, PPP2CA, SMAD6, OTUD7B, NFKBIA, GPS2	208	221	13528	2.35433	1	0.697474	60.2022
INTERPRO	IPR000717:Proteasome component region PCI	3	0.091631	0.0263015	EIF3C, PSMD13, PCID2	251	17	16659	11.7124	0.999999	0.697958	32.1502
GOTERM_BP_FAT	GO:0006457~protein folding	7	0.213806	0.054899	PPIF, CCT5, CCT4, PPIA, TTC9C, FKBP15, AHSA1	208	177	13528	2.57214	1	0.698396	60.8237
INTERPRO	IPR015943:WD40/YVTN repeat-like	11	0.33598	0.0154563	DCAF4, EIF3B, PLXNA4, WDR55, DTL, RAE1, WSB2, WDR3, PRPF4, WDR45, SCAP	251	300	16659	2.43359	0.999774	0.698633	20.2826
GOTERM_BP_FAT	GO:0009130~pyrimidine nucleoside monophosphate biosynthetic process	2	0.0610874	0.0598223	UMPS, DHODH	208	4	13528	32.5192	1	0.700647	64.0765
GOTERM_BP_FAT	GO:0009129~pyrimidine nucleoside monophosphate metabolic process	2	0.0610874	0.0598223	UMPS, DHODH	208	4	13528	32.5192	1	0.700647	64.0765
GOTERM_BP_FAT	GO:0034616~response to laminar fluid shear stress	2	0.0610874	0.0598223	SMAD7, SMAD6	208	4	13528	32.5192	1	0.700647	64.0765
GOTERM_BP_FAT	GO:0031167~rRNA methylation	2	0.0610874	0.0598223	FTSJ2, FTSJ3	208	4	13528	32.5192	1	0.700647	64.0765
INTERPRO	IPR019775:WD40 repeat, conserved site	10	0.305437	0.024333	DCAF4, EIF3B, WDR55, DTL, RAE1, WSB2, WDR3, PRPF4, WDR45, SCAP	251	277	16659	2.39605	0.999998	0.700925	30.1265
INTERPRO	IPR014014:RNA helicase, DEAD-box type, Q motif	4	0.122175	0.0178229	DDX27, DDX23, DDX31, DDX41	251	37	16659	7.17519	0.999938	0.702293	23.0262
GOTERM_BP_FAT	GO:0007254~JNK cascade	4	0.122175	0.0615152	SH2D3A, MAPK9, DAXX, GPS2	208	59	13528	4.40939	1	0.706315	65.1351
GOTERM_MF_FAT	GO:0016811~hydrolase activity, acting on carbon-nitrogen (but not peptide) bonds, in linear amides	4	0.122175	0.0543468	HDAC3, MTA2, HDAC8, HDAC7	193	58	12983	4.63927	1	0.712149	54.9411
INTERPRO	IPR014001:DEAD-like helicase, N-terminal	6	0.183262	0.0242333	DDX27, IGHMBP2, DDX23, DDX31, DHX16, DDX41	251	109	16659	3.65342	0.999998	0.733468	30.0225
GOTERM_BP_FAT	GO:0031401~positive regulation of protein modification process	7	0.213806	0.0678993	ZFP91-CNTF, PSMB7, PSMD13, SMAD7, PSMC2, ATG7, PSMD2	208	187	13528	2.43459	1	0.733564	68.8692
GOTERM_BP_FAT	GO:0032270~positive regulation of cellular protein metabolic process	8	0.244349	0.0671987	ZFP91-CNTF, PSMB7, PSMD13, SMAD7, PSMC2, ATG7, PSMD2, NFKBIA	208	233	13528	2.23308	1	0.734267	68.4786
INTERPRO	IPR013027:FAD-dependent pyridine nucleotide-disulphide oxidoreductase	3	0.091631	0.0324294	SDHA, GSR, TXNRD1	251	19	16659	10.4796	1	0.745094	38.1061
INTERPRO	IPR012677:Nucleotide-binding, alpha-beta plait	9	0.274893	0.0152794	EIF3B, CSTF2, RBM8A, EIF4H, RBM19, MTHFSD, SNRNP35, SNRNP70, DAZAP1	251	213	16659	2.80439	0.999751	0.749223	20.0739
GOTERM_BP_FAT	GO:0045454~cell redox homeostasis	4	0.122175	0.0719449	TMX2, GSR, TXNRD1, QSOX2	208	63	13528	4.12943	1	0.750148	71.0374
GOTERM_BP_FAT	GO:0031098~stress-activated protein kinase signaling pathway	4	0.122175	0.0719449	SH2D3A, MAPK9, DAXX, GPS2	208	63	13528	4.12943	1	0.750148	71.0374
GOTERM_BP_FAT	GO:0009116~nucleoside metabolic process	4	0.122175	0.0746686	UMPS, NME1, DHODH, DGUOK	208	64	13528	4.0649	1	0.759175	72.4163
GOTERM_BP_FAT	GO:0051436~negative regulation of ubiquitin-protein ligase activity during mitotic cell cycle	4	0.122175	0.0774375	PSMB7, PSMD13, PSMC2, PSMD2	208	65	13528	4.00237	1	0.76379	73.7547
GOTERM_BP_FAT	GO:0006401~RNA catabolic process	4	0.122175	0.0774375	PPP1R8, RBM8A, MLH1, RNASEH1	208	65	13528	4.00237	1	0.76379	73.7547
GOTERM_BP_FAT	GO:0031145~anaphase-promoting complex-dependent proteasomal ubiquitin-dependent protein catabolic process	4	0.122175	0.0774375	PSMB7, PSMD13, PSMC2, PSMD2	208	65	13528	4.00237	1	0.76379	73.7547
SMART	SM00540:LEM	2	0.0610874	0.0889606	LEMD2, ANKLE2	121	7	9079	21.438	0.999961	0.765612	65.0368
SMART	SM00515:eIF5C	2	0.0610874	0.0889606	EIF4G1, BZW1	121	7	9079	21.438	0.999961	0.765612	65.0368
GOTERM_BP_FAT	GO:0051603~proteolysis involved in cellular protein catabolic process	15	0.458155	0.0770492	UBXN1, NPLOC4, UBE2Z, DTL, SAE1, SENP3, PSMB7, PSMD13, ATG7, PSMC2, WSB2, USP39, PSMD2, OTUD7B, RNF25	208	600	13528	1.62596	1	0.766134	73.5707
GOTERM_BP_FAT	GO:0051247~positive regulation of protein metabolic process	8	0.244349	0.0800622	ZFP91-CNTF, PSMB7, PSMD13, SMAD7, PSMC2, ATG7, PSMD2, NFKBIA	208	243	13528	2.14118	1	0.767505	74.9668
GOTERM_BP_FAT	GO:0044257~cellular protein catabolic process	15	0.458155	0.0795006	UBXN1, NPLOC4, UBE2Z, DTL, SAE1, SENP3, PSMB7, PSMD13, ATG7, PSMC2, WSB2, USP39, PSMD2, OTUD7B, RNF25	208	603	13528	1.61787	1	0.769028	74.7119
GOTERM_BP_FAT	GO:0008104~protein localization	20	0.610874	0.0826409	SNX19, STX5, CLTA, SNUPN, NFKBIA, NUP93, TIMM22, MFN2, SCFD2, ATG7, RANBP3, LSG1, GOSR2, GLE1, SEC24C, AP4B1, YKT6, SEC23B, COG1, TNPO3	208	882	13528	1.4748	1	0.774724	76.1063
GOTERM_MF_FAT	GO:0003724~RNA helicase activity	3	0.091631	0.0680705	IGHMBP2, DDX23, DHX16	193	29	12983	6.95891	1	0.7768	63.4233
GOTERM_BP_FAT	GO:0010648~negative regulation of cell communication	8	0.244349	0.0868387	MFN2, HDAC3, SMAD7, PPP2CA, SMAD6, OTUD7B, NFKBIA, GPS2	208	248	13528	2.09801	1	0.776851	77.8575
GOTERM_BP_FAT	GO:0051437~positive regulation of ubiquitin-protein ligase activity during mitotic cell cycle	4	0.122175	0.0860095	PSMB7, PSMD13, PSMC2, PSMD2	208	68	13528	3.82579	1	0.777229	77.5215
KEGG_PATHWAY	hsa00230:Purine metabolism	6	0.183262	0.0997487	NME1, POLE3, AK2, POLR3A, DGUOK, POLR3D	83	153	5085	2.40255	0.999975	0.78045	68.9173
GOTERM_BP_FAT	GO:0006732~coenzyme metabolic process	6	0.183262	0.0859479	SDHA, DLST, GSR, AGPAT6, MTHFSD, PDSS1	208	153	13528	2.55053	1	0.780749	77.4963
GOTERM_BP_FAT	GO:0051656~establishment of organelle localization	4	0.122175	0.0889529	STX5, MLH1, YKT6, PINX1	208	69	13528	3.77035	1	0.781569	78.6932
GOTERM_BP_FAT	GO:0031327~negative regulation of cellular biosynthetic process	14	0.427611	0.0899317	CDC6, GTPBP4, SMAD7, MTA2, EIF2B1, DAXX, GPS2, IGHMBP2, HDAC3, SIN3B, GLA, MLX, AATF, HDAC8	208	561	13528	1.62306	1	0.781749	79.0699
GOTERM_BP_FAT	GO:0051443~positive regulation of ubiquitin-protein ligase activity	4	0.122175	0.0919382	PSMB7, PSMD13, PSMC2, PSMD2	208	70	13528	3.71648	1	0.782296	79.8228
GOTERM_BP_FAT	GO:0001933~negative regulation of protein amino acid phosphorylation	3	0.091631	0.085699	SMAD7, PPP2CA, SMAD6	208	32	13528	6.09736	1	0.783536	77.3944
GOTERM_BP_FAT	GO:0000245~spliceosome assembly	3	0.091631	0.085699	DDX23, USP39, GEMIN6	208	32	13528	6.09736	1	0.783536	77.3944
GOTERM_BP_FAT	GO:0006913~nucleocytoplasmic transport	6	0.183262	0.0915312	RAE1, SNUPN, MLX, LSG1, NFKBIA, GLE1	208	156	13528	2.50148	1	0.784297	79.6722
GOTERM_BP_FAT	GO:0051169~nuclear transport	6	0.183262	0.0955935	RAE1, SNUPN, MLX, LSG1, NFKBIA, GLE1	208	158	13528	2.46981	1	0.788872	81.1293
KEGG_PATHWAY	hsa00020:Citrate cycle (TCA cycle)	3	0.091631	0.088445	SDHA, DLST, PDHA1	83	31	5085	5.92888	0.999913	0.789616	64.2908
GOTERM_BP_FAT	GO:0051439~regulation of ubiquitin-protein ligase activity during mitotic cell cycle	4	0.122175	0.0949648	PSMB7, PSMD13, PSMC2, PSMD2	208	71	13528	3.66414	1	0.79003	80.9104
INTERPRO	IPR000504:RNA recognition motif, RNP-1	9	0.274893	0.0145355	EIF3B, CSTF2, RBM8A, EIF4H, RBM19, MTHFSD, SNRNP35, SNRNP70, DAZAP1	251	211	16659	2.83097	0.999626	0.793701	19.1908
PIR_SUPERFAMILY	PIRSF001321:ATP-dependent RNA helicase	3	0.091631	0.0114338	DDX27, DDX23, DDX41	113	11	7396	17.8504	0.795452	0.795452	12.6583
INTERPRO	IPR000629:RNA helicase, ATP-dependent, DEAD-box, conserved site	4	0.122175	0.0120163	DDX27, DDX23, DDX31, DDX41	251	32	16659	8.29631	0.99852	0.803874	16.1319
UP_SEQ_FEATURE	short sequence motif:Nuclear localization signal	13	0.397068	0.00221468	KIF4A, DTL, PPP2R5D, NSFL1C, DAXX, IGHMBP2, DDX27, SENP3, TOE1, SND1, THYN1, OTUD7B, DNTTIP1	269	325	19113	2.84208	0.807438	0.807438	3.3141
GOTERM_MF_FAT	GO:0070411~I-SMAD binding	2	0.0610874	0.0855307	SMAD7, SMAD6	193	6	12983	22.4231	1	0.825097	72.0732
GOTERM_MF_FAT	GO:0016417~S-acyltransferase activity	2	0.0610874	0.0855307	DLST, YKT6	193	6	12983	22.4231	1	0.825097	72.0732
INTERPRO	IPR015507:Ribosomal RNA methyltransferase J	2	0.0610874	0.0443511	FTSJ2, FTSJ3	251	3	16659	44.247	1	0.825624	48.3235
INTERPRO	IPR001680:WD40 repeat	9	0.274893	0.0478611	DCAF4, WDR55, DTL, RAE1, WSB2, WDR3, PRPF4, WDR45, SCAP	251	266	16659	2.24562	1	0.828355	51.0179
GOTERM_MF_FAT	GO:0051082~unfolded protein binding	5	0.152718	0.0909651	CCT5, CCT4, PPIA, AFG3L2, SCAP	193	115	12983	2.92476	1	0.832263	74.3498
GOTERM_MF_FAT	GO:0034713~type I transforming growth factor beta receptor binding	2	0.0610874	0.0990607	SMAD7, SMAD6	193	7	12983	19.2198	1	0.836046	77.423
GOTERM_MF_FAT	GO:0016776~phosphotransferase activity, phosphate group as acceptor	3	0.091631	0.0852361	MPP1, NME1, AK2	193	33	12983	6.1154	1	0.836799	71.9445
GOTERM_MF_FAT	GO:0031072~heat shock protein binding	4	0.122175	0.0965613	DLST, DNAJC9, NFKBIA, DAXX	193	74	12983	3.63619	1	0.83924	76.5128
INTERPRO	IPR019782:WD40 repeat 2	8	0.244349	0.0545605	DCAF4, WDR55, DTL, RAE1, WSB2, WDR3, PRPF4, SCAP	251	226	16659	2.3494	1	0.848936	55.8011
INTERPRO	IPR003084:Histone deacetylase	2	0.0610874	0.058695	HDAC3, HDAC8	251	4	16659	33.1853	1	0.853074	58.532
UP_SEQ_FEATURE	repeat:WD 2	10	0.305437	0.0155523	DCAF4, EIF3B, WDR55, DTL, RAE1, WSB2, WDR3, PRPF4, WDR45, SCAP	269	274	19113	2.59314	0.999991	0.856443	21.2008
UP_SEQ_FEATURE	repeat:WD 1	10	0.305437	0.0155523	DCAF4, EIF3B, WDR55, DTL, RAE1, WSB2, WDR3, PRPF4, WDR45, SCAP	269	274	19113	2.59314	0.999991	0.856443	21.2008
INTERPRO	IPR019781:WD40 repeat, subgroup	8	0.244349	0.0729796	DCAF4, WDR55, DTL, RAE1, WSB2, WDR3, PRPF4, SCAP	251	242	16659	2.19407	1	0.857015	66.8053
INTERPRO	IPR011545:DNA/RNA helicase, DEAD/DEAH box type, N-terminal	4	0.122175	0.0637021	DDX27, DDX23, DDX31, DDX41	251	61	16659	4.35217	1	0.860681	61.6289
INTERPRO	IPR001650:DNA/RNA helicase, C-terminal	5	0.152718	0.0775164	DDX27, DDX23, DDX31, DHX16, DDX41	251	107	16659	3.10143	1	0.861488	69.0925
INTERPRO	IPR014021:Helicase, superfamily 1 and 2, ATP-binding	5	0.152718	0.0775164	DDX27, DDX23, DDX31, DHX16, DDX41	251	107	16659	3.10143	1	0.861488	69.0925
INTERPRO	IPR017986:WD40 repeat, region	8	0.244349	0.068089	DCAF4, WDR55, DTL, RAE1, WSB2, WDR3, PRPF4, SCAP	251	238	16659	2.23094	1	0.86473	64.1637
UP_SEQ_FEATURE	region of interest:Histone deacetylase	3	0.091631	0.00818396	HDAC3, HDAC8, HDAC7	269	10	19113	21.3156	0.99777	0.86935	11.7429
UP_SEQ_FEATURE	short sequence motif:DEAD box	4	0.122175	0.0109046	DDX27, DDX23, DDX31, DDX41	269	33	19113	8.61237	0.99971	0.869536	15.3522
INTERPRO	IPR000815:Mercuric reductase	2	0.0610874	0.0728245	GSR, TXNRD1	251	5	16659	26.5482	1	0.869679	66.7243
INTERPRO	IPR012999:Pyridine nucleotide-disulphide oxidoreductase, class I, active site	2	0.0610874	0.0728245	GSR, TXNRD1	251	5	16659	26.5482	1	0.869679	66.7243
INTERPRO	IPR002877:Ribosomal RNA methyltransferase RrmJ/FtsJ	2	0.0610874	0.0728245	FTSJ2, FTSJ3	251	5	16659	26.5482	1	0.869679	66.7243
INTERPRO	IPR000286:Histone deacetylase superfamily	3	0.091631	0.0112832	HDAC3, HDAC8, HDAC7	251	11	16659	18.1011	0.997793	0.869806	15.2217
PIR_SUPERFAMILY	PIRSF500412:inhibitory Smad protein, Smad 6/Smad 7 types	2	0.0610874	0.0300593	SMAD7, SMAD6	113	2	7396	65.4513	0.985181	0.878265	30.1766
INTERPRO	IPR006896:Sec23/Sec24 trunk region	2	0.0610874	0.0867427	SEC24C, SEC23B	251	6	16659	22.1235	1	0.880736	73.2986
INTERPRO	IPR006895:Zinc finger, Sec23/Sec24-type	2	0.0610874	0.0867427	SEC24C, SEC23B	251	6	16659	22.1235	1	0.880736	73.2986
INTERPRO	IPR012990:Sec23/Sec24 beta-sandwich	2	0.0610874	0.0867427	SEC24C, SEC23B	251	6	16659	22.1235	1	0.880736	73.2986
INTERPRO	IPR006900:Sec23/Sec24 helical region	2	0.0610874	0.0867427	SEC24C, SEC23B	251	6	16659	22.1235	1	0.880736	73.2986
INTERPRO	IPR003960:ATPase, AAA-type, conserved site	3	0.091631	0.0920165	PSMC2, BCS1L, AFG3L2	251	34	16659	5.85622	1	0.88558	75.4567
UP_SEQ_FEATURE	short sequence motif:Q motif	4	0.122175	0.014907	DDX27, DDX23, DDX31, DDX41	269	37	19113	7.6813	0.999986	0.892671	20.412
UP_SEQ_FEATURE	compositionally biased region:Poly-Asp	5	0.152718	0.0365525	TFIP11, C1ORF174, RANBP3, FKBP15, DAXX	269	89	19113	3.99169	1	0.900302	43.2231
UP_SEQ_FEATURE	repeat:WD 3	9	0.274893	0.0338577	EIF3B, WDR55, DTL, RAE1, WSB2, WDR3, PRPF4, WDR45, SCAP	269	265	19113	2.41309	1	0.902368	40.7606
UP_SEQ_FEATURE	compositionally biased region:Poly-Glu	14	0.427611	0.0225763	NSFL1C, LEMD2, GPS2, SF3B2, HEATR6, EIF4G1, EIF3C, PPM1G, SH2D3A, RBM19, HMGXB3, TRAFD1, QSOX2, RNF113A	269	494	19113	2.01362	1	0.911414	29.3276
UP_SEQ_FEATURE	compositionally biased region:Arg-rich	6	0.183262	0.0417191	ZFP91-CNTF, BUD13, DDX23, USP39, HMGXB3, SNRNP35	269	135	19113	3.15787	1	0.912452	47.6792
UP_SEQ_FEATURE	mutagenesis site	40	1.22175	0.0290819	LGMN, MORF4L2, NFKBIA, DAXX, KARS, SHB, CHST10, RBM8A, PPP2CA, PRMT5, METTL1, OTUD7B, PLCB2, AKR1C1, EBP, MAGEA2B, DTL, INPPL1, SMAD7, SNUPN, SMAD6, RACGAP1, MFN2, EIF4G1, SENP3, NMT1, UMPS, SH2D3A, TFRC, BNIP1, NME1, PPP1R8, PPIA, JMJD6, TDP1, RUVBL1, ALKBH3, OGG1, YKT6, HDAC8	269	2045	19113	1.38977	1	0.912532	36.1497
UP_SEQ_FEATURE	transit peptide:Mitochondrion	13	0.397068	0.0326937	DLST, MRPL51, MRPL9, DGUOK, PTRH2, MRRF, PPIF, SDHA, GSR, C1QBP, DHODH, PDHA1, AGK	269	467	19113	1.97789	1	0.915393	39.6663
UP_SEQ_FEATURE	domain:RRM	7	0.213806	0.00667124	EIF3B, CSTF2, RBM8A, EIF4H, MTHFSD, SNRNP35, SNRNP70	269	119	19113	4.17953	0.99308	0.916813	9.67436
UP_SEQ_FEATURE	domain:PCI	3	0.091631	0.0286294	EIF3C, PSMD13, PCID2	269	19	19113	11.2187	1	0.932644	35.6958
UP_SEQ_FEATURE	binding site:Substrate; via carbonyl oxygen	3	0.091631	0.0510523	CNDP2, HDAC8, KARS	269	26	19113	8.19831	1	0.938025	54.912
UP_SEQ_FEATURE	repeat:ANK	2	0.0610874	0.054923	AGAP10, ANKLE2	269	4	19113	35.526	1	0.939073	57.6281
UP_SEQ_FEATURE	domain:Helicase ATP-binding	5	0.152718	0.0691764	DDX27, DDX23, DDX31, DHX16, DDX41	269	110	19113	3.22964	1	0.939389	66.3678
PIR_SUPERFAMILY	PIRSF037913:His_deacetylse_1	2	0.0610874	0.0592229	HDAC3, HDAC8	113	4	7396	32.7257	0.999781	0.93969	51.2517
PIR_SUPERFAMILY	PIRSF037913:histone deacetylase class I, eukaryotic type	2	0.0610874	0.0592229	HDAC3, HDAC8	113	4	7396	32.7257	0.999781	0.93969	51.2517
PIR_SUPERFAMILY	PIRSF037286:Smad protein	2	0.0610874	0.0592229	SMAD7, SMAD6	113	4	7396	32.7257	0.999781	0.93969	51.2517
UP_SEQ_FEATURE	domain:Helicase C-terminal	5	0.152718	0.0603821	DDX27, DDX23, DDX31, DHX16, DDX41	269	105	19113	3.38343	1	0.944547	61.1997
UP_SEQ_FEATURE	repeat:WD 4	8	0.244349	0.0642312	EIF3B, WDR55, DTL, RAE1, WSB2, WDR3, PRPF4, SCAP	269	251	19113	2.26461	1	0.945059	63.5469
UP_SEQ_FEATURE	region of interest:Microtubule-binding	2	0.0610874	0.0681775	PEA15, GAS8	269	5	19113	28.4208	1	0.945782	65.815
UP_SEQ_FEATURE	domain:LEM	2	0.0610874	0.0812468	LEMD2, ANKLE2	269	6	19113	23.684	1	0.957062	72.4204
UP_SEQ_FEATURE	domain:W2	2	0.0610874	0.0941335	EIF4G1, BZW1	269	7	19113	20.3006	1	0.969739	77.7497
UP_SEQ_FEATURE	short sequence motif:Nuclear localization signal 2	2	0.0610874	0.0941335	PPP1R8, JMJD6	269	7	19113	20.3006	1	0.969739	77.7497
UP_SEQ_FEATURE	short sequence motif:Nuclear localization signal 1	2	0.0610874	0.0941335	PPP1R8, JMJD6	269	7	19113	20.3006	1	0.969739	77.7497
OMIM_DISEASE	Leigh syndrome	2	0.0610874	0.069757	SDHA, BCS1L	34	8	3671	26.9926	0.989491	0.989491	51.9137

## Sheet: Purple Module
Supplementary Table 8: Functional enrichment of differentiation-associated modules
Category	Term	Count	%	PValue	Genes	List Total	Pop Hits	Pop Total	Fold Enrichment	Bonferroni	Benjamini	FDR
SMART	SM00338:BRLZ	9	0.278379	1.20904e-05	MAFF, ATF4, FOSL2, ATF3, BATF2, JUN, CREB3L1, FOSL1, DDIT3	190	53	9079	8.1143	0.00173952	0.00173952	0.014335
INTERPRO	IPR004827:Basic-leucine zipper (bZIP) transcription factor	9	0.278379	6.03463e-06	MAFF, ATF4, FOSL2, ATF3, BATF2, JUN, CREB3L1, FOSL1, DDIT3	314	53	16659	9.00919	0.00393888	0.00393888	0.00901739
GOTERM_BP_FAT	GO:0030334~regulation of cell migration	14	0.433034	3.17855e-05	DLC1, IL6, EDN1, SMAD3, BDKRB1, ITGB3, NEXN, GREM1, CXCL12, TPM1, CITED2, S1PR1, HMOX1, HBEGF	269	169	13528	4.16603	0.0652552	0.0134057	0.0550161
GOTERM_BP_FAT	GO:0051270~regulation of cell motion	15	0.463965	3.07126e-05	DLC1, IL6, EDN1, SMAD3, BDKRB1, ITGB3, NEXN, GREM1, CXCL12, TPM1, CITED2, S1PR1, ETS1, HMOX1, HBEGF	269	193	13528	3.90855	0.0631236	0.0161688	0.0531595
GOTERM_BP_FAT	GO:0032535~regulation of cellular component size	18	0.556758	2.88252e-05	LIMA1, ENOX2, EDN1, TGFB3, SMAD3, ARF6, BDKRB1, GREM1, IL7R, CXCL12, NOTCH2, CTH, ADRA1B, HBEGF, NRG1, DCUN1D3, CLN8, NGF	269	271	13528	3.34029	0.0593618	0.0201923	0.0498933
GOTERM_BP_FAT	GO:0008361~regulation of cell size	15	0.463965	6.26487e-05	ENOX2, EDN1, TGFB3, SMAD3, BDKRB1, IL7R, GREM1, NOTCH2, CTH, ADRA1B, HBEGF, NRG1, DCUN1D3, CLN8, NGF	269	206	13528	3.66189	0.124541	0.021924	0.108408
GOTERM_BP_FAT	GO:0042060~wound healing	15	0.463965	2.72786e-05	IL6, NOG, TGFB3, SMAD3, ITGB3, ELK3, TPM1, NOTCH2, ANXA8, THBD, HMOX1, HBEGF, LOX, NRG1, GAP43	269	191	13528	3.94947	0.0562681	0.0285414	0.0472169
GOTERM_BP_FAT	GO:0040012~regulation of locomotion	14	0.433034	0.000118782	DLC1, IL6, EDN1, SMAD3, BDKRB1, ITGB3, NEXN, GREM1, CXCL12, TPM1, CITED2, S1PR1, HMOX1, HBEGF	269	192	13528	3.66698	0.222903	0.031032	0.205449
GOTERM_BP_FAT	GO:0042127~regulation of cell proliferation	35	1.08259	1.48913e-05	DLC1, NOG, FOSL2, LST1, E2F7, EDN1, TGFB3, IL31RA, LIF, S1PR1, HMOX1, NRG1, FGF1, FOSL1, IL1A, ODC1, ARHGEF2, IL6, KLF10, SMAD3, MMP12, NOTCH2, HHEX, DHRS2, CTH, ATF3, ETS1, JUN, TBRG1, CD274, IL12A, RIPK2, HBEGF, KLF4, NGF	269	787	13528	2.23653	0.0311199	0.0311199	0.0257781
GOTERM_BP_FAT	GO:0008285~negative regulation of cell proliferation	20	0.61862	0.000108325	DLC1, IL6, NOG, LST1, E2F7, KLF10, TGFB3, SMAD3, DHRS2, NOTCH2, CTH, ETS1, HMOX1, JUN, CD274, TBRG1, IL12A, FOSL1, KLF4, IL1A	269	361	13528	2.78615	0.205455	0.0323212	0.187377
GOTERM_BP_FAT	GO:0045785~positive regulation of cell adhesion	8	0.247448	0.000174457	ITGA6, IL12A, SMAD3, NRG1, FGF1, TPM1, CITED2, CYR61	269	60	13528	6.70533	0.309545	0.0403206	0.301608
GOTERM_BP_FAT	GO:0001775~cell activation	17	0.525827	0.000196955	PLCZ1, IL6, ELF4, EDN1, SMAD3, PTPN22, MYH9, IL7R, CXCL12, PRKCD, DHRS2, DOCK2, ULBP3, ULBP2, IRF1, RIPK2, NDRG1	269	287	13528	2.97885	0.341754	0.0409553	0.340441
GOTERM_BP_FAT	GO:0010941~regulation of cell death	32	0.989793	0.00036536	TRAF1, DLC1, SH3RF1, NUAK2, TGFB3, NFKB1, GCLM, CITED2, IL31RA, HMOX1, NRG1, FOSL1, IL1A, ARHGEF2, IL6, ABR, KLF10, SMAD3, BIRC3, NLRP3, BIRC2, DDIT3, NOTCH2, DHRS2, ETS1, JUN, IL12A, RIPK2, FAIM3, DCUN1D3, CLN8, NGF	269	815	13528	1.97458	0.539665	0.0473308	0.630666
GOTERM_BP_FAT	GO:0030155~regulation of cell adhesion	11	0.340241	0.000396897	S1PR1, ITGA6, PODXL, IL12A, SMAD3, FXYD5, NRG1, FGF1, TPM1, CITED2, CYR61	269	137	13528	4.03788	0.569487	0.0483664	0.684928
GOTERM_BP_FAT	GO:0009611~response to wounding	24	0.742345	0.000359176	IRAK2, NOG, IL6, TGFB3, SMAD3, BDKRB1, NFKB1, ITGB3, ELK3, NLRP3, TPM1, NOTCH2, ANXA8, THBD, HMOX1, IL1RAP, AOX1, RIPK2, HBEGF, LOX, NRG1, GAP43, IL1A, NGF	269	530	13528	2.27728	0.53358	0.0495736	0.620024
GOTERM_BP_FAT	GO:0042981~regulation of apoptosis	32	0.989793	0.000288441	TRAF1, DLC1, SH3RF1, NUAK2, TGFB3, NFKB1, GCLM, CITED2, IL31RA, HMOX1, NRG1, FOSL1, IL1A, ARHGEF2, IL6, ABR, KLF10, SMAD3, BIRC3, NLRP3, BIRC2, DDIT3, NOTCH2, DHRS2, ETS1, JUN, IL12A, RIPK2, FAIM3, DCUN1D3, CLN8, NGF	269	804	13528	2.00159	0.457978	0.0497569	0.498205
GOTERM_BP_FAT	GO:0043067~regulation of programmed cell death	32	0.989793	0.000342925	TRAF1, DLC1, SH3RF1, NUAK2, TGFB3, NFKB1, GCLM, CITED2, IL31RA, HMOX1, NRG1, FOSL1, IL1A, ARHGEF2, IL6, ABR, KLF10, SMAD3, BIRC3, NLRP3, BIRC2, DDIT3, NOTCH2, DHRS2, ETS1, JUN, IL12A, RIPK2, FAIM3, DCUN1D3, CLN8, NGF	269	812	13528	1.98187	0.517201	0.0506816	0.592049
GOTERM_BP_FAT	GO:0048660~regulation of smooth muscle cell proliferation	7	0.216517	0.000275302	IL6, S1PR1, JUN, EDN1, IL12A, HBEGF, KLF4	269	46	13528	7.65282	0.442641	0.0517533	0.475561
GOTERM_BP_FAT	GO:0045321~leukocyte activation	15	0.463965	0.000340122	ELF4, EDN1, SMAD3, PTPN22, MYH9, IL7R, CXCL12, PRKCD, DHRS2, DOCK2, ULBP3, ULBP2, IRF1, RIPK2, NDRG1	269	242	13528	3.11715	0.514318	0.054039	0.587222
GOTERM_BP_FAT	GO:0002685~regulation of leukocyte migration	5	0.154655	0.000568144	IL6, HMOX1, BDKRB1, GREM1, CXCL12	269	20	13528	12.5725	0.700761	0.0648315	0.979084
GOTERM_BP_FAT	GO:0043066~negative regulation of apoptosis	18	0.556758	0.000706401	IL6, NUAK2, TGFB3, SMAD3, NFKB1, BIRC3, GCLM, IL31RA, CITED2, NOTCH2, DHRS2, HMOX1, RIPK2, FAIM3, NRG1, CLN8, IL1A, NGF	269	354	13528	2.55712	0.776919	0.0759221	1.21597
GOTERM_MF_FAT	GO:0008083~growth factor activity	12	0.371172	0.000314491	LIF, NOV, IL6, DKK1, IL12A, TGFB3, HBEGF, ESM1, NRG1, FGF1, CXCL12, NGF	254	161	12983	3.80975	0.148746	0.0773658	0.453431
INTERPRO	IPR011616:bZIP transcription factor, bZIP-1	6	0.185586	0.000257953	ATF4, FOSL2, BATF2, JUN, CREB3L1, FOSL1	314	31	16659	10.2685	0.155257	0.080901	0.384776
GOTERM_BP_FAT	GO:0060548~negative regulation of cell death	18	0.556758	0.000853758	IL6, NUAK2, TGFB3, SMAD3, NFKB1, BIRC3, GCLM, IL31RA, CITED2, NOTCH2, DHRS2, HMOX1, RIPK2, FAIM3, NRG1, CLN8, IL1A, NGF	269	360	13528	2.5145	0.836885	0.0827248	1.46786
GOTERM_BP_FAT	GO:0043069~negative regulation of programmed cell death	18	0.556758	0.000821073	IL6, NUAK2, TGFB3, SMAD3, NFKB1, BIRC3, GCLM, IL31RA, CITED2, NOTCH2, DHRS2, HMOX1, RIPK2, FAIM3, NRG1, CLN8, IL1A, NGF	269	359	13528	2.5215	0.825155	0.0834995	1.41204
GOTERM_BP_FAT	GO:0051098~regulation of binding	11	0.340241	0.00094232	IRAK2, NOG, IL6, HMOX1, SMAD3, RIPK2, EGLN1, NRG1, NLRP3, PRKCD, DDIT3	269	153	13528	3.61562	0.864866	0.0869611	1.61896
GOTERM_BP_FAT	GO:0051100~negative regulation of binding	7	0.216517	0.00106861	IRAK2, NOG, HMOX1, EGLN1, NLRP3, PRKCD, DDIT3	269	59	13528	5.96661	0.896674	0.0939762	1.83404
GOTERM_CC_FAT	GO:0015629~actin cytoskeleton	16	0.494896	0.000359741	CTNNAL1, LIMA1, MLPH, PDLIM5, MYH9, TPM1, TPM3, CORO1C, FMN2, MYO10, LASP1, LANCL2, CAP1, ABL2, FILIP1L, MYO5B	258	269	12782	2.94677	0.0968123	0.0968123	0.475396
SP_PIR_KEYWORDS	growth factor	10	0.30931	0.000576852	LIF, NOV, IL6, IL12A, TGFB3, HBEGF, NRG1, FGF1, CXCL12, NGF	344	131	19235	4.26837	0.184753	0.09709	0.787393
GOTERM_BP_FAT	GO:0007167~enzyme linked receptor protein signaling pathway	17	0.525827	0.00131429	NOG, KLF10, TGFB3, SMAD3, PXN, IL31RA, LIF, GRB10, DOK5, JUN, JAK1, HBEGF, SMURF2, ANGPT1, FGF1, NRG1, NGF	269	342	13528	2.49979	0.938706	0.109824	2.2512
GOTERM_BP_FAT	GO:0046651~lymphocyte proliferation	6	0.185586	0.00137331	DOCK2, ELF4, RIPK2, IL7R, PRKCD, CXCL12	269	42	13528	7.18428	0.945933	0.110149	2.35116
GOTERM_BP_FAT	GO:0051051~negative regulation of transport	10	0.30931	0.00146385	LIF, BEST3, GRB10, HMOX1, EDN1, NFKB1, ARF6, ITGB3, NRG1, NLRP3	269	135	13528	3.72518	0.955401	0.11274	2.50434
GOTERM_BP_FAT	GO:0051493~regulation of cytoskeleton organization	10	0.30931	0.00154107	DLC1, ARHGEF2, LIMA1, S1PR1, EDN1, SMAD3, ARF6, NEXN, TPM1, CXCL12	269	136	13528	3.69779	0.962153	0.114202	2.63477
GOTERM_BP_FAT	GO:0070661~leukocyte proliferation	6	0.185586	0.00169779	DOCK2, ELF4, RIPK2, IL7R, PRKCD, CXCL12	269	44	13528	6.85772	0.97288	0.120884	2.89903
GOTERM_BP_FAT	GO:0032943~mononuclear cell proliferation	6	0.185586	0.00169779	DOCK2, ELF4, RIPK2, IL7R, PRKCD, CXCL12	269	44	13528	6.85772	0.97288	0.120884	2.89903
GOTERM_BP_FAT	GO:0032956~regulation of actin cytoskeleton organization	8	0.247448	0.00191439	DLC1, LIMA1, S1PR1, EDN1, SMAD3, ARF6, TPM1, CXCL12	269	89	13528	4.52045	0.982891	0.126812	3.26313
GOTERM_BP_FAT	GO:0030036~actin cytoskeleton organization	13	0.402103	0.00186032	DLC1, LIMA1, ARHGEF2, NUAK2, PLEK2, ARF6, MYH9, TPM1, FMN2, DOCK2, CAP1, TRIP10, ABL2	269	226	13528	2.89279	0.980806	0.127432	3.17237
GOTERM_BP_FAT	GO:0046649~lymphocyte activation	12	0.371172	0.00208526	DOCK2, ULBP3, ELF4, ULBP2, IRF1, SMAD3, PTPN22, RIPK2, MYH9, IL7R, PRKCD, CXCL12	269	199	13528	3.03256	0.988105	0.129327	3.54946
GOTERM_MF_FAT	GO:0019955~cytokine binding	10	0.30931	0.000274973	PLP2, NOG, IL1RL2, IL4R, IL1RAP, IL12A, TGFB3, GFRA1, IL7R, IL31RA	254	109	12983	4.68937	0.131342	0.131342	0.396559
GOTERM_BP_FAT	GO:0045597~positive regulation of cell differentiation	13	0.402103	0.00207576	LIF, IL6, ETS1, JUN, KLF10, IL4R, TGFB3, SMAD3, NFKB1, IL7R, NRG1, FNDC3B, NGF	269	229	13528	2.85489	0.987862	0.132642	3.53356
GOTERM_BP_FAT	GO:0032970~regulation of actin filament-based process	8	0.247448	0.00231521	DLC1, LIMA1, S1PR1, EDN1, SMAD3, ARF6, TPM1, CXCL12	269	92	13528	4.37304	0.992707	0.138532	3.93352
GOTERM_BP_FAT	GO:0051640~organelle localization	8	0.247448	0.00231521	FMN2, PLXNA2, MLPH, NLGN1, SYNJ2, MYH9, ARL6, VPS33B	269	92	13528	4.37304	0.992707	0.138532	3.93352
SP_PIR_KEYWORDS	phosphoprotein	161	4.97989	0.000428905	CTNNAL1, DLC1, KIAA0556, PLXNA2, PDLIM5, SYT9, PTPN22, PDLIM1, MAGEC2, KANK2, EBNA1BP2, S1PR1, DHX38, GAB3, ANKRD50, WNK4, LRRC59, MLKL, FNDC3B, CARS, POLH, VANGL1, RREB1, PIK3CD, RRP8, NAV3, TOX4, MYH9, TBC1D22B, ELL2, PGM2, GRB10, PARP12, JUN, SPATA18, PRKRIP1, RIPK2, CLIP1, NEK4, FILIP1L, GRB14, NGF, TRAF1, LST1, TM4SF19, AGFG1, TMEM63A, BDKRB1, ITGB3, AFAP1L1, ELK3, FXYD5, NHS, TMCC3, ARFGEF2…	344	7263	19235	1.23949	0.140896	0.140896	0.585997
GOTERM_BP_FAT	GO:0001525~angiogenesis	10	0.30931	0.0027492	S1PR1, HMOX1, JUN, EDN1, ANGPT1, ELK3, MYH9, FGF1, CXCL12, CYR61	269	148	13528	3.39797	0.997104	0.157936	4.65444
GOTERM_BP_FAT	GO:0008284~positive regulation of cell proliferation	18	0.556758	0.00369281	ODC1, IL6, NOG, FOSL2, EDN1, MMP12, IL31RA, LIF, ATF3, S1PR1, JUN, IL12A, RIPK2, HBEGF, FGF1, NRG1, FOSL1, NGF	269	414	13528	2.18652	0.999612	0.166948	6.20438
GOTERM_BP_FAT	GO:0051272~positive regulation of cell motion	8	0.247448	0.00330832	IL6, S1PR1, ETS1, EDN1, SMAD3, HBEGF, BDKRB1, CXCL12	269	98	13528	4.1053	0.99912	0.16901	5.57573
GOTERM_BP_FAT	GO:0051094~positive regulation of developmental process	14	0.433034	0.00368316	IL6, KLF10, TGFB3, SMAD3, NFKB1, IL7R, LIF, ETS1, JUN, IL4R, NRG1, IL1A, FNDC3B, NGF	269	278	13528	2.53259	0.999604	0.170157	6.18865
GOTERM_BP_FAT	GO:0048514~blood vessel morphogenesis	12	0.371172	0.00328306	S1PR1, HMOX1, JUN, EDN1, ADRA1B, ANGPT1, ELK3, MYH9, FGF1, CXCL12, CITED2, CYR61	269	211	13528	2.86009	0.999071	0.171954	5.53428
GOTERM_BP_FAT	GO:0030029~actin filament-based process	13	0.402103	0.00319453	DLC1, LIMA1, ARHGEF2, NUAK2, PLEK2, ARF6, MYH9, TPM1, FMN2, DOCK2, CAP1, TRIP10, ABL2	269	241	13528	2.71274	0.998878	0.171957	5.38891
GOTERM_BP_FAT	GO:0001568~blood vessel development	13	0.402103	0.00363949	EDN1, ELK3, MYH9, CXCL12, CITED2, S1PR1, JUN, HMOX1, ADRA1B, ANGPT1, LOX, FGF1, CYR61	269	245	13528	2.66845	0.999565	0.172047	6.11744
GOTERM_BP_FAT	GO:0050920~regulation of chemotaxis	5	0.154655	0.00311024	IL6, S1PR1, SMAD3, GREM1, CXCL12	269	31	13528	8.11128	0.998658	0.172174	5.2503
GOTERM_BP_FAT	GO:0048661~positive regulation of smooth muscle cell proliferation	5	0.154655	0.00311024	IL6, S1PR1, JUN, EDN1, HBEGF	269	31	13528	8.11128	0.998658	0.172174	5.2503
GOTERM_BP_FAT	GO:0051240~positive regulation of multicellular organismal process	13	0.402103	0.00349981	IL6, HMOX1, EDN1, ADRA1B, IL12A, TGFB3, SMAD3, RIPK2, POLR3C, NRG1, NLRP3, TPM1, IL1A	269	244	13528	2.67938	0.999415	0.173743	5.88931
GOTERM_BP_FAT	GO:0042110~T cell activation	9	0.278379	0.00358956	DOCK2, ELF4, IRF1, SMAD3, PTPN22, RIPK2, MYH9, IL7R, CXCL12	269	126	13528	3.59214	0.999516	0.173751	6.03595
SP_PIR_KEYWORDS	LIM domain	7	0.216517	0.00166428	LPXN, LIMA1, LASP1, ABLIM3, PDLIM5, PDLIM1, PXN	344	71	19235	5.51282	0.445476	0.178439	2.25611
GOTERM_BP_FAT	GO:0001944~vasculature development	13	0.402103	0.00438982	EDN1, ELK3, MYH9, CXCL12, CITED2, S1PR1, JUN, HMOX1, ADRA1B, ANGPT1, LOX, FGF1, CYR61	269	251	13528	2.60466	0.999912	0.191258	7.33399
GOTERM_BP_FAT	GO:0010033~response to organic substance	26	0.804207	0.00464068	TGFB3, BDKRB1, ILDR2, MMP3, HMOX1, CREB3L1, ANGPT1, LOX, FOSL1, CYR61, IRAK2, IL6, KLF10, SMAD3, BIRC2, DDIT3, GRB10, THBD, GNB1, JUN, IL12A, ADRA1B, RIPK2, PPP1R15A, TJP2, NGF	269	721	13528	1.81351	0.999949	0.197037	7.73738
GOTERM_MF_FAT	GO:0046983~protein dimerization activity	22	0.680483	0.00214474	IRAK2, CARS, NOG, BATF2, FOSL2, TGFB3, SMAD3, NFKB1, MYH9, GCLM, DDIT3, TARS, NOTCH2, ATF4, ATF3, JUN, IL12A, CREB3L1, TRPC4AP, CLIP1, FOSL1, GABPB2	254	542	12983	2.07475	0.66689	0.197366	3.05451
GOTERM_BP_FAT	GO:0043065~positive regulation of apoptosis	18	0.556758	0.00541948	DLC1, SH3RF1, ARHGEF2, ABR, KLF10, TGFB3, SMAD3, NLRP3, DDIT3, NOTCH2, ETS1, HMOX1, JUN, IL12A, RIPK2, DCUN1D3, FOSL1, NGF	269	430	13528	2.10516	0.99999	0.206052	8.97925
GOTERM_BP_FAT	GO:0006979~response to oxidative stress	10	0.30931	0.00540809	DHRS2, HMOX1, JUN, PDLIM1, CLN8, TPM1, FOSL1, GCLM, DDIT3, PXN	269	164	13528	3.06646	0.99999	0.209389	8.9612
GOTERM_BP_FAT	GO:0007565~female pregnancy	8	0.247448	0.00623438	LIF, THBD, PSG5, PSG4, TGFB3, FOSL1, PSG11, CITED2	269	110	13528	3.65745	0.999998	0.21108	10.2618
GOTERM_BP_FAT	GO:0001558~regulation of cell growth	11	0.340241	0.00537777	NOV, CTH, SMAD3, HBEGF, BDKRB1, ESM1, DCUN1D3, NRG1, GREM1, CYR61, NGF	269	194	13528	2.85149	0.999989	0.212188	8.91315
GOTERM_BP_FAT	GO:0010942~positive regulation of cell death	18	0.556758	0.00605582	DLC1, SH3RF1, ARHGEF2, ABR, KLF10, TGFB3, SMAD3, NLRP3, DDIT3, NOTCH2, ETS1, HMOX1, JUN, IL12A, RIPK2, DCUN1D3, FOSL1, NGF	269	435	13528	2.08096	0.999997	0.212433	9.98224
GOTERM_BP_FAT	GO:0043068~positive regulation of programmed cell death	18	0.556758	0.00574565	DLC1, SH3RF1, ARHGEF2, ABR, KLF10, TGFB3, SMAD3, NLRP3, DDIT3, NOTCH2, ETS1, HMOX1, JUN, IL12A, RIPK2, DCUN1D3, FOSL1, NGF	269	433	13528	2.09058	0.999995	0.213267	9.49466
GOTERM_BP_FAT	GO:0007010~cytoskeleton organization	18	0.556758	0.00619822	DLC1, ARHGEF2, LIMA1, AGFG1, NUAK2, PLEK2, ABLIM3, ARF6, MYH9, TPM1, FMN2, DOCK2, LASP1, CAP1, TRIP10, ABL2, GADD45A, CLN8	269	436	13528	2.07619	0.999998	0.213369	10.2053
GOTERM_BP_FAT	GO:0050900~leukocyte migration	6	0.185586	0.00531597	DOCK2, IL6, ITGA6, PODXL, MSN, MYH9	269	57	13528	5.29368	0.999988	0.213973	8.81511
GOTERM_BP_FAT	GO:0001666~response to hypoxia	9	0.278379	0.00520539	HMOX1, EDN1, TGFB3, SMAD3, ANGPT1, PDLIM1, EGLN1, BIRC2, CITED2	269	134	13528	3.37768	0.999985	0.214054	8.63944
GOTERM_BP_FAT	GO:0051492~regulation of stress fiber formation	4	0.123724	0.00589003	DLC1, S1PR1, SMAD3, TPM1	269	19	13528	10.5874	0.999996	0.214302	9.72194
GOTERM_BP_FAT	GO:0002683~negative regulation of immune system process	7	0.216517	0.00604064	LST1, HMOX1, IL4R, CD274, GREM1, IL7R, IL31RA	269	83	13528	4.24132	0.999997	0.215494	9.95844
GOTERM_BP_FAT	GO:0006928~cell motion	19	0.587689	0.00653019	DNAH11, IL6, PLXNA2, PODXL, NFASC, ARF6, MYH9, CXCL12, TPM1, DNAH5, TPM3, DOCK2, ITGA6, ETS1, IL12A, HBEGF, CAP1, MSN, GAP43	269	475	13528	2.0116	0.999999	0.216527	10.7232
KEGG_PATHWAY	hsa04210:Apoptosis	8	0.247448	0.00400693	IRAK2, IL1RAP, PIK3CD, NFKB1, BIRC3, BIRC2, IL1A, NGF	120	87	5085	3.89655	0.394604	0.221928	4.53683
GOTERM_BP_FAT	GO:0002237~response to molecule of bacterial origin	7	0.216517	0.0071652	IL6, THBD, JUN, IL12A, RIPK2, BDKRB1, NGF	269	86	13528	4.09337	1	0.22465	11.706
GOTERM_BP_FAT	GO:0045944~positive regulation of transcription from RNA polymerase II promoter	16	0.494896	0.00710025	IL6, ELF4, ABLIM3, TGFB3, SMAD3, NFKB1, CITED2, LIF, HHEX, ATF4, S1PR1, ETS1, JUN, IRF1, FOSL1, KLF4	269	371	13528	2.16884	1	0.226168	11.6059
GOTERM_BP_FAT	GO:0070482~response to oxygen levels	9	0.278379	0.00703065	HMOX1, EDN1, TGFB3, SMAD3, ANGPT1, PDLIM1, EGLN1, BIRC2, CITED2	269	141	13528	3.21	1	0.227602	11.4986
BIOCARTA	h_il1rPathway:Signal transduction through IL1R	6	0.185586	0.00370778	IRAK2, IL6, JUN, IL1RAP, NFKB1, IL1A	55	29	1437	5.40564	0.409912	0.231828	4.29871
GOTERM_MF_FAT	GO:0008092~cytoskeletal protein binding	21	0.649552	0.00207279	ARHGEF2, LIMA1, MLPH, PDLIM5, ABLIM3, MYH9, ARFGEF2, FXYD5, NEXN, TPM1, PXN, TPM3, TNKS1BP1, CORO1C, FMN2, MYO10, LASP1, CLIP1, CAP1, MSN, MYO5B	254	504	12983	2.12976	0.654365	0.233249	2.95348
GOTERM_BP_FAT	GO:0001932~regulation of protein amino acid phosphorylation	10	0.30931	0.00763051	LIF, IL6, JUN, PRKAG2, EDN1, IL12A, TGFB3, BDKRB1, PRKCD, IL31RA	269	173	13528	2.90693	1	0.234009	12.4197
GOTERM_BP_FAT	GO:0032231~regulation of actin filament bundle formation	4	0.123724	0.00785223	DLC1, S1PR1, SMAD3, TPM1	269	21	13528	9.57904	1	0.236572	12.7578
GOTERM_BP_FAT	GO:0006916~anti-apoptosis	11	0.340241	0.00810206	NOTCH2, HMOX1, FAIM3, RIPK2, NFKB1, NRG1, BIRC3, IL1A, IL31RA, CITED2, NGF	269	206	13528	2.68539	1	0.239773	13.1374
GOTERM_BP_FAT	GO:0001819~positive regulation of cytokine production	7	0.216517	0.00889052	IL6, IL12A, SMAD3, RIPK2, POLR3C, NLRP3, IL1A	269	90	13528	3.91144	1	0.240251	14.3251
GOTERM_BP_FAT	GO:0031668~cellular response to extracellular stimulus	6	0.185586	0.00865889	ITGA6, NUAK2, HMOX1, JUN, ATG16L1, FOSL1	269	64	13528	4.71468	1	0.240857	13.9778
GOTERM_BP_FAT	GO:0008219~cell death	25	0.773276	0.00879474	DLC1, TRAF1, FOSL2, NUAK2, CGB7, NFKB1, ARF6, GREM1, HMOX1, IL1A, BCL2L15, IL6, ARHGEF2, ABR, SMAD3, BIRC3, NLRP3, BIRC2, JUN, SH3KBP1, RIPK2, PPP1R15A, GADD45A, CLN8, NGF	269	719	13528	1.74861	1	0.241029	14.1816
GOTERM_BP_FAT	GO:0030335~positive regulation of cell migration	7	0.216517	0.00843391	IL6, S1PR1, EDN1, SMAD3, HBEGF, BDKRB1, CXCL12	269	89	13528	3.95539	1	0.241667	13.6391
GOTERM_BP_FAT	GO:0006915~apoptosis	22	0.680483	0.00865087	TRAF1, DLC1, ARHGEF2, BCL2L15, IL6, ABR, NUAK2, SMAD3, ARF6, CGB7, NFKB1, GREM1, NLRP3, BIRC3, BIRC2, JUN, SH3KBP1, RIPK2, GADD45A, PPP1R15A, IL1A, NGF	269	602	13528	1.83784	1	0.243823	13.9657
GOTERM_BP_FAT	GO:0048870~cell motility	14	0.433034	0.00842108	DNAH11, IL6, DOCK2, ITGA6, PLXNA2, ETS1, PODXL, IL12A, HBEGF, CAP1, MSN, MYH9, CXCL12, DNAH5	269	307	13528	2.29335	1	0.244613	13.6198
GOTERM_BP_FAT	GO:0051674~localization of cell	14	0.433034	0.00842108	DNAH11, IL6, DOCK2, ITGA6, PLXNA2, ETS1, PODXL, IL12A, HBEGF, CAP1, MSN, MYH9, CXCL12, DNAH5	269	307	13528	2.29335	1	0.244613	13.6198
GOTERM_BP_FAT	GO:0016265~death	25	0.773276	0.00922174	DLC1, TRAF1, FOSL2, NUAK2, CGB7, NFKB1, ARF6, GREM1, HMOX1, IL1A, BCL2L15, IL6, ARHGEF2, ABR, SMAD3, BIRC3, NLRP3, BIRC2, JUN, SH3KBP1, RIPK2, PPP1R15A, GADD45A, CLN8, NGF	269	724	13528	1.73653	1	0.244956	14.8194
SMART	SM00132:LIM	7	0.216517	0.00402841	LPXN, LIMA1, LASP1, ABLIM3, PDLIM5, PDLIM1, PXN	190	73	9079	4.58205	0.440808	0.252209	4.67351
GOTERM_BP_FAT	GO:0042531~positive regulation of tyrosine phosphorylation of STAT protein	4	0.123724	0.0101562	LIF, IL6, IL12A, IL31RA	269	23	13528	8.74608	1	0.256864	16.1997
GOTERM_BP_FAT	GO:0001817~regulation of cytokine production	10	0.30931	0.0101332	IL6, HMOX1, IL12A, IRF1, SMAD3, RIPK2, NFKB1, POLR3C, NLRP3, IL1A	269	181	13528	2.77845	1	0.259415	16.166
GOTERM_BP_FAT	GO:0012501~programmed cell death	22	0.680483	0.0101144	TRAF1, DLC1, ARHGEF2, BCL2L15, IL6, ABR, NUAK2, SMAD3, ARF6, CGB7, NFKB1, GREM1, NLRP3, BIRC3, BIRC2, JUN, SH3KBP1, RIPK2, GADD45A, PPP1R15A, IL1A, NGF	269	611	13528	1.81077	1	0.262121	16.1384
KEGG_PATHWAY	hsa04320:Dorso-ventral axis formation	5	0.154655	0.00246558	NOTCH2, FMN2, ETS1, ETS2, CPEB1	120	25	5085	8.475	0.265509	0.265509	2.81438
GOTERM_MF_FAT	GO:0003779~actin binding	16	0.494896	0.00184878	LIMA1, MLPH, PDLIM5, ABLIM3, MYH9, FXYD5, NEXN, TPM1, TPM3, CORO1C, FMN2, MYO10, LASP1, CAP1, MSN, MYO5B	254	326	12983	2.50867	0.612273	0.270808	2.63825
SMART	SM00409:IG	15	0.463965	0.00895531	ALPK2, IL1RL2, NFASC, BTN2A1, ILDR2, NEXN, PSG11, PSG5, IL1RAP, CD274, PSG4, FAIM3, FCRLA, FCRLB, IL1RAPL1	190	330	9079	2.17201	0.726205	0.276637	10.1172
GOTERM_MF_FAT	GO:0019838~growth factor binding	8	0.247448	0.00442379	NOV, IL1RL2, IL4R, IL1RAP, TGFB3, ESM1, IL7R, CYR61	254	105	12983	3.89441	0.896689	0.276957	6.205
GOTERM_CC_FAT	GO:0070161~anchoring junction	10	0.30931	0.00801346	DLC1, LIMA1, ITGA6, LASP1, SH3KBP1, FAIM3, MYH9, NEXN, TJP2, PXN	258	172	12782	2.88039	0.897403	0.277673	10.1078
GOTERM_BP_FAT	GO:0033043~regulation of organelle organization	11	0.340241	0.0114338	DLC1, ARHGEF2, LIMA1, S1PR1, EDN1, SMAD3, ARF6, NEXN, TPM1, CXCL12, IL1A	269	217	13528	2.54926	1	0.281016	18.0527
GOTERM_BP_FAT	GO:0043433~negative regulation of transcription factor activity	5	0.154655	0.0118716	IRAK2, HMOX1, EGLN1, NLRP3, DDIT3	269	45	13528	5.58777	1	0.286844	18.6787
GOTERM_BP_FAT	GO:0031529~ruffle organization	3	0.0927931	0.0128407	LIMA1, ARF6, TPM1	269	9	13528	16.7633	1	0.293412	20.0486
GOTERM_BP_FAT	GO:0019827~stem cell maintenance	4	0.123724	0.0128127	LIF, NOTCH2, NOG, KLF4	269	25	13528	8.04639	1	0.296009	20.0093
GOTERM_BP_FAT	GO:0019221~cytokine-mediated signaling pathway	6	0.185586	0.0124964	IRAK2, PLP2, IL6, JAK1, IL1A, IL31RA	269	70	13528	4.31057	1	0.296211	19.5644
GOTERM_BP_FAT	GO:0040017~positive regulation of locomotion	7	0.216517	0.0131996	IL6, S1PR1, EDN1, SMAD3, HBEGF, BDKRB1, CXCL12	269	98	13528	3.59214	1	0.297154	20.5504
GOTERM_BP_FAT	GO:0008283~cell proliferation	17	0.525827	0.0134001	ELF4, KLF10, IL7R, CXCL12, PRKCD, HHEX, DOCK2, UCN2, GNB1, HMOX1, CD274, ADRA1B, RIPK2, THAP1, NRG1, IL1A, CYR61	269	436	13528	1.96085	1	0.297836	20.8293
GOTERM_BP_FAT	GO:0050795~regulation of behavior	5	0.154655	0.0128045	IL6, S1PR1, SMAD3, GREM1, CXCL12	269	46	13528	5.4663	1	0.29905	19.9979
GOTERM_MF_FAT	GO:0004896~cytokine receptor activity	6	0.185586	0.00424902	IL1RL2, IL4R, IL1RAP, GFRA1, IL7R, IL31RA	254	55	12983	5.57609	0.886974	0.304661	5.96682
KEGG_PATHWAY	hsa04621:NOD-like receptor signaling pathway	6	0.185586	0.0144355	IL6, RIPK2, NFKB1, BIRC3, NLRP3, BIRC2	120	62	5085	4.10081	0.837583	0.304774	15.4773
GOTERM_BP_FAT	GO:0045937~positive regulation of phosphate metabolic process	7	0.216517	0.0144715	LIF, DLC1, IL6, PRKAG2, IL12A, TGFB3, IL31RA	269	100	13528	3.5203	1	0.308174	22.3047
GOTERM_BP_FAT	GO:0010562~positive regulation of phosphorus metabolic process	7	0.216517	0.0144715	LIF, DLC1, IL6, PRKAG2, IL12A, TGFB3, IL31RA	269	100	13528	3.5203	1	0.308174	22.3047
GOTERM_BP_FAT	GO:0045893~positive regulation of transcription, DNA-dependent	18	0.556758	0.0143028	IL6, ELF4, ABLIM3, TGFB3, SMAD3, NFKB1, IL31RA, CITED2, LIF, HHEX, ATF4, S1PR1, ETS1, JUN, ETS2, IRF1, FOSL1, KLF4	269	477	13528	1.89773	1	0.308216	22.0741
GOTERM_BP_FAT	GO:0009967~positive regulation of signal transduction	13	0.402103	0.0147628	LIF, NOTCH2, HHEX, IL6, SLC20A1, HMOX1, LANCL2, IL12A, TGFB3, RIPK2, BIRC2, IL31RA, CITED2	269	295	13528	2.21617	1	0.310282	22.7014
GOTERM_BP_FAT	GO:0046427~positive regulation of JAK-STAT cascade	4	0.123724	0.0142756	LIF, IL6, IL12A, IL31RA	269	26	13528	7.73692	1	0.310827	22.037
GOTERM_BP_FAT	GO:0048864~stem cell development	4	0.123724	0.0142756	LIF, NOTCH2, NOG, KLF4	269	26	13528	7.73692	1	0.310827	22.037
SMART	SM00239:C2	9	0.278379	0.00774929	RASAL2, PLCZ1, ABR, HECW2, SYT9, CC2D1B, SMURF2, SYTL3, PRKCD	190	137	9079	3.13911	0.6738	0.31162	8.81169
KEGG_PATHWAY	hsa05200:Pathways in cancer	16	0.494896	0.00900494	TRAF1, FZD8, IL6, PIK3CD, TGFB3, SMAD3, EGLN1, NFKB1, BIRC3, BIRC2, TPM3, ITGA6, ETS1, JUN, JAK1, FGF1	120	328	5085	2.06707	0.677198	0.314019	9.93205
GOTERM_CC_FAT	GO:0016323~basolateral plasma membrane	11	0.340241	0.00798192	DLC1, COL17A1, LIMA1, ITGA6, LASP1, SH3KBP1, FAIM3, MSN, NEXN, OSCP1, PXN	258	203	12782	2.68458	0.896475	0.314763	10.0699
GOTERM_BP_FAT	GO:0010460~positive regulation of heart rate	3	0.0927931	0.0158428	EDN1, ADRA1B, TPM1	269	10	13528	15.087	1	0.319732	24.1553
GOTERM_BP_FAT	GO:0051254~positive regulation of RNA metabolic process	18	0.556758	0.0155823	IL6, ELF4, ABLIM3, TGFB3, SMAD3, NFKB1, IL31RA, CITED2, LIF, HHEX, ATF4, S1PR1, ETS1, JUN, ETS2, IRF1, FOSL1, KLF4	269	481	13528	1.88195	1	0.32138	23.807
GOTERM_CC_FAT	GO:0005912~adherens junction	10	0.30931	0.00410799	DLC1, LIMA1, ITGA6, LASP1, SH3KBP1, FAIM3, MYH9, NEXN, TJP2, PXN	258	155	12782	3.1963	0.688064	0.321804	5.30592
GOTERM_BP_FAT	GO:0042098~T cell proliferation	4	0.123724	0.0158294	DOCK2, ELF4, RIPK2, CXCL12	269	27	13528	7.45036	1	0.322512	24.1374
GOTERM_BP_FAT	GO:0007050~cell cycle arrest	7	0.216517	0.0165355	NOTCH2, TBRG1, IL12A, SMAD3, PPP1R15A, GADD45A, DDIT3	269	103	13528	3.41776	1	0.325183	25.0742
GOTERM_BP_FAT	GO:0051090~regulation of transcription factor activity	7	0.216517	0.0165355	IRAK2, IL6, HMOX1, RIPK2, EGLN1, NLRP3, DDIT3	269	103	13528	3.41776	1	0.325183	25.0742
GOTERM_BP_FAT	GO:0000302~response to reactive oxygen species	6	0.185586	0.0164647	HMOX1, JUN, TPM1, FOSL1, DDIT3, PXN	269	75	13528	4.0232	1	0.327005	24.9809
GOTERM_BP_FAT	GO:0045941~positive regulation of transcription	20	0.61862	0.0170699	IL6, ELF4, ABLIM3, TGFB3, SMAD3, NFKB1, DDIT3, IL31RA, CITED2, LIF, HHEX, ATF4, S1PR1, ETS1, JUN, ETS2, IRF1, RNF10, FOSL1, KLF4	269	564	13528	1.78333	1	0.330801	25.776
GOTERM_BP_FAT	GO:0031328~positive regulation of cellular biosynthetic process	23	0.711414	0.0177301	IL6, ELF4, ABLIM3, EDN1, TGFB3, SMAD3, NFKB1, DDIT3, IL31RA, CITED2, LIF, HHEX, ATF4, S1PR1, ETS1, HMOX1, JUN, ETS2, IRF1, RNF10, FOSL1, KLF4, IL1A	269	685	13528	1.68857	1	0.33527	26.6345
GOTERM_BP_FAT	GO:0002694~regulation of leukocyte activation	9	0.278379	0.017621	IL6, LST1, HMOX1, IL4R, CD274, IL12A, RIPK2, IL7R, IL31RA	269	166	13528	2.72656	1	0.336515	26.4932
GOTERM_BP_FAT	GO:0032496~response to lipopolysaccharide	6	0.185586	0.0182621	THBD, JUN, IL12A, RIPK2, BDKRB1, NGF	269	77	13528	3.9187	1	0.337597	27.3193
GOTERM_BP_FAT	GO:0043392~negative regulation of DNA binding	5	0.154655	0.0181661	IRAK2, HMOX1, EGLN1, NLRP3, DDIT3	269	51	13528	4.93039	1	0.339036	27.1962
GOTERM_BP_FAT	GO:0040008~regulation of growth	14	0.433034	0.0185707	NOG, ENOX2, SMAD3, BDKRB1, ESM1, GREM1, NOV, CTH, HBEGF, DCUN1D3, NRG1, GAP43, NGF, CYR61	269	341	13528	2.06469	1	0.339359	27.7138
SP_PIR_KEYWORDS	Alport syndrome	3	0.0927931	0.00826888	KCNE1L, MYH9, ACSL4	344	8	19235	20.9684	0.9471	0.342893	10.7522
GOTERM_BP_FAT	GO:0050921~positive regulation of chemotaxis	4	0.123724	0.0192114	IL6, S1PR1, SMAD3, CXCL12	269	29	13528	6.93655	1	0.343105	28.5265
GOTERM_CC_FAT	GO:0030055~cell-substrate junction	8	0.247448	0.00740772	DLC1, COL17A1, LIMA1, LASP1, SH3KBP1, FAIM3, NEXN, PXN	258	112	12782	3.53876	0.878055	0.343503	9.37805
GOTERM_BP_FAT	GO:0002688~regulation of leukocyte chemotaxis	3	0.0927931	0.0191129	IL6, GREM1, CXCL12	269	11	13528	13.7154	1	0.344505	28.4021
GOTERM_BP_FAT	GO:0042517~positive regulation of tyrosine phosphorylation of Stat3 protein	3	0.0927931	0.0191129	LIF, IL6, IL31RA	269	11	13528	13.7154	1	0.344505	28.4021
GOTERM_BP_FAT	GO:0051046~regulation of secretion	10	0.30931	0.0195255	LIF, IL6, HMOX1, EDN1, TGFB3, NRG1, NLRP3, CPT1A, IL1A, NGF	269	202	13528	2.4896	1	0.344827	28.9218
GOTERM_BP_FAT	GO:0007166~cell surface receptor linked signal transduction	50	1.54655	0.0205644	NOG, PLXNA2, EDN1, TGFB3, PTPN22, CGB7, GPR87, CXCL12, IL31RA, S1PR1, ANGPT1, LRRFIP2, FGF1, NRG1, IRAK2, MYH9, HHEX, GRB10, DOK5, GNB1, HTR7, JUN, RIPK2, STC1, GAP43, NGF, BDKRB1, ITGB3, IL7R, PXN, P2RY8, LIF, APLNR, FZD8, GABRE, GLRB, KLF10, SMAD3, BIRC3, BIRC2, NOTCH2, DKK1, ITGA6, CSNK1D, CD274, ADRA1B, HBEGF, GFRA1, JAK1, SMURF2	269	1856	13528	1.35479	1	0.351104	30.2144
GOTERM_BP_FAT	GO:0009891~positive regulation of biosynthetic process	23	0.711414	0.0205029	IL6, ELF4, ABLIM3, EDN1, TGFB3, SMAD3, NFKB1, DDIT3, IL31RA, CITED2, LIF, HHEX, ATF4, S1PR1, ETS1, HMOX1, JUN, ETS2, IRF1, RNF10, FOSL1, KLF4, IL1A	269	695	13528	1.66427	1	0.353024	30.1386
SP_PIR_KEYWORDS	alternative splicing	157	4.85617	0.00737286	CTNNAL1, DLC1, HM13, PLXNA2, TUFT1, PTPN22, IL17RE, CGB7, CXCL12, PSG11, IL31RA, CITED2, KANK2, C14ORF182, ZNF773, WNK4, CREB3L1, MLKL, FNDC3B, CARS, POLH, VANGL1, RREB1, NAV3, MYH9, ADAMTS6, GRB10, SPAG8, TMEM138, HTR7, TBRG1, RIPK2, CLIP1, NEK4, FILIP1L, LST1, AGFG1, ACP6, CDC42SE1, UBA6, ITGB3, AFAP1L1, CHCHD4, FXYD5, NHS, GREM1, PXN, OSCP1, DOCK2, CD68, HEG1, RNF10, DOPEY2, IL1RAPL1, UAP1, AB…	344	7488	19235	1.17238	0.927172	0.353777	9.64118
GOTERM_BP_FAT	GO:0010557~positive regulation of macromolecule biosynthetic process	22	0.680483	0.0204157	IL6, ELF4, ABLIM3, TGFB3, SMAD3, NFKB1, DDIT3, IL31RA, CITED2, LIF, HHEX, ATF4, S1PR1, ETS1, HMOX1, JUN, ETS2, IRF1, RNF10, FOSL1, KLF4, IL1A	269	654	13528	1.69171	1	0.354617	30.0308
UP_SEQ_FEATURE	domain:Leucine-zipper	9	0.278379	0.000830367	MAFF, ATF4, FOSL2, ATF3, BATF2, JUN, CREB3L1, FOSL1, DDIT3	344	110	19113	4.5459	0.584067	0.355072	1.31292
KEGG_PATHWAY	hsa05410:Hypertrophic cardiomyopathy (HCM)	7	0.216517	0.0140861	IL6, ITGA6, PRKAG2, TGFB3, ITGB3, TPM1, TPM3	120	85	5085	3.48971	0.830226	0.358099	15.1302
GOTERM_BP_FAT	GO:0010628~positive regulation of gene expression	20	0.61862	0.0224482	IL6, ELF4, ABLIM3, TGFB3, SMAD3, NFKB1, DDIT3, IL31RA, CITED2, LIF, HHEX, ATF4, S1PR1, ETS1, JUN, ETS2, IRF1, RNF10, FOSL1, KLF4	269	581	13528	1.73115	1	0.373726	32.5022
GOTERM_BP_FAT	GO:0007611~learning or memory	7	0.216517	0.023012	JUN, ADRA1B, ACSL4, CLN8, FOSL1, IL1RAPL1, NGF	269	111	13528	3.17144	1	0.375446	33.173
GOTERM_BP_FAT	GO:0050865~regulation of cell activation	9	0.278379	0.0232943	IL6, LST1, HMOX1, IL4R, CD274, IL12A, RIPK2, IL7R, IL31RA	269	175	13528	2.58634	1	0.376287	33.5065
GOTERM_BP_FAT	GO:0042509~regulation of tyrosine phosphorylation of STAT protein	4	0.123724	0.0229614	LIF, IL6, IL12A, IL31RA	269	31	13528	6.48903	1	0.377608	33.113
SP_PIR_KEYWORDS	cytoskeleton	21	0.649552	0.0106777	CTNNAL1, ARHGEF2, LIMA1, PLEK2, CDC42SE1, KY, PDLIM1, ITGB3, NEXN, TPM1, PXN, TPM3, CTTN, DOCK2, ITGA6, LASP1, SH3KBP1, CLIP1, MSN, TRIP10, ABL2	344	636	19235	1.84627	0.977634	0.378133	13.6766
SP_PIR_KEYWORDS	sh3 domain	10	0.30931	0.0133517	SH3RF1, CTTN, DOCK2, LASP1, MPP4, SH3KBP1, SH3RF2, TRIP10, ABL2, TJP2	344	210	19235	2.66265	0.99142	0.378633	16.8188
GOTERM_CC_FAT	GO:0005856~cytoskeleton	42	1.2991	0.00684483	CTNNAL1, DNAH11, LIMA1, ENOX2, PLEK2, MLPH, PDLIM5, CDC42SE1, PDLIM1, CPEB1, TPM1, DNAH5, PXN, TPM3, KRT81, CYLD, CTTN, DOCK2, LANCL2, SYNJ2, NDRG1, CAP1, MSN, TRIP10, MYO5B, ARHGEF2, NLGN1, KY, MYH9, KRT34, NEXN, TRIM55, CORO1C, FMN2, MYO10, LASP1, KRT15, SH3KBP1, JAK1, CLIP1, ABL2, FILIP1L	258	1381	12782	1.50673	0.856833	0.384879	8.69506
GOTERM_BP_FAT	GO:0046578~regulation of Ras protein signal transduction	10	0.30931	0.0243903	DLC1, NOTCH2, ARHGEF2, ABR, S1PR1, AGFG1, TBC1D9, ARF6, ARFGEF2, TBC1D22B	269	210	13528	2.39476	1	0.387331	34.7865
GOTERM_BP_FAT	GO:0048863~stem cell differentiation	4	0.123724	0.0249746	LIF, NOTCH2, NOG, KLF4	269	32	13528	6.28625	1	0.391751	35.4595
SP_PIR_KEYWORDS	Secreted	45	1.3919	0.00699856	NOG, ENOX2, TUFT1, ACP6, EDN1, TGFB3, IL17RE, CDCP1, CGB7, IL33, ESM1, MMP3, IL7R, GREM1, CXCL12, PSG11, NOV, LIF, COL17A1, XYLT1, IL4R, IL1RAP, HEG1, ANGPT1, LOX, NRG1, IL1A, CYR61, IL6, COL5A3, MMP12, ADAMTS6, UCN2, BMPER, DKK1, PSG5, ULBP2, PSG4, IL12A, FJX1, HBEGF, FCRLA, STC1, LYG1, NGF	344	1689	19235	1.48976	0.916774	0.391793	9.17327
GOTERM_CC_FAT	GO:0043228~non-membrane-bounded organelle	68	2.10331	0.0143269	CTNNAL1, LIMA1, FOSL2, ENOX2, MLPH, PDLIM5, PDLIM1, CPEB1, CITED2, KRT81, EBNA1BP2, CTTN, RPS26P35, HMOX1, LRRC59, SYNJ2, CAP1, MSN, FGF1, ARHGEF2, POLH, RRP8, TOP1MT, MYH9, NEXN, TOX4, FMN2, KRT15, JUN, PRKRIP1, SH3KBP1, CLIP1, NEK4, FILIP1L, DNAH11, PLEK2, CDC42SE1, ELK3, TPM1, DNAH5, PXN, TPM3, CYLD, DOCK2, LANCL2, NDRG1, TRIP10, MYO5B, UAP1, PPAN-P2RY11, NLGN1, AKAP8L, KY, RPSAP9, KRT34, BIRC…	258	2596	12782	1.29773	0.983157	0.399793	17.3966
GOTERM_CC_FAT	GO:0043232~intracellular non-membrane-bounded organelle	68	2.10331	0.0143269	CTNNAL1, LIMA1, FOSL2, ENOX2, MLPH, PDLIM5, PDLIM1, CPEB1, CITED2, KRT81, EBNA1BP2, CTTN, RPS26P35, HMOX1, LRRC59, SYNJ2, CAP1, MSN, FGF1, ARHGEF2, POLH, RRP8, TOP1MT, MYH9, NEXN, TOX4, FMN2, KRT15, JUN, PRKRIP1, SH3KBP1, CLIP1, NEK4, FILIP1L, DNAH11, PLEK2, CDC42SE1, ELK3, TPM1, DNAH5, PXN, TPM3, CYLD, DOCK2, LANCL2, NDRG1, TRIP10, MYO5B, UAP1, PPAN-P2RY11, NLGN1, AKAP8L, KY, RPSAP9, KRT34, BIRC…	258	2596	12782	1.29773	0.983157	0.399793	17.3966
BIOCARTA	h_il10Pathway:IL-10 Anti-inflammatory Signaling Pathway	4	0.123724	0.00359146	IL6, HMOX1, JAK1, IL1A	55	9	1437	11.6121	0.400048	0.400048	4.16647
GOTERM_MF_FAT	GO:0043565~sequence-specific DNA binding	22	0.680483	0.00796171	MAFF, BATF2, FOXL1, FOSL2, ELF4, SMAD3, NFKB1, ELK3, DDIT3, HHEX, HOXC8, ATF4, ATF3, ETS1, JUN, ETS2, IRF1, CREB3L1, THAP1, FOXD1, FOSL1, KLF4	254	607	12983	1.85257	0.983306	0.400458	10.9075
SP_PIR_KEYWORDS	cell junction	15	0.463965	0.0129558	GABRE, ARHGEF2, LIMA1, GLRB, NLGN1, SYT9, CLDN22, CPEB1, NEXN, PXN, COL17A1, WNK4, SH3KBP1, TJP2, GAP43	344	399	19235	2.10209	0.990111	0.401258	16.3604
GOTERM_BP_FAT	GO:0032400~melanosome localization	3	0.0927931	0.0264103	MLPH, ARL6, VPS33B	269	13	13528	11.6054	1	0.403437	37.0852
GOTERM_BP_FAT	GO:0030336~negative regulation of cell migration	5	0.154655	0.0262084	DLC1, HMOX1, GREM1, TPM1, CITED2	269	57	13528	4.4114	1	0.403855	36.859
GOTERM_BP_FAT	GO:0002695~negative regulation of leukocyte activation	5	0.154655	0.0262084	LST1, HMOX1, IL4R, CD274, IL31RA	269	57	13528	4.4114	1	0.403855	36.859
GOTERM_BP_FAT	GO:0034330~cell junction organization	5	0.154655	0.0262084	DLC1, ITGA6, TGFB3, SMAD3, ITGB3	269	57	13528	4.4114	1	0.403855	36.859
GOTERM_BP_FAT	GO:0045639~positive regulation of myeloid cell differentiation	4	0.123724	0.0270799	LIF, ETS1, KLF10, JUN	269	33	13528	6.09575	1	0.408489	37.8301
GOTERM_BP_FAT	GO:0007507~heart development	10	0.30931	0.0279678	DLC1, HHEX, EDN1, ADRA1B, EGLN1, ADAM19, NRG1, TPM1, TCF25, CITED2	269	215	13528	2.33907	1	0.415906	38.8051
KEGG_PATHWAY	hsa04722:Neurotrophin signaling pathway	8	0.247448	0.0254796	IRAK2, ATF4, JUN, PIK3CD, RIPK2, NFKB1, PRKCD, NGF	120	124	5085	2.73387	0.960293	0.415913	25.8046
PIR_SUPERFAMILY	PIRSF001719:fos transforming protein	3	0.0927931	0.003379	FOSL2, ATF3, FOSL1	140	5	7396	31.6971	0.418158	0.418158	4.00462
INTERPRO	IPR001781:Zinc finger, LIM-type	7	0.216517	0.00248389	LPXN, LIMA1, LASP1, ABLIM3, PDLIM5, PDLIM1, PXN	314	73	16659	5.08738	0.80338	0.41851	3.64817
GOTERM_BP_FAT	GO:0048520~positive regulation of behavior	4	0.123724	0.029277	IL6, S1PR1, SMAD3, CXCL12	269	34	13528	5.91647	1	0.419474	40.2165
GOTERM_BP_FAT	GO:0042493~response to drug	10	0.30931	0.0285772	GABRE, JUN, CPOX, LOX, FOSL1, GCLM, DDIT3, MMP12, NGF, BCAR3	269	216	13528	2.32824	1	0.419995	39.466
GOTERM_BP_FAT	GO:0043193~positive regulation of gene-specific transcription	6	0.185586	0.0291788	HHEX, IL6, ETS1, TGFB3, SMAD3, CITED2	269	87	13528	3.46827	1	0.421132	40.1117
GOTERM_BP_FAT	GO:0051056~regulation of small GTPase mediated signal transduction	11	0.340241	0.0290568	RASAL2, DLC1, NOTCH2, ARHGEF2, ABR, S1PR1, AGFG1, TBC1D9, ARF6, ARFGEF2, TBC1D22B	269	252	13528	2.1952	1	0.422552	39.9813
GOTERM_BP_FAT	GO:0051875~pigment granule localization	3	0.0927931	0.0304153	MLPH, ARL6, VPS33B	269	14	13528	10.7764	1	0.429054	41.4187
GOTERM_BP_FAT	GO:0045823~positive regulation of heart contraction	3	0.0927931	0.0304153	EDN1, ADRA1B, TPM1	269	14	13528	10.7764	1	0.429054	41.4187
GOTERM_BP_FAT	GO:0007160~cell-matrix adhesion	6	0.185586	0.0317657	DLC1, COL17A1, ITGA6, ITGB3, COL5A3, PXN	269	89	13528	3.39033	1	0.429788	42.8154
GOTERM_BP_FAT	GO:0001934~positive regulation of protein amino acid phosphorylation	6	0.185586	0.0317657	LIF, IL6, PRKAG2, IL12A, TGFB3, IL31RA	269	89	13528	3.39033	1	0.429788	42.8154
GOTERM_BP_FAT	GO:0009991~response to extracellular stimulus	10	0.30931	0.0316145	ITGA6, NUAK2, HMOX1, JUN, STC1, ANGPT1, ATG16L1, FOSL1, KLF4, DDIT3	269	220	13528	2.28591	1	0.430871	42.6606
GOTERM_BP_FAT	GO:0035295~tube development	10	0.30931	0.0316145	DLC1, HHEX, NOG, EDN1, TGFB3, LOX, GREM1, FGF1, CXCL12, CYR61	269	220	13528	2.28591	1	0.430871	42.6606
GOTERM_BP_FAT	GO:0040013~negative regulation of locomotion	5	0.154655	0.0325868	DLC1, HMOX1, GREM1, TPM1, CITED2	269	61	13528	4.12213	1	0.432895	43.6492
GOTERM_BP_FAT	GO:0050866~negative regulation of cell activation	5	0.154655	0.0325868	LST1, HMOX1, IL4R, CD274, IL31RA	269	61	13528	4.12213	1	0.432895	43.6492
GOTERM_BP_FAT	GO:0016049~cell growth	5	0.154655	0.0325868	NOTCH2, ENOX2, ADRA1B, TGFB3, IL7R	269	61	13528	4.12213	1	0.432895	43.6492
GOTERM_BP_FAT	GO:0006357~regulation of transcription from RNA polymerase II promoter	23	0.711414	0.0315972	SUPT3H, IL6, FOSL2, ELF4, KLF10, ABLIM3, TGFB3, SMAD3, NFKB1, ANKRD1, CITED2, LIF, HHEX, HOXC8, ATF4, S1PR1, ETS1, HMOX1, JUN, IRF1, TCF25, FOSL1, KLF4	269	727	13528	1.59102	1	0.433359	42.6428
GOTERM_BP_FAT	GO:0009968~negative regulation of signal transduction	10	0.30931	0.0324163	DLC1, HHEX, NOG, GRB10, BMPER, DKK1, TGFB3, GREM1, PRKCD, GRB14	269	221	13528	2.27556	1	0.433785	43.477
GOTERM_BP_FAT	GO:0010647~positive regulation of cell communication	13	0.402103	0.031187	LIF, NOTCH2, HHEX, IL6, SLC20A1, HMOX1, LANCL2, IL12A, TGFB3, RIPK2, BIRC2, IL31RA, CITED2	269	329	13528	1.98714	1	0.434496	42.2207
GOTERM_CC_FAT	GO:0030054~cell junction	21	0.649552	0.0040313	DLC1, GABRE, ARHGEF2, LIMA1, GLRB, NLGN1, CLDN22, SYT9, CPEB1, MYH9, NEXN, PXN, COL17A1, ITGA6, LASP1, WNK4, SH3KBP1, FAIM3, ABCC2, TJP2, GAP43	258	518	12782	2.00849	0.681191	0.435368	5.20929
GOTERM_BP_FAT	GO:0051173~positive regulation of nitrogen compound metabolic process	21	0.649552	0.031585	IL6, ELF4, ABLIM3, EDN1, TGFB3, SMAD3, NFKB1, DDIT3, IL31RA, CITED2, LIF, HHEX, ATF4, S1PR1, ETS1, JUN, ETS2, IRF1, RNF10, FOSL1, KLF4	269	644	13528	1.63989	1	0.43593	42.6303
INTERPRO	IPR000008:C2 calcium-dependent membrane targeting	9	0.278379	0.00438126	RASAL2, PLCZ1, ABR, HECW2, SYT9, CC2D1B, SMURF2, SYTL3, PRKCD	314	137	16659	3.48531	0.943394	0.436917	6.35083
GOTERM_BP_FAT	GO:0051101~regulation of DNA binding	7	0.216517	0.0332586	IRAK2, IL6, HMOX1, RIPK2, EGLN1, NLRP3, DDIT3	269	121	13528	2.90934	1	0.436998	44.3229
GOTERM_BP_FAT	GO:0032642~regulation of chemokine production	3	0.0927931	0.0346434	IL6, HMOX1, RIPK2	269	15	13528	10.058	1	0.437737	45.6876
GOTERM_BP_FAT	GO:0002687~positive regulation of leukocyte migration	3	0.0927931	0.0346434	IL6, BDKRB1, CXCL12	269	15	13528	10.058	1	0.437737	45.6876
GOTERM_BP_FAT	GO:0046627~negative regulation of insulin receptor signaling pathway	3	0.0927931	0.0346434	GRB10, PRKCD, GRB14	269	15	13528	10.058	1	0.437737	45.6876
GOTERM_BP_FAT	GO:0046425~regulation of JAK-STAT cascade	4	0.123724	0.0339452	LIF, IL6, IL12A, IL31RA	269	36	13528	5.58777	1	0.438588	45.0035
GOTERM_BP_FAT	GO:0010605~negative regulation of macromolecule metabolic process	23	0.711414	0.0344888	IL6, KLF10, EDN1, TGFB3, SMAD3, BDKRB1, NFKB1, ITGB3, ELK3, PRKCD, CITED2, HHEX, HOXC8, RPS26P35, JUN, LANCL2, ADRA1B, HBEGF, SMURF2, NRG1, CLN8, TCF25, KLF4	269	734	13528	1.57584	1	0.438764	45.5368
GOTERM_BP_FAT	GO:0010604~positive regulation of macromolecule metabolic process	26	0.804207	0.0338095	DLC1, ELF4, ABLIM3, PRKAG2, TGFB3, NFKB1, CITED2, IL31RA, LIF, S1PR1, HMOX1, RNF10, FOSL1, IL1A, IL6, SMAD3, DDIT3, HHEX, ATF4, ETS1, ETS2, JUN, IRF1, IL12A, ADRA1B, KLF4	269	857	13528	1.52572	1	0.439831	44.8696
GOTERM_BP_FAT	GO:0044092~negative regulation of molecular function	13	0.402103	0.0344342	IRAK2, NOG, S1PR1, HMOX1, PRKAG2, PRKRIP1, NFKB1, EGLN1, NLRP3, CLN8, GADD45A, PRKCD, DDIT3	269	334	13528	1.95739	1	0.440767	45.4835
GOTERM_CC_FAT	GO:0005615~extracellular space	23	0.711414	0.0205436	NOG, IL6, ENOX2, EDN1, TGFB3, IL33, GREM1, MMP3, CXCL12, LIF, THBD, HMOX1, ULBP2, IL12A, FJX1, HBEGF, STC1, ANGPT1, LOX, FGF1, NRG1, IL1A, NGF	258	685	12782	1.66348	0.997189	0.444251	24.0363
GOTERM_BP_FAT	GO:0051271~negative regulation of cell motion	5	0.154655	0.0360873	DLC1, HMOX1, GREM1, TPM1, CITED2	269	63	13528	3.99127	1	0.448795	47.077
GOTERM_BP_FAT	GO:0051648~vesicle localization	4	0.123724	0.0364153	MLPH, NLGN1, ARL6, VPS33B	269	37	13528	5.43675	1	0.449325	47.3879
GOTERM_BP_FAT	GO:0046364~monosaccharide biosynthetic process	4	0.123724	0.0364153	UAP1, ATF4, ATF3, SLC25A10	269	37	13528	5.43675	1	0.449325	47.3879
SP_PIR_KEYWORDS	coiled coil	52	1.60841	0.00676372	ENOX2, HECW2, KIAA0556, MLPH, PLXNA2, TUFT1, WWC1, ANKRD1, KANK2, KRT81, EBNA1BP2, ITPRIP, P4HA3, LRRC59, ANGPT1, LRRFIP2, GABPB2, ARHGEF2, MPP4, NAV3, MYH9, FAM196B, FMN2, KRT15, SPATA18, PRKRIP1, SH3KBP1, CLIP1, SPATS2L, FILIP1L, TRAF1, DNAH11, BTN2A1, AFAP1L1, TMCC3, TPM1, DNAH5, TPM3, THAP1, CC2D1B, TRIP10, MYO5B, CWC25, KRT34, CORO1C, TRIM55, MICALCL, TRIM56, ATF4, MYO10, ATG16L1, UTP14A	344	2019	19235	1.44013	0.909508	0.45153	8.87856
UP_SEQ_FEATURE	domain:C2	8	0.247448	0.000583083	RASAL2, PLCZ1, ABR, HECW2, WWC1, CC2D1B, SMURF2, PRKCD	344	80	19113	5.5561	0.459854	0.459854	0.92363
SMART	SM00413:ETS	4	0.123724	0.0218035	ETS1, ELF4, ETS2, ELK3	190	29	9079	6.59093	0.958183	0.470006	23.002
GOTERM_CC_FAT	GO:0005924~cell-substrate adherens junction	7	0.216517	0.0200276	DLC1, LIMA1, LASP1, SH3KBP1, FAIM3, NEXN, PXN	258	106	12782	3.27168	0.996738	0.470672	23.5046
GOTERM_BP_FAT	GO:0001768~establishment of T cell polarity	2	0.061862	0.0392305	DOCK2, MYH9	269	2	13528	50.29	1	0.472089	49.9866
GOTERM_BP_FAT	GO:0001767~establishment of lymphocyte polarity	2	0.061862	0.0392305	DOCK2, MYH9	269	2	13528	50.29	1	0.472089	49.9866
GOTERM_BP_FAT	GO:0007132~meiotic metaphase I	2	0.061862	0.0392305	FMN2, MYH9	269	2	13528	50.29	1	0.472089	49.9866
GOTERM_BP_FAT	GO:0051295~establishment of meiotic spindle localization	2	0.061862	0.0392305	FMN2, MYH9	269	2	13528	50.29	1	0.472089	49.9866
INTERPRO	IPR003599:Immunoglobulin subtype	15	0.463965	0.00399073	ALPK2, IL1RL2, NFASC, BTN2A1, ILDR2, NEXN, PSG11, PSG5, IL1RAP, CD274, PSG4, FAIM3, FCRLA, FCRLB, IL1RAPL1	314	330	16659	2.41155	0.926844	0.479929	5.8004
GOTERM_BP_FAT	GO:0007389~pattern specification process	11	0.340241	0.0406276	DNAH11, NOTCH2, HHEX, HOXC8, NOG, EDN1, ARL6, GREM1, CXCL12, CITED2, CYR61	269	267	13528	2.07187	1	0.481656	51.231
GOTERM_BP_FAT	GO:0048511~rhythmic process	7	0.216517	0.0419564	ENOX2, CCRN4L, HTR7, JUN, TGFB3, NHLH2, ANGPT1	269	128	13528	2.75023	1	0.485317	52.3873
GOTERM_BP_FAT	GO:0017015~regulation of transforming growth factor beta receptor signaling pathway	4	0.123724	0.0416244	TGFB3, SMAD3, SMURF2, CITED2	269	39	13528	5.15794	1	0.487572	52.1008
GOTERM_BP_FAT	GO:0045935~positive regulation of nucleobase, nucleoside, nucleotide and nucleic acid metabolic process	20	0.61862	0.041943	IL6, ELF4, ABLIM3, TGFB3, SMAD3, NFKB1, DDIT3, IL31RA, CITED2, LIF, HHEX, ATF4, S1PR1, ETS1, JUN, ETS2, IRF1, RNF10, FOSL1, KLF4	269	624	13528	1.61186	1	0.487713	52.3758
GOTERM_BP_FAT	GO:0042516~regulation of tyrosine phosphorylation of Stat3 protein	3	0.0927931	0.0437283	LIF, IL6, IL31RA	269	17	13528	8.8747	1	0.489944	53.8891
GOTERM_BP_FAT	GO:0006366~transcription from RNA polymerase II promoter	10	0.30931	0.0440435	SUPT3H, MAFF, CCRN4L, ETS1, RREB1, IRF1, NFKB1, FOSL1, DDIT3, ELL2	269	234	13528	2.14914	1	0.49004	54.1515
GOTERM_BP_FAT	GO:0051222~positive regulation of protein transport	5	0.154655	0.0437155	IL6, TGFB3, SMAD3, NLRP3, IL1A	269	67	13528	3.75298	1	0.492288	53.8784
GOTERM_BP_FAT	GO:0044093~positive regulation of molecular function	19	0.587689	0.0436743	DLC1, IRAK2, IL6, PRKAG2, EDN1, TGFB3, SMAD3, BDKRB1, NLRP3, TPM1, GCLM, S1PR1, GNB1, HTR7, RIPK2, CAP1, NRG1, ABL2, GAP43	269	586	13528	1.63056	1	0.494425	53.844
GOTERM_BP_FAT	GO:0042327~positive regulation of phosphorylation	6	0.185586	0.0435206	LIF, IL6, PRKAG2, IL12A, TGFB3, IL31RA	269	97	13528	3.11072	1	0.495673	53.7154
GOTERM_BP_FAT	GO:0031589~cell-substrate adhesion	6	0.185586	0.0451508	DLC1, COL17A1, ITGA6, ITGB3, COL5A3, PXN	269	98	13528	3.07898	1	0.496373	55.0623
GOTERM_BP_FAT	GO:0048584~positive regulation of response to stimulus	10	0.30931	0.0460856	IRAK2, IL6, S1PR1, LANCL2, IL12A, SMAD3, PTPN22, RIPK2, POLR3C, CXCL12	269	236	13528	2.13093	1	0.496448	55.8179
GOTERM_BP_FAT	GO:0050730~regulation of peptidyl-tyrosine phosphorylation	5	0.154655	0.0457534	LIF, IL6, IL12A, PRKCD, IL31RA	269	68	13528	3.69779	1	0.498656	55.5508
GOTERM_BP_FAT	GO:0022604~regulation of cell morphogenesis	7	0.216517	0.0460841	DLC1, LST1, TGFB3, CDC42SE1, SMAD3, MYH9, NGF	269	131	13528	2.68725	1	0.498813	55.8167
GOTERM_BP_FAT	GO:0002521~leukocyte differentiation	7	0.216517	0.0460841	DHRS2, DOCK2, IRF1, PTPN22, MYH9, IL7R, IL31RA	269	131	13528	2.68725	1	0.498813	55.8167
GOTERM_BP_FAT	GO:0050714~positive regulation of protein secretion	4	0.123724	0.0471867	IL6, TGFB3, NLRP3, IL1A	269	41	13528	4.90634	1	0.502461	56.6926
GOTERM_BP_FAT	GO:0010740~positive regulation of protein kinase cascade	8	0.247448	0.0486368	LIF, IL6, SLC20A1, HMOX1, IL12A, RIPK2, BIRC2, IL31RA	269	167	13528	2.4091	1	0.503912	57.8197
SP_PIR_KEYWORDS	cytoplasm	75	2.31983	0.0235333	DLC1, PLCZ1, CTNNAL1, SH3RF1, LIMA1, HECW2, MLPH, WWC1, PTPN22, NFKB1, PDLIM1, IL17RE, CPEB1, MAGEC2, CTTN, SULT1A1, SPANXD, MSN, COX19, CARS, ARHGEF2, MPP4, ARL6, NEXN, NLRP3, PRKCD, GLTP, PGM2, TARS, CTH, SERPINB8, SPATA18, SH3KBP1, CLIP1, RIPK2, FCRLA, FCRLB, FILIP1L, GRB14, PLEK2, ABLIM3, CDC42SE1, TPM1, PXN, TPM3, CYLD, DOCK2, LPXN, LANCL2, PCYT1A, RNF10, NDRG1, TRIP10, IL1RAPL1, UAP1, AKAP8…	344	3332	19235	1.25861	0.999782	0.50467	27.8381
GOTERM_BP_FAT	GO:0002763~positive regulation of myeloid leukocyte differentiation	3	0.0927931	0.0485652	LIF, KLF10, JUN	269	18	13528	8.38166	1	0.505699	57.7647
GOTERM_BP_FAT	GO:0046631~alpha-beta T cell activation	3	0.0927931	0.0485652	DOCK2, ELF4, IRF1	269	18	13528	8.38166	1	0.505699	57.7647
GOTERM_BP_FAT	GO:0002684~positive regulation of immune system process	10	0.30931	0.0480778	IRAK2, IL6, IL4R, IL12A, PTPN22, RIPK2, BDKRB1, POLR3C, IL7R, CXCL12	269	238	13528	2.11302	1	0.506773	57.3885
GOTERM_BP_FAT	GO:0016477~cell migration	11	0.340241	0.0485116	DOCK2, IL6, ITGA6, PLXNA2, PODXL, IL12A, HBEGF, MSN, CAP1, MYH9, CXCL12	269	276	13528	2.00431	1	0.507636	57.7235
SP_PIR_KEYWORDS	Immunoglobulin domain	16	0.494896	0.0220492	ALPK2, IL1RL2, NFASC, BTN2A1, ILDR2, NEXN, PSG11, PSG5, IL1RAP, CD274, PSG4, FAIM3, FCRLA, FCRLB, NRG1, IL1RAPL1	344	470	19235	1.90351	0.999627	0.512041	26.321
GOTERM_BP_FAT	GO:0007368~determination of left/right symmetry	4	0.123724	0.0500981	DNAH11, NOTCH2, ARL6, CITED2	269	42	13528	4.78952	1	0.512206	58.9275
GOTERM_BP_FAT	GO:0051591~response to cAMP	4	0.123724	0.0500981	THBD, JUN, BIRC2, FOSL1	269	42	13528	4.78952	1	0.512206	58.9275
GOTERM_BP_FAT	GO:0006090~pyruvate metabolic process	4	0.123724	0.0500981	ATF4, ME3, ATF3, SLC25A10	269	42	13528	4.78952	1	0.512206	58.9275
GOTERM_BP_FAT	GO:0032583~regulation of gene-specific transcription	7	0.216517	0.0504559	HHEX, IL6, ETS1, TGFB3, SMAD3, NFKB1, CITED2	269	134	13528	2.62709	1	0.512467	59.1945
GOTERM_BP_FAT	GO:0032268~regulation of cellular protein metabolic process	16	0.494896	0.0508425	DLC1, IL6, PRKAG2, EDN1, TGFB3, BDKRB1, NFKB1, ITGB3, CPEB1, PRKCD, IL31RA, LIF, JUN, IL12A, PPP1R15A, CLN8	269	474	13528	1.69755	1	0.512929	59.4811
SP_PIR_KEYWORDS	transcription factor	5	0.154655	0.0287349	ATF4, KLF10, JUN, NHLH2, FOXD1	344	65	19235	4.30121	0.999967	0.521561	32.9299
SP_PIR_KEYWORDS	signal	73	2.25796	0.0268125	NOG, GYPE, PLXNA2, EDN1, TGFB3, CDCP1, CGB7, IL17RE, MMP3, CXCL12, PSG11, IL31RA, NOV, ITPRIP, IL4R, IL1RAP, P4HA3, RPN1, ANGPT1, LOX, CYR61, TM9SF1, MMP12, ADAMTS6, UCN2, THBD, ULBP3, PSG5, PSG4, ULBP2, IL12A, FAIM3, SUSD4, FCRLA, STC1, FCRLB, ADAM19, FKBP11, NGF, ACP6, BTN2A1, ITGB3, ESM1, FXYD5, IL7R, GREM1, LIF, CD68, FAT3, TMEM154, ENTPD5, HEG1, IL1RAPL1, GABRE, FZD8, FLRT2, GLRB, IL6, PODXL…	344	3250	19235	1.25595	0.999934	0.52293	31.0882
GOTERM_BP_FAT	GO:0007178~transmembrane receptor protein serine/threonine kinase signaling pathway	6	0.185586	0.053844	NOG, KLF10, JUN, TGFB3, SMAD3, SMURF2	269	103	13528	2.92951	1	0.524644	61.6431
GOTERM_BP_FAT	GO:0006917~induction of apoptosis	12	0.371172	0.0537401	DLC1, NOTCH2, SH3RF1, ARHGEF2, ABR, ETS1, HMOX1, KLF10, TGFB3, SMAD3, NLRP3, NGF	269	320	13528	1.88587	1	0.526188	61.5702
GOTERM_BP_FAT	GO:0009799~determination of symmetry	4	0.123724	0.0530951	DNAH11, NOTCH2, ARL6, CITED2	269	43	13528	4.67814	1	0.526332	61.1141
GOTERM_BP_FAT	GO:0034599~cellular response to oxidative stress	4	0.123724	0.0530951	DHRS2, HMOX1, TPM1, PXN	269	43	13528	4.67814	1	0.526332	61.1141
GOTERM_BP_FAT	GO:0009855~determination of bilateral symmetry	4	0.123724	0.0530951	DNAH11, NOTCH2, ARL6, CITED2	269	43	13528	4.67814	1	0.526332	61.1141
GOTERM_BP_FAT	GO:0046626~regulation of insulin receptor signaling pathway	3	0.0927931	0.0535858	GRB10, PRKCD, GRB14	269	19	13528	7.94052	1	0.527404	61.4615
GOTERM_BP_FAT	GO:0050926~regulation of positive chemotaxis	3	0.0927931	0.0535858	S1PR1, SMAD3, CXCL12	269	19	13528	7.94052	1	0.527404	61.4615
GOTERM_BP_FAT	GO:0050927~positive regulation of positive chemotaxis	3	0.0927931	0.0535858	S1PR1, SMAD3, CXCL12	269	19	13528	7.94052	1	0.527404	61.4615
GOTERM_BP_FAT	GO:0012502~induction of programmed cell death	12	0.371172	0.0550608	DLC1, NOTCH2, SH3RF1, ARHGEF2, ABR, ETS1, HMOX1, KLF10, TGFB3, SMAD3, NLRP3, NGF	269	321	13528	1.88	1	0.530552	62.4883
GOTERM_BP_FAT	GO:0031669~cellular response to nutrient levels	4	0.123724	0.0561764	NUAK2, HMOX1, JUN, ATG16L1	269	44	13528	4.57181	1	0.535664	63.2477
GOTERM_BP_FAT	GO:0046165~alcohol biosynthetic process	4	0.123724	0.0561764	UAP1, ATF4, ATF3, SLC25A10	269	44	13528	4.57181	1	0.535664	63.2477
GOTERM_BP_FAT	GO:0006955~immune response	21	0.649552	0.0568969	IL6, LST1, IL1RL2, SMAD3, NLRP3, IL7R, PRKCD, CXCL12, IL31RA, LIF, ULBP3, ETS1, IL4R, IL1RAP, CD274, ULBP2, IL12A, FAIM3, RNF19B, IL1RAPL1, IL1A	269	690	13528	1.53056	1	0.535913	63.7304
GOTERM_BP_FAT	GO:0031349~positive regulation of defense response	5	0.154655	0.0567239	IRAK2, IL6, IL12A, RIPK2, POLR3C	269	73	13528	3.44452	1	0.537002	63.6151
GOTERM_BP_FAT	GO:0060341~regulation of cellular localization	10	0.30931	0.0594535	LIF, IL6, HMOX1, EDN1, TGFB3, SMAD3, NLRP3, CPT1A, IL1A, NGF	269	248	13528	2.02782	1	0.539098	65.3955
GOTERM_BP_FAT	GO:0010648~negative regulation of cell communication	10	0.30931	0.0594535	DLC1, HHEX, NOG, GRB10, BMPER, DKK1, TGFB3, GREM1, PRKCD, GRB14	269	248	13528	2.02782	1	0.539098	65.3955
GOTERM_BP_FAT	GO:0042326~negative regulation of phosphorylation	4	0.123724	0.059341	JUN, PRKRIP1, BDKRB1, PRKCD	269	45	13528	4.47022	1	0.540532	65.3238
GOTERM_BP_FAT	GO:0051495~positive regulation of cytoskeleton organization	4	0.123724	0.059341	EDN1, SMAD3, ARF6, TPM1	269	45	13528	4.47022	1	0.540532	65.3238
GOTERM_CC_FAT	GO:0044421~extracellular region part	29	0.897	0.0297889	NOG, ENOX2, EDN1, TGFB3, IL33, MMP3, GREM1, CXCL12, LIF, NOV, COL17A1, HMOX1, ANGPT1, LOX, NRG1, FGF1, IL1A, FLRT2, IL6, COL5A3, MMP12, ADAMTS6, THBD, ULBP2, IL12A, FJX1, HBEGF, STC1, NGF	258	960	12782	1.4966	0.999808	0.540692	33.0031
GOTERM_BP_FAT	GO:0051174~regulation of phosphorus metabolic process	16	0.494896	0.0590689	DLC1, IL6, PRKAG2, EDN1, TGFB3, SMAD3, BDKRB1, PRKCD, IL31RA, LIF, JUN, PRKRIP1, IL12A, NRG1, GADD45A, GAP43	269	485	13528	1.65905	1	0.540985	65.1497
GOTERM_BP_FAT	GO:0019220~regulation of phosphate metabolic process	16	0.494896	0.0590689	DLC1, IL6, PRKAG2, EDN1, TGFB3, SMAD3, BDKRB1, PRKCD, IL31RA, LIF, JUN, PRKRIP1, IL12A, NRG1, GADD45A, GAP43	269	485	13528	1.65905	1	0.540985	65.1497
GOTERM_BP_FAT	GO:0033619~membrane protein proteolysis	3	0.0927931	0.058781	NFKB1, ADAM19, MYH9	269	20	13528	7.54349	1	0.541344	64.9646
GOTERM_BP_FAT	GO:0050830~defense response to Gram-positive bacterium	3	0.0927931	0.058781	IL6, IL12A, RIPK2	269	20	13528	7.54349	1	0.541344	64.9646
GOTERM_BP_FAT	GO:0046633~alpha-beta T cell proliferation	2	0.061862	0.0582669	DOCK2, ELF4	269	3	13528	33.5266	1	0.542467	64.6319
GOTERM_BP_FAT	GO:0001996~positive regulation of heart rate by epinephrine-norepinephrine	2	0.061862	0.0582669	ADRA1B, TPM1	269	3	13528	33.5266	1	0.542467	64.6319
GOTERM_BP_FAT	GO:0051259~protein oligomerization	8	0.247448	0.0586477	CTH, GLRB, ALOX5AP, ANGPT1, BIRC3, NLRP3, ATG16L1, BIRC2	269	174	13528	2.31218	1	0.542681	64.8786
GOTERM_BP_FAT	GO:0010627~regulation of protein kinase cascade	10	0.30931	0.0610595	LIF, SH3RF1, IL6, SLC20A1, HMOX1, EDN1, IL12A, RIPK2, BIRC2, IL31RA	269	249	13528	2.01968	1	0.546815	66.4044
GOTERM_BP_FAT	GO:0001701~in utero embryonic development	8	0.247448	0.0615971	MAFF, EDN1, TGFB3, EGLN1, MBNL1, MYH9, TPM1, CITED2	269	176	13528	2.28591	1	0.547945	66.7359
GOTERM_BP_FAT	GO:0030101~natural killer cell activation	3	0.0927931	0.0641419	ULBP3, ELF4, ULBP2	269	21	13528	7.18428	1	0.548474	68.2635
GOTERM_BP_FAT	GO:0030514~negative regulation of BMP signaling pathway	3	0.0927931	0.0641419	NOG, BMPER, GREM1	269	21	13528	7.18428	1	0.548474	68.2635
GOTERM_BP_FAT	GO:0001569~patterning of blood vessels	3	0.0927931	0.0641419	EDN1, CXCL12, CYR61	269	21	13528	7.18428	1	0.548474	68.2635
GOTERM_BP_FAT	GO:0022610~biological adhesion	21	0.649552	0.0640647	CTNNAL1, DLC1, FLRT2, NLGN1, NFASC, CLDN22, ARF6, RPSAP9, ITGB3, COL5A3, MYH9, CXCL12, PXN, COL17A1, LPXN, S1PR1, FAT3, ITGA6, MSN, ABL2, CYR61	269	701	13528	1.50655	1	0.550062	68.2182
GOTERM_BP_FAT	GO:0030030~cell projection organization	13	0.402103	0.063473	LIMA1, IL6, LST1, NFASC, ARF6, MYH9, ARL6, FXYD5, CXCL12, TPM1, ITGA6, GAP43, NGF	269	368	13528	1.77655	1	0.550722	67.8685
GOTERM_BP_FAT	GO:0050870~positive regulation of T cell activation	5	0.154655	0.063925	IL6, IL4R, IL12A, RIPK2, IL7R	269	76	13528	3.30855	1	0.551299	68.136
GOTERM_BP_FAT	GO:0045089~positive regulation of innate immune response	4	0.123724	0.0625878	IRAK2, IL12A, RIPK2, POLR3C	269	46	13528	4.37304	1	0.551758	67.3386
GOTERM_BP_FAT	GO:0044087~regulation of cellular component biogenesis	7	0.216517	0.0633222	DLC1, S1PR1, EDN1, TGFB3, SMAD3, ARF6, TPM1	269	142	13528	2.47908	1	0.551911	67.7788
KEGG_PATHWAY	hsa04640:Hematopoietic cell lineage	6	0.185586	0.0501169	IL6, ITGA6, IL4R, ITGB3, IL7R, IL1A	120	86	5085	2.9564	0.998383	0.552188	44.8209
GOTERM_BP_FAT	GO:0008016~regulation of heart contraction	5	0.154655	0.0664271	KCNE1L, EDN1, ADRA1B, HBEGF, TPM1	269	77	13528	3.26558	1	0.55346	69.5788
GOTERM_BP_FAT	GO:0007155~cell adhesion	21	0.649552	0.0653907	CTNNAL1, DLC1, FLRT2, NLGN1, NFASC, CLDN22, ARF6, RPSAP9, ITGB3, COL5A3, MYH9, CXCL12, PXN, COL17A1, LPXN, S1PR1, FAT3, ITGA6, MSN, ABL2, CYR61	269	700	13528	1.5087	1	0.553618	68.9888
GOTERM_BP_FAT	GO:0051726~regulation of cell cycle	12	0.371172	0.0661039	LIF, ETS1, JUN, EDN1, SMAD3, THAP1, DCUN1D3, FOSL1, GADD45A, IL1A, CITED2, NGF	269	331	13528	1.8232	1	0.553637	69.396
GOTERM_BP_FAT	GO:0006952~defense response	19	0.587689	0.063314	IRAK2, IL6, IL1RL2, BDKRB1, NFKB1, ANKRD1, NLRP3, IL31RA, HMOX1, IL1RAP, PSG4, AOX1, IL12A, RIPK2, FAIM3, IL1RAPL1, FOSL1, IL1A, NGF	269	615	13528	1.55367	1	0.553949	67.774
GOTERM_BP_FAT	GO:0050731~positive regulation of peptidyl-tyrosine phosphorylation	4	0.123724	0.0659154	LIF, IL6, IL12A, IL31RA	269	47	13528	4.28	1	0.554579	69.2888
SP_PIR_KEYWORDS	actin-binding	10	0.30931	0.0336881	CORO1C, MYO10, LIMA1, LASP1, CAP1, MYH9, NEXN, TPM1, MYO5B, TPM3	344	247	19235	2.26379	0.999995	0.55458	37.467
SMART	SM00326:SH3	10	0.30931	0.0339618	SH3RF1, CTTN, DOCK2, LASP1, MPP4, SH3KBP1, SH3RF2, TRIP10, ABL2, TJP2	190	213	9079	2.24339	0.993095	0.563622	33.6145
GOTERM_BP_FAT	GO:0002027~regulation of heart rate	3	0.0927931	0.06966	EDN1, ADRA1B, TPM1	269	22	13528	6.85772	1	0.565303	71.3521
GOTERM_BP_FAT	GO:0022407~regulation of cell-cell adhesion	3	0.0927931	0.06966	ITGA6, FXYD5, CITED2	269	22	13528	6.85772	1	0.565303	71.3521
GOTERM_BP_FAT	GO:0042168~heme metabolic process	3	0.0927931	0.06966	ALAS1, HMOX1, CPOX	269	22	13528	6.85772	1	0.565303	71.3521
GOTERM_BP_FAT	GO:0031399~regulation of protein modification process	11	0.340241	0.0695133	LIF, DLC1, IL6, JUN, PRKAG2, EDN1, IL12A, TGFB3, BDKRB1, PRKCD, IL31RA	269	295	13528	1.87522	1	0.566485	71.2738
GOTERM_BP_FAT	GO:0045793~positive regulation of cell size	4	0.123724	0.0693225	EDN1, HBEGF, NRG1, NGF	269	48	13528	4.19083	1	0.567439	71.1716
GOTERM_BP_FAT	GO:0045936~negative regulation of phosphate metabolic process	4	0.123724	0.0693225	JUN, PRKRIP1, BDKRB1, PRKCD	269	48	13528	4.19083	1	0.567439	71.1716
GOTERM_BP_FAT	GO:0010563~negative regulation of phosphorus metabolic process	4	0.123724	0.0693225	JUN, PRKRIP1, BDKRB1, PRKCD	269	48	13528	4.19083	1	0.567439	71.1716
KEGG_PATHWAY	hsa05222:Small cell lung cancer	6	0.185586	0.0460683	TRAF1, ITGA6, PIK3CD, NFKB1, BIRC3, BIRC2	120	84	5085	3.02679	0.997248	0.569238	42.039
GOTERM_BP_FAT	GO:0034097~response to cytokine stimulus	5	0.154655	0.071582	IRAK2, JUN, RIPK2, MMP3, FOSL1	269	79	13528	3.18291	1	0.573582	72.3596
INTERPRO	IPR000837:Fos transforming protein	3	0.0927931	0.00914267	FOSL2, ATF3, FOSL1	314	8	16659	19.8953	0.997538	0.57604	12.8248
GOTERM_BP_FAT	GO:0051249~regulation of lymphocyte activation	7	0.216517	0.0741311	IL6, LST1, IL4R, CD274, IL12A, RIPK2, IL7R	269	148	13528	2.37858	1	0.584858	73.6445
BBID	22.Cytokine-chemokine_CNS	3	0.0927931	0.0848653	IL6, IL12A, IL1A	16	12	358	5.59375	0.988135	0.588044	57.4356
GOTERM_BP_FAT	GO:0007044~cell-substrate junction assembly	3	0.0927931	0.075327	DLC1, ITGA6, ITGB3	269	23	13528	6.55956	1	0.588978	74.2277
GOTERM_BP_FAT	GO:0033059~cellular pigmentation	3	0.0927931	0.075327	MLPH, ARL6, VPS33B	269	23	13528	6.55956	1	0.588978	74.2277
GOTERM_BP_FAT	GO:0003013~circulatory system process	8	0.247448	0.0777264	HMOX1, HTR7, EDN1, ADRA1B, BDKRB1, TPM1, GCLM, CXCL12	269	186	13528	2.16301	1	0.593173	75.3614
GOTERM_BP_FAT	GO:0008015~blood circulation	8	0.247448	0.0777264	HMOX1, HTR7, EDN1, ADRA1B, BDKRB1, TPM1, GCLM, CXCL12	269	186	13528	2.16301	1	0.593173	75.3614
GOTERM_BP_FAT	GO:0007169~transmembrane receptor protein tyrosine kinase signaling pathway	9	0.278379	0.0785335	GRB10, DOK5, HBEGF, ANGPT1, NRG1, FGF1, PXN, IL31RA, NGF	269	224	13528	2.02058	1	0.593299	75.732
GOTERM_BP_FAT	GO:0001503~ossification	6	0.185586	0.0783931	NOG, TUFT1, KLF10, TGFB3, SMAD3, STC1	269	115	13528	2.62382	1	0.594518	75.6679
GOTERM_BP_FAT	GO:0070271~protein complex biogenesis	16	0.494896	0.0776233	TRAF1, GLRB, SMAD3, NLRP3, BIRC3, BIRC2, PXN, KCNQ5, LPXN, CTH, ALOX5AP, IL1RAP, TRPC4AP, ANGPT1, ATG16L1, NRG1	269	505	13528	1.59335	1	0.594588	75.3136
GOTERM_BP_FAT	GO:0006461~protein complex assembly	16	0.494896	0.0776233	TRAF1, GLRB, SMAD3, NLRP3, BIRC3, BIRC2, PXN, KCNQ5, LPXN, CTH, ALOX5AP, IL1RAP, TRPC4AP, ANGPT1, ATG16L1, NRG1	269	505	13528	1.59335	1	0.594588	75.3136
GOTERM_BP_FAT	GO:0051497~negative regulation of stress fiber formation	2	0.061862	0.0769275	DLC1, S1PR1	269	4	13528	25.145	1	0.595029	74.9892
GOTERM_BP_FAT	GO:0002686~negative regulation of leukocyte migration	2	0.061862	0.0769275	HMOX1, GREM1	269	4	13528	25.145	1	0.595029	74.9892
GOTERM_BP_FAT	GO:0045896~regulation of transcription, mitotic	2	0.061862	0.0769275	FOSL1, CITED2	269	4	13528	25.145	1	0.595029	74.9892
GOTERM_BP_FAT	GO:0010558~negative regulation of macromolecule biosynthetic process	17	0.525827	0.0774326	IL6, KLF10, EDN1, TGFB3, SMAD3, NFKB1, ITGB3, ELK3, CITED2, HHEX, HOXC8, LANCL2, HBEGF, SMURF2, NRG1, TCF25, KLF4	269	547	13528	1.56294	1	0.595582	75.2251
SP_PIR_KEYWORDS	DNA binding	12	0.371172	0.0428392	MAFF, HHEX, HOXC8, ATF4, FOSL2, ATF3, JUN, IRF1, NHLH2, NFKB1, FOSL1, FOXD1	344	340	19235	1.9735	1	0.598173	45.1097
INTERPRO	IPR011029:DEATH-like	6	0.185586	0.00847129	IRAK2, RIPK2, NFKB1, BIRC3, NLRP3, BIRC2	314	67	16659	4.75112	0.996166	0.604381	11.938
BBID	19.Cytokine_microglia	3	0.0927931	0.0724664	IL6, IL12A, IL1A	16	11	358	6.10227	0.976747	0.6095	51.545
GOTERM_BP_FAT	GO:0050670~regulation of lymphocyte proliferation	5	0.154655	0.0824838	IL6, LST1, CD274, IL12A, RIPK2	269	83	13528	3.02952	1	0.610174	77.4716
GOTERM_BP_FAT	GO:0010638~positive regulation of organelle organization	5	0.154655	0.0824838	EDN1, SMAD3, ARF6, TPM1, IL1A	269	83	13528	3.02952	1	0.610174	77.4716
GOTERM_BP_FAT	GO:0050863~regulation of T cell activation	6	0.185586	0.0829839	IL6, IL4R, CD274, IL12A, RIPK2, IL7R	269	117	13528	2.57897	1	0.610604	77.6832
SP_PIR_KEYWORDS	cell membrane	51	1.57748	0.0418487	CTNNAL1, GYPE, ENOX2, SLC16A12, CDCP1, CPEB1, GPR87, IL31RA, S1PR1, ITPRIP, IL4R, IL1RAP, SMAGP, NECAP1, CAP1, MSN, NRG1, ULBP3, HTR7, ULBP2, MGAM, GAP43, PLEK2, CDC42SE1, BDKRB1, ARF6, IL7R, OSCP1, P2RY8, BEST3, APLNR, CD68, LANCL2, NDRG1, TRIP10, IL1RAPL1, GABRE, GLRB, NLGN1, NFASC, CLDN22, RPSAP9, NOTCH2, ATF4, ITGA6, CD274, ADRA1B, HBEGF, GFRA1, SMURF2, TJP2	344	2194	19235	1.29977	1	0.611645	44.3264
GOTERM_BP_FAT	GO:0007610~behavior	15	0.463965	0.0842329	PLP2, IL6, GLRB, DOCK2, JUN, ADRA1B, NHLH2, ACSL4, IL1RAPL1, CLN8, FOSL1, CXCL12, CPT1A, CYR61, NGF	269	469	13528	1.60842	1	0.61259	78.2037
GOTERM_BP_FAT	GO:0006006~glucose metabolic process	7	0.216517	0.0838944	PGM2, ATF4, ATF3, LDHAL6B, SLC25A10, PRKAG2, CPT1A	269	153	13528	2.30085	1	0.612914	78.0638
GOTERM_BP_FAT	GO:0070663~regulation of leukocyte proliferation	5	0.154655	0.0853302	IL6, LST1, CD274, IL12A, RIPK2	269	84	13528	2.99345	1	0.615703	78.6514
GOTERM_BP_FAT	GO:0032944~regulation of mononuclear cell proliferation	5	0.154655	0.0853302	IL6, LST1, CD274, IL12A, RIPK2	269	84	13528	2.99345	1	0.615703	78.6514
GOTERM_BP_FAT	GO:0006094~gluconeogenesis	3	0.0927931	0.087076	ATF4, ATF3, SLC25A10	269	25	13528	6.0348	1	0.621642	79.346
SP_PIR_KEYWORDS	disulfide bond	64	1.97959	0.0606137	NOG, EDN1, TGFB3, ILDR2, CDCP1, CGB7, GPR87, MMP3, CXCL12, PSG11, NOV, XYLT1, IL4R, IL1RAP, ANGPT1, NRG1, CYR61, SLC7A11, MMP12, ADAMTS6, THBD, ULBP3, HTR7, PSG5, MGAM, PSG4, ULBP2, IL12A, FAIM3, SUSD4, FCRLA, STC1, FCRLB, ADAM19, NGF, BTN2A1, BDKRB1, ITGB3, CHCHD4, ESM1, GREM1, LIF, COL17A1, CD68, FAT3, HEG1, PCYT1A, IL1RAPL1, GABRE, FZD8, GLRB, IL6, ALPK2, IL1RL2, NLGN1, NFASC, NOTCH2, DKK1, IT…	344	2924	19235	1.22387	1	0.634372	57.5411
GOTERM_MF_FAT	GO:0051015~actin filament binding	5	0.154655	0.0195553	LIMA1, LASP1, MYH9, NEXN, MYO5B	254	53	12983	4.82209	0.999959	0.6362	24.8243
GOTERM_BP_FAT	GO:0043085~positive regulation of catalytic activity	16	0.494896	0.0913822	DLC1, PRKAG2, EDN1, TGFB3, SMAD3, BDKRB1, NLRP3, TPM1, GCLM, S1PR1, GNB1, HTR7, CAP1, NRG1, ABL2, GAP43	269	520	13528	1.54738	1	0.636575	80.9693
GOTERM_BP_FAT	GO:0045088~regulation of innate immune response	4	0.123724	0.0913595	IRAK2, IL12A, RIPK2, POLR3C	269	54	13528	3.72518	1	0.638314	80.9611
GOTERM_BP_FAT	GO:0015833~peptide transport	4	0.123724	0.0913595	IL6, EDN1, TRPC4AP, ILDR2	269	54	13528	3.72518	1	0.638314	80.9611
GOTERM_BP_FAT	GO:0008360~regulation of cell shape	4	0.123724	0.0913595	DLC1, LST1, CDC42SE1, MYH9	269	54	13528	3.72518	1	0.638314	80.9611
SP_PIR_KEYWORDS	glycoprotein	91	2.81472	0.05317	KCNE1L, NOG, ENOX2, GYPE, HM13, PLXNA2, TGFB3, CDCP1, CGB7, IL17RE, GPR87, MMP3, PSG11, IL31RA, NOV, S1PR1, ITPRIP, XYLT1, IL4R, IL1RAP, P4HA3, RPN1, SMAGP, CREB3L1, ANGPT1, LOX, NRG1, IL1A, TM9SF1, PLD6, SLC7A11, MMP12, ADAMTS6, THBD, ULBP3, TMEM138, PSG5, HTR7, MGAM, PSG4, ULBP2, IL12A, SUSD4, STC1, FCRLB, ADAM19, NGF, TM4SF19, AGFG1, TMEM63A, BTN2A1, BDKRB1, TMEM156, ITGB3, FXYD5, GREM1, IL7R,…	344	4318	19235	1.1784	1	0.638665	52.6926
GOTERM_BP_FAT	GO:0014070~response to organic cyclic substance	6	0.185586	0.092583	HMOX1, JUN, ADRA1B, BIRC2, FOSL1, NGF	269	121	13528	2.49372	1	0.639791	81.4001
GOTERM_BP_FAT	GO:0035113~embryonic appendage morphogenesis	5	0.154655	0.0941522	NOTCH2, NOG, DKK1, MBNL1, GREM1	269	87	13528	2.89023	1	0.644469	81.9492
GOTERM_BP_FAT	GO:0030326~embryonic limb morphogenesis	5	0.154655	0.0941522	NOTCH2, NOG, DKK1, MBNL1, GREM1	269	87	13528	2.89023	1	0.644469	81.9492
GOTERM_BP_FAT	GO:0007626~locomotory behavior	10	0.30931	0.0956121	PLP2, GLRB, DOCK2, IL6, ADRA1B, CLN8, FOSL1, CXCL12, CYR61, NGF	269	274	13528	1.8354	1	0.645023	82.4463
SP_PIR_KEYWORDS	cataract	4	0.123724	0.059611	SLC16A12, MYH9, NHS, FAM126A	344	50	19235	4.47326	1	0.645152	56.916
GOTERM_BP_FAT	GO:0051494~negative regulation of cytoskeleton organization	4	0.123724	0.0952845	DLC1, ARHGEF2, LIMA1, S1PR1	269	55	13528	3.65745	1	0.645485	82.3359
GOTERM_BP_FAT	GO:0051048~negative regulation of secretion	4	0.123724	0.0952845	LIF, HMOX1, EDN1, NRG1	269	55	13528	3.65745	1	0.645485	82.3359
GOTERM_BP_FAT	GO:0030224~monocyte differentiation	2	0.061862	0.0952197	MYH9, IL31RA	269	5	13528	20.116	1	0.64702	82.3139
GOTERM_BP_FAT	GO:0032232~negative regulation of actin filament bundle formation	2	0.061862	0.0952197	DLC1, S1PR1	269	5	13528	20.116	1	0.64702	82.3139
BBID	56.Macrophage_regulation_of_CD4+T_cells	3	0.0927931	0.0607559	IL6, IL12A, IL1A	16	10	358	6.7125	0.956457	0.64819	45.3213
GOTERM_BP_FAT	GO:0060348~bone development	6	0.185586	0.0975878	NOG, TUFT1, KLF10, TGFB3, SMAD3, STC1	269	123	13528	2.45317	1	0.649385	83.0985
GOTERM_BP_FAT	GO:0031667~response to nutrient levels	8	0.247448	0.0980462	NUAK2, HMOX1, JUN, STC1, ANGPT1, ATG16L1, KLF4, DDIT3	269	197	13528	2.04223	1	0.649436	83.2465
GOTERM_BP_FAT	GO:0032989~cellular component morphogenesis	13	0.402103	0.097276	NOG, ARHGEF2, LST1, AGFG1, NFASC, MYH9, ARL6, IL7R, CXCL12, TPM1, DOCK2, CAP1, GAP43	269	397	13528	1.64677	1	0.649918	82.9971
GOTERM_CC_FAT	GO:0044459~plasma membrane part	56	1.73214	0.0471252	DLC1, KCNE1L, LIMA1, GYPE, ENOX2, SLC20A1, TGFB3, SYT9, CPEB1, VPS33B, KCNQ5, S1PR1, IL4R, WNK4, HMOX1, IL1RAP, SYNJ2, MSN, NRG1, ARHGEF2, MYH9, NEXN, THBD, ULBP3, GNB1, HTR7, ULBP2, SH3KBP1, FAIM3, GAP43, BTN2A1, BDKRB1, ITGB3, IL7R, TPM1, OSCP1, PXN, APLNR, COL17A1, FLRT2, GABRE, IL6, GLRB, IL1RL2, PODXL, NLGN1, CLDN22, KCTD5, NOTCH2, ITGA6, LASP1, CD274, ADRA1B, HBEGF, ABCC2, TJP2	258	2203	12782	1.25937	0.999999	0.650355	47.2346
GOTERM_BP_FAT	GO:0003044~regulation of systemic arterial blood pressure mediated by a chemical signal	3	0.0927931	0.0993278	EDN1, ADRA1B, TPM1	269	27	13528	5.58777	1	0.650965	83.6539
GOTERM_BP_FAT	GO:0042542~response to hydrogen peroxide	4	0.123724	0.0992774	HMOX1, JUN, FOSL1, DDIT3	269	56	13528	3.59214	1	0.652514	83.6381
SP_PIR_KEYWORDS	kartagener syndrome	2	0.061862	0.0525506	DNAH11, DNAH5	344	3	19235	37.2771	1	0.654113	52.2669
SP_PIR_KEYWORDS	disease mutation	38	1.17538	0.0584447	DNAH11, PDP1, NOG, MLPH, PRKAG2, EGLN1, ITGB3, ANKRD1, ARFGEF2, IL7R, VPS33B, TPM1, DNAH5, TPM3, KRT81, CYLD, COL17A1, CPOX, WNK4, THAP1, ACSL4, MYO5B, GLRB, POLH, VANGL1, MYH9, ARL6, NLRP3, CPT1A, NOTCH2, CTH, THBD, CSNK1D, ABCC2, TJP2, CLN8, FAM126A, NGF	344	1591	19235	1.33551	1	0.655594	56.1782
GOTERM_MF_FAT	GO:0005083~small GTPase regulator activity	12	0.371172	0.0186483	RASAL2, DLC1, ARHGEF2, DOCK2, ABR, AGFG1, TBC1D9, MLPH, JUN, SYTL3, ARFGEF2, TBC1D22B	254	274	12983	2.23858	0.999935	0.6573	23.8133
SP_PIR_KEYWORDS	cell shape	3	0.0927931	0.0676454	LST1, CDC42SE1, MYH9	344	24	19235	6.98946	1	0.659738	61.6942
GOTERM_CC_FAT	GO:0000790~nuclear chromatin	4	0.123724	0.0985126	TNKS1BP1, JUN, BIRC2, CITED2	258	55	12782	3.6031	1	0.662782	74.679
GOTERM_CC_FAT	GO:0005829~cytosol	35	1.08259	0.0847478	ENOX2, PDLIM5, PRKAG2, UPP1, EGLN1, NFKB1, ARFGEF2, GCLM, DOCK2, RPS26P35, HMOX1, LANCL2, PCYT1A, COX19, INPP5B, FOSL1, ODC1, ARHGEF2, CARS, BCL2L15, ABR, PIK3CD, SMAD3, RPSAP9, MYH9, BIRC2, PRKCD, TARS, CSNK1D, SERPINB8, JUN, SH3KBP1, TRPC4AP, RIPK2, ABL2	258	1330	12782	1.30375	1	0.663656	69.0513
GOTERM_CC_FAT	GO:0032432~actin filament bundle	3	0.0927931	0.0954992	LIMA1, MYH9, TPM1	258	26	12782	5.71646	1	0.664627	73.5348
GOTERM_CC_FAT	GO:0031252~cell leading edge	7	0.216517	0.0599681	SH3RF1, CTTN, SYNJ2, ARF6, MYH9, TPM1, PXN	258	138	12782	2.51303	1	0.665066	55.9143
GOTERM_CC_FAT	GO:0005862~muscle thin filament tropomyosin	2	0.061862	0.0780412	TPM1, TPM3	258	4	12782	24.7713	1	0.665462	65.9093
GOTERM_CC_FAT	GO:0009986~cell surface	12	0.371172	0.0925309	IRAK2, NOTCH2, ENOX2, S1PR1, ITGA6, CD274, ULBP2, TGFB3, HBEGF, ITGB3, GREM1, IL7R	258	348	12782	1.70837	1	0.666837	72.3611
GOTERM_CC_FAT	GO:0005886~plasma membrane	89	2.75286	0.0566319	DLC1, CTNNAL1, KCNE1L, LIMA1, ENOX2, GYPE, SLC20A1, PLXNA2, SLC16A12, TGFB3, SYT9, CDCP1, CPEB1, GPR87, VPS33B, IL31RA, KCNQ5, S1PR1, ITPRIP, IL4R, HMOX1, WNK4, IL1RAP, SMAGP, SYNJ2, NECAP1, MSN, CAP1, NRG1, ARHGEF2, MYH9, NEXN, PRKCD, SLC7A11, GRB10, THBD, ULBP3, GNB1, HTR7, MGAM, ULBP2, SH3KBP1, FAIM3, GRB14, GAP43, PLEK2, BTN2A1, CDC42SE1, BDKRB1, ARF6, ITGB3, IL7R, TPM1, PXN, OSCP1, P2RY8, AP…	258	3777	12782	1.16741	1	0.667096	53.7964
GOTERM_CC_FAT	GO:0005911~cell-cell junction	8	0.247448	0.0891859	ARHGEF2, COL17A1, ITGA6, WNK4, CLDN22, ABCC2, MYH9, TJP2	258	190	12782	2.08601	1	0.66764	70.9809
GOTERM_CC_FAT	GO:0001726~ruffle	5	0.154655	0.0457079	CTTN, SYNJ2, ARF6, MYH9, TPM1	258	67	12782	3.69721	0.999998	0.668245	46.1857
GOTERM_CC_FAT	GO:0030863~cortical cytoskeleton	4	0.123724	0.0753624	LASP1, LANCL2, CAP1, MYH9	258	49	12782	4.0443	1	0.670013	64.5739
GOTERM_CC_FAT	GO:0001725~stress fiber	3	0.0927931	0.0832176	LIMA1, MYH9, TPM1	258	24	12782	6.19283	1	0.672955	68.3589
GOTERM_CC_FAT	GO:0005925~focal adhesion	6	0.185586	0.054746	DLC1, LIMA1, LASP1, SH3KBP1, FAIM3, PXN	258	102	12782	2.91427	1	0.679572	52.5581
KEGG_PATHWAY	hsa05212:Pancreatic cancer	5	0.154655	0.0872325	PIK3CD, TGFB3, SMAD3, JAK1, NFKB1	120	72	5085	2.94271	0.999989	0.680477	65.1983
GOTERM_CC_FAT	GO:0031974~membrane-enclosed lumen	47	1.45376	0.0744748	PDP1, SUPT3H, ME3, FOSL2, ELF4, E2F7, PRKAG2, TGFB3, NFKB1, PDLIM1, ANKRD1, CHCHD4, ELK3, EBNA1BP2, ALAS1, HMOX1, CPOX, P4HA3, LRRC59, ENTPD5, THAP1, MSN, FGF1, UAP1, POLH, RREB1, PPAN-P2RY11, AKAP8L, SMAD3, RRP8, TOP1MT, TOX4, POLR3C, IDH3A, ELL2, NOP14, ATF4, ATF3, JUN, PRKRIP1, SH3KBP1, TRPC4AP, TEP1, NEK4, UTP14A, KLF4, NGF	258	1856	12782	1.25458	1	0.684236	64.1208
KEGG_PATHWAY	hsa05211:Renal cell carcinoma	5	0.154655	0.0804941	ETS1, JUN, PIK3CD, TGFB3, EGLN1	120	70	5085	3.02679	0.999972	0.688246	62.1087
INTERPRO	IPR013151:Immunoglobulin	10	0.30931	0.0144104	IL1RL2, PSG5, CD274, PSG4, NFASC, FAIM3, FCRLA, NRG1, IL1RAPL1, PSG11	314	202	16659	2.62644	0.999925	0.694748	19.4994
SMART	SM00121:IB	3	0.0927931	0.0640909	NOV, ESM1, CYR61	190	20	9079	7.16763	0.999928	0.696467	54.4058
GOTERM_CC_FAT	GO:0005938~cell cortex	7	0.216517	0.0743911	CTTN, LASP1, LANCL2, ARF6, CAP1, MYH9, TRIP10	258	146	12782	2.37533	1	0.703403	64.0778
INTERPRO	IPR000418:Ets	4	0.123724	0.016729	ETS1, ELF4, ETS2, ELK3	314	29	16659	7.31781	0.999984	0.706514	22.2835
INTERPRO	IPR015621:Interleukin-1 receptor	3	0.0927931	0.0205095	IL1RL2, IL1RAP, IL1RAPL1	314	12	16659	13.2635	0.999999	0.708308	26.6309
BBID	114.Genomic_reformatting_Brain_Ischemia	3	0.0927931	0.0498076	IL6, JUN, IL1A	16	9	358	7.45833	0.922272	0.721202	38.8644
GOTERM_CC_FAT	GO:0019898~extrinsic to membrane	16	0.494896	0.0740988	CTNNAL1, PLEK2, ARF6, PRKCD, DOCK2, GNB1, SH3KBP1, GFRA1, SYNJ2, JAK1, PCYT1A, SYTL3, CAP1, MSN, ATG16L1, GRB14	258	494	12782	1.60462	1	0.722413	63.9273
INTERPRO	IPR011991:Winged helix repressor DNA-binding	9	0.278379	0.025379	FOXL1, PLEK2, ETS1, ELF4, ETS2, E2F7, IRF1, ELK3, FOXD1	314	187	16659	2.55341	1	0.72562	31.8967
INTERPRO	IPR001452:Src homology-3 domain	10	0.30931	0.019682	SH3RF1, CTTN, DOCK2, LASP1, MPP4, SH3KBP1, SH3RF2, TRIP10, ABL2, TJP2	314	213	16659	2.4908	0.999998	0.727478	25.6991
INTERPRO	IPR004075:Interleukin-1 receptor, type I/Toll precursor	3	0.0927931	0.0239414	IL1RL2, IL1RAP, IL1RAPL1	314	13	16659	12.2433	1	0.733046	30.38
SMART	SM00233:PH	11	0.340241	0.0639918	RASAL2, ARHGEF2, MYO10, GRB10, PLEKHF2, ABR, PLEK2, GAB3, DOK5, AFAP1L1, GRB14	190	277	9079	1.89757	0.999927	0.743445	54.3486
SMART	SM00255:TIR	3	0.0927931	0.0819848	IL1RL2, IL1RAP, IL1RAPL1	190	23	9079	6.23272	0.999996	0.745552	63.7339
SMART	SM00041:CT	3	0.0927931	0.0946601	NOV, GREM1, CYR61	190	25	9079	5.73411	0.999999	0.761171	69.2459
SP_PIR_KEYWORDS	ligase	10	0.30931	0.0970893	TARS, SH3RF1, CARS, HECW2, SH3RF2, UBA6, SMURF2, RNF19B, ACSL4, GCLM	344	305	19235	1.8333	1	0.764533	75.3204
SP_PIR_KEYWORDS	Tight junction	4	0.123724	0.0951875	ARHGEF2, WNK4, CLDN22, TJP2	344	61	19235	3.6666	1	0.771314	74.5986
GOTERM_MF_FAT	GO:0005099~Ras GTPase activator activity	6	0.185586	0.0324469	RASAL2, DLC1, DOCK2, TBC1D9, JUN, TBC1D22B	254	91	12983	3.37017	1	0.784609	37.9097
BBID	110.CRHandLC-NA	3	0.0927931	0.0305131	LIF, IL6, IL1A	16	7	358	9.58929	0.787628	0.787628	25.8041
INTERPRO	IPR001849:Pleckstrin homology	11	0.340241	0.0373968	RASAL2, ARHGEF2, MYO10, GRB10, PLEKHF2, ABR, PLEK2, GAB3, DOK5, AFAP1L1, GRB14	314	277	16659	2.10684	1	0.789425	43.4221
INTERPRO	IPR016311:Transforming factor C-ets	2	0.061862	0.0372254	ETS1, ETS2	314	2	16659	53.0541	1	0.808718	43.2713
INTERPRO	IPR006208:Cystine knot	3	0.0927931	0.0354996	NOV, CGB7, CYR61	314	16	16659	9.94765	1	0.815202	41.7327
INTERPRO	IPR018029:C2 membrane targeting protein	6	0.185586	0.0496269	PLCZ1, ABR, HECW2, SYT9, SMURF2, SYTL3	314	106	16659	3.00306	1	0.858885	53.2627
INTERPRO	IPR017305:Leupaxin	2	0.061862	0.0553168	LPXN, PXN	314	3	16659	35.3694	1	0.858966	57.274
INTERPRO	IPR015042:BPS (Between PH and SH2)	2	0.061862	0.0553168	GRB10, GRB14	314	3	16659	35.3694	1	0.858966	57.274
INTERPRO	IPR000867:Insulin-like growth factor-binding protein, IGFBP	3	0.0927931	0.0535263	NOV, ESM1, CYR61	314	20	16659	7.95812	1	0.864498	56.0477
UP_SEQ_FEATURE	DNA-binding region:ETS	4	0.123724	0.0121812	ETS1, ELF4, ETS2, ELK3	344	27	19113	8.23127	0.999998	0.884335	17.7154
GOTERM_MF_FAT	GO:0030695~GTPase regulator activity	14	0.433034	0.052887	DLC1, RASAL2, ARHGEF2, DOCK2, ABR, AGFG1, TBC1D9, MLPH, JUN, CDC42SE1, SYTL3, ARFGEF2, TBC1D22B, BCAR3	254	404	12983	1.77128	1	0.901566	54.3918
UP_SEQ_FEATURE	splice variant	156	4.82524	0.0109173	CTNNAL1, DLC1, HM13, PLXNA2, TUFT1, PTPN22, IL17RE, CGB7, CXCL12, PSG11, IL31RA, CITED2, KANK2, C14ORF182, ZNF773, WNK4, CREB3L1, MLKL, FNDC3B, CARS, POLH, VANGL1, RREB1, NAV3, MYH9, ADAMTS6, GRB10, SPAG8, TMEM138, HTR7, TBRG1, RIPK2, CLIP1, NEK4, FILIP1L, LST1, AGFG1, ACP6, CDC42SE1, UBA6, ITGB3, AFAP1L1, CHCHD4, FXYD5, NHS, GREM1, PXN, OSCP1, DOCK2, CD68, HEG1, RNF10, DOPEY2, UAP1, ABR, PODXL, …	344	7458	19113	1.16218	0.999991	0.901571	16.0244
INTERPRO	IPR000157:Toll-Interleukin receptor	3	0.0927931	0.0687233	IL1RL2, IL1RAP, IL1RAPL1	314	23	16659	6.92011	1	0.902529	65.491
INTERPRO	IPR000533:Tropomyosin	2	0.061862	0.0730693	TPM1, TPM3	314	4	16659	26.5271	1	0.905864	67.8208
UP_SEQ_FEATURE	domain:LIM zinc-binding 4	3	0.0927931	0.0158691	LPXN, ABLIM3, PXN	344	11	19113	15.153	1	0.910468	22.469
GOTERM_MF_FAT	GO:0008047~enzyme activator activity	12	0.371172	0.06397	RASAL2, DLC1, DOCK2, ABR, AGFG1, TBC1D9, JUN, ALOX5AP, PRKAG2, NRG1, PRKCD, TBC1D22B	254	335	12983	1.83096	1	0.910869	61.5247
INTERPRO	IPR000108:Neutrophil cytosol factor 2	3	0.0927931	0.0795418	SH3RF1, CTTN, SH3KBP1	314	25	16659	6.3665	1	0.914898	71.0199
INTERPRO	IPR006207:Cystine knot, C-terminal	3	0.0927931	0.0795418	NOV, GREM1, CYR61	314	25	16659	6.3665	1	0.914898	71.0199
GOTERM_MF_FAT	GO:0060589~nucleoside-triphosphatase regulator activity	14	0.433034	0.061497	DLC1, RASAL2, ARHGEF2, DOCK2, ABR, AGFG1, TBC1D9, MLPH, JUN, CDC42SE1, SYTL3, ARFGEF2, TBC1D22B, BCAR3	254	413	12983	1.73268	1	0.917891	60.0296
BIOCARTA	h_cxcr4Pathway:CXCR4 Signaling Pathway	4	0.123724	0.0522025	GNB1, NFKB1, CXCL12, PXN	55	23	1437	4.54387	0.999506	0.920956	46.9625
UP_SEQ_FEATURE	domain:LIM zinc-binding 3	4	0.123724	0.00983389	LPXN, ABLIM3, PDLIM5, PXN	344	25	19113	8.88977	0.999971	0.926392	14.5489
INTERPRO	IPR006209:EGF	6	0.185586	0.0914602	NOTCH2, THBD, FAT3, HBEGF, HEG1, NRG1	314	127	16659	2.50649	1	0.926739	76.1484
INTERPRO	IPR013783:Immunoglobulin-like fold	16	0.494896	0.0992801	ALPK2, IL1RL2, NFASC, BTN2A1, NFKB1, NEXN, PSG11, PSG5, IL1RAP, CD274, PSG4, FAIM3, FCRLA, FCRLB, NRG1, IL1RAPL1	314	553	16659	1.53502	1	0.92793	79.0387
UP_SEQ_FEATURE	domain:Ig-like C2-type 2	9	0.278379	0.0222522	IL1RL2, PSG5, IL1RAP, PSG4, NFASC, FCRLA, FCRLB, IL1RAPL1, PSG11	344	191	19113	2.61806	1	0.928668	30.0939
INTERPRO	IPR005135:Endonuclease/exonuclease/phosphatase	3	0.0927931	0.0966649	CCRN4L, SYNJ2, INPP5B	314	28	16659	5.68437	1	0.930015	78.1106
INTERPRO	IPR012395:IGFBP-related, CNN	2	0.061862	0.0904892	NOV, CYR61	314	5	16659	21.2217	1	0.932592	75.7646
BIOCARTA	h_cardiacegfPathway:Role of EGF Receptor Transactivation by GPCRs in Cardiac Hypertrophy	3	0.0927931	0.0945224	JUN, EDN1, NFKB1	55	14	1437	5.5987	0.999999	0.940389	69.1017
UP_SEQ_FEATURE	domain:Ig-like C2-type 1	9	0.278379	0.0216716	IL1RL2, PSG5, IL1RAP, PSG4, NFASC, FCRLA, FCRLB, IL1RAPL1, PSG11	344	190	19113	2.63184	1	0.944541	29.4306
GOTERM_MF_FAT	GO:0016564~transcription repressor activity	11	0.340241	0.0890556	HHEX, HOXC8, ATF3, E2F7, SMAD3, NFKB1, ANKRD1, ELK3, KLF4, DDIT3, CITED2	254	316	12983	1.77929	1	0.949448	74.0151
GOTERM_MF_FAT	GO:0005520~insulin-like growth factor binding	3	0.0927931	0.084651	NOV, ESM1, CYR61	254	25	12983	6.1337	1	0.951154	72.1395
PIR_SUPERFAMILY	PIRSF001698:Transforming_factor_C-ets	2	0.061862	0.0372372	ETS1, ETS2	140	2	7396	52.8286	0.997693	0.951966	36.7591
PIR_SUPERFAMILY	PIRSF037644:inhibitor of apoptosis protein with CARD domain	2	0.061862	0.0372372	BIRC3, BIRC2	140	2	7396	52.8286	0.997693	0.951966	36.7591
PIR_SUPERFAMILY	PIRSF037881:Leupaxin	2	0.061862	0.0553362	LPXN, PXN	140	3	7396	35.219	0.999889	0.951976	49.7106
PIR_SUPERFAMILY	PIRSF002327:tropomyosin	2	0.061862	0.0730973	TPM1, TPM3	140	4	7396	26.4143	0.999995	0.951986	60.0109
PIR_SUPERFAMILY	PIRSF005698:interleukin-1 receptor type I	2	0.061862	0.0730973	IL1RL2, IL1RAP	140	4	7396	26.4143	0.999995	0.951986	60.0109
PIR_SUPERFAMILY	PIRSF036495:IGFBP_rP_CNN	2	0.061862	0.0905269	NOV, CYR61	140	5	7396	21.1314	1	0.951996	68.2025
PIR_SUPERFAMILY	PIRSF037807:retinoic acid early inducible protein 1	2	0.061862	0.0905269	ULBP3, ULBP2	140	5	7396	21.1314	1	0.951996	68.2025
GOTERM_MF_FAT	GO:0003700~transcription factor activity	26	0.804207	0.0959719	MAFF, FOSL2, CCRN4L, BATF2, FOXL1, ELF4, E2F7, KLF10, SMAD3, NFKB1, ELK3, DDIT3, CITED2, HHEX, HOXC8, ATF4, ATF3, ETS1, JUN, ETS2, IRF1, CREB3L1, FOSL1, FOXD1, TCF25, KLF4	254	975	12983	1.36304	1	0.952104	76.7246
BIOCARTA	h_ranklPathway:Bone Remodelling	3	0.0927931	0.0829642	FOSL2, NFKB1, FOSL1	55	13	1437	6.02937	0.999995	0.953792	64.1002
UP_SEQ_FEATURE	DNA-binding region:Basic motif	9	0.278379	0.00870352	MAFF, ATF4, FOSL2, ATF3, BATF2, JUN, CREB3L1, NHLH2, FOSL1	344	161	19113	3.1059	0.999902	0.953905	12.9836
UP_SEQ_FEATURE	signal peptide	73	2.25796	0.0304241	NOG, GYPE, PLXNA2, EDN1, TGFB3, CDCP1, CGB7, IL17RE, MMP3, CXCL12, PSG11, IL31RA, NOV, ITPRIP, IL4R, IL1RAP, P4HA3, RPN1, ANGPT1, LOX, CYR61, TM9SF1, MMP12, ADAMTS6, UCN2, THBD, ULBP3, PSG5, PSG4, ULBP2, IL12A, FAIM3, SUSD4, FCRLA, STC1, FCRLB, ADAM19, FKBP11, NGF, ACP6, BTN2A1, ITGB3, ESM1, FXYD5, IL7R, GREM1, LIF, CD68, FAT3, TMEM154, ENTPD5, HEG1, IL1RAPL1, GABRE, FZD8, FLRT2, GLRB, IL6, PODXL…	344	3250	19113	1.24799	1	0.961714	38.8319
OMIM_DISEASE	Myocardial infarction, susceptibility to	3	0.0927931	0.026407	THBD, ALOX5AP, GCLM	74	13	3671	11.448	0.975107	0.975107	27.0188
UP_SEQ_FEATURE	short sequence motif:LD motif 3	2	0.061862	0.05288	LPXN, PXN	344	3	19113	37.0407	1	0.978177	57.8675
UP_SEQ_FEATURE	short sequence motif:LD motif 1	2	0.061862	0.05288	LPXN, PXN	344	3	19113	37.0407	1	0.978177	57.8675
UP_SEQ_FEATURE	short sequence motif:LD motif 2	2	0.061862	0.05288	LPXN, PXN	344	3	19113	37.0407	1	0.978177	57.8675
UP_SEQ_FEATURE	domain:LIM zinc-binding	3	0.0927931	0.0406587	LIMA1, LASP1, PDLIM1	344	18	19113	9.26017	1	0.981404	48.3342
UP_SEQ_FEATURE	domain:CTCK	3	0.0927931	0.0734932	NOV, GREM1, CYR61	344	25	19113	6.66733	1	0.982233	70.312
UP_SEQ_FEATURE	domain:SH3 3	3	0.0927931	0.0449145	SH3RF1, SH3KBP1, SH3RF2	344	19	19113	8.7728	1	0.982473	51.8625
UP_SEQ_FEATURE	sequence variant	231	7.14507	0.052736	KCNE1L, PDP1, DLC1, NOG, HM13, KIAA0556, PDLIM5, EDN1, SYT9, PTPN22, PDLIM1, VPS33B, MAGEC2, NOV, S1PR1, DHX38, GAB3, WNK4, SULT1A1, CREB3L1, BCL2L15, POLH, VANGL1, PLD6, RREB1, NAV3, MYH9, PGM2, GRB10, SPAG8, PARP12, JUN, HTR7, KRT15, PRKRIP1, MGAM, NEK4, DNAH11, ACP6, UBA6, BDKRB1, ARFGEF2, CD68, IL1RAPL1, UAP1, ABR, KLF10, IL1RL2, SMAD3, MAGEB2, RPSAP9, KRT34, TNKS1BP1, NOP14, NOTCH2, APCDD1L,…	344	11992	19113	1.07026	1	0.983203	57.7655
UP_SEQ_FEATURE	domain:IGFBP N-terminal	3	0.0927931	0.0493264	NOV, ESM1, CYR61	344	20	19113	8.33416	1	0.983576	55.281
UP_SEQ_FEATURE	domain:LIM zinc-binding 1	4	0.123724	0.0605258	LPXN, ABLIM3, PDLIM5, PXN	344	50	19113	4.44488	1	0.983767	62.9649
UP_SEQ_FEATURE	domain:LIM zinc-binding 2	4	0.123724	0.0605258	LPXN, ABLIM3, PDLIM5, PXN	344	50	19113	4.44488	1	0.983767	62.9649
UP_SEQ_FEATURE	domain:Ig-like V-type	6	0.185586	0.0728448	PSG5, CD274, PSG4, BTN2A1, ILDR2, PSG11	344	124	19113	2.68844	1	0.985059	69.9798
UP_SEQ_FEATURE	repeat:BIR 3	2	0.061862	0.0698796	BIRC3, BIRC2	344	4	19113	27.7805	1	0.985734	68.4153
UP_SEQ_FEATURE	repeat:BIR 1	2	0.061862	0.0698796	BIRC3, BIRC2	344	4	19113	27.7805	1	0.985734	68.4153
UP_SEQ_FEATURE	repeat:BIR 2	2	0.061862	0.0698796	BIRC3, BIRC2	344	4	19113	27.7805	1	0.985734	68.4153
UP_SEQ_FEATURE	repeat:ANK 5	6	0.185586	0.0873067	NOTCH2, ANKRD50, NFKB1, ANKRD1, GABPB2, KANK2	344	131	19113	2.54478	1	0.987538	76.6228
UP_SEQ_FEATURE	domain:CARD	3	0.0927931	0.094981	RIPK2, BIRC3, BIRC2	344	29	19113	5.74769	1	0.987614	79.5615
UP_SEQ_FEATURE	domain:WW 2	3	0.0927931	0.094981	HECW2, WWC1, SMURF2	344	29	19113	5.74769	1	0.987614	79.5615
UP_SEQ_FEATURE	domain:WW 1	3	0.0927931	0.094981	HECW2, WWC1, SMURF2	344	29	19113	5.74769	1	0.987614	79.5615
UP_SEQ_FEATURE	domain:TIR	3	0.0927931	0.0684004	IL1RL2, IL1RAP, IL1RAPL1	344	24	19113	6.94513	1	0.987737	67.6067
UP_SEQ_FEATURE	domain:SH3	7	0.216517	0.0999331	CTTN, DOCK2, LASP1, MPP4, TRIP10, ABL2, TJP2	344	177	19113	2.19733	1	0.98829	81.27
UP_SEQ_FEATURE	domain:SH2	5	0.154655	0.0943675	GRB10, JAK1, ABL2, GRB14, BCAR3	344	96	19113	2.8938	1	0.989443	79.34
UP_SEQ_FEATURE	domain:CAP-Gly 2	2	0.061862	0.086575	CYLD, CLIP1	344	5	19113	22.2244	1	0.98947	76.3229
UP_SEQ_FEATURE	domain:CAP-Gly 1	2	0.061862	0.086575	CYLD, CLIP1	344	5	19113	22.2244	1	0.98947	76.3229
OMIM_DISEASE	Genomewide association analysis of coronary artery disease	2	0.061862	0.0956015	SMAD3, CXCL12	74	5	3671	19.8432	0.999999	0.999025	69.3529

## Sheet: Green Module
Supplementary Table 8: Functional enrichment of differentiation-associated modules
Category	Term	Count	%	PValue	Genes	List Total	Pop Hits	Pop Total	Fold Enrichment	Bonferroni	Benjamini	FDR
GOTERM_CC_FAT	GO:0045202~synapse	26	0.805203	1.10324e-08	SNAP91, CADM1, GABRB3, GRIK2, GRIP1, SYT2, GRIK4, CACNB4, EXOC4, PRIMA1, INSR, CHRNA3, NEFM, PHACTR1, ICA1, LYN, SYT11, RIMBP2, RPH3A, ITPR1, CBLN4, PRKCQ, CBLN1, ARHGAP32, CHRM3, GRM8	239	355	12782	3.91693	3.4752e-06	3.4752e-06	1.48523e-05
SP_PIR_KEYWORDS	Transcription	69	2.13688	1.79106e-06	CNOT8, ZBTB39, ZNF781, ZKSCAN2, ZNF677, CDCA7, MED28, ZNF738, ZNF397, ZNF490, ZNF445, SS18L1, NR2F1, PHOX2B, ZNF45, ELP2, ZNF547, ZNF543, ZNF814, ZNF8, ZNF649, ZNF503, ARID1B, FOXN3, ZBTB25, HOXD9, TAF11, MYT1L, ZNF439, CCR6, HOXD8, HOXD3, ZNF483, ZNF275, TSHZ3, ZNF516, SOX4, SOX7, TRRAP, ZNF230, NR2C2, ZNF512, ERCC8, ZNF227, STAT4, CHD7, HAND1, PRDM10, TFDP2, LHX4, ZNF124, BCOR, NFATC3, GTF3C4, …	357	2071	19235	1.79512	0.000589086	0.000294587	0.00242703
SP_PIR_KEYWORDS	transcription regulation	68	2.10592	1.65248e-06	CNOT8, ZBTB39, ZNF781, ZKSCAN2, ZNF677, CDCA7, MED28, ZNF738, ZNF397, ZNF490, ZNF445, SS18L1, NR2F1, PHOX2B, ZNF45, ELP2, ZNF547, ZNF543, ZNF8, ZNF649, ZNF503, ARID1B, FOXN3, ZBTB25, HOXD9, TAF11, MYT1L, ZNF439, CCR6, HOXD8, HOXD3, ZNF483, ZNF275, TSHZ3, ZNF516, SOX4, SOX7, TRRAP, ZNF230, NR2C2, ZNF512, ERCC8, ZNF227, STAT4, CHD7, HAND1, PRDM10, TFDP2, LHX4, ZNF124, BCOR, NFATC3, PLAGL2, INSM2, A…	357	2026	19235	1.8084	0.00054352	0.00054352	0.00223925
GOTERM_CC_FAT	GO:0030054~cell junction	27	0.836172	4.13158e-06	CADM1, GABRB3, GRIK2, PKHD1, GRIP1, SYT2, NPY2R, GRIK4, AIF1L, PRIMA1, CHRNA3, TES, PHACTR1, ICA1, MAGI1, ARHGEF7, SYT11, RIMBP2, ABCB1, CLDN20, RPH3A, UBN1, CBLN4, CBLN1, ARHGAP32, CHRM3, PKP2	239	518	12782	2.78763	0.0013006	0.000650514	0.00556196
SP_PIR_KEYWORDS	synapse	16	0.495509	1.08164e-05	PHACTR1, ICA1, GABRB3, GRIP1, GRIK2, SYT11, SYT2, RIMBP2, GRIK4, RPH3A, CBLN4, ARHGAP32, CBLN1, CHRM3, PRIMA1, CHRNA3	357	213	19235	4.04729	0.00355229	0.0011855	0.0146562
SP_PIR_KEYWORDS	cell junction	22	0.681325	1.92364e-05	PHACTR1, ICA1, GABRB3, MAGI1, GRIP1, GRIK2, PKHD1, SYT11, SYT2, RIMBP2, GRIK4, CLDN20, RPH3A, UBN1, CBLN4, ARHGAP32, CBLN1, CHRM3, PKP2, PRIMA1, CHRNA3, TES	357	399	19235	2.9708	0.00630886	0.00126497	0.026064
SP_PIR_KEYWORDS	dna-binding	61	1.88913	1.60965e-05	HMGN2, HP1BP3, ZBTB39, ZNF781, ZKSCAN2, RFXAP, ZNF677, ZNF738, ZNF397, ZNF445, ZNF490, LBR, NR2F1, PHOX2B, ZNF45, ZNF547, ZNF543, ZNF8, ZNF649, ARID1B, UBN1, FOXN3, ZBTB25, HOXD9, MYT1L, ZNF439, HOXD8, HOXD3, ZNF483, TSHZ3, ZNF275, ZNF516, SOX4, SOX7, ZNF230, NR2C2, ZNF512, DRGX, ZNF227, STAT4, CHD7, HAND1, PRDM10, TFDP2, LHX4, ZNF124, DNMT3B, NFATC3, GTF3C4, PLAGL2, INSM2, KLF7, EPAS1, ZNF66, HM…	357	1868	19235	1.75945	0.00528179	0.00132307	0.02181
GOTERM_CC_FAT	GO:0044456~synapse part	17	0.526479	1.47013e-05	ICA1, SNAP91, CADM1, GABRB3, LYN, GRIP1, GRIK2, SYT11, SYT2, GRIK4, RPH3A, ITPR1, ARHGAP32, CHRM3, GRM8, EXOC4, CHRNA3	239	246	12782	3.69585	0.00462022	0.00154245	0.0197896
INTERPRO	IPR007087:Zinc finger, C2H2-type	36	1.1149	5.48797e-06	ADAMTS17, TSHZ3, ZNF275, ZNF516, ZNF781, ZBTB39, ZNF230, ZKSCAN2, ZNF512, ZNF204P, ZNF677, ZNF704, ZNF227, PRDM10, ZNF397, ZNF124, ZNF490, ZNF445, PLAGL2, INSM2, KLF7, ZNF45, ZNF547, ZNF66, ZNF543, ZNF814, ZNF649, ZNF8, ZNF503, ZBTB43, ZBTB25, ZNF157, ZNF439, ZNF462, ZNF483, ZNF572	329	784	16659	2.32509	0.00362646	0.00362646	0.00821404
UP_SEQ_FEATURE	zinc finger region:C2H2-type 2	30	0.92908	3.34484e-06	TSHZ3, ZNF275, ZNF516, ZNF781, ZNF230, ZKSCAN2, ZNF512, ZNF677, ZNF227, PRDM10, ZNF397, ZNF124, ZNF445, ZNF490, PLAGL2, INSM2, KLF7, ZNF45, ZNF547, ZNF66, ZNF543, ZNF649, ZNF8, ZBTB43, ZBTB25, ZNF157, ZNF439, ZNF462, ZNF483, ZNF572	354	608	19113	2.66406	0.00382252	0.00382252	0.00537578
SP_PIR_KEYWORDS	zinc-finger	55	1.70331	8.0901e-05	ZBTB39, ZNF781, CBFA2T2, ZKSCAN2, ZNF677, ZNF397, ZNF445, ZNF490, NR2F1, ZCCHC3, ZNF45, ZNF547, ZNF543, ZNF8, ZNF649, ZNF503, HERC2, RPH3A, ZBTB25, ZSWIM5, MYT1L, PRKCQ, ZNF439, ZNF483, TSHZ3, ZNF275, ZNF516, NANOS1, ZNF230, NR2C2, ZNF512, ZNF704, ZNF227, RNF165, PRDM10, RNFT2, RFPL1, ZNF124, UNK, DNMT3B, PLAGL2, CCNB1IP1, RNF144A, INSM2, ASXL3, KLF7, MEX3B, ZNF66, ZBTB43, ZNF157, RNF152, ZBED4, …	357	1718	19235	1.7249	0.0262664	0.00442643	0.109573
UP_SEQ_FEATURE	zinc finger region:C2H2-type 1	27	0.836172	9.78294e-06	TSHZ3, ZNF275, ZNF516, ZNF781, ZBTB39, ZNF230, ZKSCAN2, ZNF512, ZNF677, ZNF227, PRDM10, ZNF397, ZNF124, ZNF490, ZNF445, PLAGL2, KLF7, ZNF547, ZNF543, ZNF649, ZNF8, ZBTB25, ZNF157, ZNF439, ZNF462, ZNF483, ZNF572	354	542	19113	2.68961	0.011139	0.0055851	0.0157223
SP_PIR_KEYWORDS	zinc	65	2.01301	0.000137415	PDLIM3, ZBTB39, ZNF781, CBFA2T2, ZKSCAN2, ZNF677, ZNF397, ZNF490, ZNF445, NR2F1, ZCCHC3, ZNF45, ZNF547, ZNF543, ZNF814, ZNF8, ZNF649, ZNF503, HERC2, RPH3A, ZSWIM5, ZBTB25, MYT1L, PRKCQ, ZNF439, CPE, PDE9A, ZNF483, ZNF275, ADAMTS17, TSHZ3, ZNF516, NANOS1, ZNF230, NR2C2, ZNF512, ADAT1, ZNF704, ZNF227, RNF165, PRDM10, RNFT2, LHX4, RFPL1, ZNF124, UNK, DNMT3B, PLAGL2, TES, RNF144A, CCNB1IP1, INSM2, AS…	357	2189	19235	1.5999	0.0442058	0.00643814	0.18605
INTERPRO	IPR015880:Zinc finger, C2H2-like	35	1.08393	1.97949e-05	TSHZ3, ZNF275, ZNF516, ZNF781, ZBTB39, ZNF230, ZKSCAN2, ZNF512, ZNF204P, ZNF677, ZNF704, ZNF227, PRDM10, ZNF397, ZNF124, ZNF445, ZNF490, PLAGL2, INSM2, KLF7, ZNF45, ZNF547, ZNF66, ZNF543, ZNF814, ZNF649, ZNF8, ZNF503, ZBTB43, ZBTB25, ZNF157, ZNF439, ZNF462, ZNF483, ZNF572	329	797	16659	2.22363	0.0130189	0.00653077	0.0296248
GOTERM_BP_FAT	GO:0045449~regulation of transcription	82	2.53949	4.59888e-06	HMGN2, CNOT8, GRIP1, ZBTB39, ZNF781, CBFA2T2, ZKSCAN2, ZNF677, ACVR1B, CDCA7, ZNF738, MED28, TRAK1, ZNF397, ZNF490, ZNF445, INSR, NR2F1, PHOX2B, ZNF45, ELP2, ZNF547, PCBD1, ZNF543, ZNF814, ZNF8, ZNF649, ZNF503, ARID1B, UBN1, FOXN3, ZBTB25, HOXD9, TAF11, MYT1L, PRKCQ, ZNF439, CCR6, HOXD8, HOXD3, ZNF483, ZNF275, TSHZ3, ZNF516, SOX4, SOX7, TRRAP, ZNF230, NR2C2, ZNF512, TRIB1, DRGX, ERCC8, ZNF227, ST…	265	2601	13528	1.60939	0.00756402	0.00756402	0.00772956
UP_SEQ_FEATURE	zinc finger region:C2H2-type 4	27	0.836172	2.70705e-05	TSHZ3, ZNF275, ZNF516, ZBTB39, ZNF230, ZKSCAN2, ZNF512, ZNF677, ZNF227, PRDM10, ZNF397, ZNF124, ZNF445, ZNF490, PLAGL2, INSM2, ZNF45, ZNF547, ZNF66, ZNF543, ZNF649, ZNF8, ZNF157, ZNF439, ZNF462, ZNF483, ZNF572	354	575	19113	2.53525	0.0305207	0.0077191	0.0434997
GOTERM_CC_FAT	GO:0044459~plasma membrane part	65	2.01301	0.000112677	KCNC1, CADM1, GABRB3, GRIK2, GRIP1, SYT2, GRIK4, TSPAN7, CSPG5, KCNIP2, GPC5, ACVR1B, KCNQ3, CXCR4, SLC23A2, AIF1L, GNG4, INSR, CHRNA3, LYN, MAGI1, ARHGEF7, CMKLR1, RIMBP2, CACNG4, RPH3A, ALK, UBN1, PRKCQ, CBLN4, ARHGAP32, CBLN1, CCR6, CHRM3, GRM8, ROR1, EFNA5, SNAP91, PKHD1, NPY2R, CACNB4, TTC8, GPR1, FOLR1, ABCD2, PCDHA11, PRIMA1, TES, PHACTR1, ICA1, SLC6A11, MAOA, SYT11, PTPN4, KCTD1, ABCB1, C…	239	2203	12782	1.57797	0.0348726	0.00883454	0.151584
UP_SEQ_FEATURE	zinc finger region:C2H2-type 5	26	0.805203	2.4662e-05	TSHZ3, ZNF275, ZNF516, ZBTB39, ZNF230, ZKSCAN2, ZNF677, ZNF227, PRDM10, ZNF397, ZNF124, ZNF490, ZNF445, PLAGL2, INSM2, ZNF45, ZNF547, ZNF543, ZNF66, ZNF649, ZNF8, ZNF157, ZNF439, ZNF462, ZNF483, ZNF572	354	538	19113	2.60926	0.0278434	0.00936862	0.0396301
UP_SEQ_FEATURE	zinc finger region:C2H2-type 6	24	0.743264	4.21243e-05	ZNF275, ZNF45, ZNF516, ZNF547, ZNF66, ZNF543, ZBTB39, ZNF8, ZNF649, ZNF230, ZKSCAN2, ZNF677, ZNF157, ZNF227, ZNF439, PRDM10, ZNF397, ZNF462, ZNF124, ZNF445, ZNF490, ZNF483, ZNF572, PLAGL2	354	488	19113	2.65532	0.0470886	0.0096003	0.0676819
GOTERM_BP_FAT	GO:0006350~transcription	68	2.10592	2.0064e-05	CNOT8, ZBTB39, ZNF781, ZKSCAN2, ZNF677, CDCA7, MED28, ZNF738, ZNF397, ZNF490, ZNF445, NR2F1, PHOX2B, ZNF45, ELP2, ZNF547, ZNF543, ZNF814, ZNF8, ZNF649, ZNF503, ARID1B, FOXN3, ZBTB25, HOXD9, TAF11, MYT1L, ZNF439, CCR6, HOXD8, HOXD3, ZNF483, ZNF275, TSHZ3, ZNF516, SOX4, SOX7, TRRAP, ZNF230, NR2C2, ZNF512, ERCC8, ZNF227, STAT4, CHD7, HAND1, PRDM10, TFDP2, LHX4, ZNF124, BCOR, NFATC3, GTF3C4, PLAGL2, …	265	2101	13528	1.65223	0.0325833	0.0164266	0.0337184
SP_PIR_KEYWORDS	metal-binding	80	2.47755	0.000441722	CYP3A5, ADCY1, SYT2, PDLIM3, ZBTB39, ZNF781, CBFA2T2, ZKSCAN2, ZNF677, ACVR1B, ZNF397, ZNF490, ZNF445, INSR, NR2F1, ZCCHC3, ZNF45, ZNF547, ZNF543, ZNF814, PFKP, ZNF8, ZNF649, ZNF503, HERC2, COQ7, RPH3A, ZSWIM5, ZBTB25, MYT1L, PRKCQ, ZNF439, CPE, TNNI3K, PDE9A, ZNF483, ZNF275, TSHZ3, ADAMTS17, ZNF516, NANOS1, ZNF230, NR2C2, ZNF512, ADAT1, ZNF227, ZNF704, RNF165, PRDM10, RNFT2, LHX4, RFPL1, ZNF124,…	357	2972	19235	1.45032	0.135288	0.0180058	0.596918
UP_SEQ_FEATURE	zinc finger region:C2H2-type 7	22	0.681325	0.000107294	ZNF275, ZNF45, ZNF516, ZNF547, ZNF66, ZNF543, ZBTB39, ZNF8, ZNF649, ZNF230, ZNF677, ZNF157, ZNF227, ZNF439, PRDM10, ZNF397, ZNF462, ZNF124, ZNF445, ZNF490, ZNF483, ZNF572	354	451	19113	2.63373	0.115611	0.0202682	0.172307
GOTERM_BP_FAT	GO:0051252~regulation of RNA metabolic process	60	1.85816	4.09777e-05	HMGN2, CNOT8, GRIP1, ZKSCAN2, CBFA2T2, ZNF677, ZNF738, TRAK1, ZNF397, ZNF445, ZNF490, INSR, NR2F1, PHOX2B, ZNF45, ELP2, ZNF547, ZNF543, ZNF814, ZNF8, ZNF649, ARID1B, UBN1, FOXN3, HOXD9, MYT1L, ZNF439, HOXD8, HOXD3, CELF4, ZNF483, TSHZ3, ZNF275, SOX4, SOX7, ZNF230, NR2C2, DRGX, ZNF227, STAT4, HAND1, TFDP2, LHX4, ZNF124, BCOR, DNMT3B, NFATC3, PLAGL2, KLF7, TAF4, SMAD9, EPAS1, JARID2, ZNF66, HMBOX1,…	265	1813	13528	1.68943	0.0654178	0.0222995	0.0688535
UP_SEQ_FEATURE	domain:KRAB	18	0.557448	0.000161162	ZNF275, ZNF45, ZNF547, ZNF66, ZNF543, ZNF8, ZNF649, ZNF230, ZKSCAN2, ZNF677, ZNF157, ZNF227, ZNF439, ZNF738, ZNF124, ZNF445, ZNF490, ZNF483	354	332	19113	2.92725	0.168517	0.0260191	0.258709
GOTERM_BP_FAT	GO:0006355~regulation of transcription, DNA-dependent	58	1.79622	8.05877e-05	HMGN2, CNOT8, GRIP1, ZKSCAN2, CBFA2T2, ZNF677, ZNF738, TRAK1, ZNF397, ZNF445, ZNF490, INSR, NR2F1, PHOX2B, ZNF45, ELP2, ZNF547, ZNF543, ZNF814, ZNF8, ZNF649, ARID1B, UBN1, FOXN3, HOXD9, MYT1L, ZNF439, HOXD8, HOXD3, ZNF483, TSHZ3, ZNF275, SOX4, SOX7, ZNF230, NR2C2, DRGX, ZNF227, STAT4, HAND1, TFDP2, LHX4, ZNF124, BCOR, DNMT3B, NFATC3, PLAGL2, KLF7, TAF4, SMAD9, EPAS1, JARID2, ZNF66, HMBOX1, NEUROG…	265	1773	13528	1.66996	0.124584	0.0327168	0.135366
UP_SEQ_FEATURE	zinc finger region:C2H2-type 3	26	0.805203	0.000245449	ZNF275, ZNF516, ZNF781, ZNF230, ZKSCAN2, ZNF677, ZNF227, PRDM10, ZNF397, ZNF124, ZNF490, ZNF445, PLAGL2, INSM2, KLF7, ZNF45, ZNF547, ZNF543, ZNF66, ZNF649, ZNF8, ZNF157, ZNF439, ZNF462, ZNF483, ZNF572	354	622	19113	2.25688	0.245027	0.0345241	0.393763
UP_SEQ_FEATURE	zinc finger region:C2H2-type 8	20	0.619387	0.000298608	ZNF275, ZNF516, ZNF45, ZNF547, ZNF66, ZNF543, ZNF649, ZNF230, ZNF677, ZNF157, ZNF227, ZNF439, PRDM10, ZNF397, ZNF462, ZNF124, ZNF445, ZNF490, ZNF483, ZNF572	354	417	19113	2.58952	0.289621	0.0372825	0.478853
GOTERM_CC_FAT	GO:0043005~neuron projection	17	0.526479	0.000680248	CADM1, GABRB3, ARHGEF7, GRIK2, GRIK4, DPYSL2, ATP7A, ARHGAP32, CHRM3, CXCR4, GRM8, DNER, EXOC4, GRK4, NEFM, NMU, CHRNA3	239	342	12782	2.65842	0.192935	0.0419643	0.911906
SP_PIR_KEYWORDS	nucleus	105	3.25178	0.00122396	HMGN2, CNOT8, PNMA2, FGF14, ZNF781, RFXAP, CDCA7, MED28, TRAK1, LSM5, ZNF397, DHX36, ZNF445, SS18L1, PHOX2B, TUB, ZNF45, PCBD1, ZNF814, ZNF649, ZNF8, ZNF503, ARID1B, FOXN3, HOXD9, ZNF439, DCAF7, HOXD8, CCR6, RCC2, HOXD3, CELF4, SNRPE, TSHZ3, ZNF516, SOX4, SOX7, ZNF230, TRRAP, NR2C2, ZNF512, ZNF227, LHX4, TFDP2, ZNF124, BCOR, DNMT3B, PLAGL2, ASXL3, TAF4, KLF7, PHACTR3, SMAD9, EPAS1, ZNF66, NEUROG2…	357	4283	19235	1.32089	0.33164	0.0437824	1.6459
INTERPRO	IPR001909:Krueppel-associated box	19	0.588417	0.000247933	ZNF275, ZNF45, ZNF547, ZNF66, ZNF543, ZNF814, ZNF8, ZNF649, ZNF230, ZKSCAN2, ZNF677, ZNF157, ZNF227, ZNF439, ZNF738, ZNF124, ZNF445, ZNF490, ZNF483	329	355	16659	2.71006	0.151387	0.0532472	0.370462
GOTERM_MF_FAT	GO:0003677~DNA binding	70	2.16785	0.000533719	HMGN2, CNOT8, HP1BP3, ZBTB39, ZNF781, RFXAP, CBFA2T2, ZKSCAN2, ZNF677, ZNF738, ZNF397, ZNF490, ZNF445, LBR, NR2F1, PHOX2B, ZNF45, ELP2, ZNF547, ZNF543, ZNF814, ZNF8, ZNF649, ARID1B, UBN1, FOXN3, ZBTB25, HOXD9, TAF11, MYT1L, ZNF439, HOXD8, HOXD3, ZNF483, ZNF275, TSHZ3, ZNF516, SOX4, SOX7, ZNF230, NR2C2, ZNF512, DRGX, ZNF227, STAT4, CHD7, HAND1, PRDM10, TFDP2, LHX4, ZNF124, NFATC3, DNMT3B, GTF3C4, …	265	2331	12983	1.47124	0.231407	0.0636804	0.764323
GOTERM_MF_FAT	GO:0043169~cation binding	112	3.46857	0.00043181	CYP3A5, FHIT, KCNC1, ADCY1, SCN3B, SLC9A4, SYT2, PDLIM3, ZNF781, B3GALNT1, FSTL5, ZNF397, AIF1L, ZNF445, ZNF45, NCALD, ZNF814, CDHR3, ZNF649, ZNF8, ZNF503, RPH3A, ZNF439, EIF2AK1, KCNT2, CPE, TSHZ3, ZNF516, CACNB4, ZNF230, NR2C2, ZNF512, ZNF227, RNF165, RNFT2, LHX4, PCDHA11, ZNF124, DNMT3B, PLAGL2, ASXL3, MGAT4A, KLF7, RASEF, HPCAL4, SYT11, ZNF66, ZBTB43, PXDNL, ATP7A, TET3, SLC25A13, ATP2A2, PRI…	265	4179	12983	1.31303	0.191786	0.0685158	0.618803
GOTERM_MF_FAT	GO:0046872~metal ion binding	112	3.46857	0.000291006	CYP3A5, FHIT, KCNC1, ADCY1, SCN3B, SLC9A4, SYT2, PDLIM3, ZNF781, B3GALNT1, FSTL5, ZNF397, AIF1L, ZNF445, ZNF45, NCALD, ZNF814, CDHR3, ZNF649, ZNF8, ZNF503, RPH3A, ZNF439, EIF2AK1, KCNT2, CPE, TSHZ3, ZNF516, CACNB4, ZNF230, NR2C2, ZNF512, ZNF227, RNF165, RNFT2, LHX4, PCDHA11, ZNF124, DNMT3B, PLAGL2, ASXL3, MGAT4A, KLF7, RASEF, HPCAL4, SYT11, ZNF66, ZBTB43, PXDNL, ATP7A, TET3, SLC25A13, ATP2A2, PRI…	265	4140	12983	1.3254	0.133668	0.0692303	0.417417
SMART	SM00355:ZnF_C2H2	35	1.08393	0.000466375	TSHZ3, ZNF275, ZNF516, ZNF781, ZBTB39, ZNF230, ZKSCAN2, ZNF512, ZNF204P, ZNF677, ZNF704, ZNF227, PRDM10, ZNF397, ZNF124, ZNF445, ZNF490, PLAGL2, INSM2, KLF7, ZNF45, ZNF547, ZNF66, ZNF543, ZNF814, ZNF649, ZNF8, ZNF503, ZBTB43, ZBTB25, ZNF157, ZNF439, ZNF462, ZNF483, ZNF572	215	797	9079	1.85443	0.0701866	0.0701866	0.559266
SP_PIR_KEYWORDS	ion transport	22	0.681325	0.00265975	KCNC1, SLC8A2, GABRB3, CACHD1, SCN3B, GRIK2, SLC9A4, GRIK4, CACNG4, NIPA1, ATP6V1B2, CACNB4, KCNIP2, ITPR1, ATP7A, KCNQ3, KCNT2, ATP2A2, SLC23A2, SLC4A8, CHRNA3, CLCN4	357	578	19235	2.05078	0.583647	0.0838932	3.54466
GOTERM_MF_FAT	GO:0043167~ion binding	115	3.56147	0.000197723	CYP3A5, FHIT, KCNC1, ADCY1, GABRB3, SCN3B, SLC9A4, SYT2, PDLIM3, ZNF781, B3GALNT1, FSTL5, ZNF397, AIF1L, ZNF445, ZNF45, NCALD, ZNF814, CDHR3, ZNF649, ZNF8, ZNF503, RPH3A, ZNF439, EIF2AK1, KCNT2, CPE, TSHZ3, ZNF516, CACNB4, ZNF230, ZNF512, NR2C2, ZNF227, RNF165, RNFT2, LHX4, PCDHA11, ZNF124, DNMT3B, PLAGL2, ASXL3, MGAT4A, KLF7, RASEF, HPCAL4, SYT11, ZNF66, ZBTB43, PXDNL, ATP7A, TET3, SLC25A13, ATP…	265	4241	12983	1.32849	0.092886	0.092886	0.28379
GOTERM_MF_FAT	GO:0003700~transcription factor activity	35	1.08393	0.0013794	TSHZ3, CNOT8, SOX4, SOX7, ZKSCAN2, CBFA2T2, RFXAP, NR2C2, DRGX, STAT4, HAND1, TFDP2, ZNF397, LHX4, ZNF445, NFATC3, PLAGL2, NR2F1, PHOX2B, KLF7, ZNF45, TAF4, SMAD9, EPAS1, HMBOX1, ISL1, UBN1, FOXN3, ZBTB25, HOXD9, MYT1L, ZNF157, HOXD8, HOXD3, ZNF483	265	975	12983	1.7587	0.493642	0.127247	1.96427
SP_PIR_KEYWORDS	ATP	12	0.371632	0.00465804	FRK, PRKCQ, ACVR1B, ATP2A2, LYN, MAPK4, PFKP, ABCD2, ROR1, ABCB1, SNORA67, INSR	357	236	19235	2.73964	0.784776	0.130332	6.13084
SMART	SM00349:KRAB	19	0.588417	0.00181036	ZNF275, ZNF45, ZNF547, ZNF66, ZNF543, ZNF814, ZNF8, ZNF649, ZNF230, ZKSCAN2, ZNF677, ZNF157, ZNF227, ZNF439, ZNF738, ZNF124, ZNF445, ZNF490, ZNF483	215	355	9079	2.26009	0.246233	0.131803	2.15495
GOTERM_CC_FAT	GO:0030425~dendrite	10	0.309693	0.00345936	ARHGAP32, CADM1, CHRM3, GRIK2, DNER, GRIK4, EXOC4, GRK4, DPYSL2, CHRNA3	239	163	12782	3.28105	0.664317	0.144391	4.55806
UP_SEQ_FEATURE	zinc finger region:C2H2-type 10	16	0.495509	0.00147018	ZNF275, ZNF516, ZNF45, ZNF547, ZNF543, ZNF649, ZNF677, ZNF157, ZNF227, ZNF439, PRDM10, ZNF462, ZNF445, ZNF490, ZNF483, ZNF572	354	334	19113	2.58642	0.814481	0.155035	2.33692
UP_SEQ_FEATURE	zinc finger region:C2H2-type 9	17	0.526479	0.00178374	ZNF275, ZNF45, ZNF547, ZNF543, ZNF649, ZNF230, ZNF677, ZNF157, ZNF227, ZNF439, PRDM10, ZNF397, ZNF462, ZNF445, ZNF490, ZNF483, ZNF572	354	376	19113	2.44111	0.870518	0.156631	2.82867
UP_SEQ_FEATURE	compositionally biased region:Gly-rich	13	0.402601	0.00164722	HOXD9, PLCL2, TNRC6C, XKR6, UNC80, PTCH1, ZNF503, DHX36, ARID1B, ALK, JPH1, HNRNPA0, KIF26B	354	238	19113	2.94912	0.848568	0.157686	2.61485
GOTERM_CC_FAT	GO:0031226~intrinsic to plasma membrane	37	1.14587	0.00341572	KCNC1, GABRB3, GRIK2, PKHD1, NPY2R, GRIK4, TSPAN7, CSPG5, KCNIP2, GPR1, GPC5, ACVR1B, KCNQ3, CXCR4, FOLR1, SLC23A2, ABCD2, PCDHA11, PRIMA1, INSR, CHRNA3, LYN, CMKLR1, SLC6A11, SYT11, KCTD1, CACNG4, ALK, CCR6, SLC25A13, CHRM3, ATP2A2, GRM8, NLGN4X, ROR1, PTCH1, EFNA5	239	1215	12782	1.62864	0.659655	0.164423	4.50178
GOTERM_CC_FAT	GO:0043679~nerve terminal	5	0.154847	0.00477976	GABRB3, CHRM3, GRIK2, GRIK4, NMU	239	37	12782	7.22719	0.778921	0.171927	6.24652
INTERPRO	IPR013087:Zinc finger, C2H2-type/integrase, DNA-binding	25	0.774234	0.00133913	ZNF275, ZNF781, ZNF230, ZKSCAN2, ZNF677, ZNF204P, ZNF227, ZNF397, ZNF124, ZNF445, ZNF490, PLAGL2, KLF7, ZNF45, ZNF547, ZNF543, ZNF66, ZNF814, ZNF649, ZNF8, ZBTB43, ZNF157, ZNF439, ZNF483, ZNF572	329	621	16659	2.03846	0.58815	0.198904	1.98576
GOTERM_MF_FAT	GO:0003712~transcription cofactor activity	17	0.526479	0.00312461	PHOX2B, KLF7, TAF4, EPAS1, GRIP1, PCBD1, ARID1B, TRRAP, RFXAP, CBFA2T2, NR2C2, TAF11, HAND1, TFDP2, BCOR, DNMT3B, NR2F1	265	363	12983	2.29441	0.786228	0.22674	4.39803
UP_SEQ_FEATURE	zinc finger region:C2H2-type 3; atypical	4	0.123877	0.00292569	TSHZ3, ZBTB39, ZNF512, ZBTB43	354	16	19113	13.4979	0.965084	0.227453	4.59998
GOTERM_MF_FAT	GO:0008270~zinc ion binding	65	2.01301	0.00473107	PDLIM3, ZBTB39, ZNF781, CBFA2T2, ZKSCAN2, ZNF677, ZNF397, ZNF490, ZNF445, NR2F1, ZCCHC3, ZNF45, ZNF547, ZNF543, ZNF814, ZNF8, ZNF649, ZNF503, HERC2, RPH3A, ZSWIM5, ZBTB25, MYT1L, PRKCQ, ZNF439, CPE, ZNF483, ZNF275, ADAMTS17, TSHZ3, ZNF516, NANOS1, ZNF230, NR2C2, ZNF512, ZNF204P, ADAT1, ZNF704, ZNF227, RNF165, PRDM10, RNFT2, LHX4, RFPL1, ZNF124, UNK, DNMT3B, PLAGL2, TES, RNF144A, CCNB1IP1, INSM2, …	265	2311	12983	1.37798	0.903475	0.253414	6.58849
GOTERM_MF_FAT	GO:0030528~transcription regulator activity	46	1.42459	0.00545084	TSHZ3, CNOT8, GRIP1, SOX4, SOX7, TRRAP, ZKSCAN2, CBFA2T2, RFXAP, NR2C2, DRGX, STAT4, HAND1, LHX4, TFDP2, ZNF397, ZNF445, BCOR, NFATC3, DNMT3B, GTF3C4, PLAGL2, NR2F1, PHOX2B, KLF7, TAF4, ELP2, ZNF45, SMAD9, EPAS1, JARID2, PCBD1, HMBOX1, NEUROG2, ARID1B, ISL1, UBN1, FOXN3, ZBTB25, HOXD9, TAF11, MYT1L, ZNF157, HOXD8, HOXD3, ZNF483	265	1512	12983	1.49051	0.932432	0.258738	7.5547
GOTERM_MF_FAT	GO:0003713~transcription coactivator activity	12	0.371632	0.00440268	TAF11, KLF7, TAF4, HAND1, EPAS1, GRIP1, PCBD1, TRRAP, ARID1B, RFXAP, NR2C2, NR2F1	265	214	12983	2.74724	0.886427	0.267109	6.14455
GOTERM_MF_FAT	GO:0046914~transition metal ion binding	75	2.3227	0.00640142	CYP3A5, FHIT, COX11, PDLIM3, ZBTB39, ZNF781, CBFA2T2, ZKSCAN2, ZNF677, ACVR1B, ZNF397, ZNF490, ZNF445, NR2F1, ZCCHC3, ZNF45, ZNF547, ZNF543, ZNF814, ZNF8, ZNF649, ZNF503, HERC2, COQ7, RPH3A, ZSWIM5, ZBTB25, MYT1L, PRKCQ, ZNF439, EIF2AK1, CPE, PDE9A, ZNF483, ZNF275, TSHZ3, ADAMTS17, ZNF516, NANOS1, ZNF230, NR2C2, ZNF512, ZNF204P, ADAT1, ZNF227, ZNF704, RNF165, PRDM10, RNFT2, LHX4, RFPL1, ZNF124, U…	265	2785	12983	1.31937	0.95783	0.271381	8.81649
GOTERM_CC_FAT	GO:0042995~cell projection	23	0.712295	0.010839	MTSS1, CADM1, GABRB3, ARHGEF7, GRIK2, PKHD1, GRIK4, RPGRIP1, DPYSL2, TTC8, ATP7A, ARHGAP32, CHRM3, CXCR4, GRM8, FOLR1, MYO15A, DNER, EXOC4, GRK4, CHRNA3, NMU, NEFM	239	697	12782	1.7648	0.967708	0.290569	13.646
GOTERM_CC_FAT	GO:0043025~cell soma	9	0.278724	0.0134114	ATP7A, GRIK2, GRM8, DNER, GRIK4, EXOC4, GRK4, DPYSL2, CHRNA3	239	168	12782	2.86506	0.985781	0.298428	16.6208
GOTERM_CC_FAT	GO:0005887~integral to plasma membrane	34	1.05296	0.0128342	KCNC1, GABRB3, GRIK2, NPY2R, GRIK4, TSPAN7, CSPG5, KCNIP2, GPR1, ACVR1B, GPC5, KCNQ3, CXCR4, FOLR1, SLC23A2, ABCD2, PCDHA11, INSR, CHRNA3, LYN, SLC6A11, CMKLR1, SYT11, KCTD1, CACNG4, ALK, CCR6, SLC25A13, CHRM3, ATP2A2, GRM8, NLGN4X, ROR1, PTCH1	239	1188	12782	1.53061	0.982904	0.309198	15.9617
GOTERM_CC_FAT	GO:0016021~integral to membrane	116	3.59244	0.0179517	KCNC1, ADCY1, GABRB3, CADM1, SCN3B, SLC9A4, GRIK2, HMGCR, SYT2, GRIK4, TSPAN7, CSPG5, TNFSF18, B3GALNT1, INSIG1, INSR, CHRNA3, ATRNL1, CDHR3, APOLD1, FAM118A, CD38, CBLN2, CCR6, KCNT2, TMEM170A, ROR1, PTGFRN, ARL6IP1, TMEM212, PKHD1, SORCS1, CACNB4, ATP6V1B2, GPR27, FOLR1, B3GNT4, RNFT2, PCDHA11, PRIMA1, LAPTM4B, MGAT4A, SLC6A11, MAOA, SYT11, NDFIP1, KCTD1, NIPA1, ABCB1, REEP1, TRIL, ATP7A, GTSCR…	239	5297	12782	1.17119	0.996675	0.316419	21.6409
GOTERM_CC_FAT	GO:0043195~terminal button	4	0.123877	0.0108349	GABRB3, GRIK2, GRIK4, NMU	239	25	12782	8.55699	0.967666	0.317022	13.6413
GOTERM_CC_FAT	GO:0012505~endomembrane system	24	0.743264	0.0199555	LAPTM4B, ARL6IP1, CYP3A5, JPH4, ICA1, BCL2L14, SNAP91, HMGCR, NCALD, PKHD1, SYT2, CACNG4, CSPG5, RPH3A, RTN1, ITPR1, ST6GALNAC5, ARHGAP32, PRICKLE1, ATP2A2, JPH1, LBR, PPAP2B, VLDLR	239	782	12782	1.64137	0.998252	0.327563	23.7663
GOTERM_CC_FAT	GO:0042734~presynaptic membrane	4	0.123877	0.0163027	SNAP91, GRIK2, GRM8, GRIK4	239	29	12782	7.37671	0.994359	0.328527	19.8509
SP_PIR_KEYWORDS	phosphoprotein	155	4.80025	0.0182086	KCNC1, FHIT, MTSS1, HMGN2, CADM1, SLC9A4, GRIK4, SNORA67, PTPN21, CSPG5, RFXAP, GLDC, B3GALNT1, ZNF397, DNAJC6, C1ORF198, INSR, BCL2L14, MAGI1, ZNF8, ZNF503, ARID1B, RPH3A, FARP1, FOXN3, TNFAIP6, EIF2AK1, CCR6, RCC2, KCNT2, MAPK4, ROR1, PTGFRN, MAP7D2, CHGB, KIF26B, TSHZ3, ZNF516, SNAP91, PKHD1, SSH2, SOX4, CACNB4, ATP6V1B2, TRRAP, ACP1, ZNF512, NR2C2, TTBK2, TFDP2, OLFM3, BCOR, LAPTM4B, PHACTR1,…	357	7263	19235	1.14985	0.997632	0.331725	22.0433
SP_PIR_KEYWORDS	membrane	136	4.21183	0.0171408	KCNC1, CYP3A5, ADCY1, CADM1, GABRB3, HMGCR, SCN3B, SLC9A4, GRIK2, SYT2, GRIK4, TSPAN7, CSPG5, TNFSF18, MED28, B3GALNT1, INSIG1, AIF1L, GNG4, INSR, CHRNA3, TUB, BCL2L14, ATRNL1, MAGI1, CDHR3, APOLD1, FAM118A, CD38, CBLN1, CBLN2, CCR6, KCNT2, TMEM170A, ROR1, EFNA5, PTGFRN, ARL6IP1, TMEM212, SNAP91, PKHD1, SORCS1, TTC8, ATP6V1B2, GPR27, FOLR1, B3GNT4, RNFT2, PCDHA11, PRIMA1, LAPTM4B, MGAT4A, SLC6A11…	357	6256	19235	1.17129	0.996614	0.333891	20.8866
GOTERM_CC_FAT	GO:0033267~axon part	5	0.154847	0.0179198	GABRB3, CHRM3, GRIK2, GRIK4, NMU	239	54	12782	4.95196	0.99664	0.334258	21.6067
SP_PIR_KEYWORDS	neurotransmitter receptor	5	0.154847	0.0211222	GABRB3, CHRM3, GRIK2, GRIK4, CHRNA3	357	57	19235	4.72628	0.999109	0.33844	25.1206
SP_PIR_KEYWORDS	postsynaptic cell membrane	7	0.216785	0.0165412	ARHGAP32, GABRB3, CHRM3, GRIP1, GRIK2, GRIK4, CHRNA3	357	110	19235	3.4287	0.995862	0.344345	20.2301
SP_PIR_KEYWORDS	epilepsy	5	0.154847	0.0155481	KCNQ3, ATP2A2, GABRB3, PRICKLE1, CACNB4	357	52	19235	5.18073	0.994232	0.349247	19.1315
SP_PIR_KEYWORDS	calcium transport	6	0.185816	0.0207674	SLC8A2, ATP2A2, CACHD1, CACNG4, CACNB4, ITPR1	357	85	19235	3.80326	0.998997	0.350483	24.752
GOTERM_MF_FAT	GO:0022836~gated channel activity	14	0.433571	0.0109774	KCNC1, GABRB3, SCN3B, GRIK2, GRIK4, KCTD1, CACNG4, CACNB4, KCNIP2, ITPR1, KCNQ3, KCNT2, CLCN4, CHRNA3	265	310	12983	2.21256	0.995668	0.364589	14.6695
SP_PIR_KEYWORDS	alternative splicing	158	4.89316	0.0252538	KCNC1, MTSS1, CADM1, GABRB3, FGF14, HMGCR, GRIK2, PDLIM3, ZNF781, CSPG5, ANKRD6, CDCA7, TRAK1, AIF1L, ZNF397, DNAJC6, DHX36, INSR, CHRNA3, SS18L1, TUB, BCL2L14, ATRNL1, MAGI1, CDHR3, APOLD1, ZNF503, ARID1B, RPH3A, FARP1, FOXN3, CD38, C2ORF68, EIF2AK1, CCR6, KCNT2, CELF4, TMEM170A, ROR1, MAP7D2, KIF26B, SNAP91, PKHD1, SSH2, SORCS1, CACNB4, TTC8, TRRAP, EP400NL, ACP1, TTBK2, B3GNT4, PACRG, RNFT2, T…	357	7488	19235	1.13688	0.999779	0.373441	29.2917
GOTERM_MF_FAT	GO:0030276~clathrin binding	3	0.092908	0.0106377	SNAP91, NCALD, DNER	265	8	12983	18.3722	0.994869	0.380794	14.2473
SP_PIR_KEYWORDS	antiport	4	0.123877	0.0286059	SLC8A2, SLC9A4, SLC4A8, CLCN4	357	36	19235	5.98662	0.999929	0.395018	32.5166
SP_PIR_KEYWORDS	ionic channel	12	0.371632	0.0352777	KCNC1, KCNQ3, GABRB3, KCNT2, SCN3B, GRIK2, GRIK4, CACNG4, CACNB4, KCNIP2, ITPR1, CHRNA3	357	318	19235	2.03319	0.999993	0.415555	38.5337
GOTERM_CC_FAT	GO:0045211~postsynaptic membrane	7	0.216785	0.0404864	ARHGAP32, GABRB3, CHRM3, GRIP1, GRIK2, GRIK4, CHRNA3	239	135	12782	2.7731	0.999998	0.418672	42.6722
SP_PIR_KEYWORDS	glycoprotein	96	2.97306	0.0325822	KCNC1, NDST3, ADCY1, GABRB3, CACHD1, CADM1, GRIK2, SCN3B, SLC9A4, HMGCR, SYT2, GRIK4, TSPAN7, CSPG5, TNFSF18, ST6GALNAC5, ACVR1B, GPC5, TMEM108, SLC23A2, CXCR4, B3GALNT1, FSTL5, TRAK1, INSR, CHRNA3, ATRNL1, CMKLR1, CNTNAP5, SDK1, CDHR3, CACNG4, SEZ6L, ALK, CBLN4, CD38, TNFAIP6, CHGA, CBLN1, KIAA1161, CCR6, CHRM3, KCNT2, CPE, GRM8, IL20RA, TMEM170A, ROR1, EFNA5, PTGFRN, CHGB, ADAMTS17, WNT16, IGFB…	357	4318	19235	1.19788	0.999982	0.420102	36.1652
SP_PIR_KEYWORDS	spinocerebellar ataxia	3	0.092908	0.0345447	TTBK2, FGF14, ITPR1	357	16	19235	10.1024	0.999991	0.423493	37.8978
GOTERM_CC_FAT	GO:0030424~axon	8	0.247755	0.02929	CADM1, GABRB3, CHRM3, GRIK2, GRIK4, DPYSL2, NEFM, NMU	239	159	12782	2.69088	0.999914	0.423531	32.9817
GOTERM_CC_FAT	GO:0044463~cell projection part	10	0.309693	0.0312796	ARHGAP32, GABRB3, CHRM3, GRIK2, PKHD1, GRIK4, EXOC4, RPGRIP1, TTC8, NMU	239	234	12782	2.28552	0.999955	0.42658	34.8075
GOTERM_CC_FAT	GO:0014069~postsynaptic density	5	0.154847	0.0432298	ARHGAP32, LYN, EXOC4, ITPR1, CHRNA3	239	71	12782	3.76628	0.999999	0.426971	44.8399
GOTERM_CC_FAT	GO:0030659~cytoplasmic vesicle membrane	7	0.216785	0.0455816	ICA1, NCALD, SYT2, CACNG4, CSPG5, RPH3A, ITPR1	239	139	12782	2.6933	1	0.431765	46.6376
GOTERM_CC_FAT	GO:0016528~sarcoplasm	4	0.123877	0.0404555	JPH4, ATP2A2, JPH1, ITPR1	239	41	12782	5.21768	0.999998	0.431972	42.6474
GOTERM_CC_FAT	GO:0033017~sarcoplasmic reticulum membrane	3	0.092908	0.0390721	JPH4, ATP2A2, JPH1	239	17	12782	9.43785	0.999996	0.43485	41.5242
SP_PIR_KEYWORDS	transmembrane	108	3.34469	0.0401857	KCNC1, ADCY1, GABRB3, CADM1, SCN3B, SLC9A4, GRIK2, HMGCR, SYT2, GRIK4, TSPAN7, CSPG5, TNFSF18, B3GALNT1, INSIG1, INSR, CHRNA3, ATRNL1, CDHR3, APOLD1, FAM118A, CD38, CCR6, CBLN2, KCNT2, TMEM170A, ROR1, PTGFRN, ARL6IP1, TMEM212, PKHD1, SORCS1, GPR27, B3GNT4, RNFT2, PCDHA11, PRIMA1, LAPTM4B, MGAT4A, SLC6A11, MAOA, SYT11, NDFIP1, NIPA1, ABCB1, REEP1, TRIL, ATP7A, GTSCR1, SLC25A13, ATP2A2, SEMA6D, NLG…	357	4973	19235	1.17012	0.999999	0.44384	42.6385
GOTERM_CC_FAT	GO:0030136~clathrin-coated vesicle	7	0.216785	0.0369129	ATP7A, ICA1, CADM1, NCALD, SYT11, SYT2, RPH3A	239	132	12782	2.83612	0.999993	0.44699	39.7302
GOTERM_CC_FAT	GO:0031224~intrinsic to membrane	117	3.62341	0.0389997	KCNC1, ADCY1, GABRB3, CADM1, SCN3B, SLC9A4, GRIK2, HMGCR, SYT2, GRIK4, TSPAN7, CSPG5, TNFSF18, B3GALNT1, INSIG1, INSR, CHRNA3, ATRNL1, CDHR3, APOLD1, FAM118A, CD38, CBLN2, CCR6, KCNT2, TMEM170A, ROR1, EFNA5, PTGFRN, ARL6IP1, TMEM212, PKHD1, SORCS1, CACNB4, ATP6V1B2, GPR27, FOLR1, B3GNT4, RNFT2, PCDHA11, PRIMA1, LAPTM4B, MGAT4A, SLC6A11, MAOA, SYT11, KCTD1, NDFIP1, NIPA1, ABCB1, REEP1, TRIL, ATP7A…	239	5485	12782	1.1408	0.999996	0.449379	41.4648
SP_PIR_KEYWORDS	LIM domain	5	0.154847	0.0425974	PRICKLE1, PDLIM3, LHX4, ISL1, TES	357	71	19235	3.79433	0.999999	0.449397	44.5611
GOTERM_CC_FAT	GO:0016529~sarcoplasmic reticulum	4	0.123877	0.0356264	JPH4, ATP2A2, JPH1, ITPR1	239	39	12782	5.48525	0.999989	0.45197	38.6374
GOTERM_CC_FAT	GO:0005886~plasma membrane	83	2.57046	0.0560302	FHIT, KCNC1, ADCY1, CADM1, GABRB3, GRIP1, SCN3B, GRIK2, SLC9A4, SYT2, GRIK4, TSPAN7, CSPG5, KCNIP2, ACVR1B, GPC5, KCNQ3, SLC23A2, CXCR4, AIF1L, GNG4, INSR, JPH1, CHRNA3, LYN, MAGI1, ARHGEF7, CMKLR1, RIMBP2, APOLD1, CDHR3, CACNG4, ALK, RPH3A, UBN1, CBLN4, CD38, PRKCQ, ARHGAP32, CBLN1, CCR6, CHRM3, KCNT2, CPE, GRM8, ROR1, TNNI3K, EFNA5, SNAP91, PKHD1, NPY2R, CACNB4, ATP6V1B2, TTC8, GPR1, GPR27, FOL…	239	3777	12782	1.17525	1	0.465444	53.9875
GOTERM_CC_FAT	GO:0032983~kainate selective glutamate receptor complex	2	0.0619387	0.0548304	GRIK2, GRIK4	239	3	12782	35.6541	1	0.469745	53.1939
GOTERM_CC_FAT	GO:0008021~synaptic vesicle	5	0.154847	0.0531932	ICA1, CADM1, SYT11, SYT2, RPH3A	239	76	12782	3.5185	1	0.471495	52.0906
GOTERM_CC_FAT	GO:0043235~receptor complex	6	0.185816	0.0655456	ACVR1B, LYN, GRIK2, GRIK4, INSR, CHRNA3	239	116	12782	2.76627	1	0.476443	59.8541
GOTERM_MF_FAT	GO:0008134~transcription factor binding	19	0.588417	0.017193	PHOX2B, KLF7, TAF4, EPAS1, GRIP1, PCBD1, ARID1B, TRRAP, RFXAP, CBFA2T2, NR2C2, TRIB1, TAF11, PRICKLE1, HAND1, TFDP2, BCOR, DNMT3B, NR2F1	265	513	12983	1.81454	0.999806	0.481949	22.0611
SP_PIR_KEYWORDS	neurogenesis	7	0.216785	0.0544805	MYT1L, SEMA6D, NEUROG2, EFNA5, CSPG5, ARID1B, DPYSL2	357	146	19235	2.58327	1	0.48224	53.1928
GOTERM_CC_FAT	GO:0012506~vesicle membrane	7	0.216785	0.0631791	ICA1, NCALD, SYT2, CACNG4, CSPG5, RPH3A, ITPR1	239	151	12782	2.47926	1	0.484778	58.4636
GOTERM_CC_FAT	GO:0005789~endoplasmic reticulum membrane	10	0.309693	0.0652498	ARL6IP1, JPH4, CYP3A5, ARHGAP32, ATP2A2, HMGCR, JPH1, RTN1, PPAP2B, ITPR1	239	269	12782	1.98815	1	0.485323	59.6827
SP_PIR_KEYWORDS	neurodegeneration	5	0.154847	0.0610948	TTBK2, FGF14, NIPA1, REEP1, ITPR1	357	80	19235	3.36747	1	0.487803	57.4402
GOTERM_CC_FAT	GO:0046658~anchored to plasma membrane	3	0.092908	0.0624808	PKHD1, FOLR1, EFNA5	239	22	12782	7.29289	1	0.492084	58.0448
SP_PIR_KEYWORDS	developmental protein	22	0.681325	0.0544643	TSHZ3, PHOX2B, WNT16, CADM1, EPAS1, JARID2, APOLD1, NEUROG2, CSPG5, DPYSL2, ISL1, HOXD9, MYT1L, DCAF7, HOXD8, HAND1, SEMA6D, NRARP, FREM1, HOXD3, PIWIL1, EFNA5	357	779	19235	1.52163	1	0.494605	53.182
SP_PIR_KEYWORDS	atp-binding	34	1.05296	0.0508445	FRK, ADCY1, SNORA67, MCCC2, ACVR1B, PAK7, CHD7, TTBK2, MYO15A, ABCD2, ETNK1, DHX36, INSR, IP6K2, LYN, MAGI1, PDK3, STRADA, PFKP, ABCB1, ALK, ATP7A, UBE2E3, PRKCQ, HSPA12A, EIF2AK1, ATP2A2, KCNT2, MAPK4, ROR1, TNNI3K, GRK4, CLCN4, KIF26B	357	1326	19235	1.38153	1	0.496778	50.694
SP_PIR_KEYWORDS	tyrosine-specific protein kinase	4	0.123877	0.0590355	FRK, LYN, ROR1, INSR	357	48	19235	4.48996	1	0.49859	56.1577
SP_PIR_KEYWORDS	activator	16	0.495509	0.061085	PHOX2B, KLF7, EPAS1, SOX4, NEUROG2, TRRAP, STAT4, MED28, HAND1, DNER, TFDP2, DNMT3B, NFATC3, SS18L1, NR2F1, PLAGL2	357	520	19235	1.65783	1	0.499042	57.4342
SP_PIR_KEYWORDS	sulfation	4	0.123877	0.0532079	CHGA, CXCR4, CHGB, DPT	357	46	19235	4.68518	1	0.499355	52.3319
GOTERM_CC_FAT	GO:0042598~vesicular fraction	9	0.278724	0.0875783	JPH4, CD38, CYP3A5, ATP2A2, HMGCR, SYT2, JPH1, INSR, ITPR1	239	244	12782	1.97267	1	0.514107	70.8836
GOTERM_CC_FAT	GO:0014701~junctional sarcoplasmic reticulum membrane	2	0.0619387	0.0897101	JPH4, JPH1	239	5	12782	21.3925	1	0.514286	71.7863
GOTERM_CC_FAT	GO:0016323~basolateral plasma membrane	8	0.247755	0.0855333	ATP7A, CADM1, ARHGEF7, SLC23A2, NPY2R, AIF1L, ABCB1, TES	239	203	12782	2.10763	1	0.514313	69.9927
GOTERM_CC_FAT	GO:0030427~site of polarized growth	4	0.123877	0.0826446	CXCR4, ARHGEF7, EXOC4, DPYSL2	239	55	12782	3.88954	1	0.520196	68.6912
GOTERM_CC_FAT	GO:0042175~nuclear envelope-endoplasmic reticulum network	10	0.309693	0.0850387	ARL6IP1, JPH4, CYP3A5, ARHGAP32, ATP2A2, HMGCR, JPH1, RTN1, PPAP2B, ITPR1	239	284	12782	1.88314	1	0.521316	69.7735
GOTERM_CC_FAT	GO:0031090~organelle membrane	28	0.867142	0.0811645	ARL6IP1, JPH4, CYP3A5, COX11, HMGCR, SYT2, CSPG5, RTN1, ST6GALNAC5, ABCD2, JPH1, PPAP2B, INSR, LBR, COX15, ICA1, LYN, NCALD, MAOA, CACNG4, HERC2, RPH3A, ITPR1, UQCRHL, ARHGAP32, SLC25A13, PRICKLE1, ATP2A2	239	1096	12782	1.36631	1	0.523207	68.0043
GOTERM_CC_FAT	GO:0030135~coated vesicle	7	0.216785	0.0768583	ATP7A, ICA1, CADM1, NCALD, SYT11, SYT2, RPH3A	239	159	12782	2.35452	1	0.523326	65.9255
GOTERM_CC_FAT	GO:0030426~growth cone	4	0.123877	0.0791758	CXCR4, ARHGEF7, EXOC4, DPYSL2	239	54	12782	3.96157	1	0.524018	67.0593
SP_PIR_KEYWORDS	calcium	22	0.681325	0.0706057	SLC8A2, CACHD1, RASEF, NCALD, SYT11, SYT2, HPCAL4, CDHR3, CACNG4, CACNB4, KCNIP2, ITPR1, PXDNL, CHGA, SLC25A13, ATP2A2, FREM1, DNER, FSTL5, AIF1L, PCDHA11, SS18L1	357	803	19235	1.47615	1	0.528961	62.925
SP_PIR_KEYWORDS	Homeobox	9	0.278724	0.0813252	HOXD9, TSHZ3, PHOX2B, HOXD8, HOXD3, HMBOX1, LHX4, ISL1, DRGX	357	242	19235	2.00378	1	0.549473	68.3183
SP_PIR_KEYWORDS	phosphotransferase	8	0.247755	0.08047	FRK, PRKCQ, LYN, PDK3, MAPK4, PFKP, ROR1, INSR	357	201	19235	2.14446	1	0.555935	67.9163
SP_PIR_KEYWORDS	proteoglycan	4	0.123877	0.0782037	GPC5, CXCR4, SPOCK1, CSPG5	357	54	19235	3.99108	1	0.555961	66.8281
SP_PIR_KEYWORDS	sh3 domain	8	0.247755	0.0959298	FRK, ARHGAP32, CRKL, LYN, ARHGEF7, MYO15A, RIMBP2, CACNB4	357	210	19235	2.05255	1	0.602135	74.5025
UP_SEQ_FEATURE	domain:FERM	5	0.154847	0.0117499	MYO15A, PTPN4, PTPN21, EPB41L4B, FARP1	354	48	19113	5.62412	0.999999	0.619649	17.3012
COG_ONTOLOGY	Signal transduction mechanisms / Cytoskeleton / Cell division and chromosome partitioning / General function prediction only	4	0.123877	0.0746367	SLC25A13, NCALD, HPCAL4, KCNIP2	46	43	1950	3.94338	0.635196	0.635196	40.1635
GOTERM_BP_FAT	GO:0032409~regulation of transporter activity	5	0.154847	0.00371679	JPH4, NDFIP1, CACNB4, JPH1, INSR	265	33	13528	7.73471	0.997862	0.641075	6.06701
GOTERM_BP_FAT	GO:0007507~heart development	12	0.371632	0.00335206	CRKL, CHD7, HAND1, PKP2, PDLIM3, SOX4, PTCH1, BCOR, ISL1, INSR, NFATC3, CHRNA3	265	215	13528	2.84925	0.996087	0.670016	5.48734
GOTERM_MF_FAT	GO:0022890~inorganic cation transmembrane transporter activity	8	0.247755	0.0346691	ATP7A, COX11, ATP2A2, SLC9A4, ATP6V1B2, ITPR1, COX15, UQCRHL	265	151	12983	2.59563	1	0.711342	39.7761
UP_SEQ_FEATURE	topological domain:Cytoplasmic	79	2.44658	0.0181665	JPH4, KCNC1, NDST3, ADCY1, CACHD1, CADM1, GABRB3, SCN3B, GRIK2, SLC9A4, SYT2, GRIK4, TSPAN7, CSPG5, TNFSF18, ST6GALNAC5, ACVR1B, TMEM108, CXCR4, B3GALNT1, MPV17L, INSIG1, INSR, JPH1, CHRNA3, ATRNL1, CNTNAP5, CMKLR1, SDK1, CDHR3, SEZ6L, ALK, CD38, KIAA1161, CCR6, CHRM3, KCNT2, GRM8, IL20RA, ROR1, TMEM170A, PTGFRN, PKHD1, NPY2R, SORCS1, GPR1, UGT3A2, PRRG3, LRRTM4, B3GNT4, GPR27, DNER, RNFT2, SLC4A…	354	3374	19113	1.26418	1	0.730718	25.5217
UP_SEQ_FEATURE	compositionally biased region:Poly-Gly	12	0.371632	0.0176421	HOXD9, ZCCHC3, PHOX2B, FAM101B, TAF4, KCNQ3, MAGI1, HOXD3, GDF11, DNAJC6, IRGQ, NR2F1	354	286	19113	2.26538	1	0.743005	24.8797
INTERPRO	IPR019748:FERM central domain	5	0.154847	0.0135349	MYO15A, PTPN4, PTPN21, EPB41L4B, FARP1	329	47	16659	5.38673	0.999879	0.777661	18.4516
INTERPRO	IPR000299:FERM domain	5	0.154847	0.0135349	MYO15A, PTPN4, PTPN21, EPB41L4B, FARP1	329	47	16659	5.38673	0.999879	0.777661	18.4516
SMART	SM00295:B41	5	0.154847	0.0297083	MYO15A, PTPN4, PTPN21, EPB41L4B, FARP1	215	50	9079	4.22279	0.990948	0.79159	30.4125
INTERPRO	IPR019747:FERM conserved site	5	0.154847	0.0166957	MYO15A, PTPN4, PTPN21, EPB41L4B, FARP1	329	50	16659	5.06353	0.999986	0.796536	22.2762
INTERPRO	IPR019749:Band 4.1 domain	5	0.154847	0.0166957	MYO15A, PTPN4, PTPN21, EPB41L4B, FARP1	329	50	16659	5.06353	0.999986	0.796536	22.2762
UP_SEQ_FEATURE	compositionally biased region:Ala-rich	8	0.247755	0.0237284	ASXL3, SNAP91, CELF4, NANOS1, ZNF503, IRGQ, ARID1B, JPH1	354	153	19113	2.82309	1	0.801594	32.0207
GOTERM_MF_FAT	GO:0022843~voltage-gated cation channel activity	7	0.216785	0.0796092	KCNC1, KCNQ3, SCN3B, KCTD1, CACNG4, CACNB4, KCNIP2	265	147	12983	2.33297	1	0.805225	69.6461
GOTERM_MF_FAT	GO:0004842~ubiquitin-protein ligase activity	7	0.216785	0.0796092	UBE2E3, ERCC8, UBE4B, FBXL7, HERC2, BCOR, BARD1	265	147	12983	2.33297	1	0.805225	69.6461
GOTERM_MF_FAT	GO:0001653~peptide receptor activity	6	0.185816	0.0829464	CCR6, CXCR4, CMKLR1, NPY2R, MC4R, SORCS1	265	114	12983	2.57855	1	0.806382	71.1901
GOTERM_MF_FAT	GO:0008528~peptide receptor activity, G-protein coupled	6	0.185816	0.0829464	CCR6, CXCR4, CMKLR1, NPY2R, MC4R, SORCS1	265	114	12983	2.57855	1	0.806382	71.1901
UP_SEQ_FEATURE	splice variant	157	4.86219	0.0258165	MTSS1, CADM1, GABRB3, FGF14, HMGCR, GRIK2, PDLIM3, ZNF781, CSPG5, ANKRD6, CDCA7, TRAK1, AIF1L, ZNF397, DNAJC6, DHX36, INSR, CHRNA3, SS18L1, TUB, BCL2L14, ATRNL1, MAGI1, CDHR3, APOLD1, ZNF503, ARID1B, RPH3A, FARP1, FOXN3, CD38, C2ORF68, EIF2AK1, CCR6, KCNT2, CELF4, TMEM170A, ROR1, MAP7D2, KIF26B, SNAP91, PKHD1, SSH2, SORCS1, CACNB4, TTC8, TRRAP, EP400NL, ACP1, TTBK2, B3GNT4, PACRG, RNFT2, TFDP2, Z…	354	7458	19113	1.13659	1	0.810579	34.3203
INTERPRO	IPR019750:Band 4.1 subgroup	4	0.123877	0.0126206	PTPN4, PTPN21, EPB41L4B, FARP1	329	25	16659	8.10164	0.999777	0.813924	17.3129
INTERPRO	IPR018980:FERM, C-terminal PH-like domain	4	0.123877	0.0126206	PTPN4, PTPN21, EPB41L4B, FARP1	329	25	16659	8.10164	0.999777	0.813924	17.3129
UP_SEQ_FEATURE	transmembrane region	108	3.34469	0.0275347	KCNC1, ADCY1, GABRB3, CADM1, SCN3B, SLC9A4, GRIK2, HMGCR, SYT2, GRIK4, TSPAN7, CSPG5, TNFSF18, B3GALNT1, INSIG1, INSR, CHRNA3, ATRNL1, CDHR3, APOLD1, FAM118A, CD38, CCR6, CBLN2, KCNT2, TMEM170A, ROR1, PTGFRN, ARL6IP1, TMEM212, PKHD1, SORCS1, GPR27, B3GNT4, RNFT2, PCDHA11, PRIMA1, LAPTM4B, MGAT4A, SLC6A11, MAOA, SYT11, NDFIP1, NIPA1, ABCB1, REEP1, TRIL, ATP7A, GTSCR1, SLC25A13, ATP2A2, SEMA6D, NLG…	354	4911	19113	1.18735	1	0.81411	36.1575
GOTERM_MF_FAT	GO:0022838~substrate specific channel activity	14	0.433571	0.0634254	KCNC1, GABRB3, SCN3B, GRIK2, GRIK4, KCTD1, CACNG4, CACNB4, KCNIP2, ITPR1, KCNQ3, KCNT2, CLCN4, CHRNA3	265	398	12983	1.72335	1	0.817359	61.0048
GOTERM_MF_FAT	GO:0022803~passive transmembrane transporter activity	14	0.433571	0.0794524	KCNC1, GABRB3, SCN3B, GRIK2, GRIK4, KCTD1, CACNG4, CACNB4, KCNIP2, ITPR1, KCNQ3, KCNT2, CLCN4, CHRNA3	265	413	12983	1.66076	1	0.817421	69.5717
UP_SEQ_FEATURE	calcium-binding region:1	7	0.216785	0.0296037	SLC25A13, RASEF, NCALD, HPCAL4, FSTL5, AIF1L, KCNIP2	354	126	19113	2.99953	1	0.821006	38.306
GOTERM_MF_FAT	GO:0004725~protein tyrosine phosphatase activity	6	0.185816	0.0608931	SSH2, PTPN4, DNAJC6, PTPN21, MTMR7, ACP1	265	104	12983	2.82649	1	0.821065	59.4618
GOTERM_MF_FAT	GO:0005509~calcium ion binding	27	0.836172	0.054318	CACHD1, SYT2, SPOCK1, CACNB4, KCNIP2, PLCL2, STAT4, PRRG3, DNER, FSTL5, AIF1L, PCDHA11, SLC8A2, RASEF, NCALD, MEX3B, SYT11, HPCAL4, CDHR3, CACNG4, ITPR1, PXDNL, CHGA, SLC25A13, ATP2A2, FREM1, VLDLR	265	919	12983	1.43939	1	0.821085	55.1862
INTERPRO	IPR018979:FERM, N-terminal	4	0.123877	0.0207313	PTPN4, PTPN21, EPB41L4B, FARP1	329	30	16659	6.75137	0.999999	0.823343	26.9163
GOTERM_MF_FAT	GO:0004950~chemokine receptor activity	3	0.092908	0.0910264	CCR6, CXCR4, CMKLR1	265	25	12983	5.87909	1	0.824944	74.6309
GOTERM_MF_FAT	GO:0015267~channel activity	14	0.433571	0.0782606	KCNC1, GABRB3, SCN3B, GRIK2, GRIK4, KCTD1, CACNG4, CACNB4, KCNIP2, ITPR1, KCNQ3, KCNT2, CLCN4, CHRNA3	265	412	12983	1.66479	1	0.825665	69.0006
GOTERM_MF_FAT	GO:0031420~alkali metal ion binding	9	0.278724	0.0944834	KCNC1, KCNQ3, SLC8A2, KCNT2, SCN3B, SLC23A2, SLC9A4, SLC4A8, KCNIP2	265	228	12983	1.93391	1	0.825792	75.9829
UP_SEQ_FEATURE	compositionally biased region:Poly-Ala	14	0.433571	0.0316416	ZCCHC3, PHOX2B, TAF4, MAGI1, ARID1B, COQ7, RFXAP, HOXD8, TNRC6C, CHD7, HAND1, GDF11, IRGQ, TTC39C	354	393	19113	1.92336	1	0.826765	40.3558
GOTERM_MF_FAT	GO:0046873~metal ion transmembrane transporter activity	12	0.371632	0.0721868	ATP7A, KCNC1, KCNQ3, ATP2A2, KCNT2, SCN3B, KCTD1, CACNG4, CACNB4, KCNIP2, ITPR1, CHRNA3	265	328	12983	1.79241	1	0.827774	65.9319
GOTERM_MF_FAT	GO:0005216~ion channel activity	14	0.433571	0.0521167	KCNC1, GABRB3, SCN3B, GRIK2, GRIK4, KCTD1, CACNG4, CACNB4, KCNIP2, ITPR1, KCNQ3, KCNT2, CLCN4, CHRNA3	265	386	12983	1.77693	1	0.827809	53.6634
GOTERM_MF_FAT	GO:0042165~neurotransmitter binding	6	0.185816	0.0588958	GABRB3, CHRM3, SLC6A11, NPY2R, SORCS1, CHRNA3	265	103	12983	2.85393	1	0.828014	58.205
GOTERM_MF_FAT	GO:0016563~transcription activator activity	14	0.433571	0.0760201	KLF7, TAF4, EPAS1, GRIP1, PCBD1, TRRAP, ARID1B, RFXAP, NR2C2, TAF11, HOXD9, MYT1L, HAND1, NR2F1	265	410	12983	1.67291	1	0.829969	67.8999
GOTERM_MF_FAT	GO:0030165~PDZ domain binding	4	0.123877	0.0701041	CADM1, GRIK2, CCDC88C, EXOC4	265	47	12983	4.16957	1	0.833311	64.8162
INTERPRO	IPR014847:FERM adjacent (FA)	3	0.092908	0.0261225	PTPN4, EPB41L4B, FARP1	329	13	16659	11.6851	1	0.857298	32.7126
PIR_SUPERFAMILY	PIRSF005559:zinc finger protein ZFP-36	8	0.247755	0.0124619	ZNF157, ZNF45, ZNF439, ZNF543, ZNF649, ZNF8, ZNF490, ZNF677	136	137	7396	3.17561	0.858616	0.858616	13.9952
UP_SEQ_FEATURE	domain:Kazal-like	4	0.123877	0.0373183	SPINK9, IGFBPL1, FSTL5, SPOCK1	354	40	19113	5.39915	1	0.86185	45.7338
GOTERM_BP_FAT	GO:0007610~behavior	18	0.557448	0.0106724	ADCY1, HMGCR, CMKLR1, GRIK2, MAOA, NPY2R, CACNB4, HOXD9, ATP7A, CCR6, CHD7, CXCR4, MYO15A, NLGN4X, MC4R, CHRNA3, NMU, VLDLR	265	469	13528	1.95924	1	0.890775	16.5019
UP_SEQ_FEATURE	glycosylation site:N-linked (GlcNAc...)	91	2.81821	0.043905	KCNC1, NDST3, ADCY1, GABRB3, CACHD1, CADM1, SCN3B, GRIK2, SLC9A4, HMGCR, SYT2, GRIK4, TSPAN7, CSPG5, TNFSF18, ST6GALNAC5, ACVR1B, GPC5, TMEM108, SLC23A2, CXCR4, B3GALNT1, FSTL5, INSR, CHRNA3, ATRNL1, CMKLR1, CNTNAP5, SDK1, CDHR3, CACNG4, SEZ6L, ALK, CBLN4, CD38, TNFAIP6, CBLN1, KIAA1161, CCR6, CHRM3, KCNT2, CPE, GRM8, IL20RA, TMEM170A, ROR1, EFNA5, PTGFRN, ADAMTS17, WNT16, IGFBPL1, PKHD1, LPAL2, …	354	4129	19113	1.18993	1	0.893023	51.4032
UP_SEQ_FEATURE	zinc finger region:C2H2-type 11	11	0.340663	0.0462073	ZNF275, ZNF157, ZNF45, ZNF439, ZNF227, ZNF543, ZNF462, ZNF490, ZNF445, ZNF483, ZNF572	354	293	19113	2.02699	1	0.895339	53.2503
GOTERM_BP_FAT	GO:0001764~neuron migration	5	0.154847	0.0361868	PHOX2B, CXCR4, DNER, NEUROG2, NR2F1	265	64	13528	3.98821	1	0.903718	46.1792
GOTERM_BP_FAT	GO:0030001~metal ion transport	18	0.557448	0.00987591	JPH4, KCNC1, SLC8A2, CACHD1, SCN3B, SLC9A4, KCTD1, CACNG4, CACNB4, KCNIP2, ITPR1, ATP7A, KCNQ3, KCNT2, ATP2A2, SLC23A2, SLC4A8, JPH1	265	465	13528	1.97609	1	0.903757	15.3648
GOTERM_BP_FAT	GO:0006793~phosphorus metabolic process	28	0.867142	0.0404662	FRK, SSH2, PTPN21, ATP6V1B2, ACP1, TRIB1, PAK7, ACVR1B, STAT4, TTBK2, CXCR4, MTMR7, INSR, IP6K2, COX15, LYN, MEX3B, PDK3, PTPN4, STRADA, ALK, UQCRHL, PRKCQ, EIF2AK1, MAPK4, ROR1, TNNI3K, GRK4	265	973	13528	1.46904	1	0.904792	50.0578
GOTERM_BP_FAT	GO:0006796~phosphate metabolic process	28	0.867142	0.0404662	FRK, SSH2, PTPN21, ATP6V1B2, ACP1, TRIB1, PAK7, ACVR1B, STAT4, TTBK2, CXCR4, MTMR7, INSR, IP6K2, COX15, LYN, MEX3B, PDK3, PTPN4, STRADA, ALK, UQCRHL, PRKCQ, EIF2AK1, MAPK4, ROR1, TNNI3K, GRK4	265	973	13528	1.46904	1	0.904792	50.0578
GOTERM_BP_FAT	GO:0006584~catecholamine metabolic process	4	0.123877	0.0281707	ATP7A, DDC, EPAS1, MAOA	265	34	13528	6.00577	1	0.905473	38.1398
GOTERM_BP_FAT	GO:0034311~diol metabolic process	4	0.123877	0.0281707	ATP7A, DDC, EPAS1, MAOA	265	34	13528	6.00577	1	0.905473	38.1398
GOTERM_BP_FAT	GO:0009712~catechol metabolic process	4	0.123877	0.0281707	ATP7A, DDC, EPAS1, MAOA	265	34	13528	6.00577	1	0.905473	38.1398
UP_SEQ_FEATURE	repeat:RPEL 4	2	0.0619387	0.0543931	PHACTR1, PHACTR3	354	3	19113	35.9944	1	0.906685	59.2981
UP_SEQ_FEATURE	region of interest:2 X approximate tandem repeats	2	0.0619387	0.0543931	DDC, COQ7	354	3	19113	35.9944	1	0.906685	59.2981
GOTERM_BP_FAT	GO:0006486~protein amino acid glycosylation	7	0.216785	0.0394671	ST6GALNAC5, MGAT4A, B3GNT4, B3GALNT1, TRAK1, TSPAN7, ALK	265	128	13528	2.79175	1	0.906922	49.1765
GOTERM_BP_FAT	GO:0070085~glycosylation	7	0.216785	0.0394671	ST6GALNAC5, MGAT4A, B3GNT4, B3GALNT1, TRAK1, TSPAN7, ALK	265	128	13528	2.79175	1	0.906922	49.1765
GOTERM_BP_FAT	GO:0043413~biopolymer glycosylation	7	0.216785	0.0394671	ST6GALNAC5, MGAT4A, B3GNT4, B3GALNT1, TRAK1, TSPAN7, ALK	265	128	13528	2.79175	1	0.906922	49.1765
GOTERM_BP_FAT	GO:0055074~calcium ion homeostasis	9	0.278724	0.0312617	JPH4, CD38, CCR6, ATP2A2, GRIK2, CXCR4, CACNB4, JPH1, ITPR1	265	188	13528	2.44384	1	0.907773	41.365
INTERPRO	IPR001819:Chromogranin A/B	2	0.0619387	0.0389916	CHGA, CHGB	329	2	16659	50.6353	1	0.908696	44.8606
GOTERM_BP_FAT	GO:0040008~regulation of growth	13	0.402601	0.0357259	CD38, UBE2E3, PRKCQ, ACVR1B, CHD7, IGFBPL1, MC4R, PTCH1, CSPG5, GNG4, INSR, NPPA, IP6K2	265	341	13528	1.94615	1	0.90951	45.7449
GOTERM_BP_FAT	GO:0006875~cellular metal ion homeostasis	9	0.278724	0.0385365	JPH4, CD38, CCR6, ATP2A2, GRIK2, CXCR4, CACNB4, JPH1, ITPR1	265	196	13528	2.34409	1	0.909557	48.3425
GOTERM_BP_FAT	GO:0018958~phenol metabolic process	4	0.123877	0.0303792	ATP7A, DDC, EPAS1, MAOA	265	35	13528	5.83418	1	0.911559	40.4607
GOTERM_BP_FAT	GO:0001666~response to hypoxia	8	0.247755	0.0160613	CD38, PRKCQ, SMAD9, EPAS1, CXCR4, APOLD1, ITPR1, VLDLR	265	134	13528	3.0477	1	0.911983	23.8261
GOTERM_BP_FAT	GO:0030003~cellular cation homeostasis	11	0.340663	0.0275866	ATP7A, JPH4, CD38, CCR6, ATP2A2, GRIK2, CXCR4, NDFIP1, CACNB4, JPH1, ITPR1	265	254	13528	2.21079	1	0.912035	37.5119
UP_SEQ_FEATURE	domain:Protein kinase	15	0.46454	0.0540518	FRK, LYN, STRADA, ALK, TRIB1, ACVR1B, PRKCQ, PAK7, EIF2AK1, TTBK2, MAPK4, ROR1, TNNI3K, GRK4, INSR	354	469	19113	1.72681	1	0.913456	59.0614
GOTERM_BP_FAT	GO:0008354~germ cell migration	3	0.092908	0.0220104	HMGCR, CXCR4, PPAP2B	265	12	13528	12.7623	1	0.913678	31.2082
GOTERM_BP_FAT	GO:0006812~cation transport	19	0.588417	0.0234884	JPH4, KCNC1, SLC8A2, CACHD1, SCN3B, SLC9A4, KCTD1, CACNG4, ATP6V1B2, CACNB4, KCNIP2, ITPR1, ATP7A, KCNQ3, KCNT2, ATP2A2, SLC23A2, SLC4A8, JPH1	265	553	13528	1.75395	1	0.913933	32.9348
INTERPRO	IPR001990:Chromogranin/secretogranin	2	0.0619387	0.0579152	CHGA, CHGB	329	3	16659	33.7568	1	0.915283	59.0569
GOTERM_BP_FAT	GO:0055080~cation homeostasis	12	0.371632	0.0251707	ATP7A, JPH4, CD38, CCR6, ATP2A2, GRIK2, CXCR4, SLC9A4, NDFIP1, CACNB4, JPH1, ITPR1	265	286	13528	2.14192	1	0.915905	34.8506
GOTERM_BP_FAT	GO:0009101~glycoprotein biosynthetic process	8	0.247755	0.0354109	ST6GALNAC5, ATP7A, MGAT4A, B3GNT4, B3GALNT1, TRAK1, TSPAN7, ALK	265	158	13528	2.58476	1	0.91627	45.4463
INTERPRO	IPR002350:Proteinase inhibitor I1, Kazal	4	0.123877	0.0617299	SPINK9, IGFBPL1, FSTL5, SPOCK1	329	46	16659	4.40307	1	0.91636	61.4694
UP_SEQ_FEATURE	compositionally biased region:Poly-Ser	15	0.46454	0.0590033	TUB, EPAS1, CNTNAP5, JARID2, SOX4, C9ORF129, ARID1B, ATP7A, C2ORF68, HOXD3, ZBED4, TRAK1, CAMSAP1, TNNI3K, BARD1	354	475	19113	1.705	1	0.916835	62.3729
INTERPRO	IPR000798:Ezrin/radixin/moesin ERM	3	0.092908	0.0480511	PTPN4, EPB41L4B, FARP1	329	18	16659	8.43921	1	0.918541	52.149
INTERPRO	IPR011992:EF-Hand type	10	0.309693	0.0445197	PLCL2, STAT4, SLC25A13, RASEF, NCALD, HPCAL4, FSTL5, AIF1L, SPOCK1, KCNIP2	329	236	16659	2.14556	1	0.918923	49.4222
GOTERM_BP_FAT	GO:0048666~neuron development	13	0.402601	0.0344209	HOXD9, ATP7A, KLF7, PKHD1, CXCR4, LHX4, RPGRIP1, NEUROG2, EFNA5, OLFM3, ISL1, KCNIP2, SS18L1	265	339	13528	1.95763	1	0.919084	44.4975
UP_SEQ_FEATURE	compositionally biased region:Ser-rich	14	0.433571	0.0537679	TSHZ3, ASXL3, MTSS1, GREB1, NEUROG2, TTC28, ARID1B, UBN1, MYT1L, TTBK2, PRICKLE1, KIAA1549, JPH1, KIF26B	354	425	19113	1.77854	1	0.92044	58.8635
GOTERM_BP_FAT	GO:0006874~cellular calcium ion homeostasis	9	0.278724	0.0272267	JPH4, CD38, CCR6, ATP2A2, GRIK2, CXCR4, CACNB4, JPH1, ITPR1	265	183	13528	2.51061	1	0.920494	37.1221
INTERPRO	IPR001781:Zinc finger, LIM-type	5	0.154847	0.0557886	PRICKLE1, PDLIM3, LHX4, ISL1, TES	329	73	16659	3.46817	1	0.920618	57.6515
UP_SEQ_FEATURE	calcium-binding region:2	6	0.185816	0.0621817	SLC25A13, RASEF, NCALD, HPCAL4, FSTL5, KCNIP2	354	115	19113	2.81695	1	0.920719	64.3644
GOTERM_BP_FAT	GO:0030005~cellular di-, tri-valent inorganic cation homeostasis	11	0.340663	0.0137617	ATP7A, JPH4, CD38, CCR6, ATP2A2, GRIK2, CXCR4, NDFIP1, CACNB4, JPH1, ITPR1	265	227	13528	2.47374	1	0.921294	20.7778
INTERPRO	IPR014352:FERM/acyl-CoA-binding protein, 3-helical bundle	4	0.123877	0.0523575	PTPN4, PTPN21, EPB41L4B, FARP1	329	43	16659	4.71026	1	0.921364	55.2887
GOTERM_BP_FAT	GO:0006816~calcium ion transport	8	0.247755	0.02137	JPH4, SLC8A2, ATP2A2, CACHD1, CACNG4, CACNB4, JPH1, ITPR1	265	142	13528	2.876	1	0.921719	30.4471
GOTERM_BP_FAT	GO:0006811~ion transport	25	0.774234	0.0153428	JPH4, KCNC1, SLC8A2, GABRB3, CACHD1, SLC9A4, SCN3B, GRIK2, GRIK4, KCTD1, CACNG4, CACNB4, ATP6V1B2, KCNIP2, ITPR1, ATP7A, KCNQ3, SLC25A13, KCNT2, ATP2A2, SLC23A2, SLC4A8, JPH1, CHRNA3, CLCN4	265	768	13528	1.66175	1	0.922132	22.8858
UP_SEQ_FEATURE	domain:LIM zinc-binding 1	4	0.123877	0.0648235	PRICKLE1, LHX4, ISL1, TES	354	50	19113	4.31932	1	0.922535	65.944
UP_SEQ_FEATURE	domain:LIM zinc-binding 2	4	0.123877	0.0648235	PRICKLE1, LHX4, ISL1, TES	354	50	19113	4.31932	1	0.922535	65.944
UP_SEQ_FEATURE	active site:Phosphocysteine intermediate	5	0.154847	0.0676512	SSH2, PTPN4, DNAJC6, PTPN21, MTMR7	354	83	19113	3.2525	1	0.924775	67.5619
INTERPRO	IPR001565:Synaptotagmin	3	0.092908	0.0386659	SYT11, SYT2, RPH3A	329	16	16659	9.49411	1	0.926501	44.5802
INTERPRO	IPR001125:Recoverin	3	0.092908	0.0689397	NCALD, HPCAL4, KCNIP2	329	22	16659	6.90481	1	0.927711	65.6709
GOTERM_BP_FAT	GO:0055066~di-, tri-valent inorganic cation homeostasis	11	0.340663	0.0190398	ATP7A, JPH4, CD38, CCR6, ATP2A2, GRIK2, CXCR4, NDFIP1, CACNB4, JPH1, ITPR1	265	239	13528	2.34954	1	0.928982	27.6105
GOTERM_BP_FAT	GO:0070482~response to oxygen levels	8	0.247755	0.0206476	CD38, PRKCQ, SMAD9, EPAS1, CXCR4, APOLD1, ITPR1, VLDLR	265	141	13528	2.8964	1	0.929327	29.579
GOTERM_BP_FAT	GO:0030182~neuron differentiation	15	0.46454	0.048653	KLF7, PKHD1, RPGRIP1, NEUROG2, ISL1, KCNIP2, RTN1, HOXD9, ATP7A, PRKCQ, CXCR4, LHX4, EFNA5, OLFM3, SS18L1	265	438	13528	1.74826	1	0.929794	56.7567
UP_SEQ_FEATURE	cross-link:Glycyl lysine isopeptide (Lys-Gly) (interchain with G-Cter in SUMO-1)	2	0.0619387	0.0718603	GRIK2, GRM8	354	4	19113	26.9958	1	0.930631	69.8372
UP_SEQ_FEATURE	repeat:MBT 4	2	0.0619387	0.0718603	SFMBT1, SFMBT2	354	4	19113	26.9958	1	0.930631	69.8372
GOTERM_BP_FAT	GO:0055065~metal ion homeostasis	9	0.278724	0.0480047	JPH4, CD38, CCR6, ATP2A2, GRIK2, CXCR4, CACNB4, JPH1, ITPR1	265	205	13528	2.24118	1	0.933288	56.2587
GOTERM_BP_FAT	GO:0034599~cellular response to oxidative stress	4	0.123877	0.0511846	ATP7A, EPAS1, PXDNL, FANCC	265	43	13528	4.74875	1	0.933516	58.6507
INTERPRO	IPR018054:Chromogranin, conserved site	2	0.0619387	0.0764673	CHGA, CHGB	329	4	16659	25.3176	1	0.937442	69.5987
INTERPRO	IPR017191:Junctophilin	2	0.0619387	0.0764673	JPH4, JPH1	329	4	16659	25.3176	1	0.937442	69.5987
GOTERM_BP_FAT	GO:0003007~heart morphogenesis	5	0.154847	0.0542431	CHD7, HAND1, PTCH1, ISL1, INSR	265	73	13528	3.49651	1	0.93859	60.8348
GOTERM_BP_FAT	GO:0007411~axon guidance	6	0.185816	0.0583614	KLF7, CXCR4, LHX4, NEUROG2, EFNA5, ISL1	265	107	13528	2.86256	1	0.941375	63.6048
GOTERM_BP_FAT	GO:0015674~di-, tri-valent inorganic cation transport	8	0.247755	0.0569271	JPH4, SLC8A2, ATP2A2, CACHD1, CACNG4, CACNB4, JPH1, ITPR1	265	176	13528	2.32041	1	0.941931	62.6617
INTERPRO	IPR003894:TAFH/NHR1	2	0.0619387	0.0946552	TAF4, CBFA2T2	329	5	16659	20.2541	1	0.942853	77.4267
GOTERM_BP_FAT	GO:0019226~transmission of nerve impulse	12	0.371632	0.0823204	CBLN1, KCNQ3, GABRB3, GRIK2, GRM8, MAOA, GRIK4, CACNG4, CACNB4, PRIMA1, KCNIP2, CHRNA3	265	350	13528	1.75025	1	0.944675	76.4002
INTERPRO	IPR001245:Tyrosine protein kinase	6	0.185816	0.0837988	FRK, LYN, ROR1, TNNI3K, ALK, INSR	329	118	16659	2.57467	1	0.944805	73.0175
INTERPRO	IPR013105:Tetratricopeptide TPR2	3	0.092908	0.0922024	TTC28, TTC8, TMTC4	329	26	16659	5.84253	1	0.945568	76.4938
GOTERM_BP_FAT	GO:0034765~regulation of ion transmembrane transport	3	0.092908	0.0848659	JPH4, CACNB4, JPH1	265	25	13528	6.12589	1	0.946516	77.4767
GOTERM_BP_FAT	GO:0006928~cell motion	15	0.46454	0.0817117	MTSS1, PHOX2B, KLF7, HMGCR, ARHGEF7, NEUROG2, SPOCK1, ISL1, CCR6, CXCR4, DNER, LHX4, EFNA5, PPAP2B, NR2F1	265	475	13528	1.61208	1	0.946712	76.1357
INTERPRO	IPR000719:Protein kinase, core	15	0.46454	0.0888478	FRK, LYN, STRADA, ALK, TRIB1, ACVR1B, PRKCQ, PAK7, EIF2AK1, TTBK2, MAPK4, ROR1, TNNI3K, GRK4, INSR	329	476	16659	1.59565	1	0.946771	75.1595
GOTERM_BP_FAT	GO:0044057~regulation of system process	11	0.340663	0.0814823	CD38, PRKCQ, ATP2A2, CHRM3, EPAS1, GRIK2, GRM8, CSPG5, KCNIP2, CHRNA3, NMU	265	309	13528	1.81728	1	0.949493	76.0353
GOTERM_BP_FAT	GO:0022898~regulation of transmembrane transporter activity	3	0.092908	0.0907954	JPH4, CACNB4, JPH1	265	26	13528	5.89028	1	0.951302	79.8079
GOTERM_BP_FAT	GO:0035137~hindlimb morphogenesis	3	0.092908	0.0907954	HOXD9, CHD7, PTCH1	265	26	13528	5.89028	1	0.951302	79.8079
GOTERM_BP_FAT	GO:0007626~locomotory behavior	10	0.309693	0.0891501	HOXD9, ATP7A, CCR6, CHD7, CXCR4, CMKLR1, MYO15A, NPY2R, CACNB4, CHRNA3	265	274	13528	1.8631	1	0.951338	79.1849
GOTERM_BP_FAT	GO:0015837~amine transport	6	0.185816	0.0812372	SLC25A13, LYN, FOLR1, CACNB4, SLC18A1, SLC46A1	265	118	13528	2.59571	1	0.952212	75.9276
GOTERM_BP_FAT	GO:0048538~thymus development	3	0.092908	0.0678542	CRKL, JARID2, CACNB4	265	22	13528	6.96123	1	0.952777	69.304
GOTERM_BP_FAT	GO:0007267~cell-cell signaling	18	0.557448	0.0798728	WNT16, LYN, GABRB3, FGF14, GRIK2, MAOA, GRIK4, CACNB4, KCNIP2, TNFSF18, TNFAIP6, CBLN1, KCNQ3, GRM8, MC4R, EFNA5, PRIMA1, CHRNA3	265	600	13528	1.53147	1	0.952835	75.3196
SMART	SM00280:KAZAL	4	0.123877	0.0937682	SPINK9, IGFBPL1, FSTL5, SPOCK1	215	46	9079	3.67199	1	0.95367	69.3872
GOTERM_BP_FAT	GO:0015672~monovalent inorganic cation transport	11	0.340663	0.0942047	KCNC1, KCNQ3, SLC8A2, KCNT2, SCN3B, SLC23A2, SLC9A4, SLC4A8, KCTD1, ATP6V1B2, KCNIP2	265	318	13528	1.76585	1	0.954139	81.0435
GOTERM_BP_FAT	GO:0008277~regulation of G-protein coupled receptor protein signaling pathway	4	0.123877	0.0772551	PDCL, RGS7, GRK4, GNG4	265	51	13528	4.00385	1	0.954365	74.1126
GOTERM_BP_FAT	GO:0048610~reproductive cellular process	7	0.216785	0.0977926	HMGCR, CXCR4, CELF4, PIWIL1, PPAP2B, NR2C2, FANCC	265	162	13528	2.20582	1	0.954461	82.2669
GOTERM_BP_FAT	GO:0032412~regulation of ion transmembrane transporter activity	3	0.092908	0.0790611	JPH4, CACNB4, JPH1	265	24	13528	6.38113	1	0.954518	74.9511
GOTERM_BP_FAT	GO:0045666~positive regulation of neuron differentiation	3	0.092908	0.0790611	PHOX2B, HOXD3, DNMT3B	265	24	13528	6.38113	1	0.954518	74.9511
GOTERM_BP_FAT	GO:0051180~vitamin transport	3	0.092908	0.0790611	SLC23A2, FOLR1, SLC46A1	265	24	13528	6.38113	1	0.954518	74.9511
GOTERM_BP_FAT	GO:0003006~reproductive developmental process	10	0.309693	0.0723389	TAF4, SMAD9, CHD7, HMGCR, CXCR4, CELF4, PIWIL1, INSR, NR2C2, FANCC	265	262	13528	1.94844	1	0.954919	71.6941
GOTERM_BP_FAT	GO:0016310~phosphorylation	23	0.712295	0.06539	FRK, LYN, PDK3, MEX3B, STRADA, ATP6V1B2, ALK, TRIB1, UQCRHL, PAK7, ACVR1B, PRKCQ, STAT4, EIF2AK1, TTBK2, CXCR4, MAPK4, ROR1, TNNI3K, GRK4, INSR, COX15, IP6K2	265	800	13528	1.46766	1	0.955014	67.9112
GOTERM_BP_FAT	GO:0034762~regulation of transmembrane transport	3	0.092908	0.0968423	JPH4, CACNB4, JPH1	265	27	13528	5.67212	1	0.955587	81.9503
GOTERM_BP_FAT	GO:0007268~synaptic transmission	11	0.340663	0.0674988	CBLN1, KCNQ3, GABRB3, GRIK2, GRM8, MAOA, GRIK4, CACNB4, PRIMA1, KCNIP2, CHRNA3	265	298	13528	1.88436	1	0.955771	69.1067
UP_SEQ_FEATURE	domain:TAFH	2	0.0619387	0.0890058	TAF4, CBFA2T2	354	5	19113	21.5966	1	0.956686	77.6477
GOTERM_BP_FAT	GO:0006461~protein complex assembly	16	0.495509	0.0715836	TAF4, COX11, SNAP91, MAGI1, CCDC88C, GRIK2, PKHD1, PCBD1, PFKP, UQCRHL, TAF11, INSR, GTF3C4, CHRNA3, COX15, FANCC	265	505	13528	1.6174	1	0.956903	71.3042
GOTERM_BP_FAT	GO:0070271~protein complex biogenesis	16	0.495509	0.0715836	TAF4, COX11, SNAP91, MAGI1, CCDC88C, GRIK2, PKHD1, PCBD1, PFKP, UQCRHL, TAF11, INSR, GTF3C4, CHRNA3, COX15, FANCC	265	505	13528	1.6174	1	0.956903	71.3042
GOTERM_BP_FAT	GO:0048878~chemical homeostasis	16	0.495509	0.0770489	JPH4, EPAS1, GRIK2, SLC9A4, NDFIP1, CACNB4, ITPR1, ATP7A, CD38, CCR6, ATP2A2, CXCR4, PTCH1, INSR, JPH1, CHRNA3	265	512	13528	1.59528	1	0.957225	74.0151
GOTERM_BP_FAT	GO:0006991~response to sterol depletion	2	0.0619387	0.075813	LYN, INSIG1	265	4	13528	25.5245	1	0.958197	73.4241
UP_SEQ_FEATURE	domain:EF-hand 4	4	0.123877	0.0955193	SLC25A13, NCALD, HPCAL4, KCNIP2	354	59	19113	3.66044	1	0.958955	80.0824
UP_SEQ_FEATURE	domain:SCAN box	4	0.123877	0.0882546	ZNF397, ZNF445, ZNF483, ZKSCAN2	354	57	19113	3.78888	1	0.959474	77.3496
UP_SEQ_FEATURE	domain:PDZ 3	3	0.092908	0.0939206	MAGI1, GRIP1, PKHD1	354	28	19113	5.78481	1	0.960306	79.5089
SMART	SM00132:LIM	5	0.154847	0.0931777	PRICKLE1, PDLIM3, LHX4, ISL1, TES	215	73	9079	2.89232	1	0.977952	69.1465
PIR_SUPERFAMILY	PIRSF037387:Junctophilin	2	0.0619387	0.0710516	JPH4, JPH1	136	4	7396	27.1912	0.99999	0.996813	58.7737
KEGG_PATHWAY	hsa04360:Axon guidance	6	0.185816	0.0894791	PAK7, SEMA6D, CXCR4, EFNA5, DPYSL2, NFATC3	95	129	5085	2.4896	0.999967	0.999967	65.3225

## Sheet: Blue Module
Supplementary Table 8: Functional enrichment of differentiation-associated modules
Category	Term	Count	%	PValue	Genes	List Total	Pop Hits	Pop Total	Fold Enrichment	Bonferroni	Benjamini	FDR
SP_PIR_KEYWORDS	nucleus	790	3.69971	1.45849e-59	MEF2A, PPP2R5C, ZNF782, RORB, RORA, WTAP, EPC2, ZNF107, PTBP2, ZNF391, ZNF100, ZNF506, ZNF507, TAF4B, ZNF791, LIG4, ZNF793, PROX2, PROX1, MED10, ZNF37A, ZNF382, ZNF519, SDAD1, ZNF131, ZNF510, DUSP11, PABPC1, SPOP, ZNF527, ZNF398, YEATS4, ZNF528, ZNF529, ZNF121, EPM2A, ESRRG, NDC80, ATM, TSGA10, ZNF117, MAB21L1, PPP2R3C, RERE, TAF1B, ELF1, BACH2, TAF1A, ELF2, EZH2, ZNF154, ZNF347, ZNF345, BRD7, ZN…	2150	4283	19235	1.65019	8.61969e-57	8.61969e-57	2.14963e-56
SP_PIR_KEYWORDS	zinc-finger	390	1.82644	7.32632e-47	ZNF639, ZNF782, RORB, RORA, ZNF253, ZNF254, ZNF248, ZNF107, ZNF391, ZNF43, ZNF100, BRAF, ZNF506, ROCK2, ZNF507, ZHX1, ZNF791, ZNF793, PCLO, ZNF37A, ZNF234, ZNF233, ZNF235, ZNF382, ZNF41, ZNF519, ZNF614, ZNF611, ZNF610, ZNF131, ZNF510, ZNF615, ZNF616, ARIH1, ZNF225, ZNF224, RCHY1, ZNF398, ZNF527, ZC3H13, ZNF528, ZNF529, ZNF624, ZNF625, KLF12, ZNF620, ZNF121, ZNF621, ESRRG, ZNF221, ZNF585B, CDC42BP…	2150	1718	19235	2.03093	4.32986e-44	2.16493e-44	1.0798e-43
UP_SEQ_FEATURE	zinc finger region:C2H2-type 7	165	0.772725	7.97013e-46	ZNF583, ZNF639, ZNF782, ZXDB, ZNF253, ZNF254, ZNF829, ZNF304, ZNF181, ZNF182, ZNF300, ZFP90, ZNF248, ZNF302, ZNF578, ZNF443, ZNF107, ZNF180, ZNF391, ZNF595, ZNF43, ZNF594, ZNF100, ZNF506, ZNF507, ZNF189, ZNF813, ZNF791, ZNF37A, ZNF234, ZNF233, ZFP82, ZNF195, ZNF235, ZNF197, ZNF431, MYNN, ZNF382, ZNF41, ZNF519, ZNF614, ZNF430, ZNF611, ZNF610, ZNF510, ZNF615, ZNF331, ZNF616, ZNF225, ZNF429, ZNF224,…	2148	451	19113	3.25538	3.56982e-42	1.78491e-42	1.49919e-42
UP_SEQ_FEATURE	zinc finger region:C2H2-type 11	129	0.604131	5.41674e-46	ZNF583, ZNF451, ZNF782, ZNF253, ZNF254, ZNF304, ZNF181, ZNF182, ZNF300, ZFP90, ZNF578, ZNF443, ZNF107, ZNF180, ZNF595, ZNF43, ZNF594, ZNF100, ZNF813, ZNF791, ZNF189, ZNF37A, ZNF234, ZNF233, ZFP82, ZNF235, ZNF197, ZNF431, ZNF41, ZNF614, ZNF611, ZNF430, ZNF331, ZNF615, ZNF616, ZNF225, ZNF429, ZNF224, ZNF420, ZNF527, ZNF528, ZNF624, ZNF529, ZNF121, ZNF221, ZNF836, ZNF585B, ZNF415, ZNF117, ZFHX3, ZNF…	2148	293	19113	3.91757	2.42616e-42	2.42616e-42	1.01889e-42
UP_SEQ_FEATURE	zinc finger region:C2H2-type 8	157	0.73526	2.03852e-45	ZNF583, ZNF451, ZNF639, ZNF782, ZXDB, ZNF253, ZNF254, ZNF829, ZNF304, ZNF181, ZNF182, ZNF300, ZFP90, ZNF248, ZNF578, ZNF443, ZNF180, ZNF391, ZNF595, ZNF43, ZNF594, ZNF100, ZNF506, ZNF507, ZNF813, ZNF791, ZNF189, ZNF37A, ZNF234, ZNF233, ZFP82, ZNF195, ZNF235, ZNF197, ZNF431, MYNN, ZNF382, ZNF41, ZNF519, ZNF614, ZNF430, ZNF611, ZNF610, ZNF510, ZNF615, ZNF331, ZNF616, ZNF225, ZNF429, ZNF224, ZNF420,…	2148	417	19113	3.3501	9.13053e-42	3.04351e-42	3.83448e-42
UP_SEQ_FEATURE	domain:KRAB	137	0.641596	6.54039e-45	ZNF583, ZNF782, ZNF253, ZNF254, ZNF829, ZNF304, ZNF181, ZNF182, ZNF300, ZFP90, ZNF248, ZNF302, ZNF443, ZNF180, ZNF595, ZNF43, ZNF100, ZNF506, ZNF813, ZNF791, ZNF189, ZNF793, ZNF37A, ZNF234, ZNF233, ZFP82, ZNF195, ZNF235, KRBA2, ZNF197, ZNF431, ZNF382, ZNF41, ZNF519, ZNF614, ZNF430, ZNF611, ZNF610, ZNF510, ZNF331, ZNF615, ZNF616, ZNF225, ZNF429, ZNF224, ZNF597, ZNF420, ZNF398, ZNF527, ZNF528, ZNF6…	2148	332	19113	3.67178	2.92944e-41	7.3236e-42	1.23026e-41
UP_SEQ_FEATURE	zinc finger region:C2H2-type 9	147	0.688428	8.2815e-45	ZNF583, ZNF451, ZXDB, ZNF782, ZNF253, ZNF254, ZNF829, ZNF304, ZNF181, ZNF182, ZNF300, ZFP90, ZNF578, ZNF443, ZNF180, ZNF391, ZNF595, ZNF43, ZNF100, ZNF507, ZNF813, ZNF791, ZNF189, ZNF37A, ZNF234, ZNF233, ZFP82, ZNF195, ZNF235, ZNF197, ZNF431, ZNF382, ZNF41, ZNF519, ZNF614, ZNF430, ZNF610, ZNF510, ZNF331, ZNF615, ZNF616, ZNF225, ZNF429, ZNF224, ZNF420, ZNF398, ZNF527, ZNF528, ZNF624, ZNF529, ZNF62…	2148	376	19113	3.47876	3.70928e-41	7.41857e-42	1.55776e-41
UP_SEQ_FEATURE	zinc finger region:C2H2-type 10	137	0.641596	1.48692e-44	ZNF583, ZNF451, ZXDB, ZNF782, ZNF253, ZNF254, ZNF829, ZNF304, ZNF181, ZNF182, ZNF300, ZFP90, ZNF578, ZNF443, ZNF107, ZNF180, ZNF595, ZNF43, ZNF594, ZNF100, ZNF813, ZNF791, ZNF189, ZNF37A, ZNF234, ZNF233, ZFP82, ZNF195, ZNF235, ZNF197, ZNF431, ZNF382, ZNF41, ZNF519, ZNF614, ZNF430, ZNF611, ZNF510, ZNF331, ZNF615, ZNF616, ZNF225, ZNF224, ZNF420, ZNF527, ZNF528, ZNF624, ZNF529, ZNF121, ZNF221, ZNF83…	2148	334	19113	3.6498	6.65994e-41	1.10999e-41	2.79692e-41
INTERPRO	IPR001909:Krueppel-associated box	141	0.660329	4.22633e-43	ZNF583, ZNF782, ZNF253, ZNF254, ZNF829, ZNF304, ZNF181, ZNF182, ZNF300, ZFP90, ZNF248, ZNF302, ZNF443, ZNF180, ZNF595, ZNF43, ZNF100, ZNF506, ZNF813, ZNF791, ZNF189, ZNF793, ZNF37A, ZNF234, ZNF233, ZFP82, ZNF195, ZNF235, KRBA2, ZNF197, ZNF431, ZNF382, ZNF41, ZNF519, ZNF614, ZNF430, ZNF611, ZNF610, ZNF510, ZNF331, ZNF615, ZNF616, ZNF225, ZNF429, ZNF224, ZNF597, ZNF420, ZNF398, ZNF527, ZNF528, ZNF5…	1909	355	16659	3.46604	8.71893e-40	8.71893e-40	7.29274e-40
UP_SEQ_FEATURE	zinc finger region:C2H2-type 6	167	0.782092	5.37183e-42	ZNF583, ZNF451, ZNF639, ZNF782, ZXDB, ZNF253, ZNF254, ZNF829, ZNF304, ZNF181, ZNF182, ZNF300, ZFP90, ZNF248, ZNF302, ZNF578, ZNF443, ZNF180, ZNF391, ZNF595, ZNF43, ZNF594, ZNF100, ZNF506, ZNF507, ZNF189, ZNF813, ZNF791, ZNF37A, ZNF234, ZNF233, ZFP82, ZNF195, ZNF235, ZNF197, ZNF431, PRDM2, MYNN, ZNF382, ZNF41, ZNF519, ZNF614, ZNF430, ZNF611, ZNF610, ZNF131, ZNF510, ZNF615, ZNF331, ZNF616, ZNF225, …	2148	488	19113	3.04503	2.40604e-38	3.4372e-39	1.01045e-38
UP_SEQ_FEATURE	zinc finger region:C2H2-type 12	111	0.519833	1.30934e-39	ZNF583, ZNF782, ZNF254, ZNF304, ZNF182, ZNF300, ZFP90, ZNF578, ZNF443, ZNF180, ZNF595, ZNF43, ZNF594, ZNF100, ZNF791, ZNF813, ZNF189, ZNF37A, ZNF234, ZFP82, ZNF233, ZNF235, ZNF197, ZNF431, ZNF41, ZNF614, ZNF611, ZNF331, ZNF615, ZNF616, ZNF225, ZNF224, ZNF429, ZNF420, ZNF527, ZNF528, ZNF624, ZNF221, ZNF836, ZNF585B, ZNF415, ZFHX3, ZNF85, ZNF84, ZNF83, ZNF17, ZFP14, ZNF675, ZNF154, ZNF347, ZNF345, …	2148	252	19113	3.91938	5.86455e-36	7.33069e-37	2.46289e-36
UP_SEQ_FEATURE	zinc finger region:C2H2-type 5	172	0.805507	7.21036e-39	ZNF583, ZNF451, ZNF639, ZNF782, ZXDB, ZNF253, ZNF254, ZNF829, ZNF304, ZNF181, ZNF182, ZNF300, ZFP90, ZNF248, ZNF302, ZNF578, ZNF443, ZNF107, ZNF180, ZNF391, ZNF595, ZNF43, ZNF594, ZNF100, ZNF506, ZNF507, ZNF189, ZNF813, ZNF791, ZNF793, ZNF37A, ZNF234, ZNF195, ZNF235, ZNF197, ZNF431, PRDM2, MYNN, ZNF382, ZNF41, ZNF519, ZNF614, TSHZ2, ZNF430, ZNF611, ZNF610, ZNF131, ZNF510, ZNF615, ZNF331, ZNF616, …	2148	538	19113	2.84473	3.22952e-35	3.58836e-36	1.35628e-35
INTERPRO	IPR015880:Zinc finger, C2H2-like	223	1.04435	4.32709e-39	ZNF639, ZNF782, ZNF253, ZNF254, ZFP90, ZNF248, ZNF107, ZNF391, ZNF43, ZNF100, ZNF506, ZNF507, ZHX1, ZNF791, ZNF793, ZNF37A, ZNF234, ZNF233, ZFP82, ZNF235, PRDM2, ZNF382, ZNF41, ZNF614, ZNF519, ZNF611, ZNF610, ZNF131, ZNF510, ZNF615, ZNF616, ZNF225, ZNF224, ZNF398, IKZF5, ZNF527, ZNF528, ZNF624, ZNF529, ZNF625, KLF12, KLF9, ZNF620, ZNF121, ZNF621, ZNF221, ZBTB44, ZNF585B, TAX1BP1, ZNF117, ZFHX3, Z…	1909	797	16659	2.44168	8.92678e-36	4.46339e-36	7.46659e-36
INTERPRO	IPR007087:Zinc finger, C2H2-type	220	1.0303	9.19262e-39	ZNF639, ZNF782, ZNF253, ZNF254, ZFP90, ZNF248, ZNF107, ZNF391, ZNF43, ZNF100, ZNF506, ZNF507, ZHX1, ZNF791, ZNF793, ZNF37A, ZNF234, ZNF233, ZFP82, ZNF235, PRDM2, ZNF382, ZNF41, ZNF614, ZNF519, ZNF611, ZNF610, ZNF131, ZNF510, ZNF615, ZNF616, ZNF225, ZNF224, ZNF398, IKZF5, ZNF527, ZNF528, ZNF624, ZNF529, ZNF625, KLF12, KLF9, ZNF620, ZNF121, ZNF621, ZNF221, ZBTB44, ZNF585B, ZNF117, ZFHX3, ZMAT1, ZNF…	1909	784	16659	2.44878	1.89644e-35	6.32146e-36	1.58623e-35
SP_PIR_KEYWORDS	zinc	436	2.04187	2.00154e-37	ZNF639, ZNF782, RORB, RORA, ZNF253, ZNF254, ZNF248, ZNF107, DDAH1, ZNF391, ZNF43, ZNF100, BRAF, ZNF506, ROCK2, ZNF507, ZHX1, ZNF791, ZNF793, PCLO, ZNF37A, ZNF234, ZNF233, ADAMTS9, ZNF235, NAPEPLD, ZNF382, ZNF41, ZNF519, ZNF614, ZNF611, ZNF610, ZNF131, ZNF510, UBA5, ZNF615, ZNF616, ARIH1, ZNF225, ZNF224, RCHY1, ZNF398, ZNF527, ZNF528, ZC3H13, ZNF529, ZNF624, ZNF625, KLF12, ZNF620, ZNF121, ZNF621, …	2150	2189	19235	1.78195	1.18291e-34	2.95728e-35	2.95001e-34
SP_PIR_KEYWORDS	phosphoprotein	1085	5.08125	1.92875e-37	MEF2A, VPS54, PPP2R5C, RORA, AMOTL1, WTAP, LPHN2, AGTR1, CUL5, EPC2, PPAPDC2, PTBP2, ZNF391, CCAR1, INA, ACAA2, BRAF, KIF5B, ZNF507, TAF4B, KIF5C, BTBD7, UBE2J1, LIG4, PROX2, MARK3, PROX1, TMEM131, KIAA1524, SIPA1L1, RYR2, PPP2R5E, MAPK8, EIF2AK2, RALGPS2, KIAA1109, SDAD1, CACNB2, ARFGEF1, PFN2, PABPC1, SGIP1, ZC3H13, TAOK1, ESRRG, ACACA, ATP11A, NDC80, ATP11C, ATM, FNIP2, AIDA, RGS4, CDC42BPA, T…	2150	7263	19235	1.3365	1.13989e-34	3.79964e-35	2.84273e-34
SMART	SM00349:KRAB	141	0.660329	1.13259e-37	ZNF583, ZNF782, ZNF253, ZNF254, ZNF829, ZNF304, ZNF181, ZNF182, ZNF300, ZFP90, ZNF248, ZNF302, ZNF443, ZNF180, ZNF595, ZNF43, ZNF100, ZNF506, ZNF813, ZNF791, ZNF189, ZNF793, ZNF37A, ZNF234, ZNF233, ZFP82, ZNF195, ZNF235, KRBA2, ZNF197, ZNF431, ZNF382, ZNF41, ZNF519, ZNF614, ZNF430, ZNF611, ZNF610, ZNF510, ZNF331, ZNF615, ZNF616, ZNF225, ZNF429, ZNF224, ZNF597, ZNF420, ZNF398, ZNF527, ZNF528, ZNF5…	1182	355	9079	3.05078	3.90745e-35	3.90745e-35	1.54571e-34
UP_SEQ_FEATURE	zinc finger region:C2H2-type 4	177	0.828923	1.39347e-37	ZNF583, ZNF451, ZNF639, ZXDB, ZNF253, ZNF254, ZNF829, ZNF304, ZNF181, ZNF182, ZNF300, ZFP90, ZNF248, ZNF302, ZNF578, ZNF443, ZNF107, ZNF180, ZNF391, ZNF595, ZNF594, ZNF100, ZNF506, ZNF507, ZNF189, ZNF813, ZNF791, ZNF793, ZNF37A, ZNF234, ZFP82, ZNF195, ZNF235, ZNF197, ZNF431, PRDM2, MYNN, ZNF382, ZNF41, ZNF519, ZNF614, TSHZ2, ZNF430, ZNF610, ZNF510, ZNF615, ZNF331, ZNF616, ZNF225, ZNF429, ZNF224, …	2148	575	19113	2.73905	6.24133e-34	6.24133e-35	2.62112e-34
INTERPRO	IPR013087:Zinc finger, C2H2-type/integrase, DNA-binding	186	0.871072	8.65108e-37	ZNF583, ZNF782, ZXDB, ZNF253, ZNF254, ZNF829, ZNF304, ZNF181, ZNF182, ZNF300, ZFP90, ZNF248, ZNF302, ZNF578, ZNF443, ZNF107, ZNF180, ZNF391, ZNF595, ZNF43, ZNF594, ZNF100, ZNF506, ZNF189, ZNF813, ZNF791, ZNF793, ZNF37A, ZNF234, ZNF233, ZFP82, ZNF195, ZNF235, ZNF197, ZNF431, MYNN, ZNF382, ZNF41, ZNF519, ZNF614, ZNF430, ZNF611, ZNF610, ZNF510, ZNF615, ZNF331, ZNF616, ZNF225, ZNF429, ZNF224, ZNF597,…	1909	621	16659	2.61375	1.78472e-33	4.46179e-34	1.49278e-33
UP_SEQ_FEATURE	zinc finger region:C2H2-type 3	183	0.857022	5.837e-36	ZNF583, ZNF451, ZNF639, ZXDB, ZNF253, ZNF254, ZNF829, ZNF304, ZNF181, ZNF182, ZNF300, ZFP90, ZNF248, ZNF302, ZNF578, ZNF443, ZNF107, ZNF180, ZNF391, ZNF595, ZNF594, ZNF100, ZNF506, ZNF507, ZNF189, ZNF813, ZNF791, ZNF793, ZNF37A, ZNF234, ZFP82, ZNF195, ZNF235, ZNF197, ZNF431, PRDM2, MYNN, ZNF382, ZNF41, ZNF519, ZNF614, ZNF430, ZNF611, ZNF610, ZNF131, ZNF510, ZNF615, ZNF331, ZNF616, ZNF225, ZNF224,…	2148	622	19113	2.61791	2.61439e-32	2.37672e-33	1.09795e-32
PIR_SUPERFAMILY	PIRSF005559:zinc finger protein ZFP-36	72	0.337189	6.51378e-36	ZNF85, ZNF83, ZNF583, ZFP14, ZNF12, ZNF675, ZNF10, ZNF345, ZNF678, ZNF181, ZNF182, ZNF682, ZNF300, ZFP90, ZNF680, ZNF248, ZNF681, ZNF492, ZNF730, ZNF43, ZNF595, ZNF93, ZNF548, ZNF100, ZNF354A, ZNF284, ZNF92, ZFP30, ZFX, ZNF791, ZNF813, ZNF141, ZNF189, ZNF549, ZFP37, ZNF37A, ZFP82, ZNF718, ZNF195, ZNF714, ZNF136, ZNF711, ZNF431, ZNF382, ZNF555, ZNF519, ZNF614, ZNF430, ZNF273, ZNF559, ZNF805, ZNF51…	738	137	7396	5.26687	4.74203e-33	4.74203e-33	9.87474e-33
SP_PIR_KEYWORDS	Transcription	407	1.90606	2.30978e-33	MEF2A, NAA15, ZNF639, ZNF782, RORB, RORA, MXI1, ZNF253, ZNF254, EPC2, PHTF2, ZNF248, ZNF107, ZNF391, CCAR1, ZNF43, ZNF100, ZNF506, ZNF507, TAF4B, ZHX1, MTPAP, ZNF791, HMG20A, ZNF793, PROX2, PROX1, MED10, ZNF37A, ZNF234, ZNF233, ZNF235, TGIF2, ZNF382, IRAK1BP1, ZNF41, ZNF519, ZNF614, ZNF611, ZNF610, ZNF131, ZNF510, MYEF2, ZNF615, ZNF616, HESX1, ZNF225, ZNF224, TCF4, ZNF398, ZNF527, YEATS4, ZNF528,…	2150	2071	19235	1.7582	1.36508e-30	2.73016e-31	3.40431e-30
SP_PIR_KEYWORDS	transcription regulation	398	1.86391	1.57859e-32	MEF2A, NAA15, ZNF639, ZNF782, RORB, RORA, MXI1, ZNF253, ZNF254, EPC2, PHTF2, ZNF248, ZNF107, ZNF391, CCAR1, ZNF43, ZNF100, ZNF506, ZNF507, TAF4B, ZHX1, ZNF791, HMG20A, ZNF793, PROX2, PROX1, MED10, ZNF37A, ZNF234, ZNF233, ZNF235, TGIF2, ZNF382, IRAK1BP1, ZNF41, ZNF519, ZNF614, ZNF611, ZNF610, ZNF131, ZNF510, ZNF615, ZNF616, HESX1, ZNF225, ZNF224, TCF4, ZNF398, ZNF527, YEATS4, ZNF528, ZNF529, ZNF62…	2150	2026	19235	1.75751	9.32948e-30	1.55491e-30	2.32664e-29
UP_SEQ_FEATURE	zinc finger region:C2H2-type 13	90	0.421486	7.61032e-33	ZNF85, ZNF84, ZNF83, ZNF17, ZFP14, ZNF675, ZNF782, ZNF347, ZNF345, ZNF254, ZNF678, ZNF304, ZNF182, ZFP90, ZNF681, ZNF107, ZNF492, ZNF540, ZNF732, ZNF493, ZNF43, ZNF595, ZNF594, ZNF93, ZNF33A, ZNF283, ZNF354A, ZNF284, ZFP30, ZNF92, ZNF354B, ZFX, ZNF91, ZNF791, ZNF189, ZNF813, ZFP28, ZNF549, ZNF334, ZNF234, ZFP82, ZNF235, ZNF714, ZNF197, ZNF717, ZNF136, ZNF431, ZNF33B, ZNF484, ZNF41, ZNF555, ZNF808…	2148	201	19113	3.9842	3.40866e-29	2.84055e-30	1.43151e-29
SMART	SM00355:ZnF_C2H2	223	1.04435	3.21663e-32	ZNF639, ZNF782, ZNF253, ZNF254, ZFP90, ZNF248, ZNF107, ZNF391, ZNF43, ZNF100, ZNF506, ZNF507, ZHX1, ZNF791, ZNF793, ZNF37A, ZNF234, ZNF233, ZFP82, ZNF235, PRDM2, ZNF382, ZNF41, ZNF614, ZNF519, ZNF611, ZNF610, ZNF131, ZNF510, ZNF615, ZNF616, ZNF225, ZNF224, ZNF398, IKZF5, ZNF527, ZNF528, ZNF624, ZNF529, ZNF625, KLF12, KLF9, ZNF620, ZNF121, ZNF621, ZNF221, ZBTB44, ZNF585B, TAX1BP1, ZNF117, ZFHX3, Z…	1182	797	9079	2.14915	1.10974e-29	5.54869e-30	4.38991e-29
SP_PIR_KEYWORDS	dna-binding	373	1.74683	7.70837e-32	XRCC5, HMGN1, MEF2A, HMGN3, XRCC2, ZNF639, ZNF782, LEMD3, RORB, RORA, MXI1, ZNF253, ZNF254, ZFP90, PHTF2, ZNF248, ZNF107, TIGD4, RARB, LUC7L3, ZNF391, TWIST1, ZNF43, POLK, ZNF100, POLI, TIGD1, ZNF506, ZNF507, TAF4B, ZHX1, ZNF791, HMG20A, ZNF793, PROX2, PROX1, ZNF37A, ZNF234, ZFP82, ZNF233, RFC3, ZNF235, HUWE1, MTF2, MLLT10, PRDM2, PIAS2, TGIF2, ZNF382, ZNF41, ZNF614, ZNF519, ZNF611, GPBP1L1, ZNF6…	2150	1868	19235	1.78643	4.55565e-29	6.50807e-30	1.13611e-28
GOTERM_MF_FAT	GO:0003677~DNA binding	452	2.1168	1.28287e-32	XRCC5, MEF2A, XRCC2, ZNF639, ZNF782, RORB, RORA, ZNF253, MXI1, ZNF254, PHTF2, ZNF248, ZNF107, TIGD4, ZNF391, LUC7L3, ZNF43, ZNF100, TIGD1, ZNF506, ZNF507, TAF4B, ZHX1, ZNF791, HMG20A, LIG4, ZNF793, PROX2, PROX1, ZNF37A, ZNF234, ZNF233, ZNF235, TGIF2, ZNF382, ZNF41, ZNF519, ZNF614, ZNF611, ZNF610, ZNF131, ZNF510, MYEF2, ZNF615, ZNF616, HESX1, ZNF225, ZNF224, TCF4, ZNF398, ZNF527, ZNF528, YEATS4, Z…	1531	2331	12983	1.64436	1.50866e-29	1.50866e-29	2.06876e-29
UP_SEQ_FEATURE	zinc finger region:C2H2-type 2	173	0.810191	4.98462e-32	ZNF583, ZNF451, ZNF639, ZXDB, ZNF253, ZNF304, ZNF181, ZNF182, ZNF300, ZFP90, ZNF248, ZNF302, ZNF107, ZNF180, ZNF391, ZNF595, ZNF594, ZNF100, ZNF506, ZNF507, ZHX1, ZNF189, ZNF813, ZNF791, ZNF793, ZNF234, ZFP82, ZNF235, ZNF197, ZNF431, PRDM2, MYNN, ZNF382, ZNF519, TSHZ2, ZNF430, ZNF611, ZNF610, ZNF131, ZNF510, ZNF615, ZNF331, ZNF616, ZNF225, ZNF429, ZNF224, ZNF597, ZNF420, IKZF5, ZNF527, ZNF528, ZN…	2148	608	19113	2.53184	2.23261e-28	1.7174e-29	9.37613e-29
SP_PIR_KEYWORDS	metal-binding	525	2.45867	4.53733e-31	PDP2, ZNF639, ZNF782, TMPPE, RORB, RORA, ZNF253, ZNF254, ZNF248, ZNF107, DDAH1, ZNF391, ZNF43, ZNF100, BRAF, ROCK2, ZNF506, ZNF507, ZHX1, ZNF791, LIG4, ZNF793, PCLO, ZNF37A, ZNF234, ZNF233, ADAMTS9, NAPEPLD, ZNF235, ZNF382, ZNF41, ZNF519, ZNF614, ZNF611, CYP1B1, ZNF610, CYP51A1, ZNF131, ZNF510, UBA5, ZNF615, ZNF616, ARIH1, ZNF225, ZNF224, RCHY1, ZNF527, ZNF398, ZNF528, ZC3H13, ZNF624, ZNF529, ZNF…	2150	2972	19235	1.58039	2.68156e-28	3.35195e-29	6.68743e-28
GOTERM_MF_FAT	GO:0008270~zinc ion binding	444	2.07933	5.97301e-31	ZNF639, ZNF782, RORB, RORA, ZNF253, ZNF254, ZNF248, ZNF107, DDAH1, ZNF391, ZNF43, ZNF100, BRAF, ZNF506, ROCK2, ZNF507, ZHX1, ZNF791, ZNF793, PCLO, ZNF37A, ZNF234, ZNF233, ADAMTS9, ZNF235, NAPEPLD, ZNF382, ZNF41, ZNF519, ZNF614, ZNF611, ZNF610, ZNF131, ZNF510, ZNF615, ZNF616, ARIH1, ZNF225, ZNF224, TNKS, RCHY1, ZNF398, ZNF527, ZNF528, ZC3H13, ZNF529, ZNF624, ZNF625, PTGR2, KLF12, ZNF620, ZNF121, Z…	1531	2311	12983	1.62923	7.02427e-28	3.51213e-28	9.63211e-28
UP_SEQ_FEATURE	zinc finger region:C2H2-type 15	69	0.32314	7.41642e-30	ZNF85, ZNF84, ZNF83, ZNF17, ZNF675, ZNF782, ZNF347, ZNF345, ZNF254, ZNF304, ZNF182, ZNF681, ZNF443, ZNF540, ZNF107, ZNF721, ZNF493, ZNF43, ZNF595, ZNF594, ZNF93, ZNF33A, ZNF283, ZNF91, ZNF791, ZNF189, ZNF549, ZNF234, ZNF235, ZNF197, ZNF717, ZNF33B, ZNF484, ZNF41, ZNF555, ZNF808, ZFP62, ZNF611, ZNF658, ZNF780B, ZNF780A, ZNF615, ZNF616, ZNF30, ZNF225, ZNF709, ZNF224, ZNF429, ZNF708, ZNF471, ZNF607,…	2148	134	19113	4.58183	3.32181e-26	2.37272e-27	1.39504e-26
GOTERM_BP_FAT	GO:0006350~transcription	410	1.9201	2.99083e-28	MEF2A, NAA15, ZNF639, ZNF782, RORB, RORA, MXI1, ZNF253, ZNF254, EPC2, PHTF2, ZNF248, ZNF107, ZNF391, CCAR1, ZNF43, ZNF100, ZNF506, ZNF507, TAF4B, ZHX1, MTPAP, ZNF791, HMG20A, ZNF793, PROX2, PROX1, MED10, ZNF37A, ZNF234, ZNF233, ZNF235, TGIF2, IRAK1BP1, ZNF382, ZNF41, ZNF519, ZNF614, ZNF611, ZNF610, ZNF131, ZNF510, MYEF2, ZNF615, ZNF616, HESX1, ZNF225, ZNF224, TCF4, ZNF398, ZNF527, YEATS4, ZNF528,…	1615	2101	13528	1.63463	1.00911e-24	1.00911e-24	5.45596e-25
UP_SEQ_FEATURE	zinc finger region:C2H2-type 14	72	0.337189	3.69522e-27	ZNF85, ZNF84, ZNF83, ZNF17, ZNF675, ZNF782, ZNF345, ZNF254, ZNF678, ZNF304, ZNF182, ZNF681, ZNF443, ZNF540, ZNF107, ZNF732, ZNF721, ZNF493, ZNF43, ZNF595, ZNF594, ZNF93, ZNF33A, ZNF283, ZNF284, ZNF791, ZNF813, ZNF189, ZFP28, ZNF549, ZNF334, ZNF234, ZNF235, ZNF197, ZNF717, ZNF136, ZNF33B, ZNF484, ZNF41, ZNF555, ZNF808, ZFP62, ZNF611, ZNF658, ZNF780B, ZNF780A, ZNF615, ZNF616, ZNF30, ZNF225, ZNF709,…	2148	157	19113	4.08063	1.65509e-23	1.10339e-24	6.95075e-24
GOTERM_MF_FAT	GO:0046914~transition metal ion binding	494	2.31349	3.77151e-26	PDP2, ZNF639, ZNF782, RORB, RORA, ZNF253, ZNF254, ZNF248, ZNF107, DDAH1, ZNF391, ZNF43, ZNF100, BRAF, ROCK2, ZNF506, ZNF507, ZHX1, ZNF791, ZNF793, PCLO, ZNF37A, ZNF234, ZNF233, ADAMTS9, NAPEPLD, ZNF235, ZNF382, ZNF41, ZNF519, ZNF614, ZNF611, CYP1B1, ZNF610, CYP51A1, ZNF131, ZNF510, ZNF615, ZNF616, ARIH1, ZNF225, ZNF224, TNKS, RCHY1, ZNF527, ZNF398, ZNF528, ZC3H13, ZNF624, ZNF529, ZNF625, PTGR2, K…	1531	2785	12983	1.50419	4.4353e-23	1.47843e-23	6.08195e-23
GOTERM_BP_FAT	GO:0045449~regulation of transcription	473	2.21515	9.08033e-26	MEF2A, NAA15, ZNF639, ZNF782, RORB, RORA, ZNF253, MXI1, ZNF254, EPC2, PHTF2, ZNF248, ZNF107, TIGD4, CCNA2, ZNF391, CCAR1, ZNF43, ZNF100, TIGD1, ZNF506, TAF4B, ZNF507, ZHX1, ZNF791, HMG20A, ZNF793, PROX2, PROX1, MED10, ZNF37A, ZNF234, ZNF233, ZNF235, TGIF2, IRAK1BP1, ZNF382, ZNF41, ZNF519, ZNF614, ZNF611, ZNF610, ZNF131, ZNF510, ZNF615, ZNF616, HESX1, ZNF225, ZNF224, TCF4, ZNF527, ZNF398, ZNF528, …	1615	2601	13528	1.52329	3.0637e-22	1.53185e-22	1.65646e-22
UP_SEQ_FEATURE	zinc finger region:C2H2-type 1	146	0.683745	1.77769e-24	ZNF583, ZNF451, ZNF639, ZXDB, ZNF253, ZNF829, ZNF304, ZNF181, ZNF300, ZFP90, ZNF302, ZNF180, ZNF391, ZNF595, ZNF43, ZNF594, ZNF506, ZNF507, ZHX1, ZNF791, ZNF189, ZNF793, ZFP82, ZNF195, ZNF197, PRDM2, MYNN, ZNF41, ZNF430, TSHZ2, ZNF131, ZNF331, ZNF615, ZNF616, ZNF225, ZNF224, ZNF597, ZNF420, IKZF5, ZNF528, ZNF624, KLF12, KLF9, ZNF620, ZNF621, ZNF221, ZNF836, ZBTB44, ZNF585B, HIVEP1, ZFHX3, KLF3, Z…	2148	542	19113	2.39689	7.96229e-21	4.97643e-22	3.34386e-21
UP_SEQ_FEATURE	zinc finger region:C2H2-type 1; degenerate	58	0.271625	5.9496e-23	ZNF85, ZNF83, ZNF486, ZNF782, ZNF154, ZNF675, ZNF347, ZNF254, ZNF679, ZNF182, ZNF248, ZNF681, ZNF578, ZNF443, ZNF732, ZNF721, ZNF730, ZNF493, ZNF93, ZNF100, ZNF284, ZNF92, ZNF91, ZNF813, ZNF549, ZNF37A, ZNF234, ZNF233, ZNF235, ZNF714, ZNF717, ZNF136, ZNF431, ZNF484, ZNF382, ZNF555, ZNF808, ZNF519, ZNF611, ZNF273, ZNF559, ZNF610, ZNF510, ZNF658, ZNF30, ZNF429, ZNF708, ZNF561, ZNF527, ZNF529, ZNF56…	2148	122	19113	4.23022	2.66482e-19	1.56754e-20	1.11913e-19
GOTERM_CC_FAT	GO:0031981~nuclear lumen	254	1.18953	9.49932e-23	ITGB3BP, XRCC5, NAA15, INTS2, CDC16, WTAP, PRIM1, G2E3, SIN3A, U2AF1, CCNA2, LUC7L3, CUL1, NUDT16, POLI, ZNF506, TAF4B, HMG20A, SKP1, MED10, RFC3, RFC4, HUWE1, CAMK4, PIAS2, MAPK8, SDAD1, LMNB1, NEK2, MRE11A, MYEF2, CHEK1, TADA1, CHEK2, HNRNPA3, VRK1, HTATSF1, STX17, NUP50, FBXO5, WDHD1, TCF4, POLQ, IKZF5, YEATS4, PTGR2, MKI67, CREBBP, SMAD5, RYBP, CDC23, SMAD2, DDX5, HNRNPA1, ATM, FXR1, PAXIP1, …	1245	1450	12782	1.79844	5.73759e-20	5.73759e-20	1.40425e-19
UP_SEQ_FEATURE	zinc finger region:C2H2-type 16	50	0.234159	2.35365e-20	ZNF85, ZNF84, ZNF17, ZNF347, ZNF304, ZNF681, ZNF540, ZNF107, ZNF443, ZNF721, ZNF493, ZNF595, ZNF43, ZNF93, ZNF33A, ZNF91, ZNF189, ZNF791, ZNF234, ZNF235, ZNF197, ZNF33B, ZNF484, ZNF41, ZNF808, ZFP62, ZNF611, ZNF658, ZNF780B, ZNF780A, ZNF615, ZNF616, ZNF30, ZNF225, ZNF709, ZNF224, ZNF429, ZNF607, ZNF420, ZNF470, ZNF605, ZNF624, ZNF569, ZNF160, ZNF836, ZNF585B, RBAK, ZNF761, ZNF571, ZFHX3	2148	103	19113	4.31944	1.0542e-16	5.85666e-18	4.42724e-17
GOTERM_CC_FAT	GO:0043228~non-membrane-bounded organelle	377	1.76556	6.26773e-19	XRCC5, HMGN1, ITGB3BP, DYNC1LI1, MRPL42, HMGN3, GRIN3A, CDC16, WTAP, HOOK3, PRIM1, HOOK1, G2E3, SIN3A, DYNC2H1, CEP290, TIGD4, CLNS1A, INA, NUDT16, MRPL50, KIF5B, TIGD1, MPDZ, ROCK2, ZNF506, KIF5C, TANC1, HMG20A, LIG4, PCM1, CEP152, PCLO, CTNNA2, RFC3, RFC4, HUWE1, CAMK4, CEP350, ADD3, SUV420H1, SDAD1, LMNB1, NEK2, DNAH14, MRE11A, MYEF2, CHEK1, AKAP11, HNRNPA3, VRK1, PFN2, DMD, STX17, HTATSF1, FB…	1245	2596	12782	1.49096	3.78571e-16	1.89285e-16	9.26538e-16
GOTERM_CC_FAT	GO:0043232~intracellular non-membrane-bounded organelle	377	1.76556	6.26773e-19	XRCC5, HMGN1, ITGB3BP, DYNC1LI1, MRPL42, HMGN3, GRIN3A, CDC16, WTAP, HOOK3, PRIM1, HOOK1, G2E3, SIN3A, DYNC2H1, CEP290, TIGD4, CLNS1A, INA, NUDT16, MRPL50, KIF5B, TIGD1, MPDZ, ROCK2, ZNF506, KIF5C, TANC1, HMG20A, LIG4, PCM1, CEP152, PCLO, CTNNA2, RFC3, RFC4, HUWE1, CAMK4, CEP350, ADD3, SUV420H1, SDAD1, LMNB1, NEK2, DNAH14, MRE11A, MYEF2, CHEK1, AKAP11, HNRNPA3, VRK1, PFN2, DMD, STX17, HTATSF1, FB…	1245	2596	12782	1.49096	3.78571e-16	1.89285e-16	9.26538e-16
SP_PIR_KEYWORDS	acetylation	430	2.01377	3.30337e-18	XRCC5, NAF1, MEF2A, NAA15, WTAP, WDR82, GNG2, PTBP2, DDAH1, LUC7L3, INA, ACAA2, OPA1, BRAF, KIF5B, MTPAP, EIF2S3, PCM1, MED10, CTNNA2, CTDSPL2, MAPK8, EIF2AK2, ACADSB, HMGCS1, MYEF2, RIC3, ARFGEF1, PUS7, PFN2, NAA30, PABPC1, RPS20, RPS24, MKI67, MAP2K4, ACACA, PCNP, ATM, FXR1, SYNE2, UBA2, H3F3A, TAF1B, ZNF292, UBE2G1, NAP1L1, EIF2A, RTN3, MTHFD1, DYNLL2, SIK3, USP14, PRTFDC1, ANP32B, PIK3C2A, CN…	2150	2635	19235	1.45996	1.95229e-15	2.16921e-16	4.86873e-15
UP_SEQ_FEATURE	zinc finger region:C2H2-type 17	42	0.196694	5.124e-18	ZNF808, ZNF84, ZFP62, ZNF17, ZNF611, ZNF658, ZNF347, ZNF780B, ZNF780A, ZNF615, ZNF616, ZNF30, ZNF225, ZNF709, ZNF224, ZNF429, ZNF540, ZNF443, ZNF721, ZNF607, ZNF420, ZNF470, ZNF493, ZNF605, ZNF43, ZNF595, ZNF93, ZNF594, ZNF624, ZNF569, ZNF91, ZNF160, ZNF791, ZNF836, ZNF585B, ZNF234, ZNF197, ZNF761, ZNF571, ZFHX3, ZNF484, ZNF41	2148	83	19113	4.50263	2.29504e-14	1.20792e-15	9.63831e-15
GOTERM_CC_FAT	GO:0070013~intracellular organelle lumen	277	1.29724	2.17319e-17	XRCC5, ITGB3BP, MRPL42, PDP2, NAA15, INTS2, CDC16, WTAP, PRIM1, G2E3, SIN3A, U2AF1, CCNA2, LUC7L3, CUL1, NUDT16, POLI, ZNF506, TAF4B, HMG20A, SKP1, MED10, RFC3, RFC4, HUWE1, CAMK4, DLD, ATP5C1, PIAS2, MAPK8, SDAD1, ACADSB, LMNB1, NEK2, MRE11A, MYEF2, TADA1, CHEK1, CHEK2, ACAT1, HNRNPA3, VRK1, STX17, HTATSF1, NUP50, FBXO5, WDHD1, TCF4, POLQ, IKZF5, YEATS4, PTGR2, RARS2, MKI67, CREBBP, SMAD5, RYBP,…	1245	1779	12782	1.59858	1.31261e-14	4.37536e-15	3.21256e-14
SP_PIR_KEYWORDS	cell cycle	115	0.538566	6.38155e-17	PRC1, DBF4, CDC16, WTAP, CASP8AP2, TLK1, PARD3B, CCNA2, ASPM, CCAR1, ESCO1, RBL2, SGOL2, RBL1, SGOL1, RINT1, LIG4, PPP1CC, PPP1CB, ESCO2, DCLRE1A, NEK9, RAD17, EID1, NEK2, NEK1, CHEK1, CHEK2, CCNG1, SYCP2, CCNG2, SPC25, TFDP2, FBXO5, SKA3, CLASP1, SKA1, CLASP2, SPIN2B, HELLS, ERCC6L, PARD6B, MKI67, CKAP5, NUF2, CDC23, CASC5, NDC80, PCNP, TET2, BRCA1, ATM, SUV39H2, PARD6G, SMC1A, MAP9, KIF23, CLSP…	2150	461	19235	2.23178	6.56142e-14	6.55032e-15	1.66533e-13
GOTERM_CC_FAT	GO:0015630~microtubule cytoskeleton	116	0.543249	6.05541e-16	DYNC1LI1, PRC1, CBX3, TTK, CBX1, CDC16, HOOK3, CEP70, HOOK1, FNTA, DYNC2H1, CEP290, ASPM, KIF5B, ROCK2, KIF5C, TOPBP1, PCM1, CEP152, TNKS2, CEP350, STMN1, DYNLRB2, DNAH14, NEK2, CHEK1, AKAP11, TUBE1, FBXO5, SKA3, TNKS, CLASP1, SKA1, STRBP, CLASP2, CKAP5, SMEK2, RPGRIP1L, BMX, BRCA2, ALMS1, SMEK1, WRN, BRCA1, ATM, PLK4, MAP2, TUBD1, MARCKS, MAP9, MYH10, KIF23, KIF27, LATS1, SPAG16, KIF2C, MAP1LC3B…	1245	549	12782	2.16928	3.35287e-13	5.58442e-14	8.21565e-13
GOTERM_CC_FAT	GO:0031974~membrane-enclosed lumen	282	1.32066	6.14582e-16	XRCC5, ITGB3BP, MRPL42, PDP2, NAA15, INTS2, CDC16, WTAP, PRIM1, G2E3, SIN3A, U2AF1, CCNA2, LUC7L3, CUL1, NUDT16, POLI, OPA1, ZNF506, TAF4B, HMG20A, SKP1, MED10, RFC3, RFC4, HUWE1, CAMK4, DLD, ATP5C1, PIAS2, MAPK8, SDAD1, ACADSB, LMNB1, NEK2, MRE11A, MYEF2, TADA1, CHEK1, CHEK2, ACAT1, HNRNPA3, VRK1, STX17, HTATSF1, NUP50, FBXO5, WDHD1, TCF4, POLQ, IKZF5, YEATS4, PTGR2, RARS2, MKI67, CREBBP, SMAD5,…	1245	1856	12782	1.55991	4.02345e-13	5.75096e-14	9.88098e-13
GOTERM_CC_FAT	GO:0043233~organelle lumen	278	1.30192	5.78779e-16	XRCC5, ITGB3BP, MRPL42, PDP2, NAA15, INTS2, CDC16, WTAP, PRIM1, G2E3, SIN3A, U2AF1, CCNA2, LUC7L3, CUL1, NUDT16, POLI, ZNF506, TAF4B, HMG20A, SKP1, MED10, RFC3, RFC4, HUWE1, CAMK4, DLD, ATP5C1, PIAS2, MAPK8, SDAD1, ACADSB, LMNB1, NEK2, MRE11A, MYEF2, TADA1, CHEK1, CHEK2, ACAT1, HNRNPA3, VRK1, STX17, HTATSF1, NUP50, FBXO5, WDHD1, TCF4, POLQ, IKZF5, YEATS4, PTGR2, RARS2, MKI67, CREBBP, SMAD5, RYBP,…	1245	1820	12782	1.56821	3.35287e-13	6.70575e-14	8.21565e-13
GOTERM_CC_FAT	GO:0005654~nucleoplasm	162	0.758676	5.02513e-16	NCBP2, ITGB3BP, XRCC5, RNMT, DBF4, NAA15, SNRPD1, INTS2, CBX1, CDC16, WTAP, CBX5, SETX, PNN, PRIM1, CSNK2A1, SIN3A, U2AF1, SRRM1, DDX20, TGS1, CCNA2, AKIRIN2, CUL1, LUC7L3, NUDT16, MYO6, POLI, RBL2, USP1, TAF4B, RBL1, HNRNPA2B1, TOPBP1, SKP1, PPP1CC, HNRNPR, PPP1CB, MED10, RFC3, RFC4, KDM2A, CAMK4, SMARCA5, MAPK8, PIAS2, LRPPRC, EP400, HMGB1, HMGB2, BLM, MRE11A, CHEK1, TADA1, CHEK2, DDX46, EIF3E,…	1245	882	12782	1.88571	3.35287e-13	8.38218e-14	8.21565e-13
SP_PIR_KEYWORDS	ubl conjugation pathway	120	0.561982	1.91002e-15	DZIP3, BTRC, CDC16, LNX1, CNOT4, G2E3, CUL5, KLHL9, WWP1, FBXO28, FBXO21, CUL1, USP1, SOCS6, UBE2J1, SOCS4, SKP1, TRIM37, MIB1, TRIM36, DCUN1D2, KDM2A, UBR7, HUWE1, RNF139, RAD18, RNF138, PIAS2, ASB7, FBXO11, WDR5B, UBE2V1, UBA5, UBE2V2, UBE2QL1, RAB40A, ARIH1, UBE2D2, FBXO43, FBXO5, RNF168, RCHY1, TRAF6, UBE2D1, FBXO45, SPOP, HECTD1, SHPRH, UFSP2, CDC23, HACE1, BRCA1, CBLB, TULP4, UBA2, FBXO30, …	2150	509	19235	2.1092	1.11544e-12	1.01363e-13	2.78666e-12
SP_PIR_KEYWORDS	alternative splicing	1000	4.68318	2.44181e-14	MEF2A, SCN3A, VPS54, PPP2R5C, RORB, RORA, AMOTL1, WTAP, LPHN2, SH3YL1, PTBP2, CCAR1, ZNF507, TAF4B, KIF5C, BTBD7, MTPAP, ZNF793, PROX2, MARK3, PTPDC1, TMEM135, SIPA1L1, KIAA1524, BACE1, RYR2, MAPK8, ZNF382, RALGPS2, SDAD1, KIAA1109, RALGPS1, DNAH14, SERF1A, ZNF131, CACNB2, DUSP11, RIC3, CHCHD7, PFN2, FAIM, PABPC1, SGIP1, ZNF398, SPPL3, ZNF528, ZC3H13, ZNF529, TAOK1, PAIP1, EPM2A, ESRRG, GOLGA6L9,…	2150	7488	19235	1.19478	1.44351e-11	1.20293e-12	3.60045e-11
GOTERM_BP_FAT	GO:0006355~regulation of transcription, DNA-dependent	319	1.49394	1.19436e-15	MEF2A, NAA15, ZNF639, ZNF782, RORB, RORA, ZNF253, ZNF254, RAB1A, SIN3A, ZFP90, ZNF248, RARB, TWIST1, ZNF43, ZNF100, ZNF506, TAF4B, ZHX1, ZNF791, HMG20A, ZNF793, PROX1, MED10, ZNF37A, ZNF234, ZFP82, ZNF233, ZNF235, PRDM2, PIAS2, TGIF2, ZNF382, ZNF41, ZNF614, ZNF519, ZNF611, ZNF610, ZNF131, ZNF510, ZNF615, ZNF616, HESX1, ZNF225, ZNF224, HTATSF1, TCF4, ZNF527, ZNF398, ZNF528, YEATS4, ZNF529, ZNF624,…	1615	1773	13528	1.5071	4.12048e-12	1.37346e-12	2.23155e-12
GOTERM_BP_FAT	GO:0051252~regulation of RNA metabolic process	322	1.50798	5.57082e-15	MEF2A, NAA15, ZNF639, ZNF782, RORB, RORA, ZNF253, ZNF254, RAB1A, SIN3A, ZFP90, ZNF248, RARB, TWIST1, ZNF43, ZNF100, ZNF506, TAF4B, ZHX1, ZNF791, HMG20A, ZNF793, PROX1, MED10, ZNF37A, ZNF234, ZFP82, ZNF233, ZNF235, PRDM2, PIAS2, TGIF2, ZNF382, ZNF41, ZNF614, ZNF519, ZNF611, ZNF610, ZNF131, ZNF510, ZNF615, ZNF616, HESX1, ZNF225, ZNF224, HTATSF1, PABPC1, TCF4, ZNF527, ZNF398, ZNF528, YEATS4, ZNF529,…	1615	1813	13528	1.48771	1.87295e-11	4.68237e-12	1.01252e-11
GOTERM_MF_FAT	GO:0046872~metal ion binding	621	2.90826	2.02025e-14	PDP2, SCN3A, ZNF639, ZNF782, TMPPE, RORB, RORA, GRIN3A, ZNF253, ZNF254, ZNF248, PLS1, ZNF107, DDAH1, ZNF391, ZNF43, ZNF100, OPA1, BRAF, ROCK2, ZNF506, ZNF507, ZHX1, ZNF791, LIG4, ZNF793, PCLO, ZNF37A, WDR92, ZNF234, ZNF233, ADAMTS9, NAPEPLD, ZNF235, RYR2, ZNF382, ZNF41, ZNF614, ZNF519, ZNF611, CYP1B1, CYP51A1, ZNF610, ZNF131, ZNF510, CACNB2, KIAA1919, ZNF615, ZNF616, ARIH1, LPCAT1, ZNF225, ZNF224…	1531	4140	12983	1.27201	2.37623e-11	5.94058e-12	3.2585e-11
SP_PIR_KEYWORDS	cytoplasm	498	2.33222	1.68776e-13	NAF1, NAA15, BHLHB9, PLS1, CCNA2, CCAR1, BRAF, KIF5B, ROCK2, TAF4B, MTPAP, PCM1, CTNNA2, KIAA1524, PPP2R5E, IRAK1BP1, RALGPS2, RALGPS1, DNAH14, HMGCS1, UBA5, DAAM1, ARIH1, PFN2, NAA30, GOLPH3L, TNKS, PABPC1, RCHY1, RANBP17, PTGR2, TAOK1, PAIP2, PAIP1, EPM2A, ACACA, FXR1, FNIP2, SYNE2, MAP2, HEBP1, CDC42BPA, TSGA10, RWDD3, MARCKS, MAP9, PPP2R3C, STOX1, SYNJ1, NBEA, LATS1, SPAG16, MTHFD1, AASDHPPT,…	2150	3332	19235	1.33714	9.97336e-11	7.67186e-12	2.48723e-10
GOTERM_MF_FAT	GO:0043169~cation binding	624	2.92231	4.62122e-14	PDP2, SCN3A, ZNF639, ZNF782, TMPPE, RORB, RORA, GRIN3A, ZNF253, ZNF254, ZNF248, PLS1, ZNF107, DDAH1, ZNF391, ZNF43, ZNF100, OPA1, BRAF, ROCK2, ZNF506, ZNF507, ZHX1, ZNF791, LIG4, ZNF793, PCLO, ZNF37A, WDR92, ZNF234, ZNF233, ADAMTS9, NAPEPLD, ZNF235, RYR2, ZNF382, ZNF41, ZNF614, ZNF519, ZNF611, CYP1B1, CYP51A1, ZNF610, ZNF131, ZNF510, CACNB2, KIAA1919, ZNF615, ZNF616, ARIH1, LPCAT1, ZNF225, ZNF224…	1531	4179	12983	1.26623	5.43139e-11	1.08628e-11	7.44738e-11
GOTERM_CC_FAT	GO:0005694~chromosome	97	0.454269	2.31639e-13	HMGN1, ITGB3BP, XRCC5, HMGN3, CBX3, CBX1, CBX5, PRIM1, CSNK2A1, SIN3A, TIGD4, RBL2, TIGD1, SGOL2, SGOL1, TOPBP1, LIG4, TNKS2, RFC3, RFC4, SMARCA5, RAD18, ADD3, LRPPRC, SUV420H1, HMGB1, HMGB2, HMGB3, BLM, NEK2, CHEK1, SYCP2, SPC25, EIF3E, SKA3, PBRM1, CLASP1, TNKS, RNF168, CLASP2, SKA1, HELLS, ERCC6L, SMCHD1, SHPRH, MKI67, CREBBP, NUF2, CASC5, NDC80, BRCA1, SUV39H2, HDAC2, SMARCC1, SUPT16H, H3F3A,…	1245	460	12782	2.16493	1.39882e-10	1.74852e-11	3.42359e-10
UP_SEQ_FEATURE	zinc finger region:C2H2-type 2; degenerate	34	0.159228	9.3003e-14	ZNF614, ZNF486, ZNF559, ZNF658, ZNF154, ZNF675, ZNF782, ZNF254, ZNF679, ZNF652, ZNF829, ZNF578, ZNF443, ZNF732, ZNF607, ZNF561, ZNF43, ZNF398, ZNF529, ZNF285, ZNF90, ZNF284, ZNF121, ZNF92, ZNF549, ATMIN, ZNF37A, ZNF138, ZNF233, ZNF195, ZNF717, ZNF766, ZNF484, ZNF41	2148	71	19113	4.26104	4.16711e-10	2.08356e-11	1.75004e-10
GOTERM_BP_FAT	GO:0007049~cell cycle	165	0.772725	4.2258e-14	XRCC2, PRC1, DBF4, BTRC, TTK, CDC16, WTAP, CUL5, CASP8AP2, TARDBP, TLK1, PARD3B, CCNA2, ASPM, CUL1, CCAR1, ESCO1, RBL2, SGOL2, RBL1, SGOL1, RINT1, MND1, SKP1, LIG4, PPP1CC, PPP1CB, ESCO2, DCLRE1A, NEK9, STMN1, RAD17, EID1, BLM, NEK2, NEK1, MRE11A, CHEK1, CHEK2, SYCP2, CCNG1, CCNG2, SESN1, SESN3, SPC25, FBXO43, TFDP2, TUBE1, SKA3, MNS1, PBRM1, FBXO5, CLASP1, TNKS, SKA1, CLASP2, UBE2D1, SPIN2B, HEL…	1615	776	13528	1.78108	1.42719e-10	2.85437e-11	7.71605e-11
UP_SEQ_FEATURE	splice variant	996	4.66445	1.3766e-13	MEF2A, SCN3A, VPS54, PPP2R5C, RORB, RORA, AMOTL1, WTAP, LPHN2, SH3YL1, PTBP2, CCAR1, ZNF507, TAF4B, KIF5C, BTBD7, MTPAP, ZNF793, PROX2, MARK3, PTPDC1, TMEM135, SIPA1L1, KIAA1524, BACE1, RYR2, MAPK8, ZNF382, RALGPS2, SDAD1, KIAA1109, RALGPS1, DNAH14, SERF1A, ZNF131, CACNB2, DUSP11, RIC3, CHCHD7, PFN2, FAIM, PABPC1, SGIP1, ZNF398, SPPL3, ZNF528, ZC3H13, ZNF529, TAOK1, PAIP1, EPM2A, ESRRG, ACACA, GO…	2148	7458	19113	1.18831	6.16613e-10	2.93625e-11	2.5896e-10
GOTERM_MF_FAT	GO:0043167~ion binding	625	2.92699	7.75143e-13	PDP2, SCN3A, ZNF639, ZNF782, TMPPE, RORB, RORA, GRIN3A, ZNF253, ZNF254, ZNF248, PLS1, ZNF107, DDAH1, ZNF391, ZNF43, ZNF100, OPA1, BRAF, ROCK2, ZNF506, ZNF507, ZHX1, ZNF791, LIG4, ZNF793, PCLO, ZNF37A, WDR92, ZNF234, ZNF233, ADAMTS9, NAPEPLD, ZNF235, RYR2, ZNF382, ZNF41, ZNF614, ZNF519, ZNF611, CYP1B1, CYP51A1, ZNF610, ZNF131, ZNF510, CACNB2, KIAA1919, ZNF615, ZNF616, ARIH1, LPCAT1, ZNF225, ZNF224…	1531	4241	12983	1.24972	9.11585e-10	1.51931e-10	1.25002e-09
GOTERM_BP_FAT	GO:0022403~cell cycle phase	103	0.482368	2.73188e-13	XRCC2, PRC1, DBF4, TTK, CDC16, CUL5, TARDBP, CCNA2, CUL1, ASPM, SGOL2, SGOL1, MND1, PPP1CB, DCLRE1A, NEK9, STMN1, BLM, NEK2, MRE11A, NEK1, CHEK1, CCNG1, SYCP2, CCNG2, SPC25, FBXO43, FBXO5, PBRM1, MNS1, SKA3, TNKS, CLASP1, SKA1, CLASP2, HELLS, ERCC6L, YEATS4, MKI67, CKAP5, NUF2, BRCA2, CDC23, NDC80, HGF, ATM, SUV39H2, ZNF318, RAD54B, SMC1A, MAP9, UTP14C, KIF23, LATS1, KIF2C, RANBP1, VCPIP1, KHDRBS…	1615	414	13528	2.084	9.21864e-10	1.53644e-10	4.98424e-10
GOTERM_BP_FAT	GO:0000279~M phase	87	0.407437	6.8296e-13	KIF23, XRCC2, PRC1, TTK, CDC16, LATS1, KIF2C, TARDBP, RANBP1, CCNA2, ASPM, VCPIP1, CCNK, KIF11, SGOL2, SGOL1, KIF15, TPX2, PAPD7, NUSAP1, MND1, RAD50, EML4, DCLRE1A, EREG, NSL1, BUB1B, NEK9, MAPRE2, MAPRE1, STMN1, KPNA2, HAUS6, NEK2, NEK1, MRE11A, USP9X, CETN3, CHEK1, CCNG1, SYCP2, CCNG2, SPC25, NCAPG, BUB1, FBXO43, FBXO5, PBRM1, MNS1, SKA3, TNKS, CLASP1, SKA1, CLASP2, HELLS, TERF1, ERCC6L, APC, …	1615	329	13528	2.21505	2.30447e-09	3.2921e-10	1.24597e-09
UP_SEQ_FEATURE	zinc finger region:C2H2-type 18	31	0.145179	2.54381e-12	ZNF808, ZNF84, ZFP62, ZNF658, ZNF347, ZNF780B, ZNF615, ZNF616, ZNF30, ZNF709, ZNF429, ZNF224, ZNF443, ZNF721, ZNF420, ZNF607, ZNF493, ZNF595, ZNF43, ZNF594, ZNF624, ZNF91, ZNF569, ZNF160, ZNF585B, ZNF234, ZNF197, ZNF717, ZNF761, ZNF484, ZNF41	2148	66	19113	4.17938	1.13939e-08	5.17905e-10	4.78502e-09
GOTERM_CC_FAT	GO:0000775~chromosome, centromeric region	40	0.187327	1.41832e-11	ITGB3BP, NUP160, CBX3, CTCF, CBX1, CBX5, SUMO3, KIF2C, SPC25, SUMO2, SIN3A, BUB1, SKA3, PBRM1, CLASP1, TIGD4, CLASP2, SKA1, TPR, HELLS, ERCC6L, APC, MKI67, TIGD1, SGOL2, CREBBP, CENPP, SGOL1, NUF2, CENPF, CASC5, CENPE, NDC80, CENPH, SUV39H2, PSEN1, NSL1, BUB1B, NUP107, SMC1A, SUV420H1	1245	124	12782	3.31183	8.56666e-09	9.51851e-10	2.09666e-08
SP_PIR_KEYWORDS	cell division	69	0.32314	2.33291e-11	CDK19, KIF23, PRC1, CDC14B, CDC16, SENP5, LATS1, KIF2C, RNF103, PARD3B, CCNA2, ASPM, CDC7, CCNK, KIF11, SGOL2, SGOL1, PAPD7, NUSAP1, CDK6, LIG4, PPP1CC, PPP1CB, ARL3, SPDYA, DCLRE1A, NSL1, BUB1B, NEK9, MAPRE2, MAPRE1, SPAST, CKS1B, HAUS6, NEK2, NEK1, USP9X, CETN3, CCNG1, SYCP2, CCNG2, SPC25, NCAPG, CDC40, BUB1, FBXO5, SKA3, CLASP1, SKA1, CLASP2, HELLS, ERCC6L, TERF1, PARD6B, PDS5A, CKAP5, NUF2, C…	2150	264	19235	2.33829	1.37875e-08	9.84822e-10	3.43841e-08
SP_PIR_KEYWORDS	coiled coil	319	1.49394	2.65125e-11	ITGB3BP, DZIP3, VPS54, CCDC146, GRIN3A, AMOTL1, TPD52, UHRF1BP1, HOOK3, HOOK1, N4BP2L2, COL4A3BP, DYNC2H1, CEP290, TLK1, LUC7L3, CCAR1, INA, OPA1, KIF5B, ROCK2, TAF4B, RINT1, KIF5C, HMG20A, CCDC138, PCM1, CEP152, CCDC132, VTI1A, GCC2, CEP350, LRCH2, KIAA1524, SIPA1L1, RYR2, NEK9, ATPIF1, SDAD1, LMNB1, NEK2, DNAH14, MIPOL1, RUNDC3B, CCDC91, RIC3, DAAM1, ARIH1, AGGF1, STX19, STX17, STX16, FGL2, SKA…	2150	2019	19235	1.41354	1.56689e-08	1.0446e-09	3.90761e-08
GOTERM_CC_FAT	GO:0044427~chromosomal part	81	0.379338	3.58904e-11	XRCC5, ITGB3BP, HMGN1, PTGES3, HMGN3, ARID4B, CBX3, CTCF, CBX1, TERF2IP, CBX5, PRIM1, KIF2C, SIN3A, CSNK2A1, TIGD4, TPR, TOP2B, RBBP4, TIGD1, RBL2, SGOL2, SGOL1, UBE2B, RAD50, PURB, PURA, TNKS2, RFC3, RFC4, PSEN1, RIF1, NSL1, BUB1B, RAD18, NUP107, SUV420H1, NUP160, BLM, POLA1, NUFIP1, CHEK1, SYCP2, POT1, SUMO3, SUMO2, SPC25, NCAPG, EIF3E, BUB1, PBRM1, SKA3, TNKS, CLASP1, SKA1, CLASP2, HELLS, ERCC…	1245	386	12782	2.1544	2.16778e-08	2.16778e-09	5.30556e-08
GOTERM_CC_FAT	GO:0000793~condensed chromosome	40	0.187327	5.47725e-11	HMGB1, HMGB2, BLM, NEK2, CBX3, CHEK1, CTCF, SYCP2, SPC25, KIF2C, NCAPG, BUB1, SKA3, CLASP1, CLASP2, SKA1, ERCC6L, MKI67, SGOL2, CREBBP, SGOL1, NUF2, CENPF, CASC5, TOPBP1, CENPE, NDC80, LIG4, SMC2, BRCA1, SMC4, CENPH, NSL1, SMARCA5, BUB1B, NUP107, SMC1A, ADD3, LRPPRC, SUV420H1	1245	129	12782	3.18346	3.30826e-08	3.00751e-09	8.09684e-08
SP_PIR_KEYWORDS	atp-binding	224	1.04903	1.05009e-10	XRCC5, DYNC1LI1, CLK1, PRKX, ATP2B1, DDX17, DDX18, DYNC2H1, PIK3CA, TLK1, MAGI3, KIF5B, BRAF, ROCK2, KIF5C, WNK1, MTPAP, UBE2J1, OLA1, WNK3, LIG4, MARK3, RFC3, RFC4, CAMK4, ATP2C1, PDGFRA, NEK9, MAPK8, EIF2AK2, NEK5, CHKA, DNAH14, NEK2, NEK1, ADRBK2, CHEK1, UBA5, CHEK2, VRK1, POLQ, MKI67, RARS2, TAOK1, TGFBR1, MAP2K4, ACACA, ATP11A, YTHDC2, ATP11C, DDX5, ATM, DDX6, UBA2, CDC42BPA, RAD54B, HSPA13,…	2150	1326	19235	1.51133	6.20603e-08	3.87877e-09	1.5477e-07
SP_PIR_KEYWORDS	DNA damage	57	0.266941	1.19486e-10	XRCC5, CLSPN, XRCC2, FAM175A, SETX, FANCM, EPC2, FANCI, PRMT6, PMS2, FANCF, TLK1, FANCB, POLK, POLI, C11ORF30, GEN1, USP1, NEIL3, TOPBP1, LIG4, UBE2B, PPP1CB, RAD50, JMY, UBE2N, SPDYA, XPA, EYA1, DCLRE1A, RIF1, RAD18, RAD17, REV3L, MRE11A, PRKDC, CHEK1, KIN, ERCC6, RNF168, ATRIP, EXO1, MSH6, RAD51AP1, SHPRH, MSH2, BRIP1, SMG1, BRCA2, ATAD5, ATMIN, BRCA1, ATM, ATRX, TDG, SUPT16H, RAD54B, SMC1A	2150	205	19235	2.48757	7.06161e-08	4.15389e-09	1.76107e-07
GOTERM_CC_FAT	GO:0005813~centrosome	55	0.257575	1.99062e-10	CDC16, LATS1, CEP70, CEP290, RANBP1, CNTLN, TOP2A, KIF2A, ROCK2, KIF15, TOPBP1, PCM1, CEP152, TNKS2, SASS6, CEP350, BUB1B, MAPRE1, SPAST, PPP4R2, HAUS6, RABGAP1, NEK2, CETN3, AKAP9, CHEK1, AKAP11, TUBGCP3, CEP57, NUDT21, TUBE1, CLASP1, TNKS, CLASP2, APC, CEP135, CKAP5, CEP192, RNF19A, DLGAP5, BMX, SMEK2, KIF18A, RPGRIP1L, ALMS1, BRCA2, SMEK1, WRN, CENPJ, PLK4, CEP68, TUBD1, KIF20B, MARCKS, CALM1	1245	224	12782	2.52083	1.20233e-07	1.00195e-08	2.94267e-07
GOTERM_CC_FAT	GO:0005819~spindle	42	0.196694	2.8562e-10	KIF23, HAUS6, PRC1, NEK2, TTK, CBX3, CBX1, CDC16, LATS1, TUBGCP3, BUB1, SKA3, FBXO5, CLASP1, CLASP2, SKA1, ASPM, TERF1, KIF14, TBL1XR1, KIF11, ROCK2, DLGAP5, KIF15, TPX2, KIF18A, CENPF, NUSAP1, CENPE, ATM, ARL3, RIF1, CEP350, MAPK14, PTP4A1, KIF20B, BUB1B, MAPRE1, MAP9, SPAST, CALM1, MYH10	1245	147	12782	2.93333	1.72514e-07	1.32703e-08	4.22222e-07
GOTERM_CC_FAT	GO:0005730~nucleolus	120	0.561982	4.61666e-10	MBIP, WTAP, CBX5, SETX, PNN, KLHL7, G2E3, SIN3A, TARDBP, NUDT16, ZNF506, GABPA, HNRNPA2B1, HMG20A, CAMK4, HUWE1, SMARCA5, EP400, RAD17, ME1, HMGB1, SDAD1, HMGB2, BLM, NEK2, MRE11A, MYEF2, LIN28A, HNRNPA3, VRK1, MEIS2, HTATSF1, RPL9, STX17, ZNF597, RPL5, LIAS, MBNL3, WDHD1, IKZF5, PTGR2, MKI67, TAF5, WRN, DDX5, HNRNPA1, FXR1, PLK4, HNRNPH2, CSRNP3, DDX50, RBPJ, PRKRIR, UTP14C, ZMAT1, COPS2, ZBTB33…	1245	698	12782	1.76504	2.78846e-07	1.99176e-08	6.82465e-07
UP_SEQ_FEATURE	zinc finger region:C2H2-type 19	26	0.121763	1.6911e-10	ZNF808, ZNF84, ZFP62, ZNF347, ZNF780B, ZNF615, ZNF616, ZNF709, ZNF443, ZNF721, ZNF420, ZNF607, ZNF493, ZNF43, ZNF594, ZNF624, ZNF91, ZNF160, ZNF836, ZNF585B, ZNF234, ZNF197, ZNF717, ZNF761, ZFHX3, ZNF484	2148	55	19113	4.20635	7.57446e-07	3.29324e-08	3.18099e-07
GOTERM_CC_FAT	GO:0005815~microtubule organizing center	58	0.271625	1.0019e-09	CDC16, LATS1, CEP70, CEP290, RANBP1, CNTLN, TOP2A, KIF2A, ROCK2, KIF15, TOPBP1, PCM1, CEP152, TNKS2, SASS6, CEP350, BUB1B, MAPRE1, IFT88, SPAST, PPP4R2, HAUS6, RABGAP1, NEK2, CETN3, AKAP9, CHEK1, AKAP11, TUBGCP3, CEP57, NUDT21, BUB1, TUBE1, TNKS, CLASP1, CLASP2, APC, CEP135, CKAP5, CEP192, RNF19A, DLGAP5, BMX, SMEK2, KIF18A, RPGRIP1L, ALMS1, BRCA2, SMEK1, WRN, CENPJ, BRCA1, PLK4, CEP68, KIF20B, T…	1245	253	12782	2.35362	6.05145e-07	4.0343e-08	1.48107e-06
SP_PIR_KEYWORDS	mitosis	50	0.234159	3.52503e-09	KIF23, CDC16, LATS1, KIF2C, CCNA2, ASPM, CCNK, KIF11, SGOL1, PAPD7, NUSAP1, DCLRE1A, NSL1, BUB1B, NEK9, MAPRE2, MAPRE1, HAUS6, NEK2, USP9X, NEK1, CETN3, CCNG1, CCNG2, SPC25, NCAPG, BUB1, SKA3, FBXO5, CLASP1, CLASP2, SKA1, HELLS, TERF1, ERCC6L, PDS5A, CKAP5, NUF2, CENPF, CASC5, CDC23, NDC80, CENPE, SMC2, SMC4, CCNB2, KIF20B, MAP9, CIT, SMC1A	2150	183	19235	2.4444	2.08329e-06	1.15738e-07	5.19543e-06
GOTERM_BP_FAT	GO:0019941~modification-dependent protein catabolic process	121	0.566665	2.79748e-10	DZIP3, BTRC, PPP2R5C, CDC16, LNX1, CNOT4, G2E3, CUL5, KLHL9, WWP1, FBXO28, FBXO21, CUL1, USP1, SOCS6, UBE2J1, SOCS4, SKP1, MIB1, DCUN1D2, KDM2A, UBR7, HUWE1, RNF139, RAD18, RNF138, PIAS2, ASB7, FBXO11, WDR5B, UBE2V1, UBA5, UBE2V2, UBE2QL1, RAB40A, ARIH1, UBE2D2, FBXO43, FBXO5, RNF168, TRAF6, UBE2D1, FBXO45, FBXO8, SPOP, HECTD1, SHPRH, UFSP2, CDC23, HACE1, PCNP, BRCA1, CBLB, TULP4, UBA2, FBXO30, F…	1615	574	13528	1.76577	9.43868e-07	1.17984e-07	5.10324e-07
GOTERM_BP_FAT	GO:0043632~modification-dependent macromolecule catabolic process	121	0.566665	2.79748e-10	DZIP3, BTRC, PPP2R5C, CDC16, LNX1, CNOT4, G2E3, CUL5, KLHL9, WWP1, FBXO28, FBXO21, CUL1, USP1, SOCS6, UBE2J1, SOCS4, SKP1, MIB1, DCUN1D2, KDM2A, UBR7, HUWE1, RNF139, RAD18, RNF138, PIAS2, ASB7, FBXO11, WDR5B, UBE2V1, UBA5, UBE2V2, UBE2QL1, RAB40A, ARIH1, UBE2D2, FBXO43, FBXO5, RNF168, TRAF6, UBE2D1, FBXO45, FBXO8, SPOP, HECTD1, SHPRH, UFSP2, CDC23, HACE1, PCNP, BRCA1, CBLB, TULP4, UBA2, FBXO30, F…	1615	574	13528	1.76577	9.43868e-07	1.17984e-07	5.10324e-07
GOTERM_BP_FAT	GO:0022402~cell cycle process	119	0.557299	4.25344e-10	XRCC2, PRC1, BTRC, DBF4, TTK, CDC16, CUL5, TARDBP, CCNA2, ASPM, CUL1, SGOL2, SGOL1, MND1, SKP1, PPP1CB, DCLRE1A, NEK9, STMN1, BLM, NEK2, NEK1, MRE11A, CHEK1, CCNG1, SYCP2, CCNG2, SESN1, SESN3, SPC25, FBXO43, TUBE1, FBXO5, PBRM1, MNS1, SKA3, TNKS, CLASP1, SKA1, CLASP2, UBE2D1, HELLS, ERCC6L, YEATS4, MKI67, CKAP5, NUF2, CDC23, BRCA2, NDC80, HGF, BRCA1, ATM, SUV39H2, RAD54B, ZNF318, SMC1A, MAP9, UTP…	1615	565	13528	1.76425	1.43511e-06	1.59457e-07	7.75925e-07
SP_PIR_KEYWORDS	dna repair	51	0.238842	5.58633e-09	XRCC5, CLSPN, XRCC2, FAM175A, ZNF12, SETX, FANCM, EPC2, FANCI, PRMT6, PMS2, FANCF, FANCB, POLK, POLI, C11ORF30, GEN1, USP1, TOPBP1, LIG4, UBE2B, RAD50, JMY, UBE2N, XPA, EYA1, DCLRE1A, RAD18, REV3L, MRE11A, PRKDC, CHEK1, KIN, ERCC6, RNF168, ATRIP, EXO1, MSH6, RAD51AP1, SHPRH, MSH2, SMG1, BRCA2, BRIP1, BRCA1, ATM, ATRX, TDG, SUPT16H, RAD54B, SMC1A	2150	191	19235	2.38886	3.30152e-06	1.73764e-07	8.23352e-06
GOTERM_BP_FAT	GO:0044257~cellular protein catabolic process	124	0.580715	8.42566e-10	DZIP3, BTRC, PPP2R5C, CDC16, LNX1, CNOT4, G2E3, CUL5, KLHL9, WWP1, FBXO28, FBXO21, CUL1, USP1, SOCS6, UBE2J1, SOCS4, SKP1, MIB1, DCUN1D2, KDM2A, UBR7, HUWE1, BACE1, RNF139, RAD18, RNF138, PIAS2, ASB7, FBXO11, WDR5B, UBE2V1, UBA5, UBE2V2, UBE2QL1, RAB40A, ARIH1, UBE2D2, FBXO43, FBXO5, RNF168, TRAF6, UBE2D1, FBXO45, FBXO8, HECTD1, SPOP, SHPRH, UFSP2, CDC23, HACE1, PCNP, BRCA1, CBLB, TULP4, UBA2, FB…	1615	603	13528	1.72252	2.84281e-06	1.77676e-07	1.53703e-06
GOTERM_BP_FAT	GO:0006974~response to DNA damage stimulus	87	0.407437	7.92689e-10	XRCC5, CLSPN, XRCC2, FAM175A, ZNF12, TERF2IP, FOXO3, SETX, FANCM, EPC2, FANCI, PRMT6, PMS2, FANCF, TLK1, CCNA2, TOP2A, FANCB, ESCO1, POLK, POLI, MYO6, GEN1, C11ORF30, NEIL3, USP1, RINT1, PAPD7, TOPBP1, LIG4, PPP1CB, UBE2B, RAD50, ESCO2, JMY, RBBP8, UBE2N, SPDYA, XPA, DCLRE1A, EYA1, RFC3, RFC4, PSEN1, RIF1, NCOA6, RAD18, RAD17, REV3L, HMGB1, HMGB2, BLM, NEK1, MRE11A, POLA1, PRKDC, UBE2V2, CHEK1, C…	1615	373	13528	1.95376	2.67453e-06	1.78302e-07	1.44605e-06
GOTERM_BP_FAT	GO:0048285~organelle fission	62	0.290357	7.03955e-10	KIF23, COX10, CDC16, LATS1, KIF2C, TARDBP, CCNA2, ASPM, VCPIP1, CCNK, OPA1, KIF11, SGOL1, KIF15, TPX2, PAPD7, NUSAP1, EML4, DCLRE1A, NSL1, BUB1B, NEK9, MAPRE2, MAPRE1, HAUS6, NEK2, USP9X, NEK1, CETN3, CCNG1, CCNG2, SPC25, NCAPG, BUB1, FBXO5, PBRM1, SKA3, CLASP1, SKA1, CLASP2, HELLS, ERCC6L, TERF1, APC, YEATS4, PDS5A, CKAP5, DLGAP5, NUF2, KIF18A, CENPF, CDC23, NDC80, CENPE, HGF, SMC2, SMC4, CCNB2,…	1615	229	13528	2.26787	2.37514e-06	1.82703e-07	1.28418e-06
GOTERM_BP_FAT	GO:0000087~M phase of mitotic cell cycle	61	0.285674	7.67028e-10	KIF23, CDC16, LATS1, KIF2C, TARDBP, CCNA2, ASPM, VCPIP1, CCNK, KIF11, SGOL1, KIF15, TPX2, PAPD7, NUSAP1, EML4, DCLRE1A, NSL1, BUB1B, NEK9, MAPRE2, MAPRE1, HAUS6, NEK2, USP9X, NEK1, CETN3, CCNG1, CCNG2, SPC25, NCAPG, BUB1, FBXO5, PBRM1, SKA3, CLASP1, SKA1, CLASP2, HELLS, ERCC6L, TERF1, APC, YEATS4, PDS5A, CKAP5, DLGAP5, KIF18A, NUF2, CENPF, CDC23, NDC80, CENPE, HGF, SMC2, SMC4, MPHOSPH9, CCNB2, KI…	1615	224	13528	2.28109	2.58795e-06	1.84854e-07	1.39924e-06
GOTERM_BP_FAT	GO:0051603~proteolysis involved in cellular protein catabolic process	124	0.580715	6.0753e-10	DZIP3, BTRC, PPP2R5C, CDC16, LNX1, CNOT4, G2E3, CUL5, KLHL9, WWP1, FBXO28, FBXO21, CUL1, USP1, SOCS6, UBE2J1, SOCS4, SKP1, MIB1, DCUN1D2, KDM2A, UBR7, HUWE1, BACE1, RNF139, RAD18, RNF138, PIAS2, ASB7, FBXO11, WDR5B, UBE2V1, UBA5, UBE2V2, UBE2QL1, RAB40A, ARIH1, UBE2D2, FBXO43, FBXO5, RNF168, TRAF6, UBE2D1, FBXO45, FBXO8, HECTD1, SPOP, SHPRH, UFSP2, CDC23, HACE1, PCNP, BRCA1, CBLB, TULP4, UBA2, FB…	1615	600	13528	1.73114	2.0498e-06	1.86346e-07	1.10827e-06
GOTERM_BP_FAT	GO:0006259~DNA metabolic process	109	0.510467	6.64532e-10	XRCC5, XRCC2, DBF4, SETX, PRIM1, EPC2, PMS2, POLK, ESCO1, C5ORF51, POLI, C11ORF30, USP1, NEIL3, MND1, TOPBP1, LIG4, RMI1, ESCO2, DCLRE1A, RFC3, KRBA2, RFC4, RAD18, RAD17, HMGB1, HMGB2, BLM, DNAH14, MRE11A, UBE2V2, CHEK1, RNF168, POLQ, ATRIP, HELLS, GINS1, SHPRH, BRCA2, BRIP1, SMG1, WRN, BRCA1, ATM, SUPT16H, TDG, DNMT1, RAD54B, SMC1A, RBPJ, PTGES3, CLSPN, FAM175A, NAP1L1, ZNF12, CTCF, TERF2IP, FAN…	1615	506	13528	1.80442	2.24213e-06	1.86844e-07	1.21226e-06
GOTERM_BP_FAT	GO:0051301~cell division	74	0.346556	5.7903e-10	CDK19, KIF23, PRC1, CDC14B, CDC16, SENP5, LATS1, RNF103, PARD3B, CCNA2, ASPM, CDC7, CCNK, KIF11, ROCK2, SGOL2, SGOL1, PAPD7, NUSAP1, CDK6, LIG4, PPP1CC, PPP1CB, ARL3, SPDYA, DCLRE1A, NSL1, BUB1B, NEK9, MAPRE2, MAPRE1, SPAST, CKS1B, HAUS6, NEK2, DIAPH2, NEK1, USP9X, CETN3, CCNG1, SYCP2, CCNG2, SPC25, NCAPG, CDC40, BUB1, FBXO5, SKA3, CLASP1, SKA1, CLASP2, HELLS, ERCC6L, TERF1, APC, PARD6B, PDS5A, C…	1615	295	13528	2.10122	1.95365e-06	1.95365e-07	1.05628e-06
GOTERM_BP_FAT	GO:0007067~mitosis	60	0.280991	1.00925e-09	KIF23, CDC16, LATS1, KIF2C, TARDBP, CCNA2, ASPM, VCPIP1, CCNK, KIF11, SGOL1, KIF15, TPX2, PAPD7, NUSAP1, EML4, DCLRE1A, NSL1, BUB1B, NEK9, MAPRE2, MAPRE1, HAUS6, NEK2, USP9X, NEK1, CETN3, CCNG1, CCNG2, SPC25, NCAPG, BUB1, FBXO5, PBRM1, SKA3, CLASP1, SKA1, CLASP2, HELLS, ERCC6L, TERF1, APC, YEATS4, PDS5A, CKAP5, DLGAP5, NUF2, KIF18A, CENPF, CDC23, NDC80, CENPE, HGF, SMC2, SMC4, CCNB2, KIF20B, MAP9…	1615	220	13528	2.28449	3.40521e-06	2.00307e-07	1.84111e-06
GOTERM_BP_FAT	GO:0000280~nuclear division	60	0.280991	1.00925e-09	KIF23, CDC16, LATS1, KIF2C, TARDBP, CCNA2, ASPM, VCPIP1, CCNK, KIF11, SGOL1, KIF15, TPX2, PAPD7, NUSAP1, EML4, DCLRE1A, NSL1, BUB1B, NEK9, MAPRE2, MAPRE1, HAUS6, NEK2, USP9X, NEK1, CETN3, CCNG1, CCNG2, SPC25, NCAPG, BUB1, FBXO5, PBRM1, SKA3, CLASP1, SKA1, CLASP2, HELLS, ERCC6L, TERF1, APC, YEATS4, PDS5A, CKAP5, DLGAP5, NUF2, KIF18A, CENPF, CDC23, NDC80, CENPE, HGF, SMC2, SMC4, CCNB2, KIF20B, MAP9…	1615	220	13528	2.28449	3.40521e-06	2.00307e-07	1.84111e-06
GOTERM_CC_FAT	GO:0000228~nuclear chromosome	42	0.196694	6.75342e-09	XRCC5, HMGB2, BLM, NEK2, POLA1, CBX3, NUFIP1, CHEK1, CBX1, TERF2IP, SYCP2, POT1, CBX5, PRIM1, CSNK2A1, SIN3A, BUB1, PBRM1, TNKS, TOP2A, TERF1, MSH6, RBBP4, SGOL2, SGOL1, TOPBP1, TRIM24, SMC2, RAD50, PURB, TNKS2, SUV39H2, PURA, ATRX, HDAC2, HELB, SMARCC1, H3F3A, SMC1A, ADD3, LRPPRC, SUV420H1	1245	162	12782	2.66173	4.07906e-06	2.39945e-07	9.98336e-06
GOTERM_CC_FAT	GO:0000776~kinetochore	27	0.126446	6.67509e-09	NUP160, CBX5, SUMO3, SUMO2, SPC25, KIF2C, SIN3A, BUB1, PBRM1, SKA3, CLASP1, CLASP2, SKA1, TPR, APC, ERCC6L, CREBBP, NUF2, CENPF, CASC5, CENPE, NDC80, CENPH, PSEN1, NSL1, BUB1B, NUP107, SMC1A	1245	77	12782	3.6	4.03175e-06	2.51985e-07	9.86757e-06
SP_PIR_KEYWORDS	nucleotide-binding	262	1.22699	1.10155e-08	XRCC5, DYNC1LI1, CLK1, PRKX, RAB1A, ATP2B1, DDX17, DDX18, NT5C2, DYNC2H1, PIK3CA, TLK1, MAGI3, OPA1, KIF5B, BRAF, ROCK2, KIF5C, WNK1, MTPAP, UBE2J1, EIF2S3, OLA1, WNK3, LIG4, MARK3, RFC3, RFC4, CAMK4, ATP2C1, RAB14, PDGFRA, NEK9, MAPK8, EIF2AK2, NEK5, CHKA, NEK2, DNAH14, NEK1, ADRBK2, CHEK1, UBA5, CHEK2, RAB40A, VRK1, KRAS, RARS2, MKI67, TAOK1, TGFBR1, MAP2K4, ACACA, ATP11A, YTHDC2, ATP11C, DDX5,…	2150	1686	19235	1.39026	6.51014e-06	3.25508e-07	1.62354e-05
GOTERM_BP_FAT	GO:0000278~mitotic cell cycle	85	0.398071	2.74898e-09	KIF23, PRC1, BTRC, DBF4, TTK, CDC16, LATS1, KIF2C, CUL5, TARDBP, CCNA2, ASPM, CUL1, VCPIP1, CDC7, KHDRBS1, CCNK, KIF11, SGOL1, KIF15, TPX2, PAPD7, NUSAP1, CDK6, SKP1, PPP1CB, EML4, RBBP8, SPDYA, DCLRE1A, NSL1, CDK2AP1, BUB1B, NEK9, ADAM17, MAPRE2, MAPRE1, STMN1, KPNA2, HAUS6, BLM, NEK2, NEK1, USP9X, CETN3, POLA1, CHEK1, CCNG1, CCNG2, SPC25, NCAPG, NPAT, BUB1, PPP3CB, FBXO5, PBRM1, SKA3, TNKS, CLA…	1615	370	13528	1.92432	9.27502e-06	5.15281e-07	5.01477e-06
GOTERM_BP_FAT	GO:0006281~DNA repair	70	0.327823	3.92363e-09	XRCC5, CLSPN, XRCC2, FAM175A, ZNF12, SETX, FANCM, EPC2, FANCI, PRMT6, PMS2, FANCF, TOP2A, FANCB, ESCO1, POLK, POLI, C11ORF30, GEN1, NEIL3, USP1, PAPD7, TOPBP1, LIG4, UBE2B, RAD50, ESCO2, JMY, RBBP8, UBE2N, XPA, EYA1, RFC3, DCLRE1A, RFC4, NCOA6, RAD18, RAD17, REV3L, HMGB1, HMGB2, BLM, MRE11A, POLA1, PRKDC, UBE2V2, CHEK1, KIN, SUMO1, ERCC6, RNF168, POLQ, ATRIP, EXO1, MSH6, SHPRH, RAD51AP1, MSH2, BR…	1615	284	13528	2.06462	1.32382e-05	6.96754e-07	7.1576e-06
GOTERM_BP_FAT	GO:0044265~cellular macromolecule catabolic process	140	0.655646	4.85698e-09	NCBP2, DZIP3, BTRC, PPP2R5C, CDC16, CNOT4, LNX1, G2E3, CUL5, KLHL9, WWP1, FBXO28, FBXO21, CUL1, PAN3, USP1, SOCS6, UBE2J1, SOCS4, SKP1, MIB1, DCUN1D2, KDM2A, UBR7, HUWE1, BACE1, RNF139, RNF138, RAD18, PIAS2, ASB7, FBXO11, WDR5B, UBE2V1, UBA5, UBE2V2, UBE2QL1, LIN28A, LIN28B, RAB40A, ARIH1, UBE2D2, EIF3E, FBXO43, FBXO5, RNF168, UBE2D1, TRAF6, FBXO45, FBXO8, HECTD1, SPOP, SHPRH, UFSP2, CDC23, HACE1…	1615	725	13528	1.61753	1.63873e-05	8.19372e-07	8.86025e-06
GOTERM_BP_FAT	GO:0030163~protein catabolic process	124	0.580715	6.07325e-09	DZIP3, BTRC, PPP2R5C, CDC16, LNX1, CNOT4, G2E3, CUL5, KLHL9, WWP1, FBXO28, FBXO21, CUL1, USP1, SOCS6, UBE2J1, SOCS4, SKP1, MIB1, DCUN1D2, KDM2A, UBR7, HUWE1, BACE1, RNF139, RAD18, RNF138, PIAS2, ASB7, FBXO11, WDR5B, UBE2V1, UBA5, UBE2V2, UBE2QL1, RAB40A, ARIH1, UBE2D2, FBXO43, FBXO5, RNF168, TRAF6, UBE2D1, FBXO45, FBXO8, HECTD1, SPOP, SHPRH, UFSP2, CDC23, HACE1, PCNP, BRCA1, CBLB, TULP4, UBA2, FB…	1615	622	13528	1.66991	2.04909e-05	9.75768e-07	1.1079e-05
UP_SEQ_FEATURE	nucleotide phosphate-binding region:ATP	167	0.782092	7.20408e-09	DYNC1LI1, TBK1, TTK, CLK1, PRKX, SETX, NLRC4, DDX17, CSNK2A1, NLRC3, DDX18, DYNC2H1, STK39, TLK1, DDX20, PRKACB, NMNAT2, MAGI3, MYO6, BRAF, KIF5B, ROCK2, KIF5C, WNK1, OLA1, WNK3, MARK3, CDKL2, STK4, CDKL5, CDKL4, MAP4K3, RFC4, CAMK4, SMARCA5, PDGFRA, NEK9, MAPK8, CSNK1G3, EIF2AK2, NEK5, PRPS2, RAD17, EP400, CHKA, BLM, NEK2, DNAH14, NEK1, BMPR2, ADRBK2, CHEK1, CHEK2, VRK1, DDX46, LMTK2, HELLS, ERC…	2148	962	19113	1.54467	3.22666e-05	1.34446e-06	1.3551e-05
SP_PIR_KEYWORDS	zinc finger	42	0.196694	6.35916e-08	ZNF85, CNBP, ZNF17, ZNF273, ZBTB6, POLA1, NR3C2, ZXDB, ZNF12, ZNF35, RORA, ZNF10, ZNF345, ZNF75D, ZNF30, ZNF182, ZNF224, ZNF708, TRAF6, ZNF43, EGR1, ZNF93, ZNF90, ZNF92, ZFX, ZNF91, CREBBP, ZHX1, ZNF24, ZNF160, SMG1, ZNF25, GTF2B, BRCA1, ZNF37A, ZNF235, SP1, PRDM2, HIVEP1, ZNF117, ZNF33B, ZFHX3	2150	153	19235	2.45591	3.75819e-05	1.78965e-06	9.37256e-05
GOTERM_BP_FAT	GO:0006260~DNA replication	52	0.243525	1.32258e-08	CLSPN, DBF4, NAP1L1, TERF2IP, PRIM1, MCM9, MCM8, TOP2A, CDC7, POLK, CCDC88A, RBBP4, POLI, PAPD7, LIG4, RMI1, RAD50, PURA, RFC3, RFC4, RRM2, NCOA6, CDK2AP1, RAD17, REV3L, MED1, HMGB1, HMGB2, BLM, DNAH14, MRE11A, LIN9, POLA1, CHEK1, KIN, POT1, SET, POLQ, ATRIP, TERF1, GINS1, NASP, CENPF, BRCA2, WRN, SIRT1, BRCA1, NAE1, HELB, SUPT16H, NFIA, NFIB	1615	190	13528	2.29251	4.46228e-05	2.02835e-06	2.41269e-05
UP_SEQ_FEATURE	zinc finger region:C2H2-type 21	16	0.0749309	1.25801e-08	ZNF43, ZNF808, ZNF594, ZFP62, ZNF624, ZNF91, ZNF658, ZNF836, ZNF780B, ZNF585B, ZNF616, ZNF197, ZNF717, ZNF107, ZFHX3, ZNF493	2148	26	19113	5.47572	5.63446e-05	2.25384e-06	2.36633e-05
GOTERM_BP_FAT	GO:0051276~chromosome organization	101	0.473001	1.92234e-08	XRCC5, CBX3, CBX1, CBX5, EPC2, TLK1, SATB1, RBL2, C11ORF30, SGOL2, RBL1, HMG20A, LIG4, HUWE1, KDM2A, SMARCA5, EP400, SUV420H1, HMGB1, HMGB2, BLM, NEK2, MRE11A, TADA1, SYCP2, PBRM1, RNF168, HELLS, YEATS4, SHPRH, SMCHD1, TAF5, CREBBP, BRCA2, CDC23, NDC80, WRN, SUV39H2, CTR9, HDAC2, SMARCC1, SUPT16H, DNMT1, H3F3A, SMC1A, RERE, PTGES3, FAM175A, EZH2, ARID4B, NAP1L1, CTCF, NAP1L3, TERF2IP, NAP1L5, LAT…	1615	485	13528	1.74438	6.48578e-05	2.81999e-06	3.5068e-05
UP_SEQ_FEATURE	short sequence motif:Nuclear localization signal	72	0.337189	2.39266e-08	ITGB3BP, KIF23, ZBTB33, RNMT, PPP2R5C, NAP1L1, TERF2IP, FOXO3, PDCD4, KIF2C, PAK2, HSF2, CGGBP1, STK39, AKIRIN1, IPMK, AKIRIN2, WWOX, NET1, ATF7IP, SATB1, PIK3C2A, HNRNPA2B1, SECISBP2, TOPBP1, NPEPPS, MXD1, HNRNPR, SENP2, XPA, SENP1, PAPD4, GTF2I, PYGO1, BUB1B, KPNA5, PIAS2, MDM4, KPNA3, THOC2, KPNA2, MYNN, MATR3, SPAST, SMARCAD1, CAMTA1, LMNB1, BLM, CTNND1, CDC73, ERCC6, CIR1, REL, RB1CC1, BUB1,…	2148	325	19113	1.97126	0.000107161	4.1218e-06	4.50061e-05
GOTERM_CC_FAT	GO:0000779~condensed chromosome, centromeric region	23	0.107713	1.25327e-07	SGOL2, CREBBP, SGOL1, NUF2, CENPF, CBX3, CASC5, NDC80, CENPE, CENPH, KIF2C, SPC25, NSL1, BUB1, BUB1B, SKA3, CLASP1, CLASP2, NUP107, SKA1, SMC1A, ERCC6L, SUV420H1	1245	66	12782	3.57778	7.56946e-05	4.20541e-06	0.000185267
GOTERM_BP_FAT	GO:0007017~microtubule-based process	62	0.290357	4.22021e-08	KIF23, PRC1, KIF27, TTK, TTL, HOOK3, HOOK1, KIF2C, PEX1, DYNLL2, DYNC2H1, RANBP1, KIF2A, KIF14, OPA1, KIF11, KIF5B, KIF5C, KIF15, KTN1, NUSAP1, KIF16B, PCM1, UBE2B, EML4, SASS6, KIF1B, BUB1B, STMN1, DYNLRB2, KPNA2, LRPPRC, SPAST, HAUS6, NEK2, DNAH14, CETN3, C10ORF113, TUBGCP3, SPC25, TUBE1, FBXO5, TNKS, CLASP1, PEX13, KIF21A, CEP135, CKAP5, RNF19A, KIF18A, BRCA2, DOCK7, NDC80, CENPE, CENPJ, BRCA1…	1615	253	13528	2.05273	0.00014238	5.9329e-06	7.69864e-05
GOTERM_CC_FAT	GO:0005856~cytoskeleton	191	0.894488	1.97587e-07	DYNC1LI1, PRC1, TTK, CBX3, GRIN3A, CBX1, CDC16, PNN, HOOK3, CEP70, HOOK1, KLHL5, FNTA, ANK2, DYNC2H1, CEP290, STK39, DDX20, ASPM, CLNS1A, INA, MYO6, KIF5B, MPDZ, ROCK2, KIF5C, TANC1, TOPBP1, PCM1, CEP152, PCLO, BICD1, TNKS2, CTNNA2, CCDC6, TRIM36, CEP350, FNBP1L, OPHN1, STMN1, ERC2, DYNLRB2, ADD3, LRPPRC, SNTG2, LMNB1, NEK2, DNAH14, DIAPH1, NOSTRIN, CHEK1, AKAP11, PFN2, DMD, TUBE1, SKA3, MNS1, FB…	1245	1381	12782	1.41994	0.000119336	6.28118e-06	0.000292086
SP_PIR_KEYWORDS	cytoskeleton	114	0.533883	3.38182e-07	PRC1, CDC16, CEP70, HOOK3, HOOK1, KLHL5, ANK2, DYNC2H1, CEP290, MTUS1, CLNS1A, KIF5B, SGOL1, TOPBP1, PCM1, CEP152, CTNNA2, CCDC6, TRIM36, CEP350, FNBP1L, ERC2, ADD3, SNTG2, DIAPH1, DNAH14, NOSTRIN, CHEK1, AKAP11, PFN2, ITGB8, DMD, FBXO5, SKA3, TUBE1, CLASP1, SKA1, CLASP2, FGD4, EPB41, SMEK2, RPGRIP1L, ALMS1, PTPN13, SMEK1, PLK4, SYNE2, MAP2, TMOD2, TUBD1, MARCKS, MAP9, TMOD1, KIF23, WASF3, TLN2, …	2150	636	19235	1.60362	0.000199845	9.08475e-06	0.000498435
UP_SEQ_FEATURE	zinc finger region:C2H2-type 20	18	0.0842973	7.12633e-08	ZNF43, ZNF808, ZFP62, ZNF594, ZNF624, ZNF91, ZNF160, ZNF658, ZNF836, ZNF780B, ZNF585B, ZNF616, ZNF197, ZNF717, ZNF107, ZNF607, ZFHX3, ZNF493	2148	36	19113	4.44902	0.000319138	1.18217e-05	0.000134047
GOTERM_CC_FAT	GO:0044454~nuclear chromosome part	32	0.149862	4.19502e-07	XRCC5, BLM, POLA1, CBX3, NUFIP1, CBX1, TERF2IP, SYCP2, POT1, CBX5, PRIM1, CSNK2A1, SIN3A, BUB1, TNKS, TERF1, MSH6, RBBP4, SGOL2, SGOL1, TRIM24, RAD50, PURB, PURA, TNKS2, SUV39H2, ATRX, HDAC2, HELB, SMARCC1, H3F3A, SUV420H1	1245	122	12782	2.6929	0.000253347	1.20656e-05	0.000620135
GOTERM_CC_FAT	GO:0044430~cytoskeletal part	140	0.655646	4.02733e-07	DYNC1LI1, PRC1, TTK, CBX3, CBX1, GRIN3A, CDC16, HOOK3, PNN, CEP70, HOOK1, FNTA, DYNC2H1, CEP290, ASPM, INA, MYO6, KIF5B, ROCK2, MPDZ, KIF5C, TANC1, TOPBP1, PCM1, CEP152, TNKS2, CEP350, STMN1, DYNLRB2, LMNB1, NEK2, DNAH14, CHEK1, AKAP11, TUBE1, SKA3, MNS1, FBXO5, CLASP1, TNKS, SKA1, CLASP2, EPB41, CKAP5, MYO1B, SMEK2, RPGRIP1L, BMX, ALMS1, BRCA2, WRN, SMEK1, CAMK2N1, BRCA1, ATM, PLK4, MAP2, MYO16,…	1245	952	12782	1.5098	0.000243221	1.21625e-05	0.000595345
GOTERM_CC_FAT	GO:0005874~microtubule	54	0.252892	7.75572e-07	KIF23, DYNC1LI1, PRC1, KIF27, CDC16, SPAG16, HOOK3, HOOK1, KIF2C, DYNLL2, MAP1LC3B, DYNC2H1, KIF2A, KIF14, TBL1XR1, KIF11, KIF5B, KIF5C, KIF15, NUSAP1, KIF16B, EML4, KIF1B, TBCA, MAPRE2, STMN1, MAPRE1, DYNLRB2, SPAST, HAUS6, DNAH14, C10ORF113, STAU2, TUBGCP3, CEP57, SKA3, TUBE1, CLASP1, SKA1, APPBP2, CLASP2, KIF21A, APC, KIF18A, CENPE, CENPJ, LRRC49, PTPN20A, MAP2, KIF20B, TUBD1, MAP9, KATNAL2, C…	1245	274	12782	2.02336	0.000468336	2.12928e-05	0.0011465
GOTERM_MF_FAT	GO:0005524~ATP binding	237	1.10991	1.99745e-07	XRCC5, DYNC1LI1, FASTKD1, XRCC2, CLK1, PRKX, RAB1A, ATP2B1, DDX17, DDX18, DYNC2H1, PIK3CA, TLK1, MAGI3, PAN3, KIF5B, BRAF, ROCK2, KIF5C, WNK1, MTPAP, UBE2J1, OLA1, WNK3, LIG4, MARK3, RFC3, RFC4, CAMK4, ATP2C1, PDGFRA, NEK9, MAPK8, EIF2AK2, NEK5, CHKA, NEK2, DNAH14, NEK1, ADRBK2, CHEK1, CHEK2, VRK1, POLQ, RARS2, MKI67, TAOK1, TGFBR1, MAP2K4, ACACA, ATP11A, YTHDC2, ATP11C, DDX5, ATM, DDX6, UBA2, CD…	1531	1477	12983	1.36072	0.000234872	3.35565e-05	0.000322109
SP_PIR_KEYWORDS	rna-binding	98	0.458952	1.39156e-06	NCBP2, NAF1, RNMT, DZIP3, XPO5, CNOT6, CNOT4, DDX17, DDX18, RAVER2, TARDBP, EIF1AX, U2AF1, SRRM1, RBMS3, PTBP2, PUM2, NUDT16, SNRPA1, HNRNPA2B1, MTPAP, SECISBP2, HNRNPR, TIAL1, EIF2AK2, LRPPRC, EIF4E3, SNRPB2, MYEF2, DUSP11, LIN28A, LIN28B, HNRNPA3, DDX46, RPL7, HTATSF1, TDRKH, PRKRA, RPL5, PABPC1, STRBP, IREB2, DDX5, HNRNPA1, RBMX, DDX6, FXR1, EIF4B, HNRNPH3, HNRNPH2, DCP2, DDX59, DDX50, CPEB2, …	2150	540	19235	1.62363	0.000822075	3.57565e-05	0.00205096
GOTERM_BP_FAT	GO:0009057~macromolecule catabolic process	141	0.660329	3.09802e-07	NCBP2, DZIP3, BTRC, PPP2R5C, CDC16, CNOT4, LNX1, G2E3, CUL5, KLHL9, WWP1, FBXO28, FBXO21, CUL1, PAN3, USP1, SOCS6, UBE2J1, SOCS4, SKP1, MIB1, ADAMTS9, DCUN1D2, KDM2A, UBR7, HUWE1, BACE1, RNF139, RNF138, RAD18, PIAS2, ASB7, FBXO11, WDR5B, UBE2V1, UBA5, UBE2V2, UBE2QL1, LIN28A, LIN28B, RAB40A, ARIH1, UBE2D2, EIF3E, FBXO43, FBXO5, RNF168, UBE2D1, TRAF6, FBXO45, FBXO8, HECTD1, SPOP, SHPRH, UFSP2, CDC…	1615	781	13528	1.51227	0.00104472	4.181e-05	0.000565148
UP_SEQ_FEATURE	zinc finger region:C2H2-type 3; degenerate	18	0.0842973	3.03605e-07	ZNF43, ZNF559, ZNF280D, ZNF658, ZNF675, ZNF782, ZNF679, ZNF30, ZNF138, ZNF233, ZNF429, ZNF717, ZNF681, ZNF732, ZNF721, ZNF117, ZNF561, ZNF484	2148	39	19113	4.10679	0.00135892	4.85648e-05	0.000571084
GOTERM_MF_FAT	GO:0032559~adenyl ribonucleotide binding	238	1.1146	3.98059e-07	XRCC5, DYNC1LI1, FASTKD1, XRCC2, CLK1, PRKX, RAB1A, ATP2B1, DDX17, DDX18, DYNC2H1, PIK3CA, TLK1, MAGI3, PAN3, KIF5B, BRAF, ROCK2, KIF5C, WNK1, MTPAP, UBE2J1, OLA1, WNK3, LIG4, MARK3, RFC3, RFC4, CAMK4, ATP2C1, PDGFRA, NEK9, MAPK8, EIF2AK2, NEK5, CHKA, NEK2, DNAH14, NEK1, ADRBK2, CHEK1, CHEK2, VRK1, POLQ, RARS2, MKI67, TAOK1, TGFBR1, MAP2K4, ACACA, ATP11A, YTHDC2, ATP11C, DDX5, ATM, DDX6, UBA2, CD…	1531	1497	12983	1.3482	0.000468008	5.8513e-05	0.00064191
SP_PIR_KEYWORDS	serine/threonine-protein kinase	74	0.346556	2.66068e-06	CDK19, TBK1, TTK, CLK1, LATS1, PRKX, CSNK2A1, PAK2, PAK3, TLK1, STK39, MASTL, PRKACB, SIK3, CDC7, SRPK2, BRAF, ROCK2, TRPM7, PRKCI, WNK1, WNK3, CDK6, MARK3, STK4, CDKL2, CDKL5, CDKL4, MAP4K3, PDIK1L, ACVR2A, ACVR2B, CAMK4, HIPK3, BUB1B, NEK9, MAPK8, CSNK1G3, EIF2AK2, MAP3K13, NEK5, MELK, PRKD3, NEK2, NEK1, BMPR2, ADRBK2, PRKDC, AKAP9, CHEK1, ULK4, CHEK2, VRK1, SNRK, MAP3K1, LMTK2, BUB1, DCLK2, PR…	2150	381	19235	1.73764	0.00157123	6.55173e-05	0.00392143
SP_PIR_KEYWORDS	protein transport	89	0.416803	2.81777e-06	XPO5, AP1AR, VPS54, XPO4, AP3S2, RAB1A, HOOK3, STXBP5L, HOOK1, AP2B1, AP1S2, PEX1, RNF103, CEP290, STAM, VPS13A, VPS13B, RANBP2, RAB6A, NUP35, TPR, SAR1A, STX6, MYO6, RAB39B, VPS45, PGAP1, RINT1, STXBP1, VTI1A, TIMM8A, SENP2, RAB11FIP2, COPG2, ATG4C, IPO7, NUP205, IPO5, TOMM20, RAB5A, RAB14, KPNA5, NUP107, KPNA3, KPNA2, VPS26A, EXOC6B, SERP1, SNX18, AFTPH, SDAD1, NUP160, EXOC8, MTX2, BET1, SNX2, …	2150	485	19235	1.64173	0.00166392	6.66101e-05	0.00415295
GOTERM_BP_FAT	GO:0033554~cellular response to stress	108	0.505784	6.2574e-07	XRCC5, XRCC2, FOXO3, MBIP, SETX, EPC2, STAC, INSIG2, COL4A3BP, PMS2, TLK1, CCNA2, POLK, ESCO1, MYO6, POLI, C11ORF30, NEIL3, USP1, RINT1, TOPBP1, LIG4, PPP1CB, ESCO2, MAP4K3, DCLRE1A, RFC3, RFC4, RAD18, MAPK8, EIF2AK2, RAD17, HMGB1, HMGB2, BLM, NEK1, MRE11A, BMPR2, CHEK1, UBE2V2, CHEK2, SESN1, SLC11A2, RNF168, ERO1L, POLQ, ATRIP, FGD4, SHPRH, MAP2K4, BRCA2, BRIP1, SMG1, ATAD5, WRN, BRCA1, ATM, HDA…	1615	566	13528	1.59834	0.00210902	8.11985e-05	0.00114149
GOTERM_CC_FAT	GO:0044450~microtubule organizing center part	19	0.0889805	3.15741e-06	CEP135, CEP192, CKAP5, CETN3, AKAP9, PCM1, CENPJ, BRCA1, TNKS2, TUBGCP3, PLK4, SASS6, TUBD1, CEP290, TUBE1, CLASP1, TNKS, CNTLN, TOP2A	1245	56	12782	3.48333	0.00190526	8.29129e-05	0.00466739
GOTERM_MF_FAT	GO:0001882~nucleoside binding	251	1.17548	1.01359e-06	XRCC5, DYNC1LI1, FASTKD1, XRCC2, CLK1, PRKX, RAB1A, ATP2B1, DDX17, DDX18, DYNC2H1, PIK3CA, TLK1, MAGI3, PAN3, KIF5B, BRAF, ROCK2, KIF5C, WNK1, MTPAP, UBE2J1, OLA1, WNK3, LIG4, MARK3, RFC3, RFC4, CAMK4, ATP2C1, DLD, PDGFRA, NEK9, MAPK8, EIF2AK2, NEK5, CHKA, ACADSB, NEK2, DNAH14, NEK1, ADRBK2, CHEK1, CHEK2, VRK1, KRAS, POLQ, RARS2, MKI67, TAOK1, TGFBR1, MAP2K4, ACACA, ATP11A, YTHDC2, ATP11C, DDX5, …	1531	1612	12983	1.32041	0.00119127	0.000119191	0.00163451
GOTERM_MF_FAT	GO:0030554~adenyl nucleotide binding	246	1.15206	1.12193e-06	XRCC5, DYNC1LI1, FASTKD1, XRCC2, CLK1, PRKX, RAB1A, ATP2B1, DDX17, DDX18, DYNC2H1, PIK3CA, TLK1, MAGI3, PAN3, KIF5B, BRAF, ROCK2, KIF5C, WNK1, MTPAP, UBE2J1, OLA1, WNK3, LIG4, MARK3, RFC3, RFC4, CAMK4, ATP2C1, DLD, PDGFRA, NEK9, MAPK8, EIF2AK2, NEK5, CHKA, ACADSB, NEK2, DNAH14, NEK1, ADRBK2, CHEK1, CHEK2, VRK1, POLQ, RARS2, MKI67, TAOK1, TGFBR1, MAP2K4, ACACA, ATP11A, YTHDC2, ATP11C, DDX5, ATM, D…	1531	1577	12983	1.32283	0.00131851	0.000119937	0.00180921
GOTERM_MF_FAT	GO:0001883~purine nucleoside binding	249	1.16611	1.24404e-06	XRCC5, DYNC1LI1, FASTKD1, XRCC2, CLK1, PRKX, RAB1A, ATP2B1, DDX17, DDX18, DYNC2H1, PIK3CA, TLK1, MAGI3, PAN3, KIF5B, BRAF, ROCK2, KIF5C, WNK1, MTPAP, UBE2J1, OLA1, WNK3, LIG4, MARK3, RFC3, RFC4, CAMK4, ATP2C1, DLD, PDGFRA, NEK9, MAPK8, EIF2AK2, NEK5, CHKA, ACADSB, NEK2, DNAH14, NEK1, ADRBK2, CHEK1, CHEK2, VRK1, KRAS, POLQ, RARS2, MKI67, TAOK1, TGFBR1, MAP2K4, ACACA, ATP11A, YTHDC2, ATP11C, DDX5, …	1531	1601	12983	1.31889	0.00146192	0.000121908	0.00200612
GOTERM_MF_FAT	GO:0000166~nucleotide binding	334	1.56418	9.38704e-07	XRCC5, DYNC1LI1, FASTKD1, XRCC2, LEMD3, CLK1, RAB1A, PRKX, ATP2B1, DDX17, DDX18, RAVER2, NT5C2, U2AF1, DYNC2H1, PIK3CA, TLK1, PTBP2, MAGI3, PAN3, OPA1, BRAF, KIF5B, ROCK2, KIF5C, UBE2J1, WNK1, MTPAP, EIF2S3, OLA1, WNK3, LIG4, MARK3, RFC3, NNT, RFC4, CAMK4, ATP2C1, DLD, RAB14, PDGFRA, NEK9, MAPK8, EIF2AK2, NEK5, CHKA, ACADSB, NEK2, DNAH14, NEK1, MYEF2, ADRBK2, CHEK1, CHEK2, RAB40A, HNRNPA3, GPD1L,…	1531	2245	12983	1.26162	0.00110331	0.00012265	0.00151375
KEGG_PATHWAY	hsa04120:Ubiquitin mediated proteolysis	34	0.159228	7.21245e-07	UBE3A, UBE2G1, BTRC, CDC16, UBE2QL1, CUL5, UBE2D2, MAP3K1, KLHL9, WWP1, RCHY1, UBE2D1, TRAF6, FBXW11, CUL1, VHL, CBL, UBE2J1, BIRC6, CDC23, SKP1, HERC1, UBE2B, BRCA1, UBE2N, TRIM37, RFWD2, CBLB, HUWE1, UBA2, UBE2W, SIAH1, PIAS2, UBE2E2	503	137	5085	2.50889	0.00012621	0.00012621	0.000884209
GOTERM_CC_FAT	GO:0000777~condensed chromosome kinetochore	19	0.0889805	5.54005e-06	CREBBP, NUF2, CENPF, CASC5, NDC80, CENPE, CENPH, KIF2C, SPC25, NSL1, BUB1, BUB1B, SKA3, CLASP1, CLASP2, NUP107, SKA1, SMC1A, ERCC6L	1245	58	12782	3.36322	0.00334061	0.000139415	0.00818936
GOTERM_CC_FAT	GO:0005635~nuclear envelope	42	0.196694	5.78318e-06	LMNB1, NUP160, POLA1, LEMD3, CBX3, WTAP, CBX5, SUMO1, NUP214, CSE1L, NUP50, MRPL19, MNS1, TNKS, RANBP2, TPR, NUP35, TNPO1, RANBP17, STS, MYO6, SCD, CENPF, NUP155, SIRT1, TNKS2, SENP2, SYNE2, GMCL1, PSEN1, IPO7, BNIP2, NUP205, BNIP3L, IPO5, TSGA10, KPNA5, NUP107, KPNA3, KPNA2, MATR3, LRPPRC	1245	205	12782	2.10341	0.00348696	0.000139712	0.00854874
GOTERM_BP_FAT	GO:0007059~chromosome segregation	27	0.126446	1.28827e-06	NEK2, USP9X, CTCF, LATS1, SPC25, NCAPG, SKA3, SKA1, TOP2A, SGOL2, DLGAP5, SGOL1, KIF18A, NUF2, PAPD7, CENPF, CDC23, NUSAP1, CENPE, NDC80, SMC2, BRCA1, SMC4, CENPH, PSEN1, NSL1, SMC1A	1615	81	13528	2.79216	0.0043372	0.000160974	0.00235008
UP_SEQ_FEATURE	zinc finger region:C2H2-type 4; degenerate	15	0.0702477	1.23439e-06	ZNF43, ZNF624, ZNF611, ZNF559, ZNF131, ZNF658, ZNF782, ZNF675, ZNF221, ZNF233, ZNF681, ZNF561, ZNF493, ZNF257, ZNF484	2148	30	19113	4.44902	0.00551357	0.000190631	0.00232187
UP_SEQ_FEATURE	compositionally biased region:Poly-Ser	89	0.416803	1.44012e-06	E2F5, KIAA0430, SYNJ1, ARID4B, RLIM, IL17RD, CBX5, LUZP6, EPC2, CNTNAP3, CNTLN, TPR, KIAA0232, IRS2, BRAF, C11ORF30, SOX11, RUNX1T1, ZSWIM6, SOCS6, GLCCI1, ZCCHC14, TRIM37, CCDC6, MED4, RALGAPA1, ADAMTS9, BRWD1, KLRG1, SIPA1L1, MLLT10, FHOD3, PRDM2, PIAS2, SRGAP1, KIAA1109, ING3, RALGPS1, BLM, DIAPH2, ONECUT2, BMPR2, CNTNAP3B, CXXC4, ZNF654, SYCP2, TTC3, MTMR1, MTPN, MAP3K1, BAI3, TNKS, CLASP1, P…	2148	475	19113	1.66721	0.00642953	0.000214986	0.00270884
SP_PIR_KEYWORDS	kinetochore	21	0.0983468	9.73117e-06	NEK2, SGOL2, SGOL1, NUF2, CENPF, CASC5, NDC80, CENPE, CENPH, KIF2C, SPC25, NSL1, BUB1, BUB1B, SKA3, CLASP1, CLASP2, NUP107, SKA1, SMC1A, ERCC6L	2150	63	19235	2.98217	0.00573464	0.000221174	0.0143415
SP_PIR_KEYWORDS	microtubule	49	0.229476	1.52311e-05	KIF23, DYNC1LI1, PRC1, KIF27, HOOK3, HOOK1, KIF2C, DYNLL2, MAP1LC3B, DYNC2H1, MTUS1, KIF2A, KIF14, KIF11, KIF5B, KIF5C, KIF15, NUSAP1, KIF16B, EML4, KIF1B, TBCA, MAPRE2, STMN1, MAPRE1, DYNLRB2, SPAST, HAUS6, DNAH14, STAU2, TUBGCP3, CEP57, SKA3, TUBE1, CLASP1, APPBP2, CLASP2, SKA1, KIF21A, KIF18A, CENPE, CENPJ, LRRC49, PTPN20A, MAP2, TUBD1, KIF20B, MAP9, KATNAL2	2150	231	19235	1.89774	0.00896127	0.000333339	0.0224463
GOTERM_BP_FAT	GO:0070647~protein modification by small protein conjugation or removal	41	0.19201	3.38124e-06	USP7, DZIP3, UBE3A, USP9X, UBE2V1, CDC73, UBE2V2, CBLL1, SENP7, LNX1, SUMO3, SUMO2, SUMO1, G2E3, UBE2D2, MAP3K1, WWP1, RNF168, UBE2D1, TRAF6, FBXW11, VCPIP1, HECTD1, VHL, USP1, CBL, PCNP, TRIM23, UBE2B, RBBP6, BRCA1, CTR9, NAE1, UBE2N, WDR48, SENP2, MIB1, SENP1, HUWE1, USP46, SIAH1, FBXO11	1615	160	13528	2.14647	0.0113435	0.000407357	0.00616798
GOTERM_MF_FAT	GO:0032553~ribonucleotide binding	276	1.29256	4.96137e-06	XRCC5, DYNC1LI1, FASTKD1, XRCC2, CLK1, PRKX, RAB1A, ATP2B1, DDX17, DDX18, DYNC2H1, PIK3CA, TLK1, MAGI3, PAN3, OPA1, KIF5B, BRAF, ROCK2, KIF5C, WNK1, MTPAP, UBE2J1, EIF2S3, OLA1, WNK3, LIG4, MARK3, RFC3, RFC4, CAMK4, ATP2C1, RAB14, PDGFRA, NEK9, MAPK8, EIF2AK2, NEK5, CHKA, NEK2, DNAH14, NEK1, ADRBK2, CHEK1, CHEK2, RAB40A, VRK1, KRAS, POLQ, RANBP17, RARS2, MKI67, TAOK1, TGFBR1, MAP2K4, ACACA, ATP11…	1531	1836	12983	1.27478	0.0058176	0.000448714	0.00800043
GOTERM_MF_FAT	GO:0032555~purine ribonucleotide binding	276	1.29256	4.96137e-06	XRCC5, DYNC1LI1, FASTKD1, XRCC2, CLK1, PRKX, RAB1A, ATP2B1, DDX17, DDX18, DYNC2H1, PIK3CA, TLK1, MAGI3, PAN3, OPA1, KIF5B, BRAF, ROCK2, KIF5C, WNK1, MTPAP, UBE2J1, EIF2S3, OLA1, WNK3, LIG4, MARK3, RFC3, RFC4, CAMK4, ATP2C1, RAB14, PDGFRA, NEK9, MAPK8, EIF2AK2, NEK5, CHKA, NEK2, DNAH14, NEK1, ADRBK2, CHEK1, CHEK2, RAB40A, VRK1, KRAS, POLQ, RANBP17, RARS2, MKI67, TAOK1, TGFBR1, MAP2K4, ACACA, ATP11…	1531	1836	12983	1.27478	0.0058176	0.000448714	0.00800043
UP_SEQ_FEATURE	zinc finger region:C2H2-type 22	13	0.0608814	4.98896e-06	ZNF43, ZNF808, ZNF594, ZFP62, ZNF197, ZNF717, ZNF91, ZNF658, ZNF107, ZNF721, ZNF836, ZFHX3, ZNF493	2148	25	19113	4.62698	0.0220978	0.000720566	0.00938387
GOTERM_MF_FAT	GO:0017076~purine nucleotide binding	284	1.33002	1.18533e-05	XRCC5, DYNC1LI1, FASTKD1, XRCC2, CLK1, PRKX, RAB1A, ATP2B1, DDX17, DDX18, DYNC2H1, PIK3CA, TLK1, MAGI3, PAN3, OPA1, KIF5B, BRAF, ROCK2, KIF5C, WNK1, MTPAP, UBE2J1, EIF2S3, OLA1, WNK3, LIG4, MARK3, RFC3, RFC4, CAMK4, ATP2C1, DLD, RAB14, PDGFRA, NEK9, MAPK8, EIF2AK2, NEK5, CHKA, ACADSB, NEK2, DNAH14, NEK1, ADRBK2, CHEK1, CHEK2, RAB40A, VRK1, KRAS, POLQ, RANBP17, RARS2, MKI67, TAOK1, TGFBR1, MAP2K4,…	1531	1918	12983	1.25565	0.0138429	0.000995187	0.019113
GOTERM_CC_FAT	GO:0005876~spindle microtubule	12	0.0561982	4.69827e-05	TUBGCP3, TBL1XR1, KIF11, PRC1, KIF18A, NUSAP1, SKA3, CLASP1, CLASP2, CDC16, SKA1, CALM1	1245	29	12782	4.24828	0.0279794	0.00109088	0.0694305
UP_SEQ_FEATURE	mutagenesis site	291	1.36281	8.49383e-06	XRCC5, ITGB3BP, MEF2A, DZIP3, SCN3A, LEMD3, RORA, HOOK1, G2E3, INSIG2, WWP1, COL4A3BP, U2AF1, TLK1, WWOX, POLK, ESCO1, C11ORF30, EFNB2, UBE2J1, OLA1, GCC2, DCLRE1A, NAPEPLD, HUWE1, CAMK4, CEP350, NEK9, PRDM2, PIAS2, TGIF2, MAPK8, EIF2AK2, TDRD3, PRLHR, GGCT, NEK2, HMGCS1, CHEK1, CHEK2, DUSP11, DAAM1, RIMS1, ARIH1, VRK1, KRAS, HTATSF1, FBXO5, TNKS, RCHY1, PABPC1, TGFBR1, SMAD5, EPM2A, ESRRG, ACACA…	2148	2045	19113	1.26618	0.0373295	0.00118817	0.0159758
GOTERM_CC_FAT	GO:0044451~nucleoplasm part	83	0.388704	7.31613e-05	E2F3, TAF1A, E2F5, E2F8, EZH2, YLPM1, NAA15, INTS2, RLIM, CBX5, PNN, SAP30, SIN3A, CSNK2A1, U2AF1, SRRM1, DDX20, TGS1, AKIRIN2, LUC7L3, ATF7IP, TBL1XR1, ANKS1B, RBBP5, RBBP4, MYO6, RBL2, TAF4B, RBL1, TOPBP1, PPP1CC, PPP1CB, GTF2B, MED10, SPDYA, RFWD2, MED4, NCOA6, CPSF6, PIAS2, PSME4, EP400, MED1, ING3, BLM, NUFIP1, PRKDC, TADA1, NFYB, CDC73, NFYA, CHEK2, IVNS1ABP, POLR2B, SUMO1, DDX46, ERCC6, CI…	1245	555	12782	1.53538	0.0432288	0.00163537	0.108097
SP_PIR_KEYWORDS	ubl conjugation	97	0.454269	8.26637e-05	XRCC5, MEF2A, SNCAIP, SCN3A, RORA, CNOT4, CUL5, VPS13C, CASP8AP2, TARDBP, WWP1, SPRED2, FRS2, WWOX, CUL1, CCAR1, SATB1, MAGI3, STMN2, USP1, SGOL1, TOPBP1, CCDC138, TRIM37, MIB1, TFAP2B, RNF138, PIAS2, ADD3, EID1, HMGB1, TSHZ2, DIAPH1, CHEK1, BEX4, RIC3, FBXO43, RPS20, RCHY1, TRAF6, ATRIP, CREBBP, IREB2, ESRRG, PCNP, SMAD2, HNRNPA1, ATAD1, CBLB, PLK4, TDG, DNMT1, H3F3A, KLF3, CTCF, FUBP1, RNF103, …	2150	588	19235	1.47587	0.047682	0.00174335	0.121766
GOTERM_MF_FAT	GO:0015631~tubulin binding	28	0.131129	2.38216e-05	RABGAP1, HOOK3, HOOK1, TUBGCP3, FNTA, TARDBP, CEP290, CLASP1, CLASP2, SKA1, DCX, APC, TERF1, GABARAPL2, CCDC88A, KIF5B, KIF18A, BRCA2, NUSAP1, CENPJ, BCL2L11, BRCA1, ATG4C, MAPRE2, MAPRE1, STMN1, LRPPRC, SPAST	1531	100	12983	2.37442	0.0276257	0.00186589	0.0384078
GOTERM_BP_FAT	GO:0000226~microtubule cytoskeleton organization	37	0.173278	1.67589e-05	KIF23, HAUS6, PRC1, NEK2, CETN3, TTK, C10ORF113, TTL, HOOK3, HOOK1, TUBGCP3, SPC25, KIF2C, TUBE1, FBXO5, CLASP1, TNKS, RANBP1, KIF11, CEP135, CKAP5, RNF19A, KIF18A, BRCA2, NUSAP1, DOCK7, NDC80, PCM1, CENPJ, UBE2B, BRCA1, SASS6, MAP2, BUB1B, STMN1, SMC1A, SPAST	1615	147	13528	2.10836	0.054976	0.00194793	0.0305677
GOTERM_BP_FAT	GO:0006302~double-strand break repair	21	0.0983468	1.95102e-05	XRCC5, RAD51AP1, XRCC2, BLM, MSH2, FAM175A, MRE11A, PAPD7, POLA1, PRKDC, BRIP1, BRCA2, UBE2V2, LIG4, RAD50, BRCA1, SETX, UBE2N, EYA1, RNF168, RAD54B	1615	62	13528	2.83719	0.0637083	0.00219187	0.0355852
SP_PIR_KEYWORDS	thiol protease	30	0.140495	0.000110892	USP7, USP6, USP8, USP3, USP9X, SENP8, SENP5, SENP7, SENP6, USP38, USP37, YOD1, USP34, USP14, VCPIP1, USP13, USP31, CAPN7, UFSP2, USP1, SENP2, BLMH, SENP1, ATG4C, USP46, USP49, USP48, USP25, USP42, USP44	2150	126	19235	2.13012	0.0634391	0.00225747	0.163316
SP_PIR_KEYWORDS	DNA binding	62	0.290357	0.000123346	XRCC5, HMGN1, ZNF85, MEF2A, ZNF17, PAX6, ZXDB, ZNF12, RORA, ZNF10, ZNF345, ZNF182, HOXC4, TOP2A, TWIST1, ZNF43, EGR1, SATB1, ZNF93, ZNF90, ZNF92, SOX11, GABPA, ZFX, ZHX1, ZNF91, MXD1, GTF2B, ZNF37A, ZNF235, ZNF33B, HMGB1, CNBP, HMGB2, ZNF273, POLA1, NR3C2, PRKDC, NFYB, ZNF35, NFYA, ZNF30, REL, ZNF224, ZNF708, CSDE1, POU2F1, TCEA1, TERF1, CBL, ZNF24, ZNF160, ZNF25, HNRNPA1, SP1, SP4, DNMT1, H3F3A,…	2150	340	19235	1.63142	0.0703078	0.00242711	0.181641
GOTERM_BP_FAT	GO:0032446~protein modification by small protein conjugation	34	0.159228	2.36497e-05	DZIP3, UBE3A, UBE2V1, CDC73, UBE2V2, CBLL1, SENP7, LNX1, SUMO3, SUMO2, SUMO1, G2E3, UBE2D2, MAP3K1, WWP1, RNF168, UBE2D1, TRAF6, FBXW11, VCPIP1, HECTD1, VHL, CBL, PCNP, TRIM23, UBE2B, RBBP6, BRCA1, CTR9, NAE1, UBE2N, MIB1, HUWE1, SIAH1, FBXO11	1615	132	13528	2.15758	0.0766943	0.00257072	0.0431336
SP_PIR_KEYWORDS	repressor	75	0.351239	0.000147295	ITGB3BP, ZNF85, ZBTB33, BACH2, EZH2, E2F8, YLPM1, PAX6, ZNF639, CBX3, CTCF, ZNF253, MXI1, SAP30, SIN3A, CASP8AP2, MIER1, ZNF300, ZFP90, TARDBP, MIER3, AKIRIN2, ATF7IP, TBL1XR1, SATB1, RBBP4, RBL2, C11ORF30, ZNF354C, RBL1, ZHX1, SCAI, TLE4, ZNF141, SPEN, MXD1, PURB, ZNF138, KDM2A, ZNF136, NAB1, CUX1, NSD1, ZNF382, SUV420H1, EID1, CNBP, EID2, EID3, SCML2, MYEF2, ZNF652, CIR1, ZNF224, GATAD2B, ETV6,…	2150	435	19235	1.5425	0.0833759	0.00271686	0.216874
SP_PIR_KEYWORDS	magnesium	76	0.355922	0.000145307	PDP2, IMPA1, FIGNL1, GRIN3A, EPT1, CNOT6, LATS1, TTL, ATP2B1, AASDHPPT, PAK3, NT5C2, PHOSPHO2, PRKACB, NANP, SIK3, NUDT16, CDC7, POLK, NMNAT2, POLI, ROCK2, NUDT3, GEN1, NUDT10, NUDT11, LIG4, STK4, ARL3, ACVR2A, EYA1, ACVR2B, PPM1E, ATP2C1, ATP9B, ATP9A, NEK9, PPM1L, MAP3K13, NEK5, PRKD3, PRPS2, MMGT1, NEK2, NEK1, BMPR2, ADRBK2, ERI1, ERI2, PPM1B, CHEK2, HPRT1, POLR2B, PPAT, SNRK, MAP3K1, ZC3H12B,…	2150	442	19235	1.53831	0.0822983	0.00276658	0.21395
GOTERM_CC_FAT	GO:0005657~replication fork	12	0.0561982	0.000133199	PRIM1, RFC3, RFC4, HDAC2, BLM, HELB, POLA1, RAD18, CHEK1, UBE2B, PURB, PURA	1245	32	12782	3.85	0.0773062	0.00286937	0.196724
SP_PIR_KEYWORDS	mrna processing	50	0.234159	0.000167391	NCBP2, RNMT, APOBEC4, SNRPD1, WTAP, PNN, TARDBP, U2AF1, SRRM1, DBR1, PTBP2, DDX20, LUC7L3, SNRPA1, SRPK2, HNRNPA2B1, MTPAP, PRPF39, HNRNPR, PAPD4, CPSF6, THOC2, CPSF3, PRPF38A, PPP4R2, STRAP, SNRPB2, KIN, HNRNPA3, CIR1, DDX46, CNOT6L, NUDT21, CDC40, DHX15, PABPC1, RBM25, PPWD1, BCAS2, CSTF3, DDX5, RBMX, HNRNPA1, SLBP, PAPOLB, HNRNPH3, PAPOLA, LSM11, SNRNP27, PAPOLG	2150	260	19235	1.72048	0.0941998	0.00299359	0.246429
GOTERM_CC_FAT	GO:0005794~Golgi apparatus	118	0.552616	0.000159743	PITPNB, C16ORF70, PDE3B, SLC35A1, UXS1, IL17RD, RAB1A, HOOK3, G2E3, UBXN2B, COL4A3BP, ST3GAL6, DYNC2H1, GNG2, SAR1A, MTUS1, WWOX, CCAR1, NMNAT2, MYO6, BEND5, VPS45, BICD1, GCC2, TNKS2, COPG2, ATP2C1, BACE1, RAB14, PRDM2, CAV3, AFTPH, DIAPH2, MYEF2, CCDC91, ST8SIA3, NAPB, OCRL, RIC3, PAQR3, SLC11A2, B3GNT5, LPCAT1, GOLPH3L, STX16, MANEA, SLC30A5, TNKS, CLASP1, DOPEY1, CLASP2, MBNL3, RAB6C, SLC30A6…	1245	872	12782	1.3893	0.0919831	0.00321124	0.235883
GOTERM_CC_FAT	GO:0005643~nuclear pore	20	0.0936637	0.000156576	RANBP17, NUP160, NUP155, SENP2, SUMO1, NUP214, CSE1L, IPO7, NUP205, IPO5, NUP50, TNKS, KPNA5, NUP107, RANBP2, KPNA3, NUP35, TPR, KPNA2, TNPO1	1245	79	12782	2.59916	0.0902442	0.00325604	0.231211
KEGG_PATHWAY	hsa04110:Cell cycle	28	0.131129	6.13983e-05	E2F3, E2F5, CDC14B, DBF4, PRKDC, TTK, CHEK1, CDC16, CHEK2, TFDP2, BUB1, CCNA2, CUL1, CDC7, RBL2, CREBBP, RBL1, CDC23, CDK6, SMAD2, SKP1, YWHAE, ATM, YWHAH, CCNB2, HDAC2, BUB1B, SMC1A	503	125	5085	2.26449	0.0106875	0.00357527	0.0752454
GOTERM_MF_FAT	GO:0008017~microtubule binding	22	0.10303	5.4964e-05	GABARAPL2, CCDC88A, KIF5B, KIF18A, NUSAP1, BCL2L11, HOOK3, HOOK1, FNTA, ATG4C, TARDBP, CEP290, CLASP1, MAPRE2, CLASP2, MAPRE1, SKA1, DCX, LRPPRC, SPAST, TERF1, APC	1531	72	12983	2.59114	0.0625946	0.00403182	0.0885983
GOTERM_MF_FAT	GO:0003723~RNA binding	120	0.561982	5.88532e-05	NCBP2, NAF1, RNMT, DZIP3, XPO5, SNRPD1, CNOT6, CNOT4, DDX17, DDX18, RAVER2, TARDBP, EIF1AX, U2AF1, SRRM1, RBMS3, PTBP2, PUM2, LUC7L3, NUDT16, SNRPA1, HNRNPA2B1, MTPAP, SECISBP2, HNRNPR, TIAL1, SRP72, EIF2AK2, LRPPRC, EIF4E3, CNBP, SNRPB2, MYEF2, DUSP11, LIN28A, LIN28B, PUS7, HNRNPA3, DDX46, RPL7, RPL6, HTATSF1, RPL9, PRKRA, TDRKH, RPL5, STRBP, PABPC1, RPS20, CSTF3, PAIP1, IREB2, DDX5, RBMX, HNRNP…	1531	718	12983	1.41728	0.0668725	0.0040631	0.0948647
KEGG_PATHWAY	hsa00280:Valine, leucine and isoleucine degradation	15	0.0702477	4.90085e-05	ACAA2, ACADSB, ACADM, BCKDHB, HMGCS1, ACAT1, ALDH3A2, AUH, DBT, ALDH7A1, MUT, OXCT1, DLD, HIBCH, PCCA	503	44	5085	3.44637	0.00854002	0.00427916	0.0600655
GOTERM_BP_FAT	GO:0000075~cell cycle checkpoint	26	0.121763	4.23817e-05	BLM, MSH2, FAM175A, RINT1, CENPF, BRIP1, TTK, CHEK1, CENPE, CHEK2, CCNG2, BRCA1, ATM, RBBP8, NAE1, MAPK14, BUB1, BUB1B, SMC1A, TPR, CCNA2, ATRIP, RAD17, TERF1, DLG1, APC	1615	91	13528	2.39328	0.133245	0.00445875	0.0772857
GOTERM_CC_FAT	GO:0000922~spindle pole	12	0.0561982	0.000246115	TUBGCP3, KIF11, ROCK2, NEK2, MAPK14, DLGAP5, BUB1, TPX2, CENPF, LATS1, ASPM, CALM1	1245	34	12782	3.62353	0.138148	0.00478437	0.363207
GOTERM_CC_FAT	GO:0000781~chromosome, telomeric region	11	0.051515	0.000261082	PTGES3, XRCC5, BLM, RIF1, TNKS, TERF2IP, RAD50, POT1, TERF1, TNKS2, PURA	1245	29	12782	3.89425	0.145906	0.00491643	0.385255
UP_SEQ_FEATURE	compositionally biased region:Poly-Lys	44	0.20606	3.71486e-05	SBNO1, PCDHA8, KIAA1109, PCDHA9, DZIP3, PCDHA3, DIAPH2, PCDHA4, PCDHA5, POLA1, EIF5B, CCDC146, TTC3, DDX18, CEP57, HTATSF1, PCDHA10, SLC39A6, PCDHA12, ZNF608, DEPDC1B, STRBP, PCDHA13, KDM5B, MAGI3, TAF5, HIAT1, SMAD5, BEND7, SECISBP2, BRCA1, CDKL5, RSBN1, ZDBF2, CTR9, ATRX, DNAJB7, PAPOLA, BPTF, NCOA6, FHOD3, NEUROD1, ERC2, SRP72, MYNN	2148	205	19113	1.90982	0.153285	0.00502948	0.0698538
GOTERM_MF_FAT	GO:0019787~small conjugating protein ligase activity	38	0.177961	8.65542e-05	DZIP3, UBE3A, UBE2G1, UBE2V1, UBE2V2, CBLL1, UBE2QL1, RLIM, LNX1, SUMO3, ARIH1, SUMO2, G2E3, UBE2D2, MAP3K1, WWP1, RNF168, UBE2D1, TRAF6, FBXO21, FBXW11, HECTD1, CBL, UBE2J1, BIRC6, CDC23, TRIM23, UBE2B, RBBP6, BRCA1, UBE2N, MIB1, UBR7, HUWE1, UBE2W, SIAH1, PIAS2, UBE2E2, FBXO11	1531	166	12983	1.94122	0.0967827	0.00563916	0.139486
SP_PIR_KEYWORDS	helicase	30	0.140495	0.000341072	SMARCAD1, XRCC5, BLM, HELZ, SETX, FANCM, DDX17, ERCC6, DDX18, DDX46, DHX15, DDX20, POLQ, HELLS, ERCC6L, SHPRH, BRIP1, YTHDC2, WRN, DDX5, HLTF, DDX6, ATRX, HELB, DDX59, SMARCA5, DDX50, RAD54B, DHX40, EP400	2150	134	19235	2.00295	0.182585	0.00591211	0.50152
UP_SEQ_FEATURE	compositionally biased region:Ser-rich	76	0.355922	4.72109e-05	CDK19, NAF1, ARID4B, FAM199X, NAP1L3, RLIM, CCDC39, PNN, RTF1, RAPGEF6, SRRM1, PUM2, RSBN1L, POLI, C11ORF30, PAPD7, TANC1, SPEN, UBN2, PCLO, ZCCHC14, TMEM131, RFWD2, C14ORF39, SENP1, NCOA3, CEP350, SIPA1L1, HIPK3, ASH1L, PDGFRA, KCNH8, PIAS2, MED1, KIAA1109, BDP1, FAM122B, AKAP11, RIMS1, ZFC3H1, QSER1, NUP50, NFAT5, AUTS2, DCLK2, CLASP1, PER3, CLASP2, ZNF608, TNRC6A, USP31, APC, HECTD1, ZC3H13, Z…	2148	425	19113	1.59118	0.1906	0.00620019	0.0887669
GOTERM_BP_FAT	GO:0045841~negative regulation of mitotic metaphase/anaphase transition	8	0.0374655	7.24444e-05	BUB1, CENPF, TTK, CENPE, TPR, ATM, TERF1, APC	1615	11	13528	6.09198	0.216854	0.0073798	0.132073
GOTERM_BP_FAT	GO:0007094~mitotic cell cycle spindle assembly checkpoint	8	0.0374655	7.24444e-05	BUB1, CENPF, TTK, CENPE, TPR, ATM, TERF1, APC	1615	11	13528	6.09198	0.216854	0.0073798	0.132073
GOTERM_CC_FAT	GO:0005829~cytosol	166	0.777408	0.000450245	ITGB3BP, NCBP2, STIL, TBK1, BTRC, SNRPD1, CDC16, FOXO3, CEP70, CUL5, FNTA, AQP11, UBXN2B, COL4A3BP, EIF1AX, NT5C2, PDE4B, CEP290, PIK3CA, STAM, DDX20, PRKACB, CUL1, NET1, CLNS1A, MYO6, ROCK2, EIF2S3, NPEPPS, SKP1, PCM1, CEP152, BCL2L11, CAMK4, RAB14, MAPK8, VPS26A, ME1, CNBP, AFTPH, GGCT, NEK2, DIAPH2, HMGCS1, RPL7, EIF3H, RPL6, RPL9, EIF3E, FBXO5, CLASP1, RPL5, RPS20, PABPC1, UBE2D1, TRAF6, FGD4…	1245	1330	12782	1.2814	0.238153	0.00820882	0.663521
GOTERM_MF_FAT	GO:0043566~structure-specific DNA binding	34	0.159228	0.00013436	XRCC5, HMGB2, CNBP, BLM, MRE11A, ZNF12, CTCF, KIN, POT1, FUBP1, CGGBP1, PMS2, TERF1, EGR1, EXO1, MSH6, SATB1, RAD51AP1, MSH2, HNRNPA2B1, BRCA2, SMAD2, WRN, SPEN, HNRNPA1, TET1, PURB, PURA, SP1, TDG, RAD18, NEUROD1, LRPPRC, NFIB	1531	145	12983	1.98843	0.146166	0.00828225	0.216449
INTERPRO	IPR008271:Serine/threonine protein kinase, active site	68	0.318456	2.22745e-05	CDK19, TBK1, TTK, CLK1, LATS1, PRKX, CSNK2A1, PAK2, PAK3, STK39, TLK1, MASTL, PRKACB, SIK3, CDC7, SRPK2, BRAF, ROCK2, PRKCI, WNK1, WNK3, CDK6, MARK3, STK4, CDKL2, CDKL5, CDKL4, MAP4K3, PDIK1L, ACVR2A, ACVR2B, CAMK4, HIPK3, BUB1B, NEK9, MAPK8, CSNK1G3, EIF2AK2, MAP3K13, NEK5, MELK, PRKD3, NEK2, NEK1, BMPR2, ADRBK2, AKAP9, CHEK1, ULK4, CHEK2, VRK1, SNRK, MAP3K1, BUB1, DCLK2, PRKAA2, TAOK1, MAK, TGF…	1909	354	16659	1.67629	0.044913	0.00914847	0.0384288
GOTERM_BP_FAT	GO:0016071~mRNA metabolic process	70	0.327823	9.61481e-05	NCBP2, RNMT, APOBEC4, SNRPD1, WTAP, PNN, AUH, TARDBP, PCBP2, U2AF1, DBR1, SRRM1, DDX20, PTBP2, TGS1, LUC7L3, CCAR1, CLNS1A, KHDRBS1, SRPK2, SNRPA1, KHDRBS3, PAN3, HNRNPA2B1, MTPAP, PRPF39, HNRNPR, PAPD4, CPSF6, THOC2, CPSF3, PRPF38A, PPP4R2, POLR2K, STRAP, SNRPB2, KIN, POLR2B, HNRNPA3, ZFP36L2, DDX46, CIR1, CNOT6L, EIF3E, CDC40, NUDT21, DHX15, PABPC1, PPWD1, RBM25, SPOP, BCAS2, CSTF3, PAIP1, SMG1…	1615	370	13528	1.58474	0.277053	0.00949637	0.175251
INTERPRO	IPR013069:BTB/POZ	32	0.149862	3.12934e-05	ZBTB33, ZBTB34, BACH2, ZBTB8B, ZBTB10, ZBTB6, ZNF131, IVNS1ABP, ZBTB37, KLHL7, KLHL8, KLHL5, KBTBD2, KLHL28, KLHL9, KBTBD6, KBTBD7, KLHL24, SPOP, RHOBTB3, BTBD7, GAN, ZBTB26, ZBTB44, ZBTB24, GMCL1, KLHL15, KLHL11, MYNN, ZBTB1, KBTBD11, ZBTB8A	1909	127	16659	2.19882	0.0625195	0.0107022	0.0539845
GOTERM_BP_FAT	GO:0007052~mitotic spindle organization	9	0.0421486	0.000119562	KIF23, SPC25, KIF11, PRC1, TTK, TNKS, NDC80, STMN1, SMC1A	1615	15	13528	5.02588	0.331972	0.0111437	0.217883
GOTERM_BP_FAT	GO:0016567~protein ubiquitination	30	0.140495	0.000117747	DZIP3, UBE3A, UBE2V1, CDC73, UBE2V2, CBLL1, LNX1, G2E3, UBE2D2, MAP3K1, WWP1, RNF168, UBE2D1, TRAF6, FBXW11, VCPIP1, HECTD1, VHL, CBL, PCNP, TRIM23, UBE2B, RBBP6, BRCA1, CTR9, UBE2N, MIB1, HUWE1, SIAH1, FBXO11	1615	119	13528	2.11172	0.327869	0.0112873	0.21458
GOTERM_BP_FAT	GO:0033043~regulation of organelle organization	46	0.215426	0.000134659	CAV3, DYNC1LI1, NEK2, TTK, CTCF, TERF2IP, CDC16, LATS1, POT1, PFN2, SET, TMSB15A, MAP3K1, BUB1, SKA3, CLASP1, RANBP1, TNKS, TLK1, CLASP2, SKA1, TPR, TERF1, APC, CCDC88A, ROCK2, DLGAP5, CENPF, NUSAP1, CDC23, CRIPAK, CENPE, RICTOR, PROX1, BRCA1, ATM, NEBL, TNKS2, UBE2N, NCK2, PLK4, EREG, MAP2, KIF20B, DNMT1, MAPRE1	1615	217	13528	1.77566	0.365153	0.0122052	0.245365
SP_PIR_KEYWORDS	ligase	54	0.252892	0.000729195	DZIP3, UBE2G1, BTRC, RLIM, TTL, LNX1, CNOT4, MTHFD1, G2E3, WWP1, SUCLA2, AASDH, UBE2J1, LIG4, HERC1, HLTF, UBE2B, GMPS, UBE2N, RFWD2, TRIM37, MIB1, TRIM36, HUWE1, UBR7, RNF139, RNF138, UBE2W, RAD18, SIAH1, SLC27A2, PCCA, UBE3A, UBE2QL1, CBLL1, UBE2D2, RNF168, RCHY1, TRAF6, UBE2D1, ACSL3, HECTD1, SHPRH, RARS2, RNF19A, CBL, ACACA, HACE1, BIRC6, BRCA1, CBLB, UBA2, PAICS, UBE2E2	2150	305	19235	1.58397	0.350214	0.0122419	1.06937
GOTERM_BP_FAT	GO:0031123~RNA 3'-end processing	12	0.0561982	0.00014166	PAPOLB, PAPOLA, CSTF3, ZCCHC11, PAPD4, ERI1, PABPC1, LIN28A, PAPOLG, CPSF3, LIN28B, SLBP	1615	27	13528	3.72288	0.379974	0.0125	0.258105
GOTERM_CC_FAT	GO:0000940~outer kinetochore of condensed chromosome	6	0.0280991	0.000780751	CREBBP, BUB1B, CENPF, SKA3, CENPE, SKA1	1245	9	12782	6.84444	0.376095	0.0133884	1.14797
GOTERM_BP_FAT	GO:0051784~negative regulation of nuclear division	8	0.0374655	0.000155918	BUB1, CENPF, TTK, CENPE, TPR, ATM, TERF1, APC	1615	12	13528	5.58431	0.4091	0.0133994	0.284048
GOTERM_BP_FAT	GO:0031577~spindle checkpoint	8	0.0374655	0.000155918	BUB1, CENPF, TTK, CENPE, TPR, ATM, TERF1, APC	1615	12	13528	5.58431	0.4091	0.0133994	0.284048
GOTERM_BP_FAT	GO:0045839~negative regulation of mitosis	8	0.0374655	0.000155918	BUB1, CENPF, TTK, CENPE, TPR, ATM, TERF1, APC	1615	12	13528	5.58431	0.4091	0.0133994	0.284048
GOTERM_CC_FAT	GO:0012505~endomembrane system	104	0.487051	0.000780614	C16ORF70, LEMD3, CBX3, WTAP, SLC35A1, CBX5, INSIG2, COL4A3BP, ST3GAL6, RC3H2, PARD3B, NUP35, FRS2, MYO6, TNKS2, COPG2, ATP2C1, RAB14, RYR2, VPS26A, LRPPRC, AFTPH, CYP1B1, LMNB1, CYP51A1, ST8SIA3, EXTL2, MIA3, CSE1L, NUP50, MNS1, TNKS, DOPEY1, ERO1L, SEC61A2, GABARAPL2, RANBP17, SCD, SEC11A, ABCB4, EPS15, SYNE2, TSGA10, SPCS1, SPCS2, CLSTN2, ORMDL1, NBEA, AP2B1, AP1S2, PIGM, PIGF, RANBP2, TPR, DLG…	1245	782	12782	1.36539	0.376044	0.013777	1.14777
KEGG_PATHWAY	hsa04114:Oocyte meiosis	24	0.112396	0.000354431	BTRC, SGOL1, PPP2R5C, PPP3R1, CDC23, SKP1, CDC16, PPP1CC, PPP1CB, YWHAE, PRKX, SPDYA, RPS6KA6, CCNB2, YWHAH, PPP3CB, FBXO43, BUB1, FBXO5, PPP2R5E, PRKACB, SMC1A, FBXW11, CUL1, CALM1	503	110	5085	2.20568	0.0601514	0.0153895	0.433649
GOTERM_MF_FAT	GO:0016881~acid-amino acid ligase activity	42	0.196694	0.000289202	DZIP3, UBE3A, UBE2G1, UBE2V1, UBE2V2, CBLL1, UBE2QL1, RLIM, TTL, LNX1, SUMO3, ARIH1, SUMO2, G2E3, UBE2D2, MAP3K1, WWP1, RNF168, UBE2D1, TRAF6, FBXO21, FBXW11, HECTD1, CBL, UBE2J1, BIRC6, HACE1, CDC23, TRIM23, HERC1, UBE2B, RBBP6, BRCA1, UBE2N, MIB1, HUWE1, UBR7, UBE2W, SIAH1, PIAS2, PAICS, UBE2E2, FBXO11	1531	201	12983	1.77196	0.288337	0.0160672	0.465349
GOTERM_MF_FAT	GO:0000287~magnesium ion binding	79	0.369971	0.000310513	PDP2, IMPA1, FIGNL1, GRIN3A, EPT1, CNOT6, LATS1, TTL, ATP2B1, NLRC4, AASDHPPT, PAK3, NT5C2, PHOSPHO2, PDE8B, PRKACB, NANP, SIK3, NUDT16, CDC7, SRPK2, POLK, NMNAT2, POLI, OPA1, NUDT3, GEN1, NUDT10, NUDT11, LIG4, STK4, ARL3, ACVR2A, EYA1, ACVR2B, PPM1E, ATP2C1, ATP9B, ATP9A, NEK9, PPM1L, MAP3K13, NEK5, PRPS2, MMGT1, NEK2, NEK1, BMPR2, DCK, ERI1, ERI2, PPM1B, CHEK2, HPRT1, POLR2B, PPAT, SNRK, MAP3K1…	1531	452	12983	1.48214	0.305956	0.0164638	0.499559
GOTERM_BP_FAT	GO:0006310~DNA recombination	27	0.126446	0.000197371	XRCC5, HMGB1, XRCC2, BLM, MRE11A, PRKDC, CHEK1, RAG2, KIN, PMS2, EXO1, C5ORF51, MSH6, RAD51AP1, MSH2, MND1, BRCA2, WRN, LIG4, RAD50, ATM, BRCA1, ATRX, UBE2N, NCOA6, RAD54B, RBPJ	1615	105	13528	2.15395	0.486238	0.016512	0.359438
GOTERM_MF_FAT	GO:0004674~protein serine/threonine kinase activity	76	0.355922	0.000288986	CDK19, PHKB, TBK1, TTK, CLK1, LATS1, PRKX, CSNK2A1, PAK2, PAK3, TLK1, STK39, MASTL, PRKACB, SIK3, CDC7, SRPK2, BRAF, ROCK2, TRPM7, PRKCI, WNK1, WNK3, CDK6, MARK3, STK4, CDKL2, CDKL5, CDKL4, MAP4K3, PDIK1L, ACVR2A, ACVR2B, CAMK4, HIPK3, BUB1B, NEK9, MAPK8, CSNK1G3, EIF2AK2, MAP3K13, NEK5, MELK, PRKD3, NEK2, NEK1, BMPR2, ADRBK2, PRKDC, AKAP9, CHEK1, ULK4, CHEK2, VRK1, SNRK, MAP3K1, LMTK2, BUB1, DCL…	1531	430	12983	1.4988	0.288156	0.0168512	0.465003
GOTERM_CC_FAT	GO:0000932~cytoplasmic mRNA processing body	9	0.0421486	0.00101539	PATL1, DCP2, PNRC2, DCP1A, MEX3A, LIN28A, TNRC6B, TNRC6A, DDX6	1245	23	12782	4.01739	0.458606	0.0169002	1.49056
GOTERM_CC_FAT	GO:0008287~protein serine/threonine phosphatase complex	12	0.0561982	0.00115295	PDP2, PPP2R5C, PPP3R1, SHOC2, PPM1B, PPP1CB, SPDYA, PPM1E, PPP3CB, PPP2R5E, PPM1L, PPP1R15B, PPP2R2A	1245	40	12782	3.08	0.501815	0.0186558	1.69089
GOTERM_BP_FAT	GO:0070507~regulation of microtubule cytoskeleton organization	15	0.0702477	0.000230327	CAV3, DYNC1LI1, ROCK2, CENPE, BRCA1, PLK4, MAP2, SKA3, RANBP1, CLASP1, CLASP2, MAPRE1, SKA1, APC, TERF1	1615	42	13528	2.9916	0.540314	0.0187778	0.419335
INTERPRO	IPR018200:Peptidase C19, ubiquitin carboxyl-terminal hydrolase 2, conserved site	19	0.0889805	6.73556e-05	USP7, USP6, USPL1, USP8, USP3, USP1, USP9X, USP38, USP37, USP46, USP49, USP48, USP34, USP25, USP42, USP14, USP44, USP13, USP31	1909	59	16659	2.81025	0.129737	0.0196556	0.116162
GOTERM_BP_FAT	GO:0006397~mRNA processing	61	0.285674	0.000250395	NCBP2, RNMT, APOBEC4, SNRPD1, WTAP, PNN, TARDBP, PCBP2, U2AF1, SRRM1, DBR1, PTBP2, DDX20, TGS1, LUC7L3, CCAR1, CLNS1A, KHDRBS1, SRPK2, SNRPA1, KHDRBS3, HNRNPA2B1, MTPAP, PRPF39, HNRNPR, PAPD4, CPSF6, THOC2, CPSF3, PRPF38A, PPP4R2, POLR2K, STRAP, SNRPB2, KIN, POLR2B, HNRNPA3, DDX46, CIR1, CNOT6L, CDC40, NUDT21, DHX15, PABPC1, PPWD1, RBM25, SPOP, BCAS2, CSTF3, DDX5, HNRNPA1, RBMX, SLBP, PAPOLB, PAP…	1615	321	13528	1.59179	0.570417	0.0199166	0.455794
GOTERM_MF_FAT	GO:0004842~ubiquitin-protein ligase activity	33	0.154545	0.000395677	DZIP3, UBE3A, UBE2G1, CBLL1, UBE2QL1, RLIM, LNX1, G2E3, UBE2D2, MAP3K1, WWP1, RNF168, UBE2D1, TRAF6, FBXO21, FBXW11, HECTD1, CBL, UBE2J1, BIRC6, CDC23, TRIM23, UBE2B, RBBP6, BRCA1, UBE2N, MIB1, UBR7, HUWE1, UBE2W, SIAH1, UBE2E2, FBXO11	1531	147	12983	1.90369	0.372121	0.0200318	0.636164
UP_SEQ_FEATURE	domain:Kinesin-motor	15	0.0702477	0.000162	KIF14, KIF23, KIF11, KIF5B, KIF27, KIF15, KIF5C, KIF18A, CENPE, KIF16B, KIF2C, KIF1B, KIF20B, KIF21A, KIF2A	2148	43	19113	3.10397	0.515993	0.0205196	0.304284
GOTERM_MF_FAT	GO:0003777~microtubule motor activity	21	0.0983468	0.000456827	KIF14, KIF23, KIF11, KIF5B, KIF27, DNAH14, KIF15, KIF5C, KIF18A, CENPE, KIF16B, KIF2C, KIF1B, DYNLL2, DYNC2H1, KIF20B, APPBP2, DYNLRB2, KIF21A, SMC1A, KIF2A	1531	77	12983	2.31275	0.415706	0.0212647	0.734142
GOTERM_MF_FAT	GO:0016879~ligase activity, forming carbon-nitrogen bonds	46	0.215426	0.000439555	DZIP3, UBE3A, UBE2G1, UBE2V1, UBE2V2, CBLL1, UBE2QL1, RLIM, TTL, LNX1, MTHFD1, SUMO3, ARIH1, SUMO2, G2E3, UBE2D2, MAP3K1, WWP1, LIAS, RNF168, UBE2D1, FBXO21, TRAF6, FBXW11, HECTD1, CBL, ACACA, UBE2J1, BIRC6, HACE1, CDC23, TRIM23, HERC1, UBE2B, RBBP6, GMPS, BRCA1, UBE2N, MIB1, HUWE1, UBR7, UBE2W, PIAS2, SIAH1, PAICS, UBE2E2, FBXO11	1531	231	12983	1.68867	0.403711	0.0213125	0.706476
GOTERM_BP_FAT	GO:0008104~protein localization	140	0.655646	0.000282446	GRPEL2, XPO5, XPO4, VPS54, C16ORF70, MXI1, RAB1A, HOOK3, HOOK1, NLRC4, VPS13C, DYNC2H1, CEP290, TLK1, VPS13A, STAM, VPS13B, NUP35, SAR1A, MYO6, VPS45, SGOL2, RINT1, VTI1A, TIMM8A, TNKS2, COPG2, RAB14, SRP72, VPS26A, FRAS1, CAV3, AFTPH, SDAD1, MTX2, SNX2, CCDC91, SNX4, NAPB, RIMS2, RIMS1, RAB40A, MIA3, CSE1L, STX19, STX17, DMD, NUP50, STX16, TNKS, DOPEY1, RAB6C, SEC61A2, GABARAPL2, RANBP17, TAF3, …	1615	882	13528	1.3296	0.614459	0.0219215	0.513994
SP_PIR_KEYWORDS	dna replication	21	0.0983468	0.00143641	GINS1, POLK, POLI, RBBP4, CCDC88A, BLM, NASP, DBF4, POLA1, LIG4, RMI1, KIN, PRIM1, RFC3, MCM8, RFC4, RRM2, SUPT16H, NFIA, NFIB, REV3L	2150	88	19235	2.13496	0.572383	0.0233217	2.09631
SP_PIR_KEYWORDS	Fanconi anemia	7	0.0327823	0.00165047	FANCM, FANCI, BRIP1, BRCA2, FANCF, PALB2, FANCB	2150	13	19235	4.81735	0.623272	0.0260396	2.40519
INTERPRO	IPR017442:Serine/threonine protein kinase-related	66	0.30909	0.00011632	CDK19, TBK1, TTK, CLK1, LATS1, PRKX, CSNK2A1, PAK2, PAK3, STK39, TLK1, MASTL, PRKACB, SIK3, CDC7, SRPK2, BRAF, ROCK2, PRKCI, WNK1, WNK3, CDK6, MARK3, STK4, CDKL2, CDKL5, CDKL4, MAP4K3, PDIK1L, ACVR2A, ACVR2B, CAMK4, HIPK3, NEK9, MAPK8, CSNK1G3, EIF2AK2, MAP3K13, NEK5, MELK, PRKD3, NEK2, NEK1, BMPR2, ADRBK2, AKAP9, CHEK1, ULK4, CHEK2, SNRK, MAP3K1, DCLK2, PRKAA2, TAOK1, MAK, TGFBR1, NLK, MAP2K4, M…	1909	359	16659	1.60433	0.213358	0.0263123	0.200526
GOTERM_BP_FAT	GO:0045184~establishment of protein localization	124	0.580715	0.000348262	GRPEL2, XPO5, XPO4, VPS54, C16ORF70, RAB1A, HOOK3, HOOK1, NLRC4, CEP290, TLK1, VPS13A, STAM, VPS13B, NUP35, SAR1A, MYO6, VPS45, RINT1, VTI1A, TIMM8A, COPG2, RAB14, SRP72, VPS26A, FRAS1, AFTPH, SDAD1, MTX2, SNX2, CCDC91, SNX4, NAPB, RIMS2, RIMS1, RAB40A, MIA3, CSE1L, STX19, STX17, NUP50, STX16, TNKS, DOPEY1, RAB6C, SEC61A2, GABARAPL2, RANBP17, LIN7C, RAB33B, EPS15, CBLB, GPR34, PLEKHA8, TOMM70A, F…	1615	769	13528	1.35069	0.691255	0.0263565	0.633406
INTERPRO	IPR001394:Peptidase C19, ubiquitin carboxyl-terminal hydrolase 2	19	0.0889805	0.000109111	USP7, USP6, USPL1, USP8, USP3, USP1, USP9X, USP38, USP37, USP46, USP49, USP48, USP34, USP25, USP42, USP14, USP44, USP13, USP31	1909	61	16659	2.71811	0.20157	0.0277463	0.188109
GOTERM_CC_FAT	GO:0046930~pore complex	20	0.0936637	0.00178086	RANBP17, NUP160, NUP155, SENP2, SUMO1, NUP214, CSE1L, IPO7, NUP205, IPO5, NUP50, TNKS, KPNA5, NUP107, RANBP2, KPNA3, NUP35, TPR, KPNA2, TNPO1	1245	95	12782	2.1614	0.659248	0.027934	2.60053
SP_PIR_KEYWORDS	transferase	191	0.894488	0.00185992	RNMT, TBK1, TTK, CLK1, EPT1, PRKX, PRIM1, CSNK2A1, FNTA, ST3GAL6, PIK3CA, GXYLT1, STK39, TLK1, PRKACB, TGS1, NMNAT2, ACAA2, POLK, ESCO1, POLI, BRAF, CMAS, ROCK2, MTPAP, WNK1, WNK3, MARK3, CDKL2, STK4, CDKL5, ESCO2, CDKL4, TNKS2, MAP4K3, TRMT11, CAMK4, TRMT12, PCMTD2, PCMTD1, PDGFRA, NEK9, LCLAT1, MAPK8, PRDM2, CSNK1G3, UGGT2, EIF2AK2, NEK5, PRPS2, SUV420H1, CHKA, GGCT, NEK2, NEK1, BMPR2, HMGCS1, …	2150	1394	19235	1.22581	0.667207	0.0285384	2.70653
GOTERM_BP_FAT	GO:0032886~regulation of microtubule-based process	16	0.0749309	0.000399424	CAV3, DYNC1LI1, ROCK2, CENPE, BRCA1, PLK4, MAP2, SKA3, MKKS, CLASP1, RANBP1, CLASP2, MAPRE1, SKA1, APC, TERF1	1615	49	13528	2.73517	0.740221	0.0295097	0.726137
GOTERM_CC_FAT	GO:0000790~nuclear chromatin	14	0.0655646	0.00196109	MSH6, RBBP4, CBX3, NUFIP1, CBX1, TRIM24, SUV39H2, CBX5, ATRX, HDAC2, SIN3A, CSNK2A1, SMARCC1, H3F3A	1245	55	12782	2.61333	0.694456	0.0299441	2.86016
GOTERM_BP_FAT	GO:0016568~chromatin modification	53	0.248209	0.000433702	FAM175A, EZH2, CBX3, CTCF, EPC2, PRMT6, RTF1, TLK1, KDM5A, KDM5B, TBL1XR1, RBBP4, RBL2, C11ORF30, RBL1, HMG20A, HLTF, UBE2B, UBE2N, EYA1, HUWE1, BPTF, KDM2A, ASH1L, SMARCA5, JMJD1C, NSD1, EP400, SUV420H1, SMARCAD1, ING3, HAT1, TADA1, CDC73, ARID2, PBRM1, RNF168, HELLS, TERF1, YEATS4, TAF5, NASP, CREBBP, SIRT1, CTR9, SUV39H2, RPS6KA5, HDAC2, SMARCC1, DNMT1, PHF21A, SETD2, RERE	1615	274	13528	1.62027	0.768604	0.0313171	0.78822
KEGG_PATHWAY	hsa03018:RNA degradation	15	0.0702477	0.000981563	EXOSC6, CNOT10, PAPD7, EXOSC3, CNOT6, CNOT4, DDX6, PATL1, DIS3, PAPOLB, PAPOLA, DCP2, CNOT6L, DCP1A, PAPOLG	503	57	5085	2.66035	0.157901	0.0337876	1.19672
UP_SEQ_FEATURE	repeat:PXXP 1	7	0.0327823	0.000280373	PCDHA8, PCDHA9, PCDHA3, PCDHA4, PCDHA5, PCDHA10, PCDHA12, PCDHA13	2148	10	19113	6.22863	0.7152	0.0342864	0.526071
UP_SEQ_FEATURE	repeat:PXXP 2	7	0.0327823	0.000280373	PCDHA8, PCDHA9, PCDHA3, PCDHA4, PCDHA5, PCDHA10, PCDHA12, PCDHA13	2148	10	19113	6.22863	0.7152	0.0342864	0.526071
UP_SEQ_FEATURE	repeat:PXXP 3	7	0.0327823	0.000280373	PCDHA8, PCDHA9, PCDHA3, PCDHA4, PCDHA5, PCDHA10, PCDHA12, PCDHA13	2148	10	19113	6.22863	0.7152	0.0342864	0.526071
UP_SEQ_FEATURE	repeat:PXXP 4	7	0.0327823	0.000280373	PCDHA8, PCDHA9, PCDHA3, PCDHA4, PCDHA5, PCDHA10, PCDHA12, PCDHA13	2148	10	19113	6.22863	0.7152	0.0342864	0.526071
UP_SEQ_FEATURE	repeat:PXXP 5	7	0.0327823	0.000280373	PCDHA8, PCDHA9, PCDHA3, PCDHA4, PCDHA5, PCDHA10, PCDHA12, PCDHA13	2148	10	19113	6.22863	0.7152	0.0342864	0.526071
SP_PIR_KEYWORDS	chromatin regulator	39	0.182644	0.00239223	ING3, FAM175A, EZH2, CBX3, CTCF, ARID2, DPY30, EPC2, PRMT6, PBRM1, RNF168, TLK1, KDM5A, KDM5B, SATB1, YEATS4, TBL1XR1, RBBP5, RBBP4, RBL2, C11ORF30, RBL1, HMG20A, HLTF, SUV39H2, EYA1, HDAC2, BPTF, KDM2A, SMARCC1, ASH1L, SMARCA5, PHF21A, DNMT1, JMJD1C, SETD2, NSD1, EP400, SUV420H1	2150	213	19235	1.63809	0.757196	0.0356442	3.46848
GOTERM_CC_FAT	GO:0030529~ribonucleoprotein complex	71	0.332506	0.0024023	PTGES3, NAF1, MRPL42, SNRPD1, MRPS30, PNN, RPS3A, PCBP2, FSIP2, U2AF1, SRRM1, DDX20, API5, SNRPA1, MRPL50, MRPL3, HNRNPA2B1, HNRNPR, CPSF6, SRP72, SRP9, SERP1, PRPF38A, STRAP, SNRPB2, NUFIP1, IVNS1ABP, LIN28A, RPL39, HNRNPA3, PATL1, RPL30, RPL7, RPL6, RPL34, RPL9, CDC40, MRPL19, DHX15, MSI2, RPL5, RSL24D1, PABPC1, RPS20, TNRC6B, TNRC6A, PPWD1, RBM25, NSA2, RPS24, BCAS2, EPM2A, MEX3A, MRPL30, DDX5…	1245	515	12782	1.4154	0.76607	0.0356667	3.49304
UP_SEQ_FEATURE	region of interest:Protease	6	0.0280991	0.000307527	SENP2, SENP1, SENP8, SENP5, SENP7, SENP6	2148	7	19113	7.6269	0.747824	0.0365485	0.576881
SP_PIR_KEYWORDS	RNA binding	10	0.0468318	0.0025406	KHDRBS1, EIF4B, DDX17, TAF15, PCBP2, SNRPB2, HNRNPA2B1, IREB2, FXR1, AUH	2150	28	19235	3.19518	0.777628	0.0368876	3.67986
GOTERM_MF_FAT	GO:0004221~ubiquitin thiolesterase activity	20	0.0936637	0.000874793	STAMBP, USP7, USP6, USPL1, USP8, USP3, USP1, USP9X, USP38, USP37, USP46, USP49, USP48, USP34, USP25, USP42, USP14, USP44, USP13, USP31	1531	75	12983	2.26135	0.64271	0.0374014	1.4014
GOTERM_MF_FAT	GO:0004652~polynucleotide adenylyltransferase activity	5	0.0234159	0.000870626	PAPOLB, PAPOLA, PAPD4, MTPAP, PAPOLG	1531	5	12983	8.48008	0.640953	0.0386303	1.39477
GOTERM_BP_FAT	GO:0030071~regulation of mitotic metaphase/anaphase transition	10	0.0468318	0.000556142	DLGAP5, BUB1, CENPF, CDC23, TTK, CENPE, TPR, ATM, TERF1, APC	1615	22	13528	3.80749	0.846943	0.0391481	1.00968
SP_PIR_KEYWORDS	bromodomain	12	0.0561982	0.0028344	PHIP, BRWD3, BRWD1, BRD3, BPTF, CREBBP, ASH1L, BRD7, PBRM1, ATAD2, TRIM24, ATAD2B	2150	39	19235	2.75277	0.813162	0.0391536	4.09717
SP_PIR_KEYWORDS	activator	80	0.374655	0.00279497	ITGB3BP, ZBTB33, ELF1, E2F3, MEF2A, BACH2, ELF2, E2F5, GPBP1, ZXDB, CTCF, RORB, RORA, FOXO3, PNN, CASP8AP2, HSF2, RTF1, CEP290, ATF7IP, EGR1, TBL1XR1, EGR2, ZNF354A, ZFX, ZNF143, HLTF, MED10, PURA, MURC, MED4, EYA1, BRWD1, NCOA2, NCOA3, NCOA6, ASH1L, TFAP2B, PRDM2, NSD1, MED1, CAMTA1, LCORL, ONECUT2, BDP1, NFYB, NFYA, REL, ZNF326, HTATSF1, NPAT, POU2F1, NFAT5, TFDP2, TCF4, ZNF398, ZNF260, CREBBP,…	2150	520	19235	1.37639	0.808744	0.0395419	4.04126
GOTERM_CC_FAT	GO:0000784~nuclear chromosome, telomeric region	8	0.0374655	0.00277729	XRCC5, TNKS, TERF2IP, RAD50, POT1, TERF1, TNKS2, PURA	1245	21	12782	3.91111	0.813592	0.0401432	4.02792
UP_SEQ_FEATURE	zinc finger region:C2H2-type 5; degenerate	10	0.0468318	0.000354637	ZNF138, ZFP82, ZNF233, ZFP30, ZNF681, ZNF711, ZNF667, ZNF732, ZNF721, ZNF561	2148	22	19113	4.04457	0.795809	0.040946	0.664973
GOTERM_MF_FAT	GO:0019783~small conjugating protein-specific protease activity	10	0.0468318	0.00107012	USP7, SENP2, USP8, USP3, USP1, USP46, USP25, USP14, VCPIP1, USP13	1531	24	12983	3.53337	0.716101	0.043973	1.71179
SP_PIR_KEYWORDS	viral nucleoprotein	10	0.0468318	0.00332369	SNRPA1, HNRNPH3, SNRPB2, FSIP2, SNRPD1, HNRNPA1, RBMX, HNRNPR, UTP14C, RBM25	2150	29	19235	3.085	0.860204	0.0447265	4.78841
SP_PIR_KEYWORDS	nuclear pore complex	12	0.0561982	0.00352137	SENP2, RANBP17, NUP214, NUP160, NUP205, NUP50, TNKS, NUP107, RANBP2, NUP155, NUP35, TPR	2150	40	19235	2.68395	0.875668	0.0462768	5.06635
GOTERM_BP_FAT	GO:0015031~protein transport	121	0.566665	0.000746676	GRPEL2, XPO5, XPO4, VPS54, C16ORF70, RAB1A, HOOK3, HOOK1, NLRC4, CEP290, TLK1, VPS13A, STAM, VPS13B, NUP35, SAR1A, MYO6, VPS45, RINT1, VTI1A, TIMM8A, COPG2, RAB14, SRP72, VPS26A, FRAS1, AFTPH, SDAD1, MTX2, SNX2, CCDC91, SNX4, NAPB, RIMS2, RIMS1, RAB40A, MIA3, CSE1L, STX19, STX17, NUP50, STX16, TNKS, DOPEY1, RAB6C, SEC61A2, GABARAPL2, RANBP17, LIN7C, RAB33B, EPS15, CBLB, GPR34, PLEKHA8, TOMM70A, F…	1615	762	13528	1.33012	0.919558	0.0511501	1.35338
UP_SEQ_FEATURE	domain:BTB	31	0.145179	0.000460337	ZBTB33, ZBTB34, BACH2, ZBTB8B, ZBTB10, ZBTB6, ZNF131, IVNS1ABP, ZBTB37, KLHL7, KLHL8, KLHL5, KBTBD2, KLHL28, KLHL9, KBTBD6, KBTBD7, KLHL24, SPOP, KCTD20, GAN, ZBTB26, ZBTB44, ZBTB24, GMCL1, KLHL15, KLHL11, MYNN, ZBTB1, KBTBD11, ZBTB8A	2148	142	19113	1.94253	0.872842	0.0515063	0.862359
GOTERM_BP_FAT	GO:0051052~regulation of DNA metabolic process	27	0.126446	0.000773352	SMARCAD1, BLM, FAM175A, MRE11A, UBE2V1, UBE2V2, TERF2IP, POT1, TNKS, RNF168, TERF1, MSH6, CCDC88A, MSH2, USP1, GMNN, BRCA2, BRCA1, RAD50, TNKS2, UBE2N, EYA1, TEX15, EREG, PDGFRA, KPNA2, RAD17	1615	114	13528	1.9839	0.926487	0.0518773	1.40141
GOTERM_BP_FAT	GO:0051297~centrosome organization	12	0.0561982	0.000796468	HAUS6, SASS6, KIF11, NEK2, CEP135, CKAP5, CETN3, TUBE1, BRCA2, PCM1, CENPJ, BRCA1	1615	32	13528	3.14118	0.932007	0.0523472	1.44301
GOTERM_CC_FAT	GO:0000242~pericentriolar material	6	0.0280991	0.00382417	CEP192, TUBE1, TNKS, AKAP9, PCM1, TNKS2	1245	12	12782	5.13333	0.901157	0.05361	5.50656
GOTERM_BP_FAT	GO:0000819~sister chromatid segregation	13	0.0608814	0.000843715	NEK2, NCAPG, DLGAP5, KIF18A, PAPD7, CDC23, NUSAP1, CENPE, NDC80, SMC1A, SMC2, LATS1, SMC4	1615	37	13528	2.94308	0.942034	0.0543106	1.52799
GOTERM_BP_FAT	GO:0006396~RNA processing	91	0.42617	0.000865259	NCBP2, NAF1, RNMT, APOBEC4, SNRPD1, INTS2, WTAP, SETX, PNN, DDX17, TARDBP, PCBP2, U2AF1, DBR1, SRRM1, DDX20, PTBP2, TGS1, LUC7L3, CCAR1, CLNS1A, KHDRBS1, SRPK2, SNRPA1, KHDRBS3, ZCCHC11, EXOSC6, HNRNPA2B1, MTPAP, PRPF39, EXOSC3, HNRNPR, TRMT61B, BICD1, TRMT11, PAPD4, TRMT12, CPSF6, CPSF3, TRUB1, THOC2, PRPF38A, PPP4R2, STRAP, POLR2K, SNRPB2, ERI1, NUFIP1, DUSP11, IVNS1ABP, LIN28A, KIN, LIN28B, PU…	1615	547	13528	1.39353	0.946101	0.0546181	1.56671
GOTERM_BP_FAT	GO:0006325~chromatin organization	67	0.313773	0.000887178	FAM175A, EZH2, ARID4B, NAP1L1, CBX3, NAP1L3, CTCF, CBX1, NAP1L5, CBX5, EPC2, PRMT6, RTF1, TLK1, KDM5A, KDM5B, SATB1, TBL1XR1, RBBP4, RBL2, C11ORF30, RBL1, HMG20A, HLTF, UBE2B, UBE2N, EYA1, KDM2A, HUWE1, BPTF, ASH1L, SMARCA5, JMJD1C, NSD1, EP400, SUV420H1, SMARCAD1, HMGB1, ING3, HMGB2, HAT1, TADA1, CDC73, TSPYL5, ARID2, SET, PBRM1, RNF168, HELLS, TERF1, YEATS4, SHPRH, TAF5, NASP, CREBBP, SIRT1, SU…	1615	378	13528	1.48472	0.949947	0.0549365	1.6061
GOTERM_BP_FAT	GO:0007098~centrosome cycle	9	0.0421486	0.000904192	SASS6, KIF11, NEK2, CEP135, CETN3, TUBE1, BRCA2, CENPJ, BRCA1	1615	19	13528	3.9678	0.952742	0.0549532	1.63666
SP_PIR_KEYWORDS	kelch repeat	17	0.0796141	0.00450193	GAN, IVNS1ABP, KLHDC2, KLHDC10, KLHL7, KLHL8, KLHL5, KBTBD2, MKLN1, KLHL28, KLHL15, KLHL9, KBTBD6, KBTBD7, KLHL11, KLHL24, KBTBD11	2150	71	19235	2.14212	0.930515	0.0563224	6.43394
GOTERM_CC_FAT	GO:0005875~microtubule associated complex	20	0.0936637	0.0041244	KIF23, DYNC1LI1, HAUS6, RABGAP1, KIF11, KIF5B, DNAH14, KIF15, KIF5C, KIF2C, KIF1B, FNTA, ATG4C, DYNLL2, MAP2, DYNC2H1, APPBP2, DYNLRB2, DCX, ACTR10	1245	102	12782	2.01307	0.91761	0.0564003	5.92669
SP_PIR_KEYWORDS	chromosomal rearrangement	47	0.22011	0.00448318	STIL, LMNB1, MIPOL1, FOXO3, CHCHD7, PRKX, NUP214, SET, FGFR1OP2, MSI2, AUTS2, ROBO2, TCEA1, DCX, TPR, ETV6, MLLT4, SATB1, ZMYM2, BRD3, DYX1C1, CREBBP, RUNX1T1, CASC5, MAPK10, NR4A3, AFF1, TRIM24, ARHGEF12, PCM1, TET1, GMPS, CDKL5, DDX6, EPS15, BRWD3, CCDC6, HUWE1, TAF15, BTG1, MLLT10, MLLT11, RNF139, CNTN4, NSD1, RERE, ZNF41	2150	279	19235	1.50712	0.929737	0.057304	6.40795
SP_PIR_KEYWORDS	tumor suppressor	27	0.126446	0.00472268	LIN9, CTCF, CDC73, LATS1, PDCD4, PNN, RB1CC1, PMS2, PIK3CA, MTUS1, WWOX, APC, RBL2, MSH2, VHL, NF1, RBL1, PRKCI, BRCA2, ARID3B, TET2, ST20, ATM, BRCA1, CDK2AP1, BUB1B, RAP1A	2150	137	19235	1.76318	0.939051	0.0577888	6.73927
SP_PIR_KEYWORDS	kinase	100	0.468318	0.00486983	TBK1, FAM20B, TTK, CLK1, PRKX, CSNK2A1, PIK3CA, TLK1, STK39, PRKACB, BRAF, ROCK2, WNK1, WNK3, MARK3, STK4, CDKL2, CDKL5, CDKL4, MAP4K3, CAMK4, PDGFRA, NEK9, MAPK8, CSNK1G3, EIF2AK2, NEK5, PRPS2, CHKA, NEK2, NEK1, BMPR2, ADRBK2, CHEK1, ULK4, CHEK2, VRK1, LMTK2, TAOK1, TGFBR1, MAP2K4, BMX, AK3, SMG1, ATM, PLK4, CDC42BPA, PRKRIR, CDK19, PHKB, PPIP5K2, LATS1, PAK2, PAK3, GKAP1, MASTL, IPMK, SIK3, CDC…	2150	688	19235	1.30037	0.944151	0.0583356	6.94229
GOTERM_BP_FAT	GO:0007010~cytoskeleton organization	75	0.351239	0.00102238	KIF23, PRC1, WASF3, TLN2, VPS54, WASF1, TTK, TTL, HOOK3, HOOK1, KIF2C, TMSB15A, PAK2, RANBP1, DLG1, INA, KIF11, ROCK2, TRPM7, PRKCI, NUSAP1, PCM1, PROX1, UBE2B, PCLO, EPB41L3, NCK2, SASS6, SGCG, ATP2C1, LIMCH1, FHOD3, BUB1B, OPHN1, STMN1, WASL, SPAST, HAUS6, DIAPH1, NEK2, DIAPH2, CETN3, ABI2, FHDC1, DAAM1, C10ORF113, SPC25, TUBGCP3, PFN2, KRAS, SORBS1, DMD, FBXO5, TUBE1, TNKS, CLASP1, FGD4, EPB41…	1615	436	13528	1.44091	0.968295	0.0597693	1.84871
GOTERM_BP_FAT	GO:0051327~M phase of meiotic cell cycle	24	0.112396	0.00100425	EXO1, MSH6, XRCC2, MKI67, NEK2, SGOL2, MRE11A, SGOL1, BRCA2, MND1, CHEK1, SYCP2, RAD50, ATM, SUV39H2, TEX15, EREG, FBXO43, FBXO5, MNS1, RAD54B, ZNF318, SMC1A, UTP14C	1615	98	13528	2.05138	0.966293	0.059776	1.81621
GOTERM_BP_FAT	GO:0007126~meiosis	24	0.112396	0.00100425	EXO1, MSH6, XRCC2, MKI67, NEK2, SGOL2, MRE11A, SGOL1, BRCA2, MND1, CHEK1, SYCP2, RAD50, ATM, SUV39H2, TEX15, EREG, FBXO43, FBXO5, MNS1, RAD54B, ZNF318, SMC1A, UTP14C	1615	98	13528	2.05138	0.966293	0.059776	1.81621
GOTERM_MF_FAT	GO:0004722~protein serine/threonine phosphatase activity	14	0.0655646	0.00154982	PDP2, CDC14B, EPM2A, PPP3R1, PPM1B, PPP1CC, CDKN3, PPP1CB, SPDYA, PPP1R3D, PPM1E, PPP3CB, PPM1L, PPP1R15B, PPP2R2A	1531	45	12983	2.63825	0.838622	0.0609595	2.47016
GOTERM_MF_FAT	GO:0004386~helicase activity	30	0.140495	0.00164666	SMARCAD1, XRCC5, BLM, HELZ, SETX, FANCM, DDX17, ERCC6, DDX18, DDX46, DHX15, DDX20, POLQ, HELLS, ERCC6L, SHPRH, BRIP1, YTHDC2, WRN, DDX5, HLTF, DDX6, ATRX, HELB, DDX59, SMARCA5, DDX50, RAD54B, DHX40, EP400	1531	140	12983	1.81716	0.856018	0.0625598	2.6226
GOTERM_MF_FAT	GO:0016564~transcription repressor activity	56	0.262258	0.00185455	ZNF85, COPS2, ELF1, ELF2, EZH2, CBX3, ZNF675, CTCF, HSBP1, RLIM, MXI1, ZNF253, CBX5, SAP30, SIN3A, CASP8AP2, DDX20, KDM5B, AKIRIN2, KHDRBS1, ATF7IP, TBL1XR1, RUNX1T1, SCAI, SPEN, MXD1, PROX1, PURB, NCOA2, ZNF136, NAB1, CUX1, NSD1, ZNF382, EID1, HMGB2, NOSTRIN, NR2C1, HESX1, MEIS2, CIR1, NPAT, POU2F1, TCF4, ETV3, CREBZF, KLF12, RYBP, ZNF24, TRIM24, SIRT1, HDAC2, RBAK, HIVEP1, ZFHX3, TOB1	1531	316	12983	1.5028	0.887294	0.0659431	2.94907
GOTERM_CC_FAT	GO:0000118~histone deacetylase complex	11	0.051515	0.00497083	SAP30, TBL1XR1, CIR1, RBBP4, CSNK2A1, SIN3A, HDAC2, PHF21A, APPL1, RERE, CBX5	1245	41	12782	2.75447	0.950702	0.0661188	7.10175
SP_PIR_KEYWORDS	telomere	7	0.0327823	0.00573252	RIF1, TNKS, TERF2IP, RAD50, POT1, TERF1, TNKS2	2150	16	19235	3.9141	0.966549	0.0669907	8.12423
GOTERM_MF_FAT	GO:0008234~cysteine-type peptidase activity	30	0.140495	0.00184507	USP7, USP6, USP8, USP3, USP9X, SENP8, SENP5, SENP7, SENP6, USP38, USP37, YOD1, USP34, USP14, VCPIP1, USP13, USP31, CAPN7, UFSP2, USP1, SENP2, BLMH, SENP1, ATG4C, USP46, USP49, USP48, USP25, USP42, USP44	1531	141	12983	1.80427	0.886028	0.0676604	2.9342
GOTERM_CC_FAT	GO:0030427~site of polarized growth	13	0.0608814	0.00578145	MYO5A, STMN2, EXOC8, PRKCI, DOCK7, RUFY3, PSEN1, TMOD2, NRSN1, ERC2, SNAP25, MYH10, APC	1245	55	12782	2.42667	0.969867	0.0733072	8.21426
GOTERM_CC_FAT	GO:0045120~pronucleus	6	0.0280991	0.00572117	BLM, RIF1, EZH2, CENPF, CCNA2, RAD50	1245	13	12782	4.73846	0.968743	0.0741206	8.13197
GOTERM_CC_FAT	GO:0043005~neuron projection	49	0.229476	0.00601179	C16ORF70, GRIN3A, LUZP6, AQP11, ATXN10, CHRNA5, KLHL24, ROBO2, IFNGR1, SLC12A6, ANKS1B, OPA1, MYO6, KIF5B, STMN2, MPDZ, KIF5C, SLC7A10, ESR2, CTNNA2, NCAM1, GRM3, PSEN1, BACE1, RAB5A, OPHN1, CNTN4, SLC38A1, NRSN1, ERC2, MYO5A, CRIPT, EXOC8, ABI2, MTPN, SNAP25, APC, NF1, ITGA1, DOCK7, GRIA4, RUFY3, CAMK2N1, PPP1R9A, GPR34, CNTF, MAP2, TMOD2, TSGA10, MYH10	1245	342	12782	1.47096	0.973802	0.0745647	8.52812
GOTERM_BP_FAT	GO:0051321~meiotic cell cycle	24	0.112396	0.00134379	EXO1, MSH6, XRCC2, MKI67, NEK2, SGOL2, MRE11A, SGOL1, BRCA2, MND1, CHEK1, SYCP2, RAD50, ATM, SUV39H2, TEX15, EREG, FBXO43, FBXO5, MNS1, RAD54B, ZNF318, SMC1A, UTP14C	1615	100	13528	2.01035	0.989294	0.0765109	2.42318
UP_SEQ_FEATURE	zinc finger region:C2H2-type 8; degenerate	5	0.0234159	0.000722905	ZNF273, ZNF285, ZNF607, ZNF730, ZNF493	2148	5	19113	8.89804	0.960799	0.0777847	1.35107
SP_PIR_KEYWORDS	purine biosynthesis	6	0.0280991	0.00698209	MTHFD1, MTHFD2L, ATIC, PAICS, GMPS, PPAT	2150	12	19235	4.47326	0.984091	0.0779851	9.81146
SP_PIR_KEYWORDS	mRNA transport	17	0.0796141	0.00686387	NCBP2, RANBP17, NUP160, NUP155, HNRNPA1, SENP2, NUP214, FYTTD1, NUP205, NUP50, TNKS, NUP107, RANBP2, THOC2, NUP35, TPR, LRPPRC	2150	74	19235	2.05528	0.982932	0.078185	9.65308
GOTERM_CC_FAT	GO:0000794~condensed nuclear chromosome	12	0.0561982	0.00645314	BLM, NEK2, SGOL2, SGOL1, BUB1, TOPBP1, CHEK1, SMC1A, SYCP2, ADD3, LRPPRC, SUV420H1	1245	49	12782	2.51429	0.979966	0.0782351	9.12668
SP_PIR_KEYWORDS	rna-mediated gene silencing	9	0.0421486	0.00755857	NCBP2, ZCCHC11, XPO5, PRKRA, ERI1, LIN28A, TNRC6B, LIN28B, TNRC6A	2150	27	19235	2.98217	0.988713	0.0811251	10.5801
SP_PIR_KEYWORDS	centromere	11	0.051515	0.00741863	ITGB3BP, KIF2C, NEK2, SGOL2, SGOL1, PPP2R5C, CENPP, CENPE, ERCC6L, CBX5, SUV39H2	2150	38	19235	2.58978	0.987732	0.0811477	10.394
KEGG_PATHWAY	hsa00640:Propanoate metabolism	10	0.0468318	0.00291866	MUT, ALDH7A1, ACADM, LDHAL6A, ACACA, HIBCH, SUCLA2, ACAT1, ALDH3A2, PCCA	503	32	5085	3.15917	0.400412	0.0817192	3.51992
INTERPRO	IPR002290:Serine/threonine protein kinase	49	0.229476	0.00050389	CDK19, NEK2, NEK1, ADRBK2, TTK, CHEK1, CHEK2, CLK1, LATS1, PRKX, CSNK2A1, PAK2, SNRK, PAK3, MAP3K1, DCLK2, TLK1, STK39, PRKACB, PRKAA2, SIK3, TAOK1, MAK, ROCK2, NLK, MAP2K4, PRKCI, CDK6, WNK3, MAPK10, MARK3, STK4, CDKL2, CDKL5, CDKL4, MAP4K3, RPS6KA5, RPS6KA6, PLK4, CAMK4, MAPK14, HIPK3, CDC42BPA, NEK9, MAPK8, CIT, NEK5, PRKD3, MELK	1909	259	16659	1.65097	0.64647	0.0830009	0.865933
INTERPRO	IPR014001:DEAD-like helicase, N-terminal	26	0.121763	0.000489816	SMARCAD1, BLM, FANCM, DDX17, ERCC6, DDX46, DDX18, DHX15, DDX20, POLQ, HELLS, ERCC6L, SHPRH, BRIP1, YTHDC2, WRN, DDX5, HLTF, DDX6, ATRX, DDX59, DDX50, SMARCA5, RAD54B, DHX40, EP400	1909	109	16659	2.08156	0.63605	0.0877903	0.841845
INTERPRO	IPR001841:Zinc finger, RING-type	54	0.252892	0.000623867	DZIP3, LNX2, TRIM52, RLIM, NFXL1, LNX1, CNOT4, TRIM4, G2E3, TRIM2, RNF103, PEX2, RSPRY1, RNF38, RC3H2, RNF146, RNF32, RNF145, HLTF, RBBP6, RNF170, RFWD2, TRIM37, MIB1, TRIM36, RNF139, RNF138, RAD18, SIAH1, MDM4, NSD1, CBLL1, TTC3, ARIH1, MAP3K1, ANKIB1, RNF168, RCHY1, TRAF6, RNF13, SHPRH, RNF19A, MEX3A, CBL, TRIM24, TRIM23, BRCA1, ATRX, MSL2, CBLB, RNF150, TRIM59, PHF14, PHF21A	1909	296	16659	1.59201	0.724023	0.0878583	1.07107
INTERPRO	IPR019821:Kinesin, motor region, conserved site	14	0.0655646	0.000579816	KIF14, KIF23, KIF11, KIF5B, KIF27, KIF15, KIF5C, KIF18A, CENPE, KIF16B, KIF2C, KIF1B, KIF21A, KIF2A	1909	42	16659	2.90885	0.697752	0.0879305	0.995799
INTERPRO	IPR001752:Kinesin, motor region	14	0.0655646	0.000579816	KIF14, KIF23, KIF11, KIF5B, KIF27, KIF15, KIF5C, KIF18A, CENPE, KIF16B, KIF2C, KIF1B, KIF21A, KIF2A	1909	42	16659	2.90885	0.697752	0.0879305	0.995799
INTERPRO	IPR013089:Kelch related	21	0.0983468	0.000455909	BACH2, ZBTB8B, ZBTB10, GAN, IVNS1ABP, ZBTB44, KLHL7, KLHL8, KBTBD2, KLHL5, KLHL28, KLHL15, KLHL9, KBTBD6, KBTBD7, KLHL11, KLHL24, MYNN, KBTBD11, ZBTB8A, SPOP	1909	79	16659	2.31972	0.609667	0.089786	0.783785
GOTERM_BP_FAT	GO:0010948~negative regulation of cell cycle process	10	0.0468318	0.00163803	MYO16, BUB1, CENPF, TTK, CENPE, TPR, ATM, BRCA1, TERF1, APC	1615	25	13528	3.35059	0.996039	0.0909599	2.94631
GOTERM_BP_FAT	GO:0010564~regulation of cell cycle process	26	0.121763	0.00174232	DYNC1LI1, NEK2, TTK, CTCF, CDC16, BUB1, FBXO5, RANBP1, TPR, APC, TERF1, CDC7, ROCK2, DLGAP5, CENPF, CDC23, BRCA2, NUSAP1, CENPE, PROX1, ATM, BRCA1, PLK4, EREG, KIF20B, MYO16	1615	114	13528	1.91042	0.997216	0.0949126	3.13109
GOTERM_CC_FAT	GO:0005814~centriole	9	0.0421486	0.00809918	TUBGCP3, PLK4, SASS6, CEP135, CETN3, TUBD1, CNTLN, CENPJ, TOP2A	1245	31	12782	2.98065	0.992641	0.0953808	11.327
GOTERM_BP_FAT	GO:0031023~microtubule organizing center organization	12	0.0561982	0.00183756	HAUS6, SASS6, KIF11, NEK2, CEP135, CKAP5, CETN3, TUBE1, BRCA2, PCM1, CENPJ, BRCA1	1615	35	13528	2.87193	0.997982	0.0982581	3.29955
SP_PIR_KEYWORDS	GTPase activation	29	0.135812	0.00986458	RABGAP1, ARHGAP19, RABGAP1L, ASAP1, ARHGAP17, TBC1D19, FAM13B, GARNL3, TBC1D15, SMAP1, TBC1D12, TBC1D5, RANBP1, DEPDC1B, ARHGAP11A, AGAP4, RASA2, NF1, RAP1GDS1, DEPDC1, ARHGEF12, USP6NL, RALGAPA1, CHML, SIPA1L1, CHN1, OPHN1, SRGAP1, TBC1D8B	2150	159	19235	1.63175	0.997146	0.10282	13.594
UP_SEQ_FEATURE	domain:BRCT 2	7	0.0327823	0.00101022	PAXIP1, DBF4, TOPBP1, LIG4, ANKRD32, ECT2, BRCA1	2148	12	19113	5.19053	0.989187	0.104538	1.88323
UP_SEQ_FEATURE	domain:BRCT 1	7	0.0327823	0.00101022	PAXIP1, DBF4, TOPBP1, LIG4, ANKRD32, ECT2, BRCA1	2148	12	19113	5.19053	0.989187	0.104538	1.88323
SP_PIR_KEYWORDS	motor protein	25	0.11708	0.0109804	KIF23, MYO5A, DYNC1LI1, KIF27, DNAH14, KIF2C, DYNLL2, DYNC2H1, KIF21A, KIF2A, KIF14, KIF11, MYO6, KIF5B, MYO1B, KIF15, KIF5C, KIF18A, CENPE, KIF16B, KIF1B, KIF20B, MYO16, DYNLRB2, MYH10	2150	132	19235	1.69442	0.998534	0.111874	15.0181
GOTERM_MF_FAT	GO:0016790~thiolester hydrolase activity	23	0.107713	0.00339701	STAMBP, USP7, USP6, USPL1, UFSP2, USP8, USP3, USP1, USP9X, USP38, USP37, USP46, USP49, HIBCH, USP48, YOD1, USP34, USP25, USP42, USP14, USP44, USP13, USP31	1531	102	12983	1.91217	0.981715	0.114199	5.33951
INTERPRO	IPR001650:DNA/RNA helicase, C-terminal	25	0.11708	0.000881547	SMARCAD1, BLM, FANCM, DDX17, ERCC6, DDX46, DDX18, DHX15, DDX20, POLQ, HELLS, ERCC6L, SHPRH, YTHDC2, WRN, DDX5, HLTF, DDX6, ATRX, DDX59, DDX50, SMARCA5, RAD54B, DHX40, EP400	1909	107	16659	2.03892	0.837883	0.114228	1.5103
GOTERM_MF_FAT	GO:0004843~ubiquitin-specific protease activity	9	0.0421486	0.00350478	USP7, USP8, USP3, USP1, USP46, USP25, USP14, VCPIP1, USP13	1531	23	12983	3.31829	0.983899	0.114353	5.50445
GOTERM_MF_FAT	GO:0008022~protein C-terminus binding	29	0.135812	0.00371434	ITGB3BP, CAV3, USP7, XRCC5, MRE11A, HESX1, ERCC6, PEX1, NPAT, PABPC1, TOP2B, TOP2A, MLLT4, DLG1, YEATS4, MKI67, CEP135, MSH2, CENPF, TOPBP1, LIG4, SIRT1, ATXN2, GPR34, SP1, SMARCC1, SIAH1, MAPRE1, KPNA3	1531	141	12983	1.74413	0.987427	0.117533	5.8244
GOTERM_CC_FAT	GO:0031967~organelle envelope	79	0.369971	0.010311	GRPEL2, COX10, WASF1, CBX3, LEMD3, WTAP, CBX5, CDS2, MFF, RANBP2, NUP35, TPR, COX17, COX16, ATP5J, ACAA2, STS, MYO6, OPA1, SYNJ2BP, PPP1CC, BCL2L11, TNKS2, TIMM8A, IMMP1L, SENP2, MFN1, NNT, PSEN1, BNIP2, IPO7, NUP205, SLC25A36, IPO5, TOMM20, ATP5C1, KPNA5, ATPIF1, NUP107, KPNA3, KPNA2, MATR3, LRPPRC, PMPCB, UQCRB, NDUFB3, APOOL, LMNB1, NUP160, MTX2, POLA1, ACAT1, ALDH3A2, SUMO1, NUP214, CSE1L, NU…	1245	620	12782	1.30817	0.998089	0.117683	14.2055
GOTERM_MF_FAT	GO:0003697~single-stranded DNA binding	15	0.0702477	0.00382906	HMGB2, CNBP, RAD51AP1, BLM, MSH2, HNRNPA2B1, BRCA2, SPEN, HNRNPA1, POT1, PURB, PURA, FUBP1, PMS2, LRPPRC	1531	55	12983	2.31275	0.989019	0.117788	5.99913
GOTERM_BP_FAT	GO:0042770~DNA damage response, signal transduction	20	0.0936637	0.00230128	MSH6, MYO6, BLM, MSH2, FAM175A, RINT1, BRIP1, BRCA2, CHEK1, CHEK2, BRCA1, ATM, NAE1, XPA, ERCC6, MAPK14, SMC1A, CCNA2, ATRIP, RAD17	1615	80	13528	2.09412	0.999579	0.119648	4.1158
GOTERM_BP_FAT	GO:0070727~cellular macromolecule localization	70	0.327823	0.00238269	GRPEL2, XPO5, C16ORF70, AP3S2, PAX6, TERF2IP, AP2B1, AP1S2, PEX1, ZFYVE9, STAM, TLK1, RANBP2, TPR, PRL, SAR1A, STX6, MYO6, VPS45, PGAP1, PRKCI, BICD1, VTI1A, TNKS2, TIMM8A, COPG2, ATG4C, IPO7, NUP205, IPO5, TOMM20, KPNA5, SRP72, KPNA3, KPNA2, SRP9, MTX2, SNX2, NAPB, RIMS2, RIMS1, SEC63, NUP214, WDR19, CEP57, STX19, CSE1L, MORC3, STX17, STX16, PPP3CB, TNKS, PEX13, APPBP2, CD24, TNPO1, SEC61A2, RAN…	1615	414	13528	1.41631	0.999681	0.119934	4.25842
GOTERM_BP_FAT	GO:0000070~mitotic sister chromatid segregation	12	0.0561982	0.0023651	NEK2, NCAPG, DLGAP5, KIF18A, PAPD7, CDC23, NUSAP1, CENPE, NDC80, SMC1A, SMC2, SMC4	1615	36	13528	2.79216	0.999661	0.120903	4.22764
UP_SEQ_FEATURE	domain:Helicase C-terminal	24	0.112396	0.00121187	SMARCAD1, SHPRH, BLM, YTHDC2, WRN, HLTF, DDX5, DDX6, ATRX, FANCM, DDX17, ERCC6, DDX18, DDX46, DDX59, DHX15, SMARCA5, DDX50, RAD54B, DHX40, DDX20, HELLS, EP400, ERCC6L	2148	105	19113	2.03384	0.995622	0.121303	2.25511
GOTERM_CC_FAT	GO:0031975~envelope	79	0.369971	0.0110848	GRPEL2, COX10, WASF1, CBX3, LEMD3, WTAP, CBX5, CDS2, MFF, RANBP2, NUP35, TPR, COX17, COX16, ATP5J, ACAA2, STS, MYO6, OPA1, SYNJ2BP, PPP1CC, BCL2L11, TNKS2, TIMM8A, IMMP1L, SENP2, MFN1, NNT, PSEN1, BNIP2, IPO7, NUP205, SLC25A36, IPO5, TOMM20, ATP5C1, KPNA5, ATPIF1, NUP107, KPNA3, KPNA2, MATR3, LRPPRC, PMPCB, UQCRB, NDUFB3, APOOL, LMNB1, NUP160, MTX2, POLA1, ACAT1, ALDH3A2, SUMO1, NUP214, CSE1L, NU…	1245	622	12782	1.30397	0.998809	0.12367	15.1919
KEGG_PATHWAY	hsa04910:Insulin signaling pathway	24	0.112396	0.00608475	IRS2, BRAF, PHKB, CBL, ACACA, PRKCI, PDE3B, SOCS4, MAPK10, PPP1CC, PPP1CB, PRKX, SPDYA, PPP1R3D, CBLB, KRAS, SORBS1, SOS1, SOS2, PIK3CA, MAPK8, PRKACB, PRKAA2, PIK3R3, CALM1	503	135	5085	1.79722	0.656334	0.124982	7.20932
GOTERM_BP_FAT	GO:0043414~biopolymer methylation	18	0.0842973	0.00253229	ATF7IP, LCMT1, EZH2, CTCF, TRMT61B, SUV39H2, ATRX, METTL14, BTG1, MTR, PRMT6, DNMT1, RAB6A, TGS1, SETD2, RAB6C, NSD1, HELLS, SUV420H1	1615	69	13528	2.18517	0.999807	0.12512	4.52
SP_PIR_KEYWORDS	meiosis	12	0.0561982	0.0128088	EXO1, NEK2, SGOL2, MRE11A, FBXO43, MNS1, MND1, ZNF318, SMC1A, SYCP2, UTP14C, RAD50	2150	47	19235	2.28422	0.999509	0.127203	17.3045
GOTERM_CC_FAT	GO:0016604~nuclear body	27	0.126446	0.0116539	BLM, YLPM1, CHEK2, PNN, CBX5, SUMO1, CIR1, DDX46, MORC3, EIF3E, NUDT21, NPAT, U2AF1, SRRM1, DDX20, TGS1, RBM25, LUC7L3, ANKS1B, ZMYM2, TOPBP1, SIRT1, CTR9, RFWD2, CPSF6, PIAS2, PSME4	1245	168	12782	1.65	0.999158	0.127296	15.9104
GOTERM_CC_FAT	GO:0016605~PML body	9	0.0421486	0.0119782	SUMO1, ZMYM2, BLM, MORC3, EIF3E, TOPBP1, CHEK2, SIRT1, CBX5	1245	33	12782	2.8	0.99931	0.128318	16.3174
UP_SEQ_FEATURE	active site:Glycyl thioester intermediate	18	0.0842973	0.00132659	UBE3A, UBE2G1, UBE2J1, BIRC6, HACE1, UBA5, UBE2QL1, HERC1, UBE2B, UBE2N, UBE2D2, HUWE1, UBA2, WWP1, UBE2W, UBE2D1, UBE2E2, HECTD1	2148	69	19113	2.32123	0.997383	0.129139	2.46608
GOTERM_CC_FAT	GO:0035097~histone methyltransferase complex	7	0.0327823	0.0126573	SPDYA, PAXIP1, RBBP5, NCOA6, EZH2, PPP1CC, PPP1CB, CBX5	1245	21	12782	3.42222	0.999544	0.132793	17.1636
GOTERM_CC_FAT	GO:0034708~methyltransferase complex	7	0.0327823	0.0126573	SPDYA, PAXIP1, RBBP5, NCOA6, EZH2, PPP1CC, PPP1CB, CBX5	1245	21	12782	3.42222	0.999544	0.132793	17.1636
KEGG_PATHWAY	hsa04720:Long-term potentiation	15	0.0702477	0.00570372	BRAF, CREBBP, PPP3R1, PPP1CC, PPP1CB, PRKX, SPDYA, RPS6KA6, KRAS, GNAQ, CAMK4, GRIA2, PPP3CB, RAP1A, PRKACB, CALM1	503	68	5085	2.23	0.632492	0.133247	6.77228
KEGG_PATHWAY	hsa04115:p53 signaling pathway	15	0.0702477	0.00570372	CDK6, CHEK1, CHEK2, CCNG1, SESN1, CCNG2, ATM, SESN3, RFWD2, CCNB2, RRM2, SIAH1, APAF1, RCHY1, MDM4	503	68	5085	2.23	0.632492	0.133247	6.77228
GOTERM_BP_FAT	GO:0006282~regulation of DNA repair	9	0.0421486	0.00275546	UBE2N, EYA1, TEX15, FAM175A, USP1, UBE2V1, RNF168, UBE2V2, BRCA1	1615	22	13528	3.42674	0.999909	0.133443	4.90895
GOTERM_MF_FAT	GO:0008092~cytoskeletal protein binding	80	0.374655	0.00463988	WASF3, TLN2, WASF1, HOOK3, HOOK1, ACTR2, KLHL5, FNTA, TMSB15A, DYNLL2, TARDBP, PLS1, CEP290, DLG1, MYO6, CCDC88A, KIF5B, TRPM7, NUSAP1, BCL2L11, GPR98, JMY, NEBL, EPB41L3, NCK2, KIF1B, ATG4C, LIMCH1, FHOD3, OPHN1, MAPRE2, MAPRE1, STMN1, WASL, ADD3, LRPPRC, SPAST, SNTG2, MYO5A, RABGAP1, DIAPH1, DIAPH2, ABI2, FHDC1, DAAM1, ARFGEF1, MYOT, TUBGCP3, PFN2, SORBS1, DMD, WIPF3, CLASP1, SKA1, SSX2IP, CLAS…	1531	504	12983	1.34604	0.995785	0.13741	7.22537
GOTERM_CC_FAT	GO:0030426~growth cone	12	0.0561982	0.0135523	MYO5A, PSEN1, EXOC8, STMN2, TMOD2, DOCK7, ERC2, NRSN1, SNAP25, RUFY3, MYH10, APC	1245	54	12782	2.28148	0.999737	0.13916	18.2667
GOTERM_BP_FAT	GO:0010639~negative regulation of organelle organization	20	0.0936637	0.00310355	CAV3, CENPF, TTK, CENPE, TERF2IP, POT1, BRCA1, ATM, SET, TMSB15A, MAP3K1, MAP2, BUB1, DNMT1, CLASP1, CLASP2, MAPRE1, TPR, APC, TERF1	1615	82	13528	2.04304	0.999972	0.142925	5.51262
GOTERM_BP_FAT	GO:0034613~cellular protein localization	69	0.32314	0.0030135	GRPEL2, XPO5, C16ORF70, AP3S2, PAX6, TERF2IP, AP2B1, AP1S2, PEX1, ZFYVE9, STAM, TLK1, RANBP2, TPR, PRL, SAR1A, STX6, MYO6, VPS45, PGAP1, PRKCI, VTI1A, TNKS2, TIMM8A, COPG2, ATG4C, IPO7, NUP205, IPO5, TOMM20, KPNA5, SRP72, KPNA3, KPNA2, SRP9, MTX2, SNX2, NAPB, RIMS2, RIMS1, SEC63, NUP214, WDR19, CEP57, STX19, CSE1L, MORC3, STX17, STX16, PPP3CB, TNKS, PEX13, APPBP2, CD24, TNPO1, SEC61A2, RANBP17, T…	1615	411	13528	1.40627	0.999962	0.142973	5.3568
GOTERM_BP_FAT	GO:0032259~methylation	19	0.0889805	0.00306077	ATF7IP, LCMT1, EZH2, CTCF, TRMT61B, SUV39H2, ATRX, METTL14, TRMT11, BTG1, MTR, PRMT6, DNMT1, RAB6A, TGS1, SETD2, RAB6C, NSD1, HELLS, SUV420H1	1615	76	13528	2.09412	0.999968	0.143046	5.43862
GOTERM_BP_FAT	GO:0000077~DNA damage checkpoint	14	0.0655646	0.00326598	BLM, FAM175A, MSH2, MAPK14, RINT1, BRIP1, CHEK1, CHEK2, CCNA2, ATRIP, BRCA1, ATM, RAD17, NAE1	1615	48	13528	2.44314	0.999984	0.147825	5.79308
GOTERM_BP_FAT	GO:0007018~microtubule-based movement	25	0.11708	0.00332264	KIF14, KIF23, OPA1, KIF11, KIF27, KIF5B, DNAH14, KIF5C, KIF15, KIF18A, KTN1, CENPE, KIF16B, KIF2C, KIF1B, RHOT1, KIF20B, TUBD1, DYNC2H1, TUBE1, DYNLRB2, KIF21A, LRPPRC, KIF2A, ACTR10	1615	113	13528	1.8532	0.999987	0.148212	5.89073
KEGG_PATHWAY	hsa04350:TGF-beta signaling pathway	17	0.0796141	0.0100472	RBL2, E2F5, ROCK2, TGFBR1, SMAD5, CREBBP, RBL1, BMPR2, SMAD2, DCN, SKP1, ACVR2A, ACVR2B, SP1, ZFYVE9, BMPR1B, CUL1	503	87	5085	1.97539	0.82918	0.14841	11.644
KEGG_PATHWAY	hsa04722:Neurotrophin signaling pathway	22	0.10303	0.00916233	IRS2, BRAF, FOXO3, MAPK10, YWHAE, RPS6KA5, RPS6KA6, YWHAH, KRAS, PSEN1, CAMK4, MAPK14, SOS1, MAP3K1, SOS2, PIK3CA, RAP1A, MAPK8, TRAF6, PIK3R3, FRS2, CALM1	503	124	5085	1.79359	0.800272	0.148776	10.671
INTERPRO	IPR011333:BTB/POZ fold	36	0.168595	0.00128131	ZBTB33, ZBTB8B, ZBTB34, BACH2, ZBTB10, ZBTB6, ZNF131, IVNS1ABP, ZBTB37, KLHL7, KLHL8, KLHL5, KBTBD2, KLHL28, KBTBD6, KLHL9, KBTBD7, KLHL24, KCNG3, SPOP, RHOBTB3, KCNB1, BTBD7, KCTD20, GAN, SKP1, ZBTB26, ZBTB44, ZBTB24, GMCL1, KLHL15, KLHL11, MYNN, KBTBD11, ZBTB1, ZBTB8A	1909	181	16659	1.73567	0.928997	0.152373	2.18808
GOTERM_CC_FAT	GO:0017053~transcriptional repressor complex	10	0.0468318	0.0152536	TBL1XR1, RBBP4, CSNK2A1, HDAC2, DDX20, APPL1, RLIM, AKIRIN2, CBX5, ETV3	1245	41	12782	2.50407	0.999907	0.152775	20.326
GOTERM_CC_FAT	GO:0000792~heterochromatin	10	0.0468318	0.0152536	ATRX, HDAC2, SMARCC1, H3F3A, CBX3, CBX1, TOP2B, HELLS, CBX5, SUV39H2	1245	41	12782	2.50407	0.999907	0.152775	20.326
GOTERM_BP_FAT	GO:0007093~mitotic cell cycle checkpoint	13	0.0608814	0.0035454	TTK, CENPF, CENPE, ATM, NAE1, BUB1, BUB1B, TPR, CCNA2, RAD17, APC, TERF1, DLG1	1615	43	13528	2.53242	0.999994	0.155306	6.27369
SP_PIR_KEYWORDS	hydrolase	201	0.94132	0.0162007	XRCC5, PDP2, TMPPE, ATP2B1, DDX17, DDX18, PPAPDC2, NT5C2, DDAH1, NUDT16, KIF5B, OLA1, NUDT10, NUDT11, PTPDC1, CTDSPL2, ADAMTS9, NAPEPLD, ATP2C1, BACE1, ATP5C1, LPPR5, PLCXD3, MRE11A, DUSP11, OCRL, POLQ, SPPL3, AGBL3, UFSP2, C11ORF54, AGBL4, EPM2A, PTPN13, ATP11A, YTHDC2, ATP11C, DDX5, PTPN12, DDX6, DCP2, DCP1A, SUPT16H, RAD54B, DHX40, SYNJ1, GPLD1, SENP8, HELZ, SENP5, SENP7, SENP6, MTHFD1, FANCM,…	2150	1555	19235	1.15643	0.999936	0.155788	21.3948
GOTERM_BP_FAT	GO:0043631~RNA polyadenylation	7	0.0327823	0.0036628	PAPOLB, PAPOLA, CSTF3, PAPD4, PABPC1, PAPOLG, CPSF3	1615	14	13528	4.18824	0.999996	0.157986	6.47493
GOTERM_CC_FAT	GO:0005681~spliceosome	22	0.10303	0.0163863	BCAS2, SNRPA1, STRAP, HNRNPA2B1, SNRPB2, SNRPD1, IVNS1ABP, DDX5, HNRNPR, RBMX, HNRNPA1, PNN, HNRNPA3, CDC40, DHX15, U2AF1, SRRM1, DDX20, PABPC1, API5, PPWD1, PRPF38A	1245	132	12782	1.71111	0.999954	0.160606	21.67
KEGG_PATHWAY	hsa04914:Progesterone-mediated oocyte maturation	17	0.0796141	0.00899167	BRAF, CDC23, PDE3B, CDC16, MAPK10, PPP1CB, PRKX, SPDYA, RPS6KA6, CCNB2, KRAS, MAPK14, BUB1, PIK3CA, MAPK8, PRKACB, PIK3R3, CCNA2	503	86	5085	1.99836	0.794161	0.161071	10.4822
GOTERM_MF_FAT	GO:0019899~enzyme binding	82	0.384021	0.00572749	PDE3B, SHOC2, CBX3, NBEA, GRIN3A, CBX1, FOXO3, LATS1, CBX5, CUL5, DMXL2, PAK3, RAPGEF6, RANBP1, RANBP2, TOP2B, TOP2A, CUL1, DLG1, IRS2, RBBP4, CCDC88A, BRAF, PPP1CC, ECT2, PPP1CB, GMPS, UBE2B, SPDYA, SBF2, IPO7, BTG1, IPO5, RYR2, RAD18, RNF138, ATPIF1, KPNA2, MAP3K13, ADD3, CAV3, EID1, DIAPH1, NEK2, DIAPH2, ABI2, CHEK1, AKAP11, ATP6V1G1, DAAM1, RIMS2, RIMS1, POT1, NR2C1, SORBS1, DMD, MAP3K1, NUDT…	1531	523	12983	1.32957	0.998835	0.162857	8.84668
KEGG_PATHWAY	hsa04310:Wnt signaling pathway	25	0.11708	0.0121656	TBL1XR1, ROCK2, NLK, BTRC, CREBBP, PPP2R5C, PPP3R1, SMAD2, CXXC4, SKP1, MAPK10, DAAM1, PRKX, SENP2, CSNK2A1, PSEN1, NFAT5, PPP3CB, MAPK8, PPP2R5E, SIAH1, PRKACB, FBXW11, CUL1, APC	503	151	5085	1.67373	0.882585	0.163479	13.9343
UP_SEQ_FEATURE	compositionally biased region:Poly-Asp	21	0.0983468	0.00177418	PPFIA2, ELF1, ZNF280D, BLM, NUCKS1, SOX11, EIF5B, NAA15, LEMD3, SIRT1, ZBTB44, ATRX, ANKRD26, DMXL1, MEIS2, DDX46, BTF3, PBRM1, ZC3H11A, TPR, INO80D	2148	89	19113	2.09954	0.999649	0.165367	3.28504
SP_PIR_KEYWORDS	Chromosome partition	9	0.0421486	0.0179566	KIF2C, NEK2, SGOL2, USP9X, NSL1, SGOL1, BUB1, CASC5, CTCF	2150	31	19235	2.59737	0.999978	0.165986	23.4374
SP_PIR_KEYWORDS	cell cycle control	9	0.0421486	0.0179566	CKS1B, MKI67, RBL2, CDK6, SKP1, CDKN3, CCNG1, CCNA2, ATM	2150	31	19235	2.59737	0.999978	0.165986	23.4374
SP_PIR_KEYWORDS	manganese	27	0.126446	0.0178708	GALNT1, PDP2, MRE11A, BMPR2, PPM1B, EPT1, EXTL2, GALNT13, PPTC7, B4GALT5, NUDT16, B3GALT2, B3GALT1, TGFBR1, ACACA, SMG1, NUDT10, NUDT11, PPP1CC, PPP1CB, SPDYA, B3GAT2, ACVR2A, ACVR2B, PPM1E, DCP2, MPPED2, PPM1L, BMPR1B	2150	152	19235	1.58918	0.999976	0.167852	23.3388
GOTERM_BP_FAT	GO:0000723~telomere maintenance	10	0.0468318	0.0039778	PTGES3, XRCC5, BLM, MRE11A, PRKDC, WRN, TERF2IP, RAD50, POT1, TERF1	1615	28	13528	2.9916	0.999999	0.168245	7.01285
GOTERM_CC_FAT	GO:0016363~nuclear matrix	12	0.0561982	0.0176394	SMARCAD1, YEATS4, GMCL1, LMNB1, BLM, ZNF326, POLA1, CENPF, NUFIP1, SRRM1, KIN, MATR3	1245	56	12782	2.2	0.999979	0.169172	23.1323
GOTERM_MF_FAT	GO:0016887~ATPase activity	56	0.262258	0.00619818	XRCC5, XRCC2, ATP2B1, FANCM, DDX17, DDX18, PEX1, DYNC2H1, DDX20, MDN1, TOP2A, ATP5J, ATF7IP, RBBP4, HLTF, ATP6V1A, RFC3, KIF1B, RFC4, BPTF, ATP9B, ATP2C1, ATP9A, SMARCA5, ATP5C1, SPAST, BLM, ATP6V1G1, DDX46, ERCC6, DHX15, ABCD3, POLQ, ABCA12, RHOBTB3, MSH6, MSH2, BRIP1, ATAD2, ATP11A, WRN, ATP11C, DDX5, DDX6, ABCB4, CRBN, HELB, DDX59, KIF20B, DDX50, ABCC4, RAD54B, DHX40, KATNAL2, ATP8A1, MYH10	1531	334	12983	1.42181	0.999332	0.170955	9.54007
SP_PIR_KEYWORDS	tpr repeat	28	0.131129	0.0189207	FKBP4, NAA15, PRKDC, CDC16, TTC3, CEP70, ZFC3H1, WDR19, TTC30A, TTC30B, GPSM2, VPS13A, APPBP2, RANBP2, ERCC6L, TTC13, DYX1C1, NASP, TANC1, CDC23, TTC17, SGTB, CTR9, FEM1C, TOMM70A, SRP72, TMTC2, IFT88	2150	160	19235	1.56564	0.999987	0.171513	24.5378
GOTERM_CC_FAT	GO:0016585~chromatin remodeling complex	14	0.0655646	0.01837	SAP30, TBL1XR1, CSNK2A1, RBBP4, SIN3A, KIF11, CIR1, HDAC2, SMARCC1, SMARCA5, PHF21A, APPL1, RERE, CBX5	1245	71	12782	2.02441	0.999986	0.172882	23.9731
BIOCARTA	h_atmPathway:ATM Signaling Pathway	9	0.0421486	0.00185544	MRE11A, NPAT, CHEK1, MAPK8, CHEK2, ATM, RAD50, BRCA1, RBBP8	183	20	1437	3.53361	0.319163	0.174872	2.31368
GOTERM_BP_FAT	GO:0010629~negative regulation of gene expression	81	0.379338	0.00429225	COPS2, XPO5, ZNF639, ZNF675, CBX3, CTCF, HSBP1, RLIM, PDCD4, ZNF345, ZNF254, CBX5, SAP30, SIN3A, WWP1, PRMT6, RARB, DDX20, KDM5B, AKIRIN2, TWIST1, ATF7IP, EGR1, KHDRBS1, TBL1XR1, SATB1, ZCCHC11, GABPA, RBL1, ZHX1, ZNF189, SPEN, PROX1, PURB, PURA, NCOA2, EREG, BPTF, ZNF136, NAB1, MDM4, CUX1, NSD1, ZNF382, EID1, HMGB1, HMGB2, EID2, HAT1, ERI1, NOSTRIN, LIN28A, LIN28B, NR2C1, SUMO1, MEIS2, CIR1, PRK…	1615	504	13528	1.34622	1	0.17809	7.54693
GOTERM_CC_FAT	GO:0030530~heterogeneous nuclear ribonucleoprotein complex	6	0.0280991	0.0198111	HNRNPH3, HNRNPH2, HNRNPA2B1, HNRNPA1, RBMX, HNRNPR	1245	17	12782	3.62353	0.999994	0.182442	25.6064
GOTERM_BP_FAT	GO:0045934~negative regulation of nucleobase, nucleoside, nucleotide and nucleic acid metabolic process	82	0.384021	0.00454714	COPS2, ZNF639, ZNF675, CBX3, CTCF, TERF2IP, HSBP1, RLIM, PDCD4, ZNF345, ZNF254, CBX5, SAP30, SIN3A, WWP1, PRMT6, RARB, DDX20, KDM5B, AKIRIN2, TWIST1, ATF7IP, EGR1, KHDRBS1, TBL1XR1, SATB1, GABPA, RBL1, ZHX1, ZNF189, SPEN, PROX1, PURB, PURA, NCOA2, BPTF, EREG, ZNF136, NAB1, ATPIF1, MDM4, CUX1, NSD1, ZNF382, RAD17, EID1, HMGB1, HMGB2, EID2, BLM, HAT1, NOSTRIN, POT1, NR2C1, SUMO1, MEIS2, CIR1, POU2F…	1615	512	13528	1.34154	1	0.185375	7.97773
GOTERM_MF_FAT	GO:0030145~manganese ion binding	30	0.140495	0.00695442	ME1, GALNT1, PDP2, MRE11A, BMPR2, EPT1, PPM1B, EXTL2, SLC11A2, PDE8B, GALNT13, PPTC7, B4GALT5, NUDT16, B3GALT2, B3GALT1, TGFBR1, ACACA, SMG1, NUDT10, NUDT11, PPP1CC, PPP1CB, SPDYA, B3GAT2, ACVR2A, ACVR2B, PPM1E, DCP2, ATP2C1, PPM1L, BMPR1B	1531	154	12983	1.65196	0.999727	0.185495	10.6438
INTERPRO	IPR018359:Bromodomain, conserved site	12	0.0561982	0.00170306	PHIP, BRWD3, BRWD1, BRD3, BPTF, CREBBP, ASH1L, BRD7, PBRM1, ATAD2, TRIM24, ATAD2B	1909	36	16659	2.90885	0.970294	0.186856	2.89838
GOTERM_BP_FAT	GO:0018209~peptidyl-serine modification	12	0.0561982	0.00471552	GALNT1, TGFBR1, NLK, PRKDC, SMG1, CLK1, DCN, STK4, MORC3, MAP3K1, HIPK3, TNKS, GALNT13	1615	39	13528	2.57738	1	0.189285	8.26125
SP_PIR_KEYWORDS	primary microcephaly	4	0.0187327	0.0214673	STIL, TCF4, CENPJ, ASPM	2150	6	19235	5.96434	0.999997	0.189619	27.3739
GOTERM_MF_FAT	GO:0030528~transcription regulator activity	209	0.978785	0.00733549	HMGN1, MEF2A, ZNF639, RORB, RORA, ZNF253, MXI1, SIN3A, CEP290, RARB, TWIST1, TAF4B, ZHX1, HMG20A, PROX2, PROX1, MED10, ZNF37A, CAMK4, MLLT10, PRDM2, TGIF2, PIAS2, ZNF382, ZNF41, ZNF131, MYEF2, TADA1, HESX1, HTATSF1, TCF4, ZNF398, YEATS4, KLF12, KLF9, SMAD5, CREBBP, RYBP, ESRRG, SMAD2, DDX5, TULP4, CSRNP3, CSRNP2, SUPT16H, ZNF117, RBPJ, ZFHX3, RERE, KLF3, TAF1B, COPS2, ELF1, ELF2, BACH2, TAF1A, EZ…	1531	1512	12983	1.17218	0.999826	0.190371	11.1951
GOTERM_BP_FAT	GO:0006508~proteolysis	154	0.72121	0.00480861	DZIP3, BTRC, PPP2R5C, CDC16, CNOT4, LNX1, G2E3, CUL5, KLHL9, WWP1, FBXO28, FBXO21, CUL1, USP1, UBE2J1, SOCS6, SOCS4, SKP1, NPEPPS, TMEM27, MIB1, ADAMTS9, DCUN1D2, KDM2A, HUWE1, UBR7, DLD, BACE1, RNF139, RNF138, RAD18, PIAS2, ASB7, FBXO11, WDR5B, UBE2V1, UBE2V2, UBA5, UBE2QL1, RAB40A, ARIH1, UBE2D2, FBXO43, FBXO5, RNF168, UBE2D1, TRAF6, FBXO45, FBXO8, HECTD1, SPOP, AGBL3, SHPRH, UFSP2, AGBL4, SEC1…	1615	1054	13528	1.22389	1	0.190398	8.41765
GOTERM_BP_FAT	GO:0051783~regulation of nuclear division	15	0.0702477	0.00510298	NEK2, DLGAP5, CENPF, NUSAP1, TTK, CDC23, CENPE, CDC16, ATM, EREG, BUB1, KIF20B, TPR, APC, TERF1	1615	56	13528	2.2437	1	0.196277	8.91057
GOTERM_BP_FAT	GO:0007088~regulation of mitosis	15	0.0702477	0.00510298	NEK2, DLGAP5, CENPF, NUSAP1, TTK, CDC23, CENPE, CDC16, ATM, EREG, BUB1, KIF20B, TPR, APC, TERF1	1615	56	13528	2.2437	1	0.196277	8.91057
GOTERM_BP_FAT	GO:0032200~telomere organization	10	0.0468318	0.00516743	PTGES3, XRCC5, BLM, MRE11A, PRKDC, WRN, TERF2IP, RAD50, POT1, TERF1	1615	29	13528	2.88844	1	0.196278	9.01816
GOTERM_BP_FAT	GO:0018105~peptidyl-serine phosphorylation	10	0.0468318	0.00516743	MORC3, MAP3K1, NLK, HIPK3, TGFBR1, SMG1, PRKDC, TNKS, CLK1, STK4	1615	29	13528	2.88844	1	0.196278	9.01816
SMART	SM00129:KISc	14	0.0655646	0.0019004	KIF14, KIF23, KIF11, KIF5B, KIF27, KIF15, KIF5C, KIF18A, CENPE, KIF16B, KIF2C, KIF1B, KIF21A, KIF2A	1182	42	9079	2.56035	0.481214	0.196481	2.56264
INTERPRO	IPR003653:Peptidase C48, SUMO/Sentrin/Ubl1	5	0.0234159	0.00212555	SENP2, SENP8, SENP5, SENP7, SENP6	1909	6	16659	7.27213	0.987595	0.197067	3.60506
GOTERM_BP_FAT	GO:0006512~ubiquitin cycle	9	0.0421486	0.00509793	TULP4, UBE2D2, UBE3A, USP38, UBE2W, USP37, UBE2V2, SOCS4, FBXO11	1615	24	13528	3.14118	1	0.198349	8.90214
INTERPRO	IPR000210:BTB/POZ-like	35	0.163911	0.00203539	ZBTB33, ZBTB8B, ZBTB34, BACH2, ZBTB10, ZBTB6, ZNF131, IVNS1ABP, ZBTB37, KLHL7, KLHL8, KLHL5, KBTBD2, KLHL28, KBTBD6, KLHL9, KBTBD7, KLHL24, KCNG3, SPOP, RHOBTB3, KCNB1, BTBD7, KCTD20, GAN, ZBTB26, ZBTB44, ZBTB24, GMCL1, KLHL15, KLHL11, MYNN, ZBTB1, KBTBD11, ZBTB8A	1909	179	16659	1.70631	0.985054	0.198464	3.45465
GOTERM_BP_FAT	GO:0007051~spindle organization	13	0.0608814	0.00530809	KIF23, HAUS6, KIF11, PRC1, TTK, NDC80, SPC25, BUB1B, FBXO5, RANBP1, TNKS, STMN1, SMC1A	1615	45	13528	2.41987	1	0.198839	9.25253
INTERPRO	IPR016135:Ubiquitin-conjugating enzyme/RWD-like	14	0.0655646	0.0022778	UBE2G1, UBE2J1, BIRC6, UBE2V1, UBE2V2, UBE2QL1, UBE2B, UBE2N, UBE2D2, RWDD1, UBE2W, RWDD3, UBE2D1, UBE2E2	1909	48	16659	2.54525	0.990945	0.200702	3.85852
GOTERM_CC_FAT	GO:0031965~nuclear membrane	14	0.0655646	0.0227814	MYO6, LMNB1, SCD, LEMD3, CBX3, WTAP, SUMO1, SYNE2, PSEN1, TSGA10, MRPL19, TNKS, MATR3, LRPPRC	1245	73	12782	1.96895	0.999999	0.204021	28.8703
UP_SEQ_FEATURE	domain:Helicase ATP-binding	24	0.112396	0.00231552	SMARCAD1, BLM, BRIP1, YTHDC2, WRN, HLTF, DDX5, DDX6, ATRX, FANCM, DDX17, ERCC6, DDX18, DDX46, DDX59, DHX15, SMARCA5, DDX50, RAD54B, DHX40, DDX20, HELLS, EP400, ERCC6L	2148	110	19113	1.94139	0.999969	0.206053	4.26686
INTERPRO	IPR014021:Helicase, superfamily 1 and 2, ATP-binding	24	0.112396	0.00203283	SMARCAD1, BLM, YTHDC2, WRN, HLTF, DDX5, DDX6, ATRX, FANCM, DDX17, ERCC6, DDX18, DDX46, DDX59, DHX15, SMARCA5, DDX50, RAD54B, DHX40, DDX20, POLQ, HELLS, EP400, ERCC6L	1909	107	16659	1.95736	0.984974	0.208022	3.45038
GOTERM_CC_FAT	GO:0032300~mismatch repair complex	4	0.0187327	0.0238499	MSH6, MSH2, PMS2, WRN	1245	7	12782	5.86667	1	0.209556	30.0114
GOTERM_CC_FAT	GO:0000780~condensed nuclear chromosome, centromeric region	4	0.0187327	0.0238499	SGOL2, SGOL1, BUB1, SUV420H1	1245	7	12782	5.86667	1	0.209556	30.0114
BIOCARTA	h_atrbrcaPathway:Role of BRCA1, BRCA2 and ATR in Cancer Susceptibility	10	0.0468318	0.00115084	MRE11A, NPAT, BRCA2, CHEK1, FANCF, CHEK2, ATM, RAD50, BRCA1, RAD17	183	23	1437	3.41411	0.212081	0.212081	1.44093
GOTERM_MF_FAT	GO:0003690~double-stranded DNA binding	21	0.0983468	0.0085251	EGR1, XRCC5, MSH6, SATB1, HMGB2, RAD51AP1, BLM, MSH2, MRE11A, ZNF12, SMAD2, KIN, PURB, PURA, SP1, CGGBP1, TDG, PMS2, NEUROD1, NFIB, TERF1	1531	97	12983	1.83589	0.999958	0.213157	12.8958
GOTERM_CC_FAT	GO:0005871~kinesin complex	6	0.0280991	0.0252859	KIF23, KIF2C, KIF11, KIF5B, KIF5C, KIF15	1245	18	12782	3.42222	1	0.217719	31.518
GOTERM_BP_FAT	GO:0010558~negative regulation of macromolecule biosynthetic process	86	0.402754	0.00602844	COPS2, ZNF639, ZNF675, CBX3, CTCF, HSBP1, RLIM, PDCD4, ZNF345, ZNF254, CBX5, SAP30, EIF4EBP2, FNTA, SIN3A, WWP1, PRMT6, RARB, DDX20, KDM5B, AKIRIN2, TWIST1, ATF7IP, EGR1, KHDRBS1, TBL1XR1, SATB1, GABPA, RBL1, ZHX1, ZNF189, SPEN, PROX1, PURB, PURA, NCOA2, BPTF, EREG, ZNF136, NAB1, MDM4, CUX1, NSD1, ZNF382, SRP9, RAD17, EID1, HMGB1, EID2, HMGB2, BLM, HAT1, NOSTRIN, POT1, NR2C1, PAIP2B, SUMO1, MEIS2…	1615	547	13528	1.31696	1	0.220263	10.444
GOTERM_BP_FAT	GO:0006730~one-carbon metabolic process	24	0.112396	0.00615274	EZH2, CTCF, MTHFD1, PRMT6, RAB6A, TGS1, RAB6C, HELLS, ATF7IP, LCMT1, MTHFD2L, MAT2A, TRMT61B, SUV39H2, ATRX, METTL14, DHFR, TRMT11, BTG1, MTR, DNMT1, MAT2B, SETD2, NSD1, SUV420H1	1615	112	13528	1.79496	1	0.221888	10.648
SMART	SM00487:DEXDc	26	0.121763	0.00292942	SMARCAD1, BLM, FANCM, DDX17, ERCC6, DDX46, DDX18, DHX15, DDX20, POLQ, HELLS, ERCC6L, SHPRH, BRIP1, YTHDC2, WRN, DDX5, HLTF, DDX6, ATRX, DDX59, DDX50, SMARCA5, RAD54B, DHX40, EP400	1182	109	9079	1.83218	0.636558	0.223558	3.92472
GOTERM_CC_FAT	GO:0000151~ubiquitin ligase complex	16	0.0749309	0.0265163	VHL, CDC23, SKP1, CBLL1, RBBP6, BRCA1, ARIH1, CUL5, WWP1, BUB1B, RNF168, FBXO21, FBXW11, FBXO8, CUL1, FBXO11	1245	90	12782	1.82519	1	0.224018	32.785
INTERPRO	IPR017907:Zinc finger, RING-type, conserved site	49	0.229476	0.00276001	DZIP3, LNX2, TRIM52, RLIM, NFXL1, LNX1, CNOT4, TRIM4, TRIM2, RNF103, PEX2, RSPRY1, RNF38, RC3H2, RNF146, RNF32, RNF145, HLTF, RBBP6, RNF170, RFWD2, TRIM37, MIB1, TRIM36, RNF139, RNF138, RAD18, SIAH1, MDM4, CBLL1, TTC3, ARIH1, MAP3K1, ANKIB1, RNF168, RCHY1, TRAF6, RNF13, SHPRH, RNF19A, MEX3A, CBL, TRIM24, TRIM23, BRCA1, MSL2, CBLB, RNF150, TRIM59	1909	280	16659	1.52715	0.99666	0.228309	4.65717
GOTERM_BP_FAT	GO:0006886~intracellular protein transport	62	0.290357	0.00667072	GRPEL2, XPO5, C16ORF70, AP3S2, AP2B1, AP1S2, PEX1, ZFYVE9, STAM, TLK1, RANBP2, TPR, PRL, SAR1A, STX6, MYO6, VPS45, PGAP1, PRKCI, VTI1A, TIMM8A, COPG2, ATG4C, IPO7, NUP205, IPO5, TOMM20, KPNA5, SRP72, KPNA3, KPNA2, SRP9, MTX2, SNX2, NAPB, RIMS2, RIMS1, SEC63, NUP214, WDR19, CEP57, STX19, CSE1L, STX17, STX16, PPP3CB, PEX13, APPBP2, CD24, TNPO1, SEC61A2, RANBP17, EXPH5, YWHAE, CBLB, GPR34, YWHAH, RP…	1615	374	13528	1.38861	1	0.228615	11.4937
GOTERM_BP_FAT	GO:0051172~negative regulation of nitrogen compound metabolic process	82	0.384021	0.006446	COPS2, ZNF639, ZNF675, CBX3, CTCF, TERF2IP, HSBP1, RLIM, PDCD4, ZNF345, ZNF254, CBX5, SAP30, SIN3A, WWP1, PRMT6, RARB, DDX20, KDM5B, AKIRIN2, TWIST1, ATF7IP, EGR1, KHDRBS1, TBL1XR1, SATB1, GABPA, RBL1, ZHX1, ZNF189, SPEN, PROX1, PURB, PURA, NCOA2, BPTF, EREG, ZNF136, NAB1, ATPIF1, MDM4, CUX1, NSD1, ZNF382, RAD17, EID1, HMGB1, HMGB2, EID2, BLM, HAT1, NOSTRIN, POT1, NR2C1, SUMO1, MEIS2, CIR1, POU2F…	1615	519	13528	1.32345	1	0.228757	11.1278
GOTERM_BP_FAT	GO:0031570~DNA integrity checkpoint	14	0.0655646	0.00683869	BLM, FAM175A, MSH2, MAPK14, RINT1, BRIP1, CHEK1, CHEK2, CCNA2, ATRIP, BRCA1, ATM, RAD17, NAE1	1615	52	13528	2.2552	1	0.229061	11.7664
GOTERM_BP_FAT	GO:0051726~regulation of cell cycle	56	0.262258	0.00661605	DYNC1LI1, FAM175A, TTK, CTCF, CDC16, PDCD4, LATS1, FNTA, RANBP1, TPR, CCNA2, DLG1, CDC7, CCNK, ROCK2, RINT1, NUSAP1, CDK6, PROX1, PPP1CB, RBBP8, SPDYA, EREG, BUB1B, ADAM17, RAD17, CKS1B, BLM, NEK2, CHEK1, CHEK2, ZNF655, CCNG1, CCNG2, BUB1, FBXO5, ATRIP, TERF1, APC, MSH2, DLGAP5, GMNN, BRIP1, CENPF, BRCA2, CDC23, CENPE, CDKN3, ATM, BRCA1, NAE1, PLK4, HDAC2, MAPK14, MYO16, KIF20B, SMC1A	1615	331	13528	1.41717	1	0.229278	11.4048
GOTERM_BP_FAT	GO:0034504~protein localization in nucleus	21	0.0983468	0.00682994	RANBP17, TAF3, CBLB, CEP57, CSE1L, RPL23, MORC3, IPO7, NUP205, ZFYVE9, IPO5, PPP3CB, KPNA5, RANBP2, KPNA3, TPR, KPNA2, TNPO1, PRL, RERE, TOB1	1615	94	13528	1.87134	1	0.231077	11.7522
GOTERM_BP_FAT	GO:0033044~regulation of chromosome organization	10	0.0468318	0.00661494	UBE2N, SET, DNMT1, TNKS, CTCF, TLK1, TERF2IP, POT1, TERF1, TNKS2	1615	30	13528	2.79216	1	0.231601	11.403
GOTERM_BP_FAT	GO:0051170~nuclear import	20	0.0936637	0.00701214	RANBP17, HNRNPA1, CBLB, CEP57, CSE1L, RPL23, IPO7, NUP205, ZFYVE9, IPO5, PPP3CB, KPNA5, RANBP2, KPNA3, TPR, KPNA2, TNPO1, PRL, RERE, TOB1	1615	88	13528	1.90374	1	0.231875	12.047
GOTERM_BP_FAT	GO:0006446~regulation of translational initiation	12	0.0561982	0.00711106	NCBP2, EIF4B, EIF4G3, EIF4EBP2, EIF3H, PAIP2, EIF3E, EIF5B, EIF1, EIF1B, ANKHD1, PAIP2B	1615	41	13528	2.45165	1	0.232486	12.2067
SP_PIR_KEYWORDS	nucleotide binding	20	0.0936637	0.0274432	KIF23, KIF11, MYO6, KIF5B, MYO1B, EIF2S3, CENPE, DDX5, TRIM23, RAB1A, DDX6, ABCB4, ARL3, DDX17, DDX18, KRAS, GNAQ, RAB5A, ABCD3, RAB6A, RAB6C	2150	107	19235	1.67225	1	0.232988	33.6437
GOTERM_BP_FAT	GO:0033365~protein localization in organelle	29	0.135812	0.00725274	GRPEL2, MTX2, PAX6, CSE1L, CEP57, MORC3, ZFYVE9, PPP3CB, RANBP2, TPR, PRL, TNPO1, RANBP17, TAF3, TIMM8A, CBLB, RPL23, TOMM70A, IPO7, NUP205, IPO5, TOMM20, KPNA5, SRP72, KPNA3, KPNA2, SRP9, RERE, TOB1	1615	146	13528	1.66382	1	0.234293	12.435
INTERPRO	IPR009818:Ataxin-2, C-terminal	6	0.0280991	0.0030069	ATXN2, PAIP2, PAIP1, GSPT2, HELZ, PAIP2B	1909	10	16659	5.23594	0.997996	0.236706	5.06366
GOTERM_BP_FAT	GO:0046907~intracellular transport	100	0.468318	0.00784006	NCBP2, GRPEL2, XPO5, VPS54, C16ORF70, HOOK3, HOOK1, TLK1, VPS13A, STAM, SAR1A, OPA1, MYO6, KIF5B, VPS45, VTI1A, TIMM8A, COPG2, CAMK4, ATP2C1, RAB14, RYR2, SRP72, VPS26A, LRPPRC, MTX2, SNX2, NAPB, RIMS2, RIMS1, CSE1L, STX19, STX17, NUP50, STX16, DOPEY1, SEC61A2, RHOBTB3, GABARAPL2, RANBP17, SMG1, HNRNPA1, CBLB, GPR34, TOMM70A, RHOT1, RERE, MYH10, AP3S2, AP2B1, AP1S2, PEX1, ZFYVE9, MKKS, RANBP1, RA…	1615	657	13528	1.27496	1	0.246116	13.3752
GOTERM_BP_FAT	GO:0008380~RNA splicing	49	0.229476	0.0078028	NCBP2, SNRPD1, WTAP, PNN, TARDBP, PCBP2, U2AF1, SRRM1, DBR1, PTBP2, DDX20, TGS1, LUC7L3, CCAR1, CLNS1A, SNRPA1, SRPK2, HNRNPA2B1, PRPF39, HNRNPR, CPSF3, THOC2, PRPF38A, PPP4R2, POLR2K, STRAP, SNRPB2, IVNS1ABP, POLR2B, HNRNPA3, CIR1, DDX46, CDC40, NUDT21, DHX15, PABPC1, RBM25, PPWD1, BCAS2, CSTF3, DDX5, RBMX, HNRNPA1, HNRNPH3, PAPOLA, HNRNPH2, LSM11, SMC1A, SNRNP27	1615	284	13528	1.44524	1	0.247378	13.3159
GOTERM_MF_FAT	GO:0043130~ubiquitin binding	9	0.0421486	0.0103432	UBE2N, DZIP3, FAM175B, FAM175A, KIF18A, RNF168, VPS36, TOP2A, AGL	1531	27	12983	2.82669	0.999995	0.247496	15.4362
GOTERM_BP_FAT	GO:0010638~positive regulation of organelle organization	19	0.0889805	0.00814778	CAV3, ROCK2, DLGAP5, NUSAP1, CENPE, RICTOR, PROX1, POT1, TNKS2, UBE2N, NCK2, PLK4, EREG, MAP3K1, DNMT1, RANBP1, TNKS, APC, TERF1	1615	83	13528	1.91751	1	0.252155	13.864
SP_PIR_KEYWORDS	Taste	9	0.0421486	0.030625	TAS2R50, TAS2R13, TAS2R14, TAS2R19, TAS2R46, TAS2R3, TAS2R20, TAS2R30, TAS2R10	2150	34	19235	2.36819	1	0.253069	36.7723
SP_PIR_KEYWORDS	P-loop	21	0.0983468	0.032075	KIF23, KIF11, MYO6, MAT2A, KIF5B, MYO1B, EIF2S3, CENPE, TRIM23, DDX5, RAB1A, DDX6, ABCB4, ARL3, DDX17, DDX18, KRAS, GNAQ, RAB5A, ABCD3, RAB6A, RAB6C	2150	116	19235	1.61963	1	0.256521	38.152
SP_PIR_KEYWORDS	translation regulation	14	0.0655646	0.0325919	NCBP2, EIF4E3, CPEB2, PAIP2, PAIP1, EIF2A, ANKHD1, NCK2, EIF4G3, EIF4EBP2, PUM2, PPP1R15B, TNRC6B, TNRC6A	2150	67	19235	1.86942	1	0.256739	38.6371
SP_PIR_KEYWORDS	chromosomal protein	25	0.11708	0.0316667	XRCC5, ITGB3BP, HMGN1, CLSPN, HMGB1, HMGB2, GALNT1, HMGB3, CENPP, CENPF, TERF2IP, RAD50, POT1, CENPH, SUV39H2, TNKS2, KIF2C, RIF1, FANCI, SUPT16H, H3F3A, RNF168, TNKS, GALNT13, TERF1, SUV420H1	2150	145	19235	1.5425	1	0.257069	37.7664
SP_PIR_KEYWORDS	translocation	15	0.0702477	0.0331672	RANBP17, NUP160, NUP155, TIMM8A, SENP2, NUP214, NUP205, NUP50, TNKS, RANBP2, NUP107, NUP35, TPR, SERP1, SEC61A2	2150	74	19235	1.81348	1	0.257347	39.1728
KEGG_PATHWAY	hsa04012:ErbB signaling pathway	16	0.0749309	0.0218636	NRG4, BRAF, MAP2K4, CBL, MAPK10, NCK2, CBLB, KRAS, PAK2, EREG, PAK3, SOS1, SOS2, PIK3CA, MAPK8, PIK3R3	503	87	5085	1.85919	0.979112	0.257389	23.7391
GOTERM_CC_FAT	GO:0034399~nuclear periphery	12	0.0561982	0.0317816	SMARCAD1, YEATS4, GMCL1, LMNB1, BLM, ZNF326, POLA1, CENPF, NUFIP1, SRRM1, KIN, MATR3	1245	61	12782	2.01967	1	0.25927	37.9634
GOTERM_BP_FAT	GO:0000209~protein polyubiquitination	9	0.0421486	0.00871854	G2E3, DZIP3, HUWE1, MAP3K1, UBE2V1, UBE2V2, UBE2D1, TRAF6, UBE2B	1615	26	13528	2.89955	1	0.262575	14.7638
SP_PIR_KEYWORDS	microtubule binding	4	0.0187327	0.0344819	KIF23, KIF5B, MAP2, CENPE	2150	7	19235	5.11229	1	0.26286	40.3805
GOTERM_BP_FAT	GO:0018210~peptidyl-threonine modification	8	0.0374655	0.00867772	GALNT1, NLK, HIPK3, TGFBR1, MAP2, TNKS, MAPK8, CLK1, GALNT13	1615	21	13528	3.19104	1	0.263847	14.6997
GOTERM_MF_FAT	GO:0003684~damaged DNA binding	13	0.0608814	0.0116539	ESCO1, POLK, MSH6, POLI, MSH2, NEIL3, ZNF12, BRCA1, ESCO2, XPA, TDG, RAD18, POLQ	1531	50	12983	2.20482	0.999999	0.268974	17.2242
KEGG_PATHWAY	hsa00310:Lysine degradation	10	0.0468318	0.0254539	ALDH7A1, AASDHPPT, ASH1L, SETD2, NSD1, ACAT1, ALDH3A2, SUV420H1, SUV39H2, AASDH	503	44	5085	2.29758	0.989025	0.275515	27.1009
PIR_SUPERFAMILY	PIRSF037037:kelch-like protein, gigaxonin type	7	0.0327823	0.000890426	KLHL8, KLHL5, KBTBD2, KLHL9, KBTBD7, GAN, IVNS1ABP	738	13	7396	5.39629	0.47718	0.276937	1.34139
GOTERM_BP_FAT	GO:0046605~regulation of centrosome cycle	5	0.0234159	0.00949939	DYNC1LI1, PLK4, ROCK2, RANBP1, BRCA1	1615	8	13528	5.23529	1	0.280079	15.9803
GOTERM_CC_FAT	GO:0016580~Sin3 complex	4	0.0187327	0.0354396	RBBP4, CSNK2A1, SIN3A, HDAC2	1245	8	12782	5.13333	1	0.281229	41.3393
GOTERM_CC_FAT	GO:0070822~Sin3-type complex	4	0.0187327	0.0354396	RBBP4, CSNK2A1, SIN3A, HDAC2	1245	8	12782	5.13333	1	0.281229	41.3393
GOTERM_BP_FAT	GO:0010212~response to ionizing radiation	15	0.0702477	0.00969045	XRCC2, BLM, MSH2, FAM175A, NEK1, PRKDC, BRCA2, TOPBP1, LIG4, ATM, BRCA1, EYA1, ERCC6, RNF168, RAD54B	1615	60	13528	2.09412	1	0.282419	16.2755
GOTERM_BP_FAT	GO:0006913~nucleocytoplasmic transport	30	0.140495	0.0098423	NCBP2, NUP160, XPO5, NUP214, SET, CSE1L, CEP57, ZFYVE9, PPP3CB, RANBP2, TPR, PRL, TNPO1, RANBP17, SMG1, NUP155, HNRNPA1, CBLB, CAMK4, RPL23, IPO7, NUP205, IPO5, KPNA5, NUP107, THOC2, KPNA3, KPNA2, RERE, TOB1	1615	156	13528	1.61086	1	0.283749	16.5093
KEGG_PATHWAY	hsa04742:Taste transduction	11	0.051515	0.0284604	TAS2R50, TAS2R13, TAS2R14, TAS2R19, TAS2R46, KCNB1, TAS2R3, PRKACB, TAS2R20, PRKX, TAS2R10	503	52	5085	2.13852	0.993609	0.285988	29.8106
KEGG_PATHWAY	hsa05210:Colorectal cancer	15	0.0702477	0.0341096	MSH6, BRAF, MSH2, TGFBR1, SMAD2, MAPK10, APPL1, KRAS, SOS1, SOS2, PDGFRA, PIK3CA, MAPK8, PIK3R3, APC	503	84	5085	1.80524	0.997697	0.286383	34.6535
KEGG_PATHWAY	hsa05223:Non-small cell lung cancer	11	0.051515	0.03607	E2F3, KRAS, BRAF, SOS1, SOS2, PIK3CA, CDK6, RARB, FOXO3, PIK3R3, STK4	503	54	5085	2.05931	0.998386	0.287064	36.2609
INTERPRO	IPR001487:Bromodomain	12	0.0561982	0.00426458	PHIP, BRWD3, BRWD1, BRD3, BPTF, CREBBP, ASH1L, BRD7, PBRM1, ATAD2, TRIM24, ATAD2B	1909	40	16659	2.61797	0.999852	0.28759	7.10911
UP_SEQ_FEATURE	compositionally biased region:Lys-rich	25	0.11708	0.0034801	PHIP, VPS13C, RTF1, BRD7, SRRM1, PARD3B, KDM5A, TGS1, NSA2, C9ORF85, ZC3H13, RSBN1L, BRD3, TAF3, NUCKS1, RYBP, UBN2, CTR9, TMEM131, MSL2, ZNF318, THOC2, USP42, GPATCH8, MED1	2148	120	19113	1.85376	1	0.287836	6.34715
KEGG_PATHWAY	hsa03450:Non-homologous end-joining	5	0.0234159	0.0325696	XRCC5, MRE11A, PRKDC, LIG4, RAD50	503	13	5085	3.88821	0.996956	0.288839	33.3646
GOTERM_MF_FAT	GO:0032182~small conjugating protein binding	9	0.0421486	0.0130183	UBE2N, DZIP3, FAM175B, FAM175A, KIF18A, RNF168, VPS36, TOP2A, AGL	1531	28	12983	2.72574	1	0.289967	19.0478
GOTERM_BP_FAT	GO:0010608~posttranscriptional regulation of gene expression	38	0.177961	0.0102115	NCBP2, EIF4E3, CPEB2, EIF5B, PRKDC, EIF2A, LIN28A, LIN28B, PAIP2B, LUZP6, ZFP36L2, EIF4EBP2, MORC3, EIF3H, MTPN, EIF3E, PRKRA, EIF1, PUM2, PABPC1, TNRC6B, TNRC6A, ZCCHC11, VHL, PAIP2, PAIP1, IREB2, EIF1B, SMAD2, ANKHD1, UBE2B, EIF4B, NCK2, ATXN2, EIF4G3, MTRF1, MDM4, PPP1R15B, SRP9	1615	211	13528	1.50856	1	0.290277	17.0755
KEGG_PATHWAY	hsa00563:Glycosylphosphatidylinositol(GPI)-anchor biosynthesis	7	0.0327823	0.0312409	PIGM, PIGF, PIGX, PIGW, PGAP1, GPLD1, PIGA	503	25	5085	2.83062	0.99613	0.2933	32.2339
INTERPRO	IPR006652:Kelch repeat type 1	17	0.0796141	0.00425531	GAN, IVNS1ABP, KLHDC2, KLHDC10, KLHL7, KLHL8, KLHL5, KBTBD2, MKLN1, KLHL28, KLHL15, KLHL9, KBTBD6, KBTBD7, KLHL11, KLHL24, KBTBD11	1909	69	16659	2.15002	0.999849	0.296647	7.09419
INTERPRO	IPR015915:Kelch-type beta propeller	17	0.0796141	0.00425531	GAN, IVNS1ABP, KLHDC2, KLHDC10, KLHL7, KLHL8, KLHL5, KBTBD2, MKLN1, KLHL28, KLHL15, KLHL9, KBTBD6, KBTBD7, KLHL11, KLHL24, KBTBD11	1909	69	16659	2.15002	0.999849	0.296647	7.09419
SP_PIR_KEYWORDS	mrna splicing	33	0.154545	0.0403561	NCBP2, PPP4R2, STRAP, SNRPB2, SNRPD1, WTAP, PNN, HNRNPA3, DDX46, CIR1, TARDBP, CDC40, DHX15, U2AF1, SRRM1, PTBP2, PABPC1, DDX20, PPWD1, LUC7L3, RBM25, BCAS2, SRPK2, SNRPA1, HNRNPA2B1, PRPF39, DDX5, HNRNPR, RBMX, HNRNPA1, THOC2, SNRNP27, PRPF38A	2150	209	19235	1.41261	1	0.297301	45.5088
INTERPRO	IPR017441:Protein kinase, ATP binding site	72	0.337189	0.00410598	CDK19, TBK1, TTK, CLK1, LATS1, PRKX, CSNK2A1, PAK2, PAK3, STK39, TLK1, MASTL, PRKACB, SIK3, CDC7, SRPK2, BRAF, ROCK2, PRKCI, WNK1, WNK3, CDK6, MARK3, STK4, CDKL2, CDKL5, CDKL4, MAP4K3, PDIK1L, ACVR2A, ACVR2B, CAMK4, HIPK3, PDGFRA, BUB1B, NEK9, MAPK8, CSNK1G3, EIF2AK2, MAP3K13, NEK5, MELK, PRKD3, NEK2, NEK1, BMPR2, ADRBK2, AKAP9, CHEK1, ULK4, CHEK2, VRK1, SNRK, MAP3K1, LMTK2, BUB1, DCLK2, PRKAA2, …	1909	455	16659	1.38091	0.999794	0.297893	6.85348
UP_SEQ_FEATURE	domain:RRM 2	22	0.10303	0.00375745	CPEB2, CPEB3, CPEB4, HNRNPA2B1, SNRPB2, MYEF2, ELAVL2, SPEN, HNRNPR, HNRNPA1, HNRNPA3, HNRNPH3, HNRNPH2, RAVER2, TIAL1, HTATSF1, TARDBP, RBMS3, MSI2, PTBP2, PABPC1, MATR3	2148	101	19113	1.93819	1	0.301452	6.83622
UP_SEQ_FEATURE	domain:RRM 1	22	0.10303	0.00375745	CPEB2, CPEB3, CPEB4, HNRNPA2B1, SNRPB2, MYEF2, ELAVL2, SPEN, HNRNPR, HNRNPA1, HNRNPA3, HNRNPH3, HNRNPH2, RAVER2, TIAL1, HTATSF1, TARDBP, RBMS3, MSI2, PTBP2, PABPC1, MATR3	2148	101	19113	1.93819	1	0.301452	6.83622
SP_PIR_KEYWORDS	isopeptide bond	47	0.22011	0.0421969	HMGB1, MEF2A, ATG12, DIAPH1, CHEK1, CTCF, RORA, RIC3, SUMO4, SUMO3, SUMO2, SUMO1, CUL5, SET, CASP8AP2, RNF103, VPS13C, PEX1, FANCI, RANBP2, RPS20, GUF1, TRAF6, ATRIP, CUL1, RBM25, CCAR1, VCPIP1, KIF14, SATB1, RBBP4, CREBBP, ESRRG, KTN1, KIAA0586, CENPE, CCDC138, HNRNPA1, ATAD1, UBE2N, PAPOLA, SP1, ASH1L, TFAP2B, TDG, CPSF3, CALM1, KLF3	2150	319	19235	1.31814	1	0.305107	47.0292
GOTERM_CC_FAT	GO:0030894~replisome	5	0.0234159	0.0404016	PRIM1, HELB, POLA1, PURB, PURA	1245	14	12782	3.66667	1	0.310494	45.6456
GOTERM_CC_FAT	GO:0043601~nuclear replisome	5	0.0234159	0.0404016	PRIM1, HELB, POLA1, PURB, PURA	1245	14	12782	3.66667	1	0.310494	45.6456
INTERPRO	IPR000608:Ubiquitin-conjugating enzyme, E2	12	0.0561982	0.00523656	UBE2N, UBE2D2, UBE2G1, UBE2J1, BIRC6, UBE2V1, UBE2W, UBE2V2, UBE2QL1, UBE2D1, UBE2B, UBE2E2	1909	41	16659	2.55411	0.99998	0.311677	8.6614
GOTERM_MF_FAT	GO:0003774~motor activity	27	0.126446	0.0145233	MYO5A, KIF23, DYNC1LI1, KIF27, DNAH14, KIF2C, DYNLL2, DYNC2H1, APPBP2, KIF21A, KIF2A, KIF14, KIF11, MYO6, KIF5B, MYO1B, KIF15, KIF5C, KIF18A, CENPE, KIF16B, KIF1B, KIF20B, MYO16, DYNLRB2, SMC1A, MYH10	1531	142	12983	1.61241	1	0.312033	21.0157
GOTERM_MF_FAT	GO:0000217~DNA secondary structure binding	5	0.0234159	0.0148455	MSH6, BLM, MSH2, RAD18, WRN	1531	9	12983	4.71115	1	0.312186	21.431
INTERPRO	IPR001810:Cyclin-like F-box	17	0.0796141	0.00494262	ECT2L, FBXL20, BTRC, KDM2A, FBXO28, FBXO43, FBXO30, FBXO5, FBXL13, FBXO33, FBXO34, FBXO21, FBXW11, FBXO48, FBXO8, FBXO45, FBXO11	1909	70	16659	2.11931	0.999964	0.315173	8.19456
GOTERM_BP_FAT	GO:0017038~protein import	26	0.121763	0.0114339	GRPEL2, MTX2, CEP57, PEX1, CSE1L, ZFYVE9, PPP3CB, PEX13, RANBP2, TPR, PRL, TNPO1, RANBP17, TIMM8A, CBLB, RPL23, TOMM70A, IPO7, NUP205, IPO5, TOMM20, KPNA5, KPNA3, KPNA2, RERE, TOB1	1615	131	13528	1.66251	1	0.316409	18.924
INTERPRO	IPR011989:Armadillo-like helical	26	0.121763	0.00515415	XPO5, CTNND1, ULK4, ZYG11B, AP2B1, CSE1L, CLASP1, CLASP2, PUM2, TNPO1, HECTD1, APC, CKAP5, RAP1GDS1, ARMC3, MON2, KIAA1468, ARMC2, COPG2, ARMC8, IPO7, KIAA1524, IPO5, KPNA5, KPNA3, KPNA2	1909	128	16659	1.77258	0.999977	0.316639	8.53074
UP_SEQ_FEATURE	repeat:Kelch 4	17	0.0796141	0.00409529	GAN, IVNS1ABP, KLHDC2, KLHDC10, KLHL7, KLHL8, KLHL5, KBTBD2, MKLN1, KLHL28, KLHL15, KLHL9, KBTBD6, KBTBD7, KLHL11, KLHL24, KBTBD11	2148	70	19113	2.16095	1	0.318137	7.42871
UP_SEQ_FEATURE	zinc finger region:C2H2-type 8; atypical	5	0.0234159	0.00419815	ADNP, ZNF107, PRDM2, ZFHX3, ZNF257	2148	7	19113	6.35575	1	0.319245	7.60837
UP_SEQ_FEATURE	region of interest:5 X 4 AA repeats of P-X-X-P	5	0.0234159	0.00419815	PCDHA8, PCDHA9, PCDHA4, PCDHA5, PCDHA12	2148	7	19113	6.35575	1	0.319245	7.60837
GOTERM_BP_FAT	GO:0006606~protein import into nucleus	19	0.0889805	0.0117911	RANBP17, CBLB, CEP57, CSE1L, RPL23, IPO7, ZFYVE9, NUP205, IPO5, PPP3CB, KPNA5, RANBP2, KPNA3, TPR, KPNA2, TNPO1, PRL, RERE, TOB1	1615	86	13528	1.85062	1	0.319416	19.4567
GOTERM_BP_FAT	GO:0051169~nuclear transport	30	0.140495	0.0116956	NCBP2, NUP160, XPO5, NUP214, SET, CSE1L, CEP57, ZFYVE9, PPP3CB, RANBP2, TPR, PRL, TNPO1, RANBP17, SMG1, NUP155, HNRNPA1, CBLB, CAMK4, RPL23, IPO7, NUP205, IPO5, KPNA5, NUP107, THOC2, KPNA3, KPNA2, RERE, TOB1	1615	158	13528	1.59047	1	0.319805	19.3146
GOTERM_MF_FAT	GO:0003682~chromatin binding	28	0.131129	0.0160252	HMGN3, EZH2, ARID4B, POLA1, CBX3, CTCF, CBX1, CBX5, HESX1, ERCC6, PBRM1, RNF168, TOP2B, TOP2A, HELLS, MSH6, ADNP, CENPF, TRIM24, SUV39H2, ATRX, SMARCC1, NCOA6, SMARCA5, CUX1, SMC1A, NSD1, MED1	1531	150	12983	1.58295	1	0.326857	22.9346
SP_PIR_KEYWORDS	golgi apparatus	80	0.374655	0.046456	STEAP4, OSBP, CLSTN2, AP1AR, PITPNB, AP3S2, SLC35A1, UXS1, IL17RD, RAB1A, HOOK3, RTN3, DPY30, AP1S2, UBXN2B, TRAPPC6B, COL4A3BP, ST3GAL6, SPG21, GKAP1, RAB6A, JAKMIP2, GOLGA4, SAR1A, WWOX, MTUS1, VCPIP1, STX6, NMNAT2, MYO6, PIK3C2A, VPS45, HERC1, BICD1, GCC2, TNKS2, ARL3, COPG2, PSEN1, ATP2C1, BACE1, CUX1, CAV3, GALNT1, FUT9, MMGT1, BET1, LRBA, ST8SIA3, CCDC91, AKAP9, RIC3, PAQR3, LPCAT1, SLC35B3…	2150	588	19235	1.21721	1	0.326971	50.3968
UP_SEQ_FEATURE	binding site:ATP	82	0.384021	0.00448558	CDK19, TBK1, TTK, CLK1, LATS1, PRKX, KIF2C, CSNK2A1, PAK2, PAK3, TLK1, STK39, MASTL, PRKACB, TOP2A, SIK3, AASDH, CDC7, SRPK2, BRAF, ROCK2, TRPM7, PRKCI, WNK1, WNK3, CDK6, LIG4, MARK3, STK4, CDKL2, CDKL5, CDKL4, MAP4K3, PDIK1L, ACVR2A, ACVR2B, CAMK4, HIPK3, PDGFRA, BUB1B, NEK9, MAPK8, CSNK1G3, EIF2AK2, MAP3K13, NEK5, PRPS2, MELK, PRKD3, PCCA, CHKA, NEK2, NEK1, BMPR2, ADRBK2, UBA5, CHEK1, CHEK2, VR…	2148	542	19113	1.3462	1	0.331502	8.10872
UP_SEQ_FEATURE	zinc finger region:C2H2-type 14; degenerate	6	0.0280991	0.00458995	ZNF714, ZNF224, ZNF92, ZNF91, ZNF761, ZNF347	2148	11	19113	4.85348	1	0.332378	8.28976
GOTERM_BP_FAT	GO:0016481~negative regulation of transcription	72	0.337189	0.0125604	COPS2, ZNF639, ZNF675, CBX3, CTCF, HSBP1, RLIM, PDCD4, ZNF345, ZNF254, CBX5, SAP30, SIN3A, WWP1, PRMT6, RARB, DDX20, KDM5B, AKIRIN2, TWIST1, ATF7IP, KHDRBS1, EGR1, TBL1XR1, SATB1, GABPA, RBL1, ZHX1, ZNF189, SPEN, PROX1, PURB, PURA, NCOA2, EREG, BPTF, ZNF136, NAB1, MDM4, CUX1, NSD1, ZNF382, EID1, HMGB1, HMGB2, EID2, HAT1, NOSTRIN, NR2C1, SUMO1, MEIS2, CIR1, POU2F1, TCF4, HELLS, ETV3, CREBZF, KLF12…	1615	459	13528	1.31396	1	0.3338	20.5929
UP_SEQ_FEATURE	repeat:WD 6	35	0.163911	0.00480676	STRAP, WDR5B, BTRC, LRBA, WDR82, SPAG16, STXBP5L, PHIP, WDR19, DMXL1, MIOS, DMXL2, WDR17, WDR76, CDC40, CIRH1A, WDHD1, KIF21A, FBXW11, WDFY2, TBL1XR1, RBBP5, RBBP4, TAF5, TLE4, HERC1, WDR92, EML4, WDR48, BRWD3, RFWD2, WDR47, BRWD1, APAF1, PPP2R2A	2148	192	19113	1.62204	1	0.334486	8.66478
SP_PIR_KEYWORDS	dna synthesis	5	0.0234159	0.0486365	POLK, POLI, LIN9, PAPD7, CENPF	2150	13	19235	3.44097	1	0.335858	52.0426
UP_SEQ_FEATURE	repeat:Kelch 3	17	0.0796141	0.00474723	GAN, IVNS1ABP, KLHDC2, KLHDC10, KLHL7, KLHL8, KLHL5, KBTBD2, MKLN1, KLHL28, KLHL15, KLHL9, KBTBD6, KBTBD7, KLHL11, KLHL24, KBTBD11	2148	71	19113	2.13052	1	0.336267	8.56196
UP_SEQ_FEATURE	repeat:Kelch 1	17	0.0796141	0.00474723	GAN, IVNS1ABP, KLHDC2, KLHDC10, KLHL7, KLHL8, KLHL5, KBTBD2, MKLN1, KLHL28, KLHL15, KLHL9, KBTBD6, KBTBD7, KLHL11, KLHL24, KBTBD11	2148	71	19113	2.13052	1	0.336267	8.56196
UP_SEQ_FEATURE	repeat:Kelch 2	17	0.0796141	0.00474723	GAN, IVNS1ABP, KLHDC2, KLHDC10, KLHL7, KLHL8, KLHL5, KBTBD2, MKLN1, KLHL28, KLHL15, KLHL9, KBTBD6, KBTBD7, KLHL11, KLHL24, KBTBD11	2148	71	19113	2.13052	1	0.336267	8.56196
GOTERM_BP_FAT	GO:0051325~interphase	22	0.10303	0.0128973	KHDRBS1, CDC7, BLM, DBF4, POLA1, CENPF, CDC23, CDK6, CHEK1, ZNF655, CDKN3, PPP1CB, LATS1, RBBP8, SPDYA, CUL5, NPAT, CDK2AP1, PPP3CB, ADAM17, KPNA2, CUL1, TERF1	1615	106	13528	1.73851	1	0.338467	21.0857
GOTERM_BP_FAT	GO:0000377~RNA splicing, via transesterification reactions with bulged adenosine as nucleophile	29	0.135812	0.013574	NCBP2, POLR2K, SNRPB2, SNRPD1, POLR2B, HNRNPA3, PCBP2, NUDT21, CDC40, U2AF1, SRRM1, DBR1, DDX20, TGS1, RBM25, CCAR1, CLNS1A, SRPK2, SNRPA1, CSTF3, HNRNPA2B1, HNRNPR, RBMX, HNRNPA1, HNRNPH3, PAPOLA, HNRNPH2, CPSF3, SMC1A	1615	153	13528	1.5877	1	0.344953	22.0667
GOTERM_BP_FAT	GO:0000375~RNA splicing, via transesterification reactions	29	0.135812	0.013574	NCBP2, POLR2K, SNRPB2, SNRPD1, POLR2B, HNRNPA3, PCBP2, NUDT21, CDC40, U2AF1, SRRM1, DBR1, DDX20, TGS1, RBM25, CCAR1, CLNS1A, SRPK2, SNRPA1, CSTF3, HNRNPA2B1, HNRNPR, RBMX, HNRNPA1, HNRNPH3, PAPOLA, HNRNPH2, CPSF3, SMC1A	1615	153	13528	1.5877	1	0.344953	22.0667
GOTERM_BP_FAT	GO:0000398~nuclear mRNA splicing, via spliceosome	29	0.135812	0.013574	NCBP2, POLR2K, SNRPB2, SNRPD1, POLR2B, HNRNPA3, PCBP2, NUDT21, CDC40, U2AF1, SRRM1, DBR1, DDX20, TGS1, RBM25, CCAR1, CLNS1A, SRPK2, SNRPA1, CSTF3, HNRNPA2B1, HNRNPR, RBMX, HNRNPA1, HNRNPH3, PAPOLA, HNRNPH2, CPSF3, SMC1A	1615	153	13528	1.5877	1	0.344953	22.0667
GOTERM_BP_FAT	GO:0006403~RNA localization	21	0.0983468	0.0135553	NCBP2, RANBP17, NUP160, CKAP5, HNRNPA2B1, SMG1, NUP155, HNRNPA1, BICD1, SENP2, ATXN2, NUP214, NUP205, NUP50, TNKS, NUP107, RANBP2, THOC2, TPR, NUP35, LRPPRC	1615	100	13528	1.75906	1	0.347127	22.0397
SP_PIR_KEYWORDS	wd repeat	41	0.19201	0.0515152	WDR5B, STRAP, BTRC, LRBA, NBEA, EIF2A, WDR82, SPAG16, STXBP5L, PHIP, WDR19, DMXL1, MIOS, DMXL2, WDR17, WDR76, CDC40, CIRH1A, PALB2, WDHD1, KIF21A, FBXW11, PPWD1, WDFY2, TBL1XR1, RBBP5, RBBP4, NBAS, TAF5, TLE4, HERC1, EML4, WDR92, WDR48, BRWD3, RFWD2, WDR47, BRWD1, TULP4, APAF1, PPP2R2A	2150	276	19235	1.32901	1	0.348311	54.1375
GOTERM_BP_FAT	GO:0006607~NLS-bearing substrate import into nucleus	6	0.0280991	0.0135543	CBLB, IPO5, KPNA5, KPNA3, KPNA2, RERE	1615	13	13528	3.86606	1	0.349703	22.0383
SMART	SM00184:RING	54	0.252892	0.00885407	DZIP3, LNX2, TRIM52, RLIM, NFXL1, LNX1, CNOT4, TRIM4, G2E3, TRIM2, RNF103, PEX2, RSPRY1, RNF38, RC3H2, RNF146, RNF32, RNF145, HLTF, RBBP6, RNF170, RFWD2, TRIM37, MIB1, TRIM36, RNF139, RNF138, RAD18, SIAH1, MDM4, NSD1, CBLL1, TTC3, ARIH1, MAP3K1, ANKIB1, RNF168, RCHY1, TRAF6, RNF13, SHPRH, RNF19A, MEX3A, CBL, TRIM24, TRIM23, BRCA1, ATRX, MSL2, CBLB, RNF150, TRIM59, PHF14, PHF21A	1182	296	9079	1.40127	0.953498	0.354882	11.4298
SMART	SM00612:Kelch	17	0.0796141	0.0139702	GAN, IVNS1ABP, KLHDC2, KLHDC10, KLHL7, KLHL8, KLHL5, KBTBD2, MKLN1, KLHL28, KLHL15, KLHL9, KBTBD6, KBTBD7, KLHL11, KLHL24, KBTBD11	1182	69	9079	1.89243	0.992201	0.356765	17.4696
SMART	SM00256:FBOX	17	0.0796141	0.0139702	ECT2L, FBXL20, BTRC, KDM2A, FBXO28, FBXO43, FBXO30, FBXO5, FBXL13, FBXO33, FBXO34, FBXO21, FBXW11, FBXO48, FBXO8, FBXO45, FBXO11	1182	69	9079	1.89243	0.992201	0.356765	17.4696
GOTERM_CC_FAT	GO:0043596~nuclear replication fork	5	0.0234159	0.0509756	PRIM1, HELB, POLA1, PURB, PURA	1245	15	12782	3.42222	1	0.359237	53.8577
GOTERM_CC_FAT	GO:0000164~protein phosphatase type 1 complex	3	0.0140495	0.0497001	SPDYA, SHOC2, PPP1R15B, PPP1CB	1245	4	12782	7.7	1	0.359969	52.9324
GOTERM_CC_FAT	GO:0031371~ubiquitin conjugating enzyme complex	3	0.0140495	0.0497001	UBE2N, UBE2V1, UBE2V2	1245	4	12782	7.7	1	0.359969	52.9324
GOTERM_CC_FAT	GO:0010494~stress granule	3	0.0140495	0.0497001	ATXN2, LIN28A, DDX6	1245	4	12782	7.7	1	0.359969	52.9324
GOTERM_CC_FAT	GO:0031262~Ndc80 complex	3	0.0140495	0.0497001	SPC25, NUF2, NDC80	1245	4	12782	7.7	1	0.359969	52.9324
GOTERM_CC_FAT	GO:0042995~cell projection	82	0.384021	0.0504701	GNA13, TLN2, WASF1, C16ORF70, GRIN3A, LUZP6, SPAG16, ACTR2, ATXN10, AQP11, TTC30A, TTC30B, CHRNA5, DYNC2H1, MKKS, PIK3CA, CEP290, KLHL24, ROBO2, IFNGR1, SLC12A6, ANKS1B, MYO6, OPA1, CCDC88A, KIF5B, TRPM7, STMN2, MPDZ, KIF5C, SLC7A10, CDK6, ESR2, PCM1, CTNNA2, NCAM1, GRM3, PSEN1, BACE1, DLD, RAB5A, ADAM17, OPHN1, CNTN4, ERC2, MAPRE1, SLC38A1, NRSN1, WASL, IFT88, MYO5A, DIAPH1, CRIPT, DNAH14, EXOC8…	1245	697	12782	1.20784	1	0.360366	53.4931
GOTERM_MF_FAT	GO:0060589~nucleoside-triphosphatase regulator activity	64	0.299724	0.0184863	GRPEL2, ARHGAP19, ARHGAP17, RASGEF1C, TBC1D19, TBC1D15, GARNL3, DMXL2, SMAP1, TBC1D12, PAK2, RAPGEF6, RANBP1, DEPDC1B, ARHGAP11A, NET1, AGAP4, RAP1GDS1, DEPDC1, ARHGEF12, HERC1, ECT2, MAP4K3, RALGAPA1, BNIP2, IPO7, SIPA1L1, IPO5, OPHN1, ATPIF1, WASL, TBC1D8B, SRGAP1, USP6, RALGPS2, RABGAP1, RALGPS1, RABGAP1L, ASAP1, RIMS2, RIMS1, ARFGEF1, FAM13B, SOS1, SOS2, TBC1D5, GPSM2, FBXO8, FGD4, RASA2, RHO…	1531	413	12983	1.3141	1	0.360983	25.9849
SMART	SM00220:S_TKc	49	0.229476	0.00649882	CDK19, NEK2, NEK1, ADRBK2, TTK, CHEK1, CHEK2, CLK1, LATS1, PRKX, CSNK2A1, PAK2, SNRK, PAK3, MAP3K1, DCLK2, TLK1, STK39, PRKACB, PRKAA2, SIK3, TAOK1, MAK, ROCK2, NLK, MAP2K4, PRKCI, CDK6, WNK3, MAPK10, MARK3, STK4, CDKL2, CDKL5, CDKL4, MAP4K3, RPS6KA5, RPS6KA6, PLK4, CAMK4, MAPK14, HIPK3, CDC42BPA, NEK9, MAPK8, CIT, NEK5, PRKD3, MELK	1182	259	9079	1.45317	0.894538	0.362296	8.51382
GOTERM_CC_FAT	GO:0000782~telomere cap complex	4	0.0187327	0.0493912	XRCC5, TERF2IP, POT1, TERF1	1245	9	12782	4.56296	1	0.362317	52.7057
GOTERM_CC_FAT	GO:0000783~nuclear telomere cap complex	4	0.0187327	0.0493912	XRCC5, TERF2IP, POT1, TERF1	1245	9	12782	4.56296	1	0.362317	52.7057
UP_SEQ_FEATURE	domain:F-box	17	0.0796141	0.0054813	ECT2L, FBXL20, BTRC, KDM2A, FBXO28, FBXO43, FBXO30, FBXO5, FBXL13, FBXO33, FBXO34, FBXO21, FBXW11, FBXO48, FBXO8, FBXO45, FBXO11	2148	72	19113	2.10093	1	0.366119	9.82225
GOTERM_BP_FAT	GO:0018107~peptidyl-threonine phosphorylation	7	0.0327823	0.01489	NLK, HIPK3, TGFBR1, MAP2, TNKS, MAPK8, CLK1	1615	18	13528	3.25752	1	0.368811	23.9417
UP_SEQ_FEATURE	repeat:Kelch 5	16	0.0749309	0.00565691	GAN, IVNS1ABP, KLHDC2, KLHDC10, KLHL7, KLHL8, KLHL5, KBTBD2, MKLN1, KLHL15, KLHL9, KBTBD6, KLHL28, KBTBD7, KLHL11, KLHL24	2148	66	19113	2.1571	1	0.369969	10.1213
INTERPRO	IPR007960:Mammalian taste receptor	9	0.0421486	0.00683515	TAS2R50, TAS2R13, TAS2R14, TAS2R19, TAS2R46, TAS2R3, TAS2R20, TAS2R30, TAS2R10	1909	26	16659	3.02073	0.999999	0.376025	11.1614
UP_SEQ_FEATURE	zinc finger region:C2H2-type 23	7	0.0327823	0.00588922	ZNF808, ZFP62, ZNF91, ZNF658, ZNF107, ZNF721, ZNF836	2148	16	19113	3.89289	1	0.376512	10.5155
SMART	SM00297:BROMO	12	0.0561982	0.0109945	PHIP, BRWD3, BRWD1, BRD3, BPTF, CREBBP, ASH1L, BRD7, PBRM1, ATAD2, TRIM24, ATAD2B	1182	40	9079	2.30431	0.977942	0.37921	14.0048
SMART	SM00225:BTB	35	0.163911	0.0139322	ZBTB33, ZBTB8B, ZBTB34, BACH2, ZBTB10, ZBTB6, ZNF131, IVNS1ABP, ZBTB37, KLHL7, KLHL8, KLHL5, KBTBD2, KLHL28, KBTBD6, KLHL9, KBTBD7, KLHL24, KCNG3, SPOP, RHOBTB3, KCNB1, BTBD7, KCTD20, GAN, ZBTB26, ZBTB44, ZBTB24, GMCL1, KLHL15, KLHL11, MYNN, ZBTB1, KBTBD11, ZBTB8A	1182	179	9079	1.50188	0.992096	0.383712	17.4262
GOTERM_BP_FAT	GO:0031327~negative regulation of cellular biosynthetic process	85	0.398071	0.0158873	COPS2, ZNF639, ZNF675, CBX3, CTCF, HSBP1, RLIM, PDCD4, ZNF345, ZNF254, CBX5, SAP30, EIF4EBP2, SIN3A, WWP1, PRMT6, RARB, DDX20, KDM5B, AKIRIN2, TWIST1, ATF7IP, EGR1, KHDRBS1, TBL1XR1, SATB1, GABPA, RBL1, ZHX1, ZNF189, SPEN, PROX1, PURB, PURA, NCOA2, BPTF, EREG, ZNF136, NAB1, MDM4, CUX1, NSD1, ZNF382, SRP9, RAD17, EID1, HMGB1, EID2, HMGB2, BLM, HAT1, NOSTRIN, POT1, NR2C1, PAIP2B, SUMO1, MEIS2, CIR1…	1615	561	13528	1.26916	1	0.385406	25.3341
SP_PIR_KEYWORDS	Initiation factor	11	0.051515	0.0595319	EIF4B, EIF4G3, EIF4E3, EIF3H, EIF1AX, EIF3E, EIF5B, EIF2S3, EIF1, EIF2A, EIF1B	2150	52	19235	1.89253	1	0.38749	59.5306
GOTERM_CC_FAT	GO:0005720~nuclear heterochromatin	7	0.0327823	0.0569687	ATRX, SMARCC1, H3F3A, CBX3, CBX1, CBX5, SUV39H2	1245	29	12782	2.47816	1	0.388633	57.9827
SMART	SM00490:HELICc	24	0.112396	0.00855821	SMARCAD1, SHPRH, BLM, YTHDC2, WRN, HLTF, DDX5, DDX6, ATRX, FANCM, DDX17, ERCC6, DDX18, DDX46, DDX59, DHX15, SMARCA5, DDX50, RAD54B, DHX40, DDX20, POLQ, HELLS, ERCC6L	1182	106	9079	1.73911	0.948455	0.38995	11.0683
SMART	SM00212:UBCc	12	0.0561982	0.0133064	UBE2N, UBE2D2, UBE2G1, UBE2J1, BIRC6, UBE2V1, UBE2W, UBE2V2, UBE2QL1, UBE2D1, UBE2B, UBE2E2	1182	41	9079	2.24811	0.990162	0.401604	16.7081
SP_PIR_KEYWORDS	s-adenosyl-l-methionine	18	0.0842973	0.0643085	LCMT1, RNMT, DPH5, EZH2, TRMT61B, SUV39H2, NSUN6, TRMT11, TRMT12, AS3MT, MTR, PRMT6, DNMT1, PRDM2, LIAS, SETD2, NSD1, SUV420H1	2150	103	19235	1.56347	1	0.407722	62.4566
INTERPRO	IPR000330:SNF2-related	10	0.0468318	0.00803305	ATRX, SMARCAD1, ERCC6, SHPRH, SMARCA5, RAD54B, HLTF, HELLS, EP400, ERCC6L	1909	32	16659	2.72705	1	0.415352	12.9923
INTERPRO	IPR019786:Zinc finger, PHD-type, conserved site	20	0.0936637	0.00842496	ING3, SHPRH, TAF3, PHF10, TRIM24, NFXL1, ATRX, PHF3, G2E3, PHF14, KDM2A, UBR7, MTF2, MLLT10, ASH1L, PYGO1, PHF21A, KDM5A, NSD1, KDM5B	1909	93	16659	1.87668	1	0.420418	13.5836
GOTERM_BP_FAT	GO:0040029~regulation of gene expression, epigenetic	17	0.0796141	0.0181143	ATF7IP, ZCCHC11, CREBZF, HAT1, CTCF, SMAD2, LIN28A, LIN28B, SIRT1, BRCA1, ATRX, HDAC2, PRKRA, GLMN, DNMT1, TNRC6A, HELLS	1615	77	13528	1.84935	1	0.423451	28.3571
GOTERM_BP_FAT	GO:0051329~interphase of mitotic cell cycle	21	0.0983468	0.0184759	KHDRBS1, CDC7, BLM, DBF4, POLA1, CENPF, CDC23, CDK6, CHEK1, CDKN3, PPP1CB, LATS1, RBBP8, SPDYA, CUL5, NPAT, CDK2AP1, PPP3CB, ADAM17, KPNA2, CUL1, TERF1	1615	103	13528	1.70782	1	0.426972	28.8369
GOTERM_MF_FAT	GO:0042162~telomeric DNA binding	6	0.0280991	0.0245975	XRCC5, HNRNPA2B1, TERF2IP, POT1, TERF1, PURA	1531	15	12983	3.39203	1	0.430638	33.0765
GOTERM_MF_FAT	GO:0070566~adenylyltransferase activity	6	0.0280991	0.0245975	PAPOLB, NMNAT2, PAPOLA, PAPD4, MTPAP, PAPOLG	1531	15	12983	3.39203	1	0.430638	33.0765
GOTERM_BP_FAT	GO:0009890~negative regulation of biosynthetic process	86	0.402754	0.0189804	COPS2, ZNF639, ZNF675, CBX3, CTCF, HSBP1, RLIM, PDCD4, ZNF345, ZNF254, CBX5, SAP30, EIF4EBP2, FNTA, SIN3A, WWP1, PRMT6, RARB, DDX20, KDM5B, AKIRIN2, TWIST1, ATF7IP, EGR1, KHDRBS1, TBL1XR1, SATB1, GABPA, RBL1, ZHX1, ZNF189, SPEN, PROX1, PURB, PURA, NCOA2, BPTF, EREG, ZNF136, NAB1, MDM4, CUX1, NSD1, ZNF382, SRP9, RAD17, EID1, HMGB1, EID2, HMGB2, BLM, HAT1, NOSTRIN, POT1, NR2C1, PAIP2B, SUMO1, MEIS2…	1615	573	13528	1.2572	1	0.432861	29.5011
GOTERM_CC_FAT	GO:0005637~nuclear inner membrane	6	0.0280991	0.0663634	LMNB1, PSEN1, LEMD3, CBX3, MATR3, LRPPRC	1245	23	12782	2.67826	1	0.433431	63.7632
GOTERM_BP_FAT	GO:0000724~double-strand break repair via homologous recombination	7	0.0327823	0.019613	UBE2N, XRCC2, RAD51AP1, BLM, BRCA2, RAD54B, BRCA1	1615	19	13528	3.08607	1	0.435159	30.3258
GOTERM_BP_FAT	GO:0000725~recombinational repair	7	0.0327823	0.019613	UBE2N, XRCC2, RAD51AP1, BLM, BRCA2, RAD54B, BRCA1	1615	19	13528	3.08607	1	0.435159	30.3258
GOTERM_MF_FAT	GO:0030695~GTPase regulator activity	62	0.290357	0.0244904	ARHGAP19, ARHGAP17, RASGEF1C, TBC1D19, TBC1D15, GARNL3, DMXL2, SMAP1, TBC1D12, PAK2, RAPGEF6, RANBP1, DEPDC1B, ARHGAP11A, NET1, AGAP4, RAP1GDS1, DEPDC1, ARHGEF12, HERC1, ECT2, MAP4K3, RALGAPA1, BNIP2, IPO7, SIPA1L1, IPO5, OPHN1, WASL, TBC1D8B, SRGAP1, USP6, RALGPS2, RABGAP1, RALGPS1, RABGAP1L, ASAP1, RIMS2, RIMS1, ARFGEF1, FAM13B, SOS1, SOS2, TBC1D5, GPSM2, FBXO8, FGD4, RASA2, RHOBTB3, ECT2L, NF1…	1531	404	12983	1.3014	1	0.435463	32.9579
GOTERM_MF_FAT	GO:0016791~phosphatase activity	41	0.19201	0.0254564	IMPA1, PDP2, SGPP1, CDC14B, SYNJ1, PPIP5K2, PPP3R1, DUSP11, PPM1B, OCRL, PPP1R3D, MTMR1, NT5C2, PPP3CB, PHOSPHO2, NANP, PPTC7, DLG1, PTPN2, DLGAP5, EPM2A, PTPN13, BPGM, CDKN3, PPP1CC, PTPDC1, PPP1CB, PTPN20A, PTPN12, CTDSPL2, SACM1L, MTMR12, SPDYA, EYA1, PPM1E, SBF2, PTP4A1, PPM1L, INPP4B, UBLCP1, PPP1R15B, PPP2R2A	1531	249	12983	1.39632	1	0.435693	34.0205
GOTERM_MF_FAT	GO:0008565~protein transporter activity	18	0.0842973	0.0240479	RANBP17, XPO5, AP3S2, SNX2, VTI1A, AP2B1, AP1S2, CSE1L, IPO7, TOMM70A, IPO5, TOMM20, KPNA5, KPNA3, KPNA2, VPS26A, TNPO1, SEC61A2	1531	87	12983	1.7545	1	0.435897	32.4659
GOTERM_BP_FAT	GO:0006417~regulation of translation	26	0.121763	0.0195477	NCBP2, EIF4E3, CPEB2, EIF5B, EIF2A, LUZP6, PAIP2B, EIF4EBP2, EIF3H, MTPN, EIF3E, EIF1, PUM2, TNRC6B, TNRC6A, PAIP2, PAIP1, IREB2, EIF1B, ANKHD1, EIF4B, ATXN2, NCK2, EIF4G3, MTRF1, PPP1R15B, SRP9	1615	137	13528	1.5897	1	0.436844	30.2412
GOTERM_BP_FAT	GO:0006511~ubiquitin-dependent protein catabolic process	41	0.19201	0.0200055	USP7, USP6, USPL1, USP8, USP3, UBE3A, BTRC, UBE2G1, USP9X, PPP2R5C, CDC16, LNX1, ARIH1, CUL5, UBE2D2, MAP3K1, USP38, USP37, UBE2D1, USP34, FBXO21, FBXO8, USP14, CUL1, USP13, USP31, TBL1XR1, USP1, CDC23, PCNP, SKP1, UBE2B, BUB1B, USP46, USP49, SIAH1, USP48, USP25, USP42, USP44, FBXO11	1615	242	13528	1.41915	1	0.43888	30.833
GOTERM_BP_FAT	GO:0050658~RNA transport	20	0.0936637	0.019528	NCBP2, RANBP17, NUP160, CKAP5, HNRNPA2B1, SMG1, NUP155, HNRNPA1, SENP2, ATXN2, NUP214, NUP205, NUP50, TNKS, NUP107, RANBP2, THOC2, NUP35, TPR, LRPPRC	1615	97	13528	1.72711	1	0.439319	30.2156
GOTERM_BP_FAT	GO:0051236~establishment of RNA localization	20	0.0936637	0.019528	NCBP2, RANBP17, NUP160, CKAP5, HNRNPA2B1, SMG1, NUP155, HNRNPA1, SENP2, ATXN2, NUP214, NUP205, NUP50, TNKS, NUP107, RANBP2, THOC2, NUP35, TPR, LRPPRC	1615	97	13528	1.72711	1	0.439319	30.2156
GOTERM_BP_FAT	GO:0050657~nucleic acid transport	20	0.0936637	0.019528	NCBP2, RANBP17, NUP160, CKAP5, HNRNPA2B1, SMG1, NUP155, HNRNPA1, SENP2, ATXN2, NUP214, NUP205, NUP50, TNKS, NUP107, RANBP2, THOC2, NUP35, TPR, LRPPRC	1615	97	13528	1.72711	1	0.439319	30.2156
SP_PIR_KEYWORDS	ATP	35	0.163911	0.0726643	KIF23, NEK2, DCK, ADRBK2, ATP2B1, DDX17, CSNK2A1, DDX18, ABCD3, PRKACB, PRKAA2, TOP2B, TOP2A, KIF11, MAT2A, BRAF, KIF5B, MAP2K4, BMX, PRKCI, CDK6, CENPE, MAPK10, DDX5, MARK3, ABCB4, DDX6, ACVR2A, CCDC6, CAMK4, MAPK14, PDGFRA, ATPIF1, MAPK8, PRKD3	2150	236	19235	1.32681	1	0.443808	67.106
INTERPRO	IPR011705:BTB/Kelch-associated	14	0.0655646	0.00937961	BTBD7, GAN, IVNS1ABP, KLHL7, KLHL8, KLHL5, KBTBD2, KLHL15, KLHL9, KBTBD6, KLHL28, KBTBD7, KLHL11, KLHL24	1909	56	16659	2.18164	1	0.445193	15.008
GOTERM_MF_FAT	GO:0042623~ATPase activity, coupled	44	0.20606	0.0270059	XRCC5, XRCC2, BLM, ATP6V1G1, ATP2B1, FANCM, DDX17, ERCC6, DDX46, DDX18, PEX1, DHX15, ABCD3, DDX20, POLQ, TOP2A, ATP5J, RBBP4, BRIP1, ATP11A, WRN, ATP11C, DDX5, ABCB4, DDX6, ATP6V1A, RFC3, CRBN, RFC4, BPTF, HELB, ATP9B, ATP2C1, ATP9A, DDX59, DDX50, ATP5C1, ABCC4, RAD54B, DHX40, KATNAL2, SPAST, ATP8A1, MYH10	1531	272	12983	1.37178	1	0.449107	35.692
UP_SEQ_FEATURE	compositionally biased region:Asp/Glu-rich (acidic)	23	0.107713	0.00772989	HMGB1, HMGB2, HMGB3, KLF9, UBE3A, CBL, EIF5B, NAP1L1, TERF2IP, HNRNPR, ARIH1, OMD, ERCC6, MEIS2, HTATSF1, NT5C2, PRDM2, MDM4, WDHD1, TNPO1, MLLT4, APC, TERF1	2148	114	19113	1.79522	1	0.450778	13.5812
INTERPRO	IPR013026:Tetratricopeptide region	24	0.112396	0.00986351	TTC13, DYX1C1, NASP, FKBP4, TANC1, NAA15, CDC23, CDC16, TTC17, SGTB, TTC3, CTR9, CEP70, ZFC3H1, TOMM70A, TTC30A, TTC30B, GPSM2, SRP72, RANBP2, TMTC2, APPBP2, IFT88, ERCC6L	1909	121	16659	1.73089	1	0.451986	15.7216
UP_SEQ_FEATURE	zinc finger region:C2H2-type 15; degenerate	5	0.0234159	0.00765238	ZNF284, ZNF92, ZNF732, ZFP28, ZNF678	2148	8	19113	5.56128	1	0.453176	13.4541
UP_SEQ_FEATURE	repeat:LRR 8	28	0.131129	0.00819891	LRRIQ1, LRRC8B, LRRC8C, SHOC2, LRIG2, DCN, LINGO2, NLRC4, NLRC3, LRRTM2, LRRC58, FSIP2, LRRC70, LRRC37A2, FBXL13, LRRC37A, LRRC40, FBXL20, LRRN3, LRGUK, CENPE, ECM2, LRRC49, OMD, SYNE2, LRRC69, LRCH2, LRRN1	2148	149	19113	1.67212	1	0.459127	14.3463
GOTERM_CC_FAT	GO:0005802~trans-Golgi network	9	0.0421486	0.0738036	SLC11A2, STX6, ATXN2, ATP2C1, C16ORF70, BACE1, NBEA, GOLGA4, SNAP25	1245	46	12782	2.0087	1	0.460677	67.8054
UP_SEQ_FEATURE	repeat:LRR 9	26	0.121763	0.00812083	LRRIQ1, LRRC8B, LRRC8C, SHOC2, LRIG2, DCN, LINGO2, NLRC4, NLRC3, LRRC58, LRRTM2, FSIP2, LRRC37A2, LRRC70, LRRC37A, LRRC40, FBXL20, LRRN3, LRGUK, CENPE, ECM2, OMD, SYNE2, LRRC69, LRCH2, LRRN1	2148	135	19113	1.7137	1	0.461524	14.2194
GOTERM_MF_FAT	GO:0008276~protein methyltransferase activity	12	0.0561982	0.0286477	LCMT1, PRMT6, PCMTD2, EZH2, ASH1L, PCMTD1, PRDM2, SETD2, NSD1, SUV420H1, SUV39H2, FBXO11	1531	50	12983	2.03522	1	0.462853	37.4197
GOTERM_CC_FAT	GO:0005911~cell-cell junction	26	0.121763	0.0735412	PARD6B, MAGI3, GJB7, TLN2, MPDZ, ABI2, LIN7C, ARHGAP17, AMOTL1, CLDN12, CXADR, CTNNA2, PNN, ABCB4, EPB41L3, SORBS1, ASH1L, CDC42BPA, ADAM17, SSX2IP, PARD6G, PARD3B, ADD3, MLLT4, APC, DLG1	1245	190	12782	1.40491	1	0.46392	67.6703
GOTERM_CC_FAT	GO:0005828~kinetochore microtubule	3	0.0140495	0.0775598	KIF18A, CLASP1, CLASP2	1245	5	12782	6.16	1	0.464825	69.6825
KEGG_PATHWAY	hsa03430:Mismatch repair	6	0.0280991	0.0694831	EXO1, MSH6, RFC3, RFC4, MSH2, PMS2	503	23	5085	2.63722	0.999997	0.467478	58.6405
KEGG_PATHWAY	hsa04520:Adherens junction	13	0.0608814	0.0730031	WASF3, WASF1, TGFBR1, NLK, CREBBP, CTNND1, SMAD2, CTNNA2, CSNK2A1, SORBS1, SSX2IP, WASL, MLLT4	503	77	5085	1.70677	0.999998	0.468318	60.5183
GOTERM_CC_FAT	GO:0000785~chromatin	27	0.126446	0.0774446	HMGN1, HMGN3, ARID4B, POLA1, CBX3, NUFIP1, CBX1, CBX5, CSNK2A1, SIN3A, EIF3E, TOP2B, HELLS, MSH6, SHPRH, RBBP4, PDS5A, RBL2, CENPF, TRIM24, UBE2B, SUV39H2, ATRX, HDAC2, SMARCC1, H3F3A, RAD18	1245	200	12782	1.386	1	0.468632	69.6265
GOTERM_CC_FAT	GO:0031252~cell leading edge	20	0.0936637	0.0764884	MYO5A, CCDC88A, MYO6, TRPM7, TLN2, DIAPH1, WASF1, KIF18A, ABI2, CTNND1, CDK6, RAPH1, CTNNA2, RAB5A, CDC42BPA, ADAM17, PIK3CA, ROBO2, WASL, FGD4	1245	138	12782	1.48792	1	0.468678	69.1578
SP_PIR_KEYWORDS	Proto-oncogene	34	0.159228	0.0794367	USP6, STIL, CHEK2, FOXO3, MXI1, NUP214, KRAS, SET, REL, EVI2B, RARB, TPR, ETV6, MLLT4, NET1, BRAF, CBL, RUNX1T1, PRKCI, NR4A3, AFF1, ARHGEF12, PCM1, GMPS, ECT2, DDX6, EPS15, CCDC6, TAF15, BTG1, MLLT10, MLLT11, RAD54B, NSD1	2150	230	19235	1.32253	1	0.470214	70.4745
KEGG_PATHWAY	hsa05211:Renal cell carcinoma	12	0.0561982	0.0798946	KRAS, PAK2, BRAF, VHL, PAK3, SOS1, CREBBP, SOS2, RAP1A, PIK3CA, HGF, PIK3R3	503	70	5085	1.73303	1	0.484363	63.9698
KEGG_PATHWAY	hsa03010:Ribosome	14	0.0655646	0.0834704	RPL39, RPL30, HNRNPH2, RPL7, RPL23, RPL6, RPS3A, RPL34, RPL21, RPL9, RPL5, RPS20, RSL24D1, RPS24	503	87	5085	1.62679	1	0.48479	65.6494
GOTERM_CC_FAT	GO:0000930~gamma-tubulin complex	4	0.0187327	0.0838628	CKAP5, CEP290, CENPJ, BRCA1	1245	11	12782	3.73333	1	0.488122	72.6048
INTERPRO	IPR019734:Tetratricopeptide repeat	23	0.107713	0.0129267	TTC13, DYX1C1, NASP, FKBP4, CNOT10, TANC1, NAA15, CDC23, CDC16, TTC17, SGTB, TTC3, CTR9, CEP70, TOMM70A, TTC30A, TTC30B, GPSM2, SRP72, RANBP2, TMTC2, APPBP2, IFT88	1909	117	16659	1.71548	1	0.488824	20.1093
GOTERM_MF_FAT	GO:0008094~DNA-dependent ATPase activity	13	0.0608814	0.0314993	XRCC5, RBBP4, XRCC2, BLM, BRIP1, WRN, RFC3, ERCC6, RFC4, BPTF, HELB, RAD54B, TOP2A	1531	57	12983	1.93405	1	0.489379	40.3175
GOTERM_BP_FAT	GO:0006303~double-strand break repair via nonhomologous end joining	5	0.0234159	0.023428	XRCC5, MRE11A, POLA1, PRKDC, LIG4	1615	10	13528	4.18824	1	0.489394	35.1093
GOTERM_MF_FAT	GO:0003714~transcription corepressor activity	26	0.121763	0.0322239	ZNF85, EID1, COPS2, CTCF, RLIM, MXI1, HSBP1, SAP30, MEIS2, CIR1, SIN3A, CASP8AP2, NPAT, TCF4, ATF7IP, TBL1XR1, KLF12, SCAI, RYBP, SPEN, MXD1, PROX1, SIRT1, ZNF136, NSD1, TOB1	1531	145	12983	1.52057	1	0.491239	41.0335
INTERPRO	IPR006670:Cyclin	11	0.051515	0.0127753	CCNK, CCNB2, CCNJ, RBL2, CCNI, CCNY, RBL1, CCNG1, GTF2B, CCNG2, CCNA2	1909	40	16659	2.3998	1	0.493452	19.8976
INTERPRO	IPR013164:Cadherin, N-terminal	14	0.0655646	0.0126256	PCDHB7, PCDHA8, PCDHA9, PCDHB6, PCDHA3, PCDHA4, PCDHB4, PCDHA5, PCDHGA8, PCDHB13, PCDHB12, PCDHB10, PCDHA10, PCDHA12, PCDHA13	1909	58	16659	2.10641	1	0.498325	19.6878
SP_PIR_KEYWORDS	ank repeat	35	0.163911	0.0871076	CAMTA1, SNCAIP, PPP1R12B, ANKRD10, ASAP1, ASB14, ANKRD32, LUZP6, ANKRD36, GABPB1, ANK2, MTPN, ANKIB1, TNKS, HECTD1, AGAP4, ANKRD18A, TRPC1, ANKS1B, ANKRA2, TANC1, HACE1, YTHDC2, ANKHD1, DGKI, KANK4, TNKS2, FEM1C, ANKRD26, MIB1, ANKRD44, ANKRD29, ANKRD49, ZDHHC13, MYO16, ASB7	2150	240	19235	1.3047	1	0.498695	73.9002
GOTERM_BP_FAT	GO:0016569~covalent chromatin modification	24	0.112396	0.0242934	YEATS4, ING3, EZH2, CREBBP, HAT1, CDC73, TADA1, SIRT1, UBE2B, CTR9, SUV39H2, UBE2N, RPS6KA5, EYA1, HDAC2, HUWE1, RTF1, PRMT6, RNF168, SETD2, NSD1, HELLS, EP400, SUV420H1	1615	126	13528	1.59552	1	0.499168	36.1504
UP_SEQ_FEATURE	repeat:TPR 5	17	0.0796141	0.00938851	TTC13, NAA15, CDC23, CDC16, TTC17, CTR9, ZFC3H1, WDR19, TTC30A, TOMM70A, TTC30B, GPSM2, VPS13A, SRP72, APPBP2, TMTC2, IFT88	2148	76	19113	1.99035	1	0.499736	16.2583
INTERPRO	IPR000719:Protein kinase, core	72	0.337189	0.0117769	CDK19, TBK1, TTK, CLK1, LATS1, PRKX, CSNK2A1, PAK2, PAK3, STK39, TLK1, MASTL, PRKACB, SIK3, CDC7, SRPK2, PAN3, BRAF, ROCK2, PRKCI, WNK1, WNK3, CDK6, MARK3, STK4, CDKL2, CDKL5, CDKL4, MAP4K3, PDIK1L, ACVR2A, ACVR2B, CAMK4, HIPK3, PDGFRA, NEK9, MAPK8, CSNK1G3, EIF2AK2, MAP3K13, NEK5, MELK, PRKD3, NEK2, NEK1, BMPR2, ADRBK2, AKAP9, CHEK1, ULK4, CHEK2, VRK1, SNRK, MAP3K1, LMTK2, BUB1, DCLK2, PRKAA2, T…	1909	476	16659	1.31998	1	0.502563	18.4882
SP_PIR_KEYWORDS	phospholipid biosynthesis	9	0.0421486	0.090446	CDS2, CHKA, AGPAT5, LPGAT1, LPCAT1, LCLAT1, MBOAT2, EPT1, AGPAT4	2150	42	19235	1.91711	1	0.503584	75.2722
SP_PIR_KEYWORDS	methyltransferase	23	0.107713	0.0893959	LCMT1, RNMT, DPH5, EZH2, METTL2B, TRMT61B, SUV39H2, NSUN6, METTL14, TRMT11, PCMTD2, TRMT12, ASH1L, AS3MT, MTR, PRMT6, PCMTD1, DNMT1, PRDM2, TGS1, SETD2, NSD1, SUV420H1	2150	146	19235	1.40938	1	0.5037	74.8481
INTERPRO	IPR001965:Zinc finger, PHD-type	19	0.0889805	0.012625	ING3, SHPRH, TAF3, PHF10, TRIM24, PHF3, G2E3, PHF14, KDM2A, UBR7, BPTF, MTF2, MLLT10, ASH1L, PYGO1, PHF21A, KDM5A, NSD1, KDM5B	1909	90	16659	1.84227	1	0.507575	19.6869
KEGG_PATHWAY	hsa00071:Fatty acid metabolism	8	0.0374655	0.0936075	ACAA2, ACADSB, ALDH7A1, ACADM, ADH6, ACSL3, ACAT1, ALDH3A2	503	40	5085	2.02187	1	0.511612	70.0278
GOTERM_MF_FAT	GO:0016779~nucleotidyltransferase activity	23	0.107713	0.0347658	PTGES3, ESCO1, NMNAT2, POLK, POLI, ZCCHC11, POLR2K, DNAH14, CMAS, PAPD7, POLA1, MTPAP, ESCO2, POLR2B, CDS2, PRIM1, PAPOLB, PAPOLA, PAPD4, POLQ, PAPOLG, USP14, REV3L	1531	125	12983	1.56033	1	0.512006	43.4821
GOTERM_BP_FAT	GO:0010165~response to X-ray	6	0.0280991	0.0258269	ERCC6, XRCC2, BLM, MSH2, BRCA2, LIG4	1615	15	13528	3.35059	1	0.512158	37.9564
GOTERM_CC_FAT	GO:0005881~cytoplasmic microtubule	5	0.0234159	0.0907087	KIF2C, CLASP1, CLASP2, MAPRE1, APC	1245	18	12782	2.85185	1	0.512238	75.48
GOTERM_CC_FAT	GO:0030496~midbody	5	0.0234159	0.0907087	KIF23, NEK2, CENPF, SPAST, MYH10	1245	18	12782	2.85185	1	0.512238	75.48
GOTERM_BP_FAT	GO:0045892~negative regulation of transcription, DNA-dependent	56	0.262258	0.0261252	ZNF639, CBX3, ZNF675, CTCF, HSBP1, ZNF254, ZNF345, CBX5, SAP30, SIN3A, PRMT6, DDX20, RARB, KDM5B, TWIST1, EGR1, ATF7IP, SATB1, TBL1XR1, GABPA, RBL1, ZHX1, ZNF189, SPEN, PROX1, PURB, PURA, NCOA2, BPTF, ZNF136, MDM4, CUX1, NSD1, HMGB1, EID1, HAT1, NOSTRIN, NR2C1, MEIS2, CIR1, POU2F1, TCF4, HELLS, ETV3, KLF12, VHL, RYBP, SMAD2, TRIM24, SIRT1, HDAC2, DNMT1, PHF21A, HIVEP1, RBPJ, ZFHX3	1615	356	13528	1.31765	1	0.513398	38.3021
GOTERM_BP_FAT	GO:0031110~regulation of microtubule polymerization or depolymerization	9	0.0421486	0.0257115	CAV3, MAP2, SKA3, CLASP1, CLASP2, SKA1, MAPRE1, TERF1, APC	1615	31	13528	2.43188	1	0.513428	37.8221
INTERPRO	IPR002013:Synaptojanin, N-terminal	4	0.0187327	0.0125469	SYNJ1, INPP5F, FIG4, SACM1L	1909	5	16659	6.98125	1	0.514977	19.5772
GOTERM_MF_FAT	GO:0017016~Ras GTPase binding	18	0.0842973	0.0357049	DIAPH1, DIAPH2, NOX1, EXPH5, DOCK7, DAAM1, RIMS2, ECT2, RIMS1, DMXL2, IPO7, PAK3, IPO5, RAPGEF6, RAP1A, RANBP1, RANBP2, RHOBTB3	1531	91	12983	1.67738	1	0.515527	44.3623
GOTERM_BP_FAT	GO:0051983~regulation of chromosome segregation	4	0.0187327	0.025659	KIF2C, CTCF, CENPE, APC	1615	6	13528	5.58431	1	0.515589	37.761
GOTERM_BP_FAT	GO:0032210~regulation of telomere maintenance via telomerase	4	0.0187327	0.025659	TNKS, POT1, TERF1, TNKS2	1615	6	13528	5.58431	1	0.515589	37.761
GOTERM_CC_FAT	GO:0070160~occluding junction	12	0.0561982	0.0944486	PARD6B, MAGI3, MPDZ, ASH1L, LIN7C, ARHGAP17, PARD3B, PARD6G, CXADR, AMOTL1, CLDN12, APC	1245	73	12782	1.68767	1	0.522789	76.9293
GOTERM_CC_FAT	GO:0005923~tight junction	12	0.0561982	0.0944486	PARD6B, MAGI3, MPDZ, ASH1L, LIN7C, ARHGAP17, PARD3B, PARD6G, CXADR, AMOTL1, CLDN12, APC	1245	73	12782	1.68767	1	0.522789	76.9293
GOTERM_MF_FAT	GO:0019901~protein kinase binding	26	0.121763	0.0372961	PDE3B, NBEA, CHEK1, FOXO3, LATS1, SORBS1, MAP3K1, CD24, TOP2B, TOP2A, APC, DLG1, IRS2, CCDC88A, BRAF, TAOK1, CENPE, PPP1CC, APPL1, PPP1CB, CAMK2N1, SPDYA, RNF138, RYR2, MARCKS, MAP3K13, ADD3	1531	147	12983	1.49988	1	0.525258	45.8245
INTERPRO	IPR000504:RNA recognition motif, RNP-1	36	0.168595	0.0155207	NCBP2, RBM33, CPEB2, CPEB3, CPEB4, KIAA0430, SNRPB2, SYNJ1, MYEF2, CNOT4, HNRNPA3, RAVER2, TARDBP, HTATSF1, U2AF1, MSI2, RBMS3, PTBP2, PABPC1, TNRC6A, RBM25, RBM41, HNRNPA2B1, ELAVL2, SPEN, HNRNPR, RBMX, HNRNPA1, EIF4B, HNRNPH3, LARP4, HNRNPH2, TAF15, TIAL1, CPSF6, MATR3	1909	211	16659	1.48889	1	0.527855	23.6557
INTERPRO	IPR017096:Kelch-like protein, gigaxonin	11	0.051515	0.0152072	KLHL7, KLHL8, KLHL5, KBTBD2, KLHL9, KLHL15, KLHL28, KBTBD7, KLHL24, GAN, IVNS1ABP	1909	41	16659	2.34127	1	0.528907	23.2351
GOTERM_MF_FAT	GO:0004422~hypoxanthine phosphoribosyltransferase activity	3	0.0140495	0.0383717	PRTFDC1, MSH2, HPRT1	1531	3	12983	8.48008	1	0.529671	46.7924
GOTERM_MF_FAT	GO:0030371~translation repressor activity	4	0.0187327	0.0396676	PAIP2, ANKHD1, PURB, PAIP2B	1531	7	12983	4.84576	1	0.530247	47.9369
GOTERM_MF_FAT	GO:0031405~lipoic acid binding	4	0.0187327	0.0396676	DBT, DLD, GCSH, PDHX	1531	7	12983	4.84576	1	0.530247	47.9369
GOTERM_MF_FAT	GO:0051010~microtubule plus-end binding	4	0.0187327	0.0396676	KIF18A, CLASP1, CLASP2, MAPRE1	1531	7	12983	4.84576	1	0.530247	47.9369
UP_SEQ_FEATURE	repeat:LRR 10	23	0.107713	0.0104762	LRRIQ1, LRRC40, LRRC8B, FBXL20, LRRC8C, LRRN3, SHOC2, LRIG2, LRGUK, CENPE, DCN, ECM2, LINGO2, NLRC4, OMD, SYNE2, NLRC3, LRRTM2, FSIP2, LRRC37A2, LRRC70, LRRN1, LRRC37A	2148	117	19113	1.74919	1	0.532714	17.9711
GOTERM_MF_FAT	GO:0005096~GTPase activator activity	36	0.168595	0.0393644	USP6, RABGAP1, ARHGAP19, ASAP1, RABGAP1L, ARHGAP17, TBC1D19, ARFGEF1, FAM13B, GARNL3, TBC1D15, SMAP1, TBC1D12, SOS1, TBC1D5, GPSM2, RANBP1, ARHGAP11A, DEPDC1B, RASA2, AGAP4, NF1, RAP1GDS1, DEPDC1, ARHGEF12, USP6NL, RALGAPA1, CHML, BNIP2, SIPA1L1, RGS4, RGS5, CHN1, OPHN1, TBC1D8B, SRGAP1	1531	220	12983	1.38765	1	0.53315	47.6712
SP_PIR_KEYWORDS	lipoyl	3	0.0140495	0.0991752	DBT, GCSH, PDHX	2150	5	19235	5.36791	1	0.533295	78.5485
SP_PIR_KEYWORDS	meckel syndrome	3	0.0140495	0.0991752	TMEM67, RPGRIP1L, CEP290	2150	5	19235	5.36791	1	0.533295	78.5485
INTERPRO	IPR019787:Zinc finger, PHD-finger	18	0.0842973	0.0150735	ING3, SHPRH, TAF3, PHF10, TRIM24, PHF3, PHF14, KDM2A, UBR7, BPTF, MTF2, MLLT10, ASH1L, PYGO1, PHF21A, KDM5A, NSD1, KDM5B	1909	85	16659	1.84798	1	0.534306	23.055
GOTERM_BP_FAT	GO:0000018~regulation of DNA recombination	8	0.0374655	0.0289015	SMARCAD1, MSH6, TEX15, BLM, MSH2, MRE11A, KPNA2, RAD50	1615	26	13528	2.57738	1	0.546883	41.433
GOTERM_BP_FAT	GO:0051129~negative regulation of cellular component organization	26	0.121763	0.0292808	CAV3, HMGB1, TTK, TERF2IP, POT1, TTC3, SET, TMSB15A, MAP3K1, BUB1, CLASP1, CLASP2, TPR, APC, TERF1, CENPF, CENPE, RUFY3, ATM, BRCA1, YWHAH, PSEN1, MAP2, DNMT1, MAPRE1, OMG	1615	142	13528	1.53372	1	0.548772	41.8489
UP_SEQ_FEATURE	repeat:ARM 9	7	0.0327823	0.0112152	ARMC8, ARMC3, CTNND1, KPNA5, KPNA3, KPNA2, ARMC2	2148	18	19113	3.46035	1	0.551501	19.1157
UP_SEQ_FEATURE	domain:SAC	4	0.0187327	0.0118814	SYNJ1, INPP5F, FIG4, SACM1L	2148	5	19113	7.11844	1	0.55565	20.1347
UP_SEQ_FEATURE	repeat:LRR 12	19	0.0889805	0.0117242	LRRC40, LRRIQ1, LRRC8B, FBXL20, LRRC8C, LRRN3, SHOC2, LRIG2, LRGUK, CENPE, DCN, ECM2, LINGO2, OMD, NLRC4, SYNE2, NLRC3, FSIP2, LRRC70	2148	91	19113	1.85783	1	0.556325	19.8954
INTERPRO	IPR015940:Ubiquitin-associated/translation elongation factor EF1B, N-terminal, eukaryote	11	0.051515	0.0179671	TDRD3, CBLB, HUWE1, SNRK, CBL, UBQLN2, MARK3, LATS1, SIK3, RSC1A1, USP13	1909	42	16659	2.28553	1	0.556525	26.8641
GOTERM_BP_FAT	GO:0016458~gene silencing	13	0.0608814	0.0302099	ZCCHC11, XPO5, ERI1, HAT1, SMAD2, LIN28A, LIN28B, SIRT1, HDAC2, PRKRA, TNRC6B, TNRC6A, HELLS	1615	56	13528	1.94454	1	0.557342	42.8559
UP_SEQ_FEATURE	domain:Protein kinase	70	0.327823	0.0116698	CDK19, TBK1, TTK, CLK1, LATS1, PRKX, CSNK2A1, PAK2, PAK3, STK39, TLK1, MASTL, PRKACB, SIK3, CDC7, SRPK2, PAN3, BRAF, ROCK2, PRKCI, WNK1, WNK3, CDK6, MARK3, STK4, CDKL2, CDKL5, CDKL4, MAP4K3, PDIK1L, ACVR2A, ACVR2B, CAMK4, HIPK3, PDGFRA, BUB1B, NEK9, MAPK8, CSNK1G3, EIF2AK2, MAP3K13, NEK5, MELK, PRKD3, NEK2, NEK1, BMPR2, ADRBK2, CHEK1, ULK4, CHEK2, VRK1, SNRK, MAP3K1, LMTK2, BUB1, DCLK2, PRKAA2, T…	2148	469	19113	1.32807	1	0.560231	19.8124
GOTERM_BP_FAT	GO:0016570~histone modification	23	0.107713	0.0307558	YEATS4, ING3, EZH2, CREBBP, HAT1, CDC73, TADA1, SIRT1, UBE2B, CTR9, SUV39H2, UBE2N, RPS6KA5, EYA1, HDAC2, HUWE1, RTF1, PRMT6, RNF168, SETD2, NSD1, EP400, SUV420H1	1615	122	13528	1.57917	1	0.561077	43.4398
UP_SEQ_FEATURE	repeat:ARM 5	9	0.0421486	0.0123237	ARMC8, ARMC3, RAP1GDS1, CTNND1, KPNA5, KPNA3, KPNA2, ARMC2, APC	2148	29	19113	2.76146	1	0.563501	20.8045
INTERPRO	IPR001440:Tetratricopeptide TPR-1	20	0.0936637	0.017941	TTC13, DYX1C1, NASP, FKBP4, CNOT10, TANC1, CDC23, CDC16, TTC17, SGTB, TTC3, CTR9, TTC30A, TOMM70A, TTC30B, GPSM2, SRP72, TMTC2, RANBP2, IFT88	1909	100	16659	1.74531	1	0.563935	26.8305
UP_SEQ_FEATURE	short sequence motif:DEGH box	5	0.0234159	0.0125592	ATRX, SMARCAD1, ERCC6, RAD54B, HLTF	2148	9	19113	4.94336	1	0.565033	21.1589
UP_SEQ_FEATURE	zinc finger region:C2H2-type 6; degenerate	5	0.0234159	0.0125592	ZNF138, ZNF285, ZNF681, ZFHX3, ZNF493	2148	9	19113	4.94336	1	0.565033	21.1589
GOTERM_BP_FAT	GO:0006793~phosphorus metabolic process	136	0.636913	0.0316424	PDP2, TBK1, TTK, CLK1, PRKX, CSNK2A1, COL4A3BP, PIK3CA, CHRNA7, TLK1, STK39, PRKACB, FRS2, PAN3, BRAF, ROCK2, WNK1, WNK3, MARK3, PPP1CC, PTPDC1, PPP1CB, CDKL2, STK4, CDKL5, CDKL4, MAP4K3, CAMK4, DLD, PDGFRA, ATP5C1, NEK9, MAPK8, CSNK1G3, EIF2AK2, NEK5, NEK2, NEK1, BMPR2, ADRBK2, CHEK1, DUSP11, ULK4, CHEK2, GPD1L, VRK1, PRKRA, LMTK2, TNKS, FGD4, PTPN2, TAOK1, TGFBR1, EPM2A, MAP2K4, AK3, BMX, ITGA1…	1615	973	13528	1.17081	1	0.565915	44.3763
GOTERM_BP_FAT	GO:0006796~phosphate metabolic process	136	0.636913	0.0316424	PDP2, TBK1, TTK, CLK1, PRKX, CSNK2A1, COL4A3BP, PIK3CA, CHRNA7, TLK1, STK39, PRKACB, FRS2, PAN3, BRAF, ROCK2, WNK1, WNK3, MARK3, PPP1CC, PTPDC1, PPP1CB, CDKL2, STK4, CDKL5, CDKL4, MAP4K3, CAMK4, DLD, PDGFRA, ATP5C1, NEK9, MAPK8, CSNK1G3, EIF2AK2, NEK5, NEK2, NEK1, BMPR2, ADRBK2, CHEK1, DUSP11, ULK4, CHEK2, GPD1L, VRK1, PRKRA, LMTK2, TNKS, FGD4, PTPN2, TAOK1, TGFBR1, EPM2A, MAP2K4, AK3, BMX, ITGA1…	1615	973	13528	1.17081	1	0.565915	44.3763
GOTERM_BP_FAT	GO:0051493~regulation of cytoskeleton organization	25	0.11708	0.0314177	CAV3, DYNC1LI1, LATS1, PFN2, TMSB15A, MAP3K1, SKA3, RANBP1, CLASP1, SKA1, CLASP2, APC, TERF1, CCDC88A, ROCK2, CENPE, CRIPAK, RICTOR, PROX1, BRCA1, NEBL, NCK2, PLK4, MAP2, MAPRE1	1615	136	13528	1.53979	1	0.566089	44.1403
INTERPRO	IPR012677:Nucleotide-binding, alpha-beta plait	36	0.168595	0.0177497	NCBP2, CPEB2, CPEB3, CPEB4, KIAA0430, SNRPB2, MYEF2, LEMD3, CNOT4, HNRNPA3, RAVER2, TARDBP, HTATSF1, U2AF1, MSI2, RBMS3, PTBP2, PABPC1, TNRC6B, TNRC6A, RBM25, RPS24, RBM41, HNRNPA2B1, ELAVL2, SPEN, HNRNPR, RBMX, HNRNPA1, EIF4B, HNRNPH3, HNRNPH2, TAF15, TIAL1, CPSF6, MATR3	1909	213	16659	1.47491	1	0.568157	26.5841
SMART	SM00385:CYCLIN	11	0.051515	0.0288403	CCNK, CCNB2, CCNJ, RBL2, CCNI, CCNY, RBL1, CCNG1, GTF2B, CCNG2, CCNA2	1182	40	9079	2.11229	0.999959	0.568872	32.9269
UP_SEQ_FEATURE	repeat:HEAT 5	10	0.0468318	0.0131194	COPG2, EIF4G3, NCAPG, CKAP5, IPO5, CLASP1, CLASP2, ULK4, PSME4, TNPO1	2148	35	19113	2.5423	1	0.575674	21.996
GOTERM_BP_FAT	GO:0010605~negative regulation of macromolecule metabolic process	105	0.491734	0.0334836	XPO5, ZNF639, CBX3, CDC16, ZNF254, CBX5, FNTA, EIF4EBP2, SIN3A, WWP1, DDX20, RARB, AKIRIN2, TWIST1, SATB1, GABPA, RBL1, ZHX1, ZNF189, PROX1, RAD17, ZNF382, EID1, HMGB1, EID2, HMGB2, BLM, NOSTRIN, LIN28A, LIN28B, NR2C1, MEIS2, EIF3E, PRKRA, FBXO5, TCF4, UBE2D1, HELLS, CREBZF, KLF12, PAIP2, RYBP, BRCA2, CDC23, SMAD2, BRCA1, HDAC2, DNMT1, HIVEP1, RBPJ, ZFHX3, COPS2, ZNF675, CTCF, TERF2IP, RLIM, HSBP…	1615	734	13528	1.19827	1	0.581265	46.2742
GOTERM_BP_FAT	GO:0007004~telomere maintenance via telomerase	5	0.0234159	0.0334053	MRE11A, TERF2IP, RAD50, POT1, TERF1	1615	11	13528	3.80749	1	0.58317	46.1948
GOTERM_MF_FAT	GO:0004721~phosphoprotein phosphatase activity	28	0.131129	0.0478837	PDP2, CDC14B, PPP3R1, DUSP11, PPM1B, PPP1R3D, MTMR1, PPP3CB, PPTC7, DLG1, PTPN2, DLGAP5, EPM2A, PTPN13, PPP1CC, CDKN3, PTPDC1, PPP1CB, PTPN12, PTPN20A, CTDSPL2, SPDYA, EYA1, PPM1E, PTP4A1, PPM1L, UBLCP1, PPP1R15B, PPP2R2A	1531	165	12983	1.43904	1	0.588421	54.6733
UP_SEQ_FEATURE	repeat:ARM 7	8	0.0374655	0.0137807	ARMC8, ARMC3, CTNND1, KPNA5, KPNA3, KPNA2, ARMC2, APC	2148	24	19113	2.96601	1	0.588481	22.9734
GOTERM_MF_FAT	GO:0031267~small GTPase binding	19	0.0889805	0.047237	DIAPH1, DIAPH2, NOX1, EXPH5, DOCK7, DAAM1, RIMS2, ECT2, RIMS1, DMXL2, IPO7, PAK3, IPO5, RAPGEF6, RAP1A, RANBP1, RANBP2, RHOBTB3, FGD4	1531	101	12983	1.59526	1	0.588995	54.1743
GOTERM_MF_FAT	GO:0004672~protein kinase activity	86	0.402754	0.0491162	KCNH1, CDK19, FASTKD1, PHKB, TBK1, TTK, CLK1, LATS1, PRKX, CSNK2A1, PAK2, PAK3, COL4A3BP, TLK1, STK39, MASTL, PRKACB, CNTLN, SIK3, CDC7, SRPK2, PAN3, BRAF, ROCK2, TRPM7, PRKCI, WNK1, WNK3, CDK6, MARK3, STK4, CDKL2, CDKL5, CDKL4, MAP4K3, PDIK1L, ACVR2A, ACVR2B, CAMK4, HIPK3, PDGFRA, BUB1B, NEK9, KCNH8, MAPK8, CSNK1G3, EIF2AK2, MAP3K13, NEK5, MELK, PRKD3, NEK2, NEK1, BMPR2, ADRBK2, PRKDC, AKAP9, CH…	1531	606	12983	1.20344	1	0.592365	55.6102
GOTERM_BP_FAT	GO:0051253~negative regulation of RNA metabolic process	56	0.262258	0.0347704	ZNF639, CBX3, ZNF675, CTCF, HSBP1, ZNF254, ZNF345, CBX5, SAP30, SIN3A, PRMT6, DDX20, RARB, KDM5B, TWIST1, EGR1, ATF7IP, SATB1, TBL1XR1, GABPA, RBL1, ZHX1, ZNF189, SPEN, PROX1, PURB, PURA, NCOA2, BPTF, ZNF136, MDM4, CUX1, NSD1, HMGB1, EID1, HAT1, NOSTRIN, NR2C1, MEIS2, CIR1, POU2F1, TCF4, HELLS, ETV3, KLF12, VHL, RYBP, SMAD2, TRIM24, SIRT1, HDAC2, DNMT1, PHF21A, HIVEP1, RBPJ, ZFHX3	1615	362	13528	1.29581	1	0.592523	47.5643
GOTERM_MF_FAT	GO:0003743~translation initiation factor activity	13	0.0608814	0.0502018	EIF4E3, EIF5B, EIF2S3, EIF2A, EIF1B, GTF2B, EIF4B, EIF4G3, DMXL2, EIF3H, EIF3E, EIF1AX, EIF1	1531	61	12983	1.80723	1	0.59507	56.4205
INTERPRO	IPR002934:Nucleotidyltransferase	5	0.0234159	0.0203984	PAPOLB, PAPOLA, ZCCHC11, PAPD7, PAPOLG	1909	10	16659	4.36328	1	0.595304	29.9264
INTERPRO	IPR013763:Cyclin-related	10	0.0468318	0.0211416	CCNK, CCNB2, CCNJ, RBL2, CCNI, RBL1, CCNG1, GTF2B, CCNG2, CCNA2	1909	37	16659	2.35853	1	0.60084	30.8381
GOTERM_BP_FAT	GO:0031047~gene silencing by RNA	9	0.0421486	0.036557	ZCCHC11, XPO5, PRKRA, ERI1, SMAD2, LIN28A, TNRC6B, LIN28B, TNRC6A	1615	33	13528	2.28449	1	0.603043	49.3068
GOTERM_BP_FAT	GO:0006479~protein amino acid methylation	10	0.0468318	0.0368422	LCMT1, BTG1, PRMT6, MTR, EZH2, RAB6A, SETD2, RAB6C, NSD1, SUV420H1, SUV39H2	1615	39	13528	2.14781	1	0.603261	49.5799
GOTERM_BP_FAT	GO:0008213~protein amino acid alkylation	10	0.0468318	0.0368422	LCMT1, BTG1, PRMT6, MTR, EZH2, RAB6A, SETD2, RAB6C, NSD1, SUV420H1, SUV39H2	1615	39	13528	2.14781	1	0.603261	49.5799
GOTERM_BP_FAT	GO:0006468~protein amino acid phosphorylation	96	0.449586	0.0363949	TBK1, TTK, CLK1, PRKX, CSNK2A1, COL4A3BP, PIK3CA, STK39, CHRNA7, TLK1, PRKACB, FRS2, PAN3, BRAF, ROCK2, WNK1, WNK3, MARK3, STK4, CDKL2, CDKL5, CDKL4, MAP4K3, CAMK4, PDGFRA, NEK9, MAPK8, CSNK1G3, EIF2AK2, NEK5, NEK2, NEK1, BMPR2, ADRBK2, CHEK1, CHEK2, ULK4, VRK1, PRKRA, LMTK2, TNKS, FGD4, TAOK1, TGFBR1, MAP2K4, BMX, ITGA1, SMG1, SMAD2, HGF, ATM, PLK4, MAP2, CDC42BPA, CDK19, EIF2A, LATS1, PAK2, PAK…	1615	667	13528	1.20561	1	0.60409	49.151
GOTERM_BP_FAT	GO:0006413~translational initiation	11	0.051515	0.0363926	EIF4E3, DMXL2, RPS3A, EIF3H, EIF1AX, EIF3E, PAIP1, EIF2S3, EIF1, EIF1B, GTF2B	1615	45	13528	2.04758	1	0.606795	49.1488
GOTERM_MF_FAT	GO:0034061~DNA polymerase activity	10	0.0468318	0.0526153	PTGES3, ESCO1, POLK, POLI, DNAH14, POLA1, PAPD7, POLQ, ESCO2, REV3L	1531	42	12983	2.01907	1	0.607315	58.1723
UP_SEQ_FEATURE	zinc finger region:C2H2-type 24	6	0.0280991	0.0149194	ZNF808, ZNF594, ZNF91, ZNF658, ZNF107, ZNF836	2148	14	19113	3.81345	1	0.612591	24.6292
GOTERM_BP_FAT	GO:0006261~DNA-dependent DNA replication	13	0.0608814	0.0386804	PRIM1, HMGB1, RFC3, HMGB2, RFC4, BLM, HELB, CDK2AP1, POLA1, BRCA2, WRN, PURA, REV3L	1615	58	13528	1.87748	1	0.616166	51.3067
GOTERM_BP_FAT	GO:0051130~positive regulation of cellular component organization	31	0.145179	0.0384197	CAV3, CBLL1, POT1, SUMO1, SORBS1, MAP3K1, ROBO2, TNKS, RANBP1, CD24, APC, TERF1, ROCK2, TGFBR1, DLGAP5, NOX1, CBL, PRKCI, NUSAP1, SMAD2, CENPE, RICTOR, PROX1, TNKS2, UBE2N, NCK2, MIB1, PLK4, CNTF, EREG, DNMT1	1615	181	13528	1.43464	1	0.616285	51.0653
SMART	SM00712:PUR	3	0.0140495	0.0463329	PURG, PURB, PURA	1182	3	9079	7.68105	1	0.618165	47.662
SMART	SM00300:ChSh	3	0.0140495	0.0463329	CBX3, CBX1, CBX5	1182	3	9079	7.68105	1	0.618165	47.662
GOTERM_BP_FAT	GO:0016445~somatic diversification of immunoglobulins	7	0.0327823	0.0395618	EXO1, MSH6, MSH2, PMS2, PRKDC, LIG4, RAG2	1615	22	13528	2.66524	1	0.619364	52.1147
GOTERM_BP_FAT	GO:0010216~maintenance of DNA methylation	3	0.0140495	0.039289	DNMT1, CTCF, HELLS	1615	3	13528	8.37647	1	0.619385	51.866
GOTERM_BP_FAT	GO:0032212~positive regulation of telomere maintenance via telomerase	3	0.0140495	0.039289	TNKS, POT1, TNKS2	1615	3	13528	8.37647	1	0.619385	51.866
GOTERM_BP_FAT	GO:0010587~miRNA catabolic process	3	0.0140495	0.039289	ZCCHC11, LIN28A, LIN28B	1615	3	13528	8.37647	1	0.619385	51.866
GOTERM_BP_FAT	GO:0010586~miRNA metabolic process	3	0.0140495	0.039289	ZCCHC11, LIN28A, LIN28B	1615	3	13528	8.37647	1	0.619385	51.866
SMART	SM00439:BAH	5	0.0234159	0.04422	MTA3, ASH1L, DNMT1, PBRM1, RERE	1182	11	9079	3.49139	1	0.62289	46.0571
INTERPRO	IPR001126:DNA-repair protein, UmuC-like	4	0.0187327	0.0229683	ESCO1, POLK, POLI, ESCO2	1909	6	16659	5.81771	1	0.624047	33.0318
INTERPRO	IPR010935:SMCs flexible hinge	4	0.0187327	0.0229683	SMCHD1, SMC1A, SMC2, SMC4	1909	6	16659	5.81771	1	0.624047	33.0318
INTERPRO	IPR003016:2-oxo acid dehydrogenase, lipoyl-binding site	4	0.0187327	0.0229683	DBT, FNBP1L, GCSH, PDHX	1909	6	16659	5.81771	1	0.624047	33.0318
GOTERM_MF_FAT	GO:0003700~transcription factor activity	132	0.61818	0.0559615	MEF2A, ZNF639, RORB, RORA, FOXO3, NFXL1, GABPB1, HOXC4, TARDBP, RARB, SATB1, TAF4B, GABPA, ZHX1, MTA3, HMG20A, ZNF189, PROX1, ZNF37A, ZNF197, MLLT10, TFAP2B, PRDM2, TGIF2, MYNN, ZNF41, CNBP, HMGB2, TSHZ2, ZNF131, ONECUT2, MYEF2, NR2C1, HESX1, MEIS2, TFDP2, TCF4, SLC30A9, YEATS4, KLF12, CREBZF, KLF9, TAF5, CREBBP, SMAD5, ESRRG, ATAD2, SMAD2, NR4A3, TULP4, HDAC2, CSRNP3, CSRNP2, EBF1, RBPJ, ZNF117,…	1531	975	12983	1.14807	1	0.625254	60.4922
GOTERM_BP_FAT	GO:0051095~regulation of helicase activity	4	0.0187327	0.0409714	MSH6, MSH2, SIRT1, POT1	1615	7	13528	4.78655	1	0.62991	53.3807
GOTERM_BP_FAT	GO:0034502~protein localization to chromosome	4	0.0187327	0.0409714	TEX15, TNKS, TERF2IP, TNKS2	1615	7	13528	4.78655	1	0.62991	53.3807
SMART	SM00249:PHD	19	0.0889805	0.0397013	ING3, SHPRH, TAF3, PHF10, TRIM24, PHF3, G2E3, PHF14, KDM2A, UBR7, BPTF, MTF2, MLLT10, ASH1L, PYGO1, PHF21A, KDM5A, NSD1, KDM5B	1182	90	9079	1.62155	0.999999	0.631496	42.4705
SMART	SM00028:TPR	23	0.107713	0.042542	TTC13, DYX1C1, NASP, FKBP4, CNOT10, TANC1, NAA15, CDC23, CDC16, TTC17, SGTB, TTC3, CTR9, CEP70, TOMM70A, TTC30A, TTC30B, GPSM2, SRP72, RANBP2, TMTC2, APPBP2, IFT88	1182	116	9079	1.52297	1	0.632079	44.7501
GOTERM_BP_FAT	GO:0046777~protein amino acid autophosphorylation	17	0.0796141	0.042215	TRPM7, NEK2, TGFBR1, NLK, SMG1, TRIM24, CLK1, STK4, CDKL5, VRK1, CSNK2A1, PAK2, MAP3K1, PDGFRA, LMTK2, EIF2AK2, MAP3K13	1615	85	13528	1.67529	1	0.638564	54.4712
UP_SEQ_FEATURE	repeat:WD 7	27	0.126446	0.016243	STRAP, WDR5B, BTRC, STXBP5L, SPAG16, PHIP, DMXL1, DMXL2, WDR17, WDR76, CDC40, CIRH1A, KIF21A, WDHD1, FBXW11, WDFY2, TBL1XR1, TLE4, HERC1, EML4, WDR48, BRWD3, RFWD2, WDR47, BRWD1, APAF1, PPP2R2A	2148	150	19113	1.60165	1	0.638952	26.5114
GOTERM_MF_FAT	GO:0019208~phosphatase regulator activity	12	0.0561982	0.0597438	CSNK2A1, SET, PHACTR4, SBF2, PPP2R5C, ANP32E, LMTK2, SHOC2, PPP2R5E, EIF2AK2, FRS2, PPP2R2A	1531	56	12983	1.81716	1	0.644748	62.9688
SMART	SM00397:t_SNARE	8	0.0374655	0.0525708	STX6, STX19, STX17, STX16, BET1, ABI2, SNAP25, VTI1A	1182	27	9079	2.27587	1	0.644794	52.1457
GOTERM_BP_FAT	GO:0000059~protein import into nucleus, docking	6	0.0280991	0.043531	RANBP17, CSE1L, IPO7, NUP205, IPO5, TNPO1	1615	17	13528	2.9564	1	0.647541	55.599
GOTERM_BP_FAT	GO:0006278~RNA-dependent DNA replication	6	0.0280991	0.043531	DNAH14, MRE11A, TERF2IP, RAD50, POT1, TERF1	1615	17	13528	2.9564	1	0.647541	55.599
UP_SEQ_FEATURE	compositionally biased region:Gln-rich	27	0.126446	0.0175889	CDK19, CPEB3, YLPM1, AKAP9, NFYA, ARID2, PNN, QSER1, EPC2, FAM171B, PUM2, TNRC6B, TNRC6A, SIK3, ZCCHC11, C11ORF30, ARID3B, TET2, KIAA2018, PCLO, SGTB, WDR47, PAXIP1, R3HDM2, NCOA6, PHF21A, SETD2	2148	151	19113	1.59104	1	0.653459	28.3798
GOTERM_BP_FAT	GO:0060249~anatomical structure homeostasis	20	0.0936637	0.0447753	PTGES3, CAV3, XRCC5, FGF7, BLM, IL7, MRE11A, VPS54, ACACA, PRKDC, ZNF675, WRN, TERF2IP, RAD50, POT1, TEX15, DMD, CHRNA1, APC, TERF1	1615	106	13528	1.58047	1	0.65559	56.641
SMART	SM00165:UBA	11	0.051515	0.0394397	TDRD3, CBLB, HUWE1, SNRK, CBL, UBQLN2, MARK3, LATS1, SIK3, RSC1A1, USP13	1182	42	9079	2.0117	0.999999	0.65626	42.2563
GOTERM_MF_FAT	GO:0008135~translation factor activity, nucleic acid binding	18	0.0842973	0.0652049	EEF1A1, EIF4E3, SOX11, EIF5B, EIF2S3, EIF2A, EIF1B, GTF2B, EIF4B, EIF4G3, DMXL2, EIF3H, EIF3E, MTRF1, GFM1, EIF1AX, TCEA1, EIF1	1531	98	12983	1.55757	1	0.657525	66.2889
UP_SEQ_FEATURE	compositionally biased region:Poly-Glu	72	0.337189	0.0175607	BACH2, DZIP3, SYNJ1, EIF5B, PDE3B, LEMD3, CCDC146, ZNF829, ATP2B1, DNAJC18, BHLHB9, ETAA1, TPR, DCAF17, MDN1, DCAF16, INA, MAGI3, LRRN4CL, RBL2, ZNF280D, VEZT, STK4, ZDBF2, RBBP8, XPA, DNAJC28, BRWD1, BUB1B, KCNH8, ZNF713, KPNA2, EP400, EXOC8, ZNF35, RIC3, ZNF654, PHIP, TUBGCP3, NCAPG, MAP3K1, SLC39A6, TERF1, SGIP1, MSH6, TAF3, PHACTR4, TAOK1, CCDC82, CREBBP, BMX, SMEK2, ARMC3, SYNPO2, WRN, ECM2,…	2148	494	19113	1.29688	1	0.657793	28.3411
GOTERM_BP_FAT	GO:0010833~telomere maintenance via telomere lengthening	5	0.0234159	0.0454901	MRE11A, TERF2IP, RAD50, POT1, TERF1	1615	12	13528	3.4902	1	0.659015	57.229
GOTERM_BP_FAT	GO:0042147~retrograde transport, endosome to Golgi	5	0.0234159	0.0454901	VPS54, STX16, VPS26A, VTI1A, RHOBTB3	1615	12	13528	3.4902	1	0.659015	57.229
GOTERM_BP_FAT	GO:0032204~regulation of telomere maintenance	5	0.0234159	0.0454901	TNKS, TERF2IP, POT1, TERF1, TNKS2	1615	12	13528	3.4902	1	0.659015	57.229
GOTERM_MF_FAT	GO:0042826~histone deacetylase binding	8	0.0374655	0.0649013	RBBP4, SP1, NUDT21, TOP2B, KPNA2, YWHAE, TOP2A, NR2C1	1531	31	12983	2.18841	1	0.660746	66.112
UP_SEQ_FEATURE	repeat:LRR 11	20	0.0936637	0.0181772	LRRC40, LRRIQ1, LRRC8B, FBXL20, LRRC8C, LRRN3, SHOC2, LRIG2, LRGUK, CENPE, DCN, ECM2, LINGO2, OMD, NLRC4, SYNE2, NLRC3, FSIP2, LRRC70, LRRN1	2148	102	19113	1.74471	1	0.660783	29.1823
GOTERM_MF_FAT	GO:0043531~ADP binding	6	0.0280991	0.0641488	ME1, MSH6, MYO6, MSH2, GLUD1, MYH10	1531	19	12983	2.67792	1	0.661381	65.6695
UP_SEQ_FEATURE	repeat:TPR 6	15	0.0702477	0.017551	TTC13, NAA15, CDC23, CDC16, TTC17, CTR9, WDR19, TTC30A, TOMM70A, TTC30B, GPSM2, VPS13A, APPBP2, TMTC2, IFT88	2148	68	19113	1.9628	1	0.662578	28.3278
UP_SEQ_FEATURE	repeat:ARM 4	9	0.0421486	0.0185077	ARMC8, ARMC3, RAP1GDS1, CTNND1, KPNA5, KPNA3, KPNA2, ARMC2, APC	2148	31	19113	2.5833	1	0.662658	29.6293
GOTERM_MF_FAT	GO:0008047~enzyme activator activity	50	0.234159	0.0639801	DBF4, ARHGAP19, ARHGAP17, TBC1D19, TBC1D15, AGTR1, GARNL3, SMAP1, TBC1D12, CASP8AP2, RANBP1, ARHGAP11A, DEPDC1B, FRS2, AGAP4, RAP1GDS1, MMP16, DEPDC1, ARHGEF12, RALGAPA1, BNIP2, SIPA1L1, OPHN1, TBC1D8B, SRGAP1, USP6, RABGAP1, PPP1R12B, ASAP1, RABGAP1L, ARFGEF1, FAM13B, SOS1, PRKRA, TBC1D5, GPSM2, CD24, RASA2, TERF1, TAOK1, NF1, TRIM23, USP6NL, GMFB, CHML, UBA2, RGS4, RGS5, CHN1, APAF1	1531	335	12983	1.26568	1	0.66551	65.5696
UP_SEQ_FEATURE	zinc finger region:C2H2-type 9; degenerate	5	0.0234159	0.0190938	ZNF670, ZNF594, ZNF718, ZNF611, ZNF652	2148	10	19113	4.44902	1	0.669461	30.4156
SMART	SM00667:LisH	8	0.0374655	0.0625399	WDR47, TBL1XR1, MKLN1, RMND5A, TAF5, NPAT, KATNAL2, KIAA1468	1182	28	9079	2.19459	1	0.671764	58.5786
SMART	SM00692:DM3	5	0.0234159	0.0596929	THAP6, THAP5, THAP2, THAP10, PRKRIR	1182	12	9079	3.20044	1	0.672935	56.8285
GOTERM_MF_FAT	GO:0043515~kinetochore binding	3	0.0140495	0.0707849	CENPE, CLASP1, CENPH	1531	4	12983	6.36006	1	0.683726	69.3915
GOTERM_MF_FAT	GO:0032138~single base insertion or deletion binding	3	0.0140495	0.0707849	MSH6, MSH2, PMS2	1531	4	12983	6.36006	1	0.683726	69.3915
GOTERM_MF_FAT	GO:0043422~protein kinase B binding	3	0.0140495	0.0707849	CCDC88A, PDE3B, APPL1	1531	4	12983	6.36006	1	0.683726	69.3915
GOTERM_MF_FAT	GO:0008486~diphosphoinositol-polyphosphate diphosphatase activity	3	0.0140495	0.0707849	NUDT3, NUDT10, NUDT11	1531	4	12983	6.36006	1	0.683726	69.3915
UP_SEQ_FEATURE	domain:Laminin G-like 4	6	0.0280991	0.0203477	LAMA4, EYS, LAMA3, CNTNAP4, CNTNAP3, CNTNAP3B, NRXN1	2148	15	19113	3.55922	1	0.688245	32.0699
SMART	SM00360:RRM	36	0.168595	0.0753818	NCBP2, RBM33, CPEB2, CPEB3, CPEB4, KIAA0430, SNRPB2, SYNJ1, MYEF2, CNOT4, HNRNPA3, RAVER2, TARDBP, HTATSF1, U2AF1, MSI2, RBMS3, PTBP2, PABPC1, TNRC6A, RBM25, RBM41, HNRNPA2B1, ELAVL2, SPEN, HNRNPR, RBMX, HNRNPA1, EIF4B, HNRNPH3, LARP4, HNRNPH2, TAF15, TIAL1, CPSF6, MATR3	1182	211	9079	1.31051	1	0.691371	65.686
UP_SEQ_FEATURE	repeat:HEAT 3	12	0.0561982	0.0209029	COPG2, EIF4G3, HEATR5B, NCAPG, CKAP5, IPO5, CLASP1, CLASP2, ULK4, PSME4, TNPO1, KIAA1468	2148	50	19113	2.13553	1	0.693551	32.7903
UP_SEQ_FEATURE	repeat:TPR 4	19	0.0889805	0.0218795	TTC13, NAA15, CDC23, CDC16, TTC17, SGTB, TTC3, CTR9, ZFC3H1, WDR19, TOMM70A, TTC30A, TTC30B, GPSM2, VPS13A, SRP72, APPBP2, TMTC2, IFT88	2148	97	19113	1.74292	1	0.696935	34.0402
GOTERM_BP_FAT	GO:0051028~mRNA transport	17	0.0796141	0.0507594	NCBP2, RANBP17, NUP160, SMG1, NUP155, HNRNPA1, SENP2, NUP214, NUP205, NUP50, TNKS, NUP107, RANBP2, THOC2, NUP35, TPR, LRPPRC	1615	87	13528	1.63678	1	0.697495	61.3373
INTERPRO	IPR000472:TGF-beta receptor/activin receptor, type I/II	5	0.0234159	0.0291999	ACVR2A, ACVR2B, TGFBR1, BMPR2, BMPR1B	1909	11	16659	3.96662	1	0.69843	40.0321
INTERPRO	IPR001025:Bromo adjacent region	5	0.0234159	0.0291999	MTA3, ASH1L, DNMT1, PBRM1, RERE	1909	11	16659	3.96662	1	0.69843	40.0321
UP_SEQ_FEATURE	repeat:ARM 6	8	0.0374655	0.021469	ARMC8, ARMC3, CTNND1, KPNA5, KPNA3, KPNA2, ARMC2, APC	2148	26	19113	2.73786	1	0.698831	33.5175
UP_SEQ_FEATURE	zinc finger region:C2H2-type 16; degenerate	4	0.0187327	0.0217878	ZNF594, ZNF717, ZNF92, ZNF732	2148	6	19113	5.93203	1	0.699783	33.9239
GOTERM_MF_FAT	GO:0003887~DNA-directed DNA polymerase activity	8	0.0374655	0.0749965	ESCO1, POLK, POLI, POLA1, PAPD7, POLQ, ESCO2, REV3L	1531	32	12983	2.12002	1	0.700696	71.5536
[truncated: 232 more rows]
